# Supplementary material for: Genome-wide meta-analysis of 92 cardiometabolic protein serum levels
Source: Mol Metab. 2023 Sep 29;78:101810. doi: 10.1016/j.molmet.2023.101810 (PMC10582065; doi:10.1016/j.molmet.2023.101810)
Supplement: Multimedia component 1 [file mmc1.xlsx]

## Sheet: Supplementary Table 1
Supplementary Table 1. List of analysed proteins
Uniprot ID	Olink Name	Long name	n MANOLIS	n Pomak	n Total	QC note
P03950	ANG	Angiogenin	1405	1610	3015
Q9Y5C1	ANGPTL3	Angiopoietin-related protein 3	1405	1610	3015
Q16853	AOC3	Membrane primary amine oxidase	1405	1610	3015
O95445	APOM	Apolipoprotein M	1405	1610	3015
Q9BXJ1	C1QTNF1	Complement C1q tumor necrosis factor-related protein 1	1405	1610	3015
P06681	C2	Complement C2	1405	1610	3015
P00915	CA1	Carbonic anhydrase 1	1405	1610	3015
P07451	CA3	Carbonic anhydrase 3	1405	1610	3015
P22748	CA4	Carbonic anhydrase 4	1405	1610	3015
Q16627	CCL14	C-C motif chemokine 14	1405	1610	3015
P55774	CCL18	C-C motif chemokine 18	1405	1610	3015
P13501	CCL5	C-C motif chemokine 5	1405	1610	3015
P15529	CD46	Membrane cofactor protein	1405	1610	3015
P13987	CD59	CD59 glycoprotein	1405	1610	3015
P12830	CDH1	Cadherin-1	1405	1610	3015
P23141	CES1	Liver carboxylesterase 1	1404	1610	3014	1 datapoint QC failure in MANOLIS sample
Q9BXR6	CFHR5	Complement factor H-related protein 5	1405	1610	3015
O00533	CHL1	Neural cell adhesion molecule L1-like protein	1405	1610	3015
Q96KN2	CNDP1	Beta-Ala-His dipeptidase	1405	1610	3015
P39060	COL18A1	Collagen alpha-1(XVIII) chain	1405	1610	3015
P49747	COMP	Cartilage oligomeric matrix protein	1405	1610	3015
P20023	CR2	Complement receptor type 2	1405	1610	3015
Q9NQ79	CRTAC1	Cartilage acidic protein 1	1405	1610	3015
P01034	CST3	Cystatin-C	1405	1610	3015
P59665	DEFA1	Neutrophil defensin 1	1405	1378	2783	Protein QC failure in 3 plates containing 232 Pomak samples
P27487	DPP4	Dipeptidyl peptidase 4	1405	1610	3015
Q12805	EFEMP1	EGF-containing fibulin-like extracellular matrix protein 1	1405	1610	3015
P17813	ENG	Endoglin	1405	1610	3015
P03951	F11	Coagulation factor XI	1405	1610	3015
P08709	F7	Coagulation factor VII	1405	1610	3015
Q12884	FAP	Prolyl endopeptidase FAP	1405	1610	3015
P12318	FCGR2A	Low affinity immunoglobulin gamma Fc region receptor II-a	1405	1610	3015
O75015	FCGR3B	Low affinity immunoglobulin gamma Fc region receptor III-B	1405	1610	3015
Q15485	FCN2	Ficolin-2	1405	1610	3015
Q9UGM5	FETUB	Fetuin-B	1405	1610	3015
Q14393	GAS6	Growth arrest-specific protein 6	1405	1610	3015
P22749	GNLY	Granulysin	1405	1610	3015
P07359	GP1BA	Platelet glycoprotein Ib alpha chain	1405	1610	3015
P05362	ICAM1	Intercellular adhesion molecule 1	1405	1610	3015
P32942	ICAM3	Intercellular adhesion molecule 3	1405	1609	3014	1 datapoint QC failure in Pomak sample
P17936	IGFBP3	Insulin-like growth factor-binding protein 3	1405	1610	3015
P24592	IGFBP6	Insulin-like growth factor-binding protein 6	1405	1610	3015
P0DOY2	IGLC2	Immunoglobulin lambda constant 2	1405	1610	3015
P16871	IL7R	Interleukin-7 receptor subunit alpha	1405	1610	3015
P11215	ITGAM	Integrin alpha-M	1405	1378	2783	Protein QC failure in 3 plates containing 232 Pomak samples
P10721	KIT	Mast/stem cell growth factor receptor Kit	1405	1610	3015
P80188	LCN2	Neutrophil gelatinase-associated lipocalin	1405	1610	3015
Q8NHL6	LILRB1	Leukocyte immunoglobulin-like receptor subfamily B member 1	1405	1610	3015
Q8N423	LILRB2	Leukocyte immunoglobulin-like receptor subfamily B member 2	1405	1610	3015
O75023	LILRB5	Leukocyte immunoglobulin-like receptor subfamily B member 5	1405	1610	3015
Q14767	LTBP2	Latent-transforming growth factor beta-binding protein 2	1405	1610	3015
Q9Y5Y7	LYVE1	Lymphatic vessel endothelial hyaluronic acid receptor 1	1405	1610	3015
P11226	MBL2	Mannose-binding protein C	1405	1610	3015
Q9H1U4	MEGF9	Multiple epidermal growth factor-like domains protein 9	1405	1610	3015
P08581	MET	Hepatocyte growth factor receptor	1405	1610	3015
Q13361	MFAP5	Microfibrillar-associated protein 5	1405	1610	3015
P13591	NCAM1	Neural cell adhesion molecule 1	1405	1610	3015
P14543	NID1	Nidogen-1	1405	1610	3015
P46531	NOTCH1	Neurogenic locus notch homolog protein 1	1405	1610	3015
O14786	NRP1	Neuropilin-1	1405	1610	3015
Q99650	OSMR	Oncostatin-M-specific receptor subunit beta	1405	1610	3015
P19021	PAM	Peptidyl-glycine alpha-amidating monooxygenase	1405	1610	3015
Q15113	PCOLCE	Procollagen C-endopeptidase enhancer 1	1405	1610	3015
Q13093	PLA2G7	Platelet-activating factor acetylhydrolase	1405	1610	3015
P55058	PLTP	Phospholipid transfer protein	1405	1610	3015
O15031	PLXNB2	Plexin-B2	1405	1610	3015
P42785	PRCP	Lysosomal Pro-X carboxypeptidase	1405	1610	3015
P04070	PROC	Vitamin K-dependent protein C	1405	1610	3015
P07478	PRSS2	Trypsin-2	1405	1610	3015
Q13332	PTPRS	Receptor-type tyrosine-protein phosphatase S	1405	1610	3015
Q16769	QPCT	Glutaminyl-peptide cyclotransferase	1405	1610	3015
P05451	REG1A	Lithostathine-1-alpha	1405	1610	3015
Q06141	REG3A	Regenerating islet-derived protein 3-alpha	1405	1610	3015
P35542	SAA4	Serum amyloid A-4 protein	1405	1610	3015
P14151	SELL	L-selectin	1405	1610	3015
P05154	SERPINA5	Plasma serine protease inhibitor	1405	1610	3015
P05543	SERPINA7	Thyroxine-binding globulin	1405	1610	3015
P00441	SOD1	Superoxide dismutase [Cu-Zn]	1405	1610	3015
Q14515	SPARCL1	SPARC-like protein 1	1405	1610	3015
P15907	ST6GAL1	Beta-galactoside alpha-2,6-sialyltransferase 1	1405	1610	3015
P20062	TCN2	Transcobalamin-2	1405	1610	3015
Q15582	TGFBI	Transforming growth factor-beta-induced protein ig-h3	1405	1610	3015
Q03167	TGFBR3	Transforming growth factor beta receptor type 3	1405	1610	3015
P35443	THBS4	Thrombospondin-4	1405	1610	3015
P35590	TIE1	Tyrosine-protein kinase receptor Tie-1	1405	1610	3015
Q96H15	TIMD4	T-cell immunoglobulin and mucin domain-containing protein 4	1405	1610	3015
P01033	TIMP1	Metalloproteinase inhibitor 1	1405	1610	3015
P24821	TNC	Tenascin	1405	1610	3015
P22105	TNXB	Tenascin-X	1405	1610	3015
P07911	UMOD	Uromodulin	1405	1610	3015
Q6EMK4	VASN	Vasorin	1405	1610	3015
P19320	VCAM1	Vascular cell adhesion protein 1	1405	1610	3015
