# Supplementary material for: Genome-wide meta-analysis of 92 cardiometabolic protein serum levels
Source: Mol Metab. 2023 Sep 29;78:101810. doi: 10.1016/j.molmet.2023.101810 (PMC10582065; doi:10.1016/j.molmet.2023.101810)
Supplement: Multimedia component 2 [file mmc2.xlsx]

## Sheet: Study list
Supplementary Table 2. List of proteomic studies used to define signal novelty
Author	Title	Year	PMID	DOI	Published/Preprint	Genotyping method	Protein measurement method/technology	Name of study used in this work	Tissue
Gudjonsson	A genome-wide association study of serum proteins reveals shared loci with common diseases	2022	35078996	10.1038/s41467-021-27850-z	published	GWAS chip	SOMAmers	Gudjonsson 2022	serum
Gurinovich	Effect of longevity genetic variants on the molecular aging rate.	2021	33948810	10.1007/s11357-021-00376-4	published	GWAS chip	Aptamer-based (Somalogic V4 platform)	Gurinovich 2021	serum
Png	Mapping the serum proteome to neurological diseases using whole genome sequencing	2021	34857772	10.1038/s41467-021-27387-1	published	WGS	Olink NEU and NEX panels	Png 2021	serum
Robins	Genetic control of the human brain proteome.	2021	33571421	10.1016/j.ajhg.2021.01.012	published	GWAS chip	MS2 scans; tandem mass tag (TMT) isobaric labeling mass spectrometry	Robins 2021	post-mortem dorsolateral prefrontal cortex
Viñuela	Genetic analysis of blood molecular phenotypes reveals regulatory networks affecting complex traits: a DIRECT study	2021	medrxiv	10.1101/2021.03.26.21254347	preprint	GWAS chip	Olink® Cardiometabolic, Cardiovascular II, Cardiovascular III, Development and Metabolism panels	Viñuela 2021	plasma
Yang	Genomic atlas of the proteome from brain, CSF and plasma prioritizes proteins implicated in neurological disorders.	2021	34239129	10.1038/s41593-021-00886-6	published	GWAS chip	high-throughput aptamer-based proteomics	Yang 2021	brain, CSF, plasma
Zhang	Plasma proteome analyses in individuals of European and African ancestry identify cis-pQTLs and models for proteome-wide association studies	2022	35501419	10.1101/2021.03.15.435533	published	GWAS chip	Aptamer-based (SOMAmers)	Zhang 2022	plasma
Zhong	Whole-genome sequence association analysis of blood proteins in a longitudinal wellness cohort.	2021	32576278	10.1186/s13073-020-00755-0	published	WGS	Olink Explore Proteomics	Zhong 2021	plasma
Bretherick	Linking protein to phenotype with Mendelian Randomization detects 38 proteins with causal roles in human diseases and traits.	2020	32628676	10.1371/journal.pgen.1008785	published	GWAS chip	Olink CVDII, CVDIII, INF panels	Bretherick 2020	plasma
Emilsson	Coding and regulatory variants affect serum protein levels and common disease	2020	biorxiv	10.1101/2020.05.06.080440	preprint	Exome chip	Aptamer-based (SOMAscan in-house)	Emilsson 2020	serum
Folkersen	Genomic and drug target evaluation of 90 cardiovascular proteins in 30,931 individuals.	2020	33067605	10.1038/s42255-020-00287-2	published	meta-analysis of GWAS chip sumstats	Olink CVDI panel	Folkersen 2020	plasma
Hillary	Multi-method genome- and epigenome-wide studies of inflammatory protein levels in healthy older adults.	2020	32641083	10.1186/s13073-020-00754-1	published	GWAS chip	Immuno-assay (Olink inflammation panel)	Hillary 2020	plasma
Gilly	Whole-genome sequencing analysis of the cardiometabolic proteome	2020	33303764	10.1038/s41467-020-20079-2	published	WGS	Olink CVDII, CVDIII, and META panels	Gilly 2020	serum
Mirauta	Population-scale proteome variation in human induced pluripotent stem cells.	2020	32773033	10.7554/eLife.57390	published	GWAS chip	Tandem Mass Tag Mass Spectrometry (TMT-MS)	Mirauta 2020	frozen iPSC cell pellets
Pietzner	Genetic architecture of host proteins interacting with SARS-CoV-2	2020	biorxiv	10.1101/2020.07.01.182709	preprint	GWAS and Exome chip	SOMAscan and Olink proximity extension assays	Pietzner 2020	plasma
Ruffieux	A fully joint Bayesian quantitative trait locus mapping of human protein abundance in plasma.	2020	32492067	10.1371/journal.pcbi.1007882	published	GWAS chip	MS and Aptamer proteomics	Ruffieux 2020	plasma
Zhong	Whole-genome sequence association analysis of blood proteins in a longitudinal wellness cohort.	2020	32576278	10.1186/s13073-020-00755-0	published	WGS	11 different Olink panels	Zhong 2020	plasma
Hillary	Genome and epigenome wide studies of neurological protein biomarkers in the Lothian Birth Cohort 1936.	2019	31320639	10.1038/s41467-019-11177-x	published	GWAS chip	Olink Neurology proteomics	Hillary 2019	plasma
Höglund	Improved power and precision with whole genome sequencing data in genome-wide association studies of inflammatory biomarkers.	2019	31727947	10.1038/s41598-019-53111-7	published	WGS	Olink INF panel	Höglund 2019	plasma
Nath	Multivariate Genome-wide Association Analysis of a Cytokine Network Reveals Variants with Widespread Immune, Haematological, and Cardiometabolic Pleiotropy.	2019	31679650	10.1016/j.ajhg.2019.10.001	published	GWAS chip	Cytokines using multiplex fluorescent bead-based immunoassays (Bio-Rad)	Nath 2019	serum (YFS07), EDTA plasma (FINRISK97), and heparin plasma (FINRISK02)
Sliz	Genome-wide association study identifies seven novel loci associating with circulating cytokines and cell adhesion molecules in Finns.	2019	31217265	10.1136/jmedgenet-2018-105965	published	GWAS chip	Bio-Rad’s Bio-Plex 200 system proteomics	Sliz 2019	fasting plasma (NFBC1966), serum (YFS07), EDTA plasma (FINRISK97), and heparin plasma (FINRISK02)
Benson	Genetic Architecture of the Cardiovascular Risk Proteome.	2018	29258991	10.1161/CIRCULATIONAHA.117.029536	published	GWAS and Exome chip	SOMAscan	Benson 2018	plasma
Emilsson	Co-regulatory networks of human serum proteins link genetics to disease.	2018	30072576	10.1126/science.aaq1327	published	GWAS chip	Aptamer-based (SOMAscan in-house)	Emilsson 2018	serum
Patin	Natural variation in the parameters of innate immune cells is preferentially driven by genetic factors.	2018	29476184	10.1038/s41590-018-0049-7	published	GWAS chip	Flow cytometry to quantify immunophenotypes	Pantin 2018	WBCs in whole blood
Solomon	Identification of Common and Rare Genetic Variation Associated With Plasma Protein Levels Using Whole-Exome Sequencing and Mass Spectrometry.	2018	30562114	10.1161/CIRCGEN.118.002170	published	WES	Tandem mass tag mass spectrometry	Solomon 2018	plasma
Sun	Genomic atlas of the human plasma proteome.	2018	29875488	10.1038/s41586-018-0175-2	published	GWAS chip	SOMAscan assay	Sun 2018	plasma
Yao	Genome-wide mapping of plasma protein QTLs identifies putatively causal genes and pathways for cardiovascular disease.	2018	30111768	10.1038/s41467-018-05512-x	published	GWAS and Exome chip	modified sandwich ELISA method, multiplexed on a Luminex xMAP platform (Luminex, Inc., Austin, TX); SOMAscan platform (SomaLogic Inc., Boulder, Colorado); extended version of the SOMAscan platform	Yao 2018	plasma
Zhernakova	Individual variations in cardiovascular-disease-related protein levels are driven by genetics and gut microbiome.	2018	30341443	10.1038/s41588-018-0275-9	published	GWAS chip	Olink CVD II panel	Zhernakova 2018	plasma
Ahola-Olli	Genome-wide Association Study Identifies 27 Loci Influencing Concentrations of Circulating Cytokines and Growth Factors.	2017	27989323	10.1016/j.ajhg.2016.11.007	published	meta-analysis of GWAS chip sumstats	Bio-Plex Pro Human Cytokine 27-plex Assay and 21-plex Assay	Ahola-Olli 2017	serum (YFS07), EDTA plasma (FINRISK97), and heparin plasma (FINRISK02)
Ahsan	The relative contribution of DNA methylation and genetic variants on protein biomarkers for human diseases.	2017	28915241	10.1371/journal.pgen.1007005	published	GWAS chip	Olink Oncology 1 and CVDI panel	Ahsan 2017	plasma
Carayol	Protein quantitative trait locus study in obesity during weight-loss identifies a leptin regulator.	2017	29234017	10.1038/s41467-017-02182-z	published	GWAS chip	Bio-Rad DC Protein Assay Kit	Carayol 2017	plasma
Di-Narzo	High-Throughput Characterization of Blood Serum Proteomics of IBD Patients with Respect to Aging and Genetic Factors.	2017	28129359	10.1371/journal.pgen.1006565	published	GWAS chip	SOMAscan	Di-Narzo 2017	serum
Folkersen	Mapping of 79 loci for 83 plasma protein biomarkers in cardiovascular disease.	2017	28369058	10.1371/journal.pgen.1006706	published	GWAS chip	Olink CVDI panel	Folkersen 2017	plasma
Sasayama	Genome-wide quantitative trait loci mapping of the human cerebrospinal fluid proteome.	2017	28031287	10.1093/hmg/ddw366	published	GWAS chip	SOMAmers	Sasayama 2017	CSF
de Vries	Whole-genome sequencing study of serum peptide levels: the Atherosclerosis Risk in Communities study.	2017	28854705	10.1093/hmg/ddx266	published	GWAS chip	Mass-spectrometry (small peptide)	de Veries 2017	serum
Deming	Genetic studies of plasma analytes identify novel potential biomarkers for several complex traits	2016		10.1038/srep18092	published	GWAS chip	Human DiscoveryMAP panel	Deming 2016	plasma
Solomon	Associations Between Common and Rare Exonic Genetic Variants and Serum Levels of 20 Cardiovascular-Related Proteins: The TromsÃ¸ Study.	2016	27329291	10.1161/CIRCGENETICS.115.001327	published	WES and Exome chip	Sandwich ELISA	Solomon 2016	serum
Suhre	Connecting genetic risk to disease end points through the human blood plasma proteome.	2016	28240269	10.1038/ncomms14357	published	GWAS chip	SOMAscan	Suhre 2016	plasma
Sun	Common Genetic Polymorphisms Influence Blood Biomarker Measurements in COPD.	2016	27532455	10.1371/journal.pgen.1006011	published	GWAS chip	Myriad-RBM custom panels	Sun 2016	plasma (SPIROMICS, COPDGene), serum (subset of SPIROMICS)
Liu	Quantitative variability of 342 plasma proteins in a human twin population.	2015	25652787	10.15252/msb.20145728	published	GWAS chip	Mass spectrometry	Liu 2015	plasma
Enroth	Strong effects of genetic and lifestyle factors on biomarker variation and use of personalized cutoffs.	2014	25147954	10.1038/ncomms5684	published	GWAS chip	Olink Oncology I Panel	Enroth 2014	plasma
Kauwe	Genome-wide association study of CSF levels of 59 alzheimer's disease candidate proteins: significant associations with proteins involved in amyloid processing and inflammation.	2014	25340798	10.1371/journal.pgen.1004758	published	GWAS chip	Human Discovery MAP Panel and Luminex 100 platform	Kauwe 2014	CSF and plasma
Johansson	Identification of genetic variants influencing the human plasma proteome.	2013	23487758	10.1073/pnas.1217238110	published	GWAS chip	protein measured by mass-spectronomy	Johansson 2013	plasma
Kim	Influence of genetic variation on plasma protein levels in older adults using a multi-analyte panel.	2013	23894628	10.1371/journal.pone.0070269	published	GWAS chip	Human DiscoveryMAP panel for proteins	Kim 2013	plasma
Lourdusamy	Identification of cis-regulatory variation influencing protein abundance levels in human plasma.	2012	22595970	10.1093/hmg/dds186	published	GWAS chip	aptamer-based proteomic technology for prot	Lourdusamy 2012	plasma
Melzer	A genome-wide association study identifies protein quantitative trait loci (pQTLs).	2008	18464913	10.1371/journal.pgen.1000072	published	GWAS chip	Different methods for different proteins	Melzer 2008	citrate plasma, EDTA plasma, serum, or whole blood depending on protein

## Sheet: Protein list
Protein	Study	Analysed	Signal reported
ANG	Ahola-Olli 2017	N	N
ANG	Ahsan 2017	N	N
ANG	Benson 2018	N	N
ANG	Bretherick 2020	N	N
ANG	Carayol 2017	list not provided	N
ANG	Deming 2016	list not provided	N
ANG	Di-Narzo 2017	Y	Y
ANG	Emilsson 2018	Y	Y
ANG	Emilsson 2020	Y	Y
ANG	Enroth 2014	list not provided	N
ANG	Folkersen 2017	N	N
ANG	Folkersen 2020	N	N
ANG	Gilly 2020	N	N
ANG	Gudjonsson 2021	Y	Y
ANG	Gurinovich 2021	Y	Y
ANG	Hillary 2019	N	N
ANG	Hillary 2020	N	N
ANG	Höglund 2019	N	N
ANG	Johansson 2013	N	N
ANG	Kauwe 2014	N	N
ANG	Kim 2013	N	N
ANG	Liu 2015	N	N
ANG	Lourdusamy 2012	list not provided	N
ANG	Melzer 2008	N	N
ANG	Mirauta 2020	Y	N
ANG	Nath 2019	N	N
ANG	Pantin 2018	N	N
ANG	Pietzner 2020	N	N
ANG	Png 2021	N	N
ANG	Robins 2021	list not provided	N
ANG	Ruffieux 2020	list not provided	N
ANG	Sasayama 2017	list not provided	N
ANG	Sliz 2019	N	N
ANG	Solomon 2016	Y	Y
ANG	Solomon 2018	list not provided	N
ANG	Suhre 2016	Y	Y
ANG	Sun 2016	N	N
ANG	Sun 2018	list not provided	N
ANG	Viñuela 2021	Y	Y
ANG	Yang 2021	Y	Y
ANG	Yao 2018	N	N
ANG	Zhang 2021	Y	Y
ANG	Zhernakova 2018	list not provided	N
ANG	Zhong 2020	Y	N
ANG	Zhong 2021	list not provided	N
ANG	de Vries 2017	list not provided	N
ANGPTL3	Ahola-Olli 2017	N	N
ANGPTL3	Ahsan 2017	N	N
ANGPTL3	Benson 2018	N	N
ANGPTL3	Bretherick 2020	N	N
ANGPTL3	Carayol 2017	list not provided	N
ANGPTL3	Deming 2016	list not provided	N
ANGPTL3	Di-Narzo 2017	list not provided	N
ANGPTL3	Emilsson 2018	Y	Y
ANGPTL3	Emilsson 2020	Y	Y
ANGPTL3	Enroth 2014	list not provided	N
ANGPTL3	Folkersen 2017	N	N
ANGPTL3	Folkersen 2020	N	N
ANGPTL3	Gilly 2020	N	N
ANGPTL3	Gudjonsson 2021	Y	Y
ANGPTL3	Gurinovich 2021	list not provided	N
ANGPTL3	Hillary 2019	N	N
ANGPTL3	Hillary 2020	N	N
ANGPTL3	Höglund 2019	N	N
ANGPTL3	Johansson 2013	N	N
ANGPTL3	Kauwe 2014	N	N
ANGPTL3	Kim 2013	N	N
ANGPTL3	Liu 2015	N	N
ANGPTL3	Lourdusamy 2012	list not provided	N
ANGPTL3	Melzer 2008	N	N
ANGPTL3	Mirauta 2020	N	N
ANGPTL3	Nath 2019	N	N
ANGPTL3	Pantin 2018	N	N
ANGPTL3	Pietzner 2020	N	N
ANGPTL3	Png 2021	N	N
ANGPTL3	Robins 2021	list not provided	N
ANGPTL3	Ruffieux 2020	list not provided	N
ANGPTL3	Sasayama 2017	list not provided	N
ANGPTL3	Sliz 2019	N	N
ANGPTL3	Solomon 2016	N	N
ANGPTL3	Solomon 2018	list not provided	N
ANGPTL3	Suhre 2016	Y	Y
ANGPTL3	Sun 2016	N	N
ANGPTL3	Sun 2018	list not provided	N
ANGPTL3	Viñuela 2021	Y	Y
ANGPTL3	Yang 2021	Y	Y
ANGPTL3	Yao 2018	Y	Y
ANGPTL3	Zhang 2021	Y	Y
ANGPTL3	Zhernakova 2018	list not provided	N
ANGPTL3	Zhong 2020	N	N
ANGPTL3	Zhong 2021	list not provided	N
ANGPTL3	de Vries 2017	list not provided	N
AOC3	Ahola-Olli 2017	N	N
AOC3	Ahsan 2017	N	N
AOC3	Benson 2018	N	N
AOC3	Bretherick 2020	N	N
AOC3	Carayol 2017	list not provided	N
AOC3	Deming 2016	list not provided	N
AOC3	Di-Narzo 2017	list not provided	N
AOC3	Emilsson 2018	N	N
AOC3	Emilsson 2020	N	N
AOC3	Enroth 2014	list not provided	N
AOC3	Folkersen 2017	N	N
AOC3	Folkersen 2020	N	N
AOC3	Gilly 2020	N	N
AOC3	Gudjonsson 2021	list not provided	N
AOC3	Gurinovich 2021	list not provided	N
AOC3	Hillary 2019	N	N
AOC3	Hillary 2020	N	N
AOC3	Höglund 2019	N	N
AOC3	Johansson 2013	N	N
AOC3	Kauwe 2014	N	N
AOC3	Kim 2013	N	N
AOC3	Liu 2015	N	N
AOC3	Lourdusamy 2012	list not provided	N
AOC3	Melzer 2008	N	N
AOC3	Mirauta 2020	N	N
AOC3	Nath 2019	N	N
AOC3	Pantin 2018	N	N
AOC3	Pietzner 2020	N	N
AOC3	Png 2021	N	N
AOC3	Robins 2021	Y	Y
AOC3	Ruffieux 2020	list not provided	N
AOC3	Sasayama 2017	list not provided	N
AOC3	Sliz 2019	N	N
AOC3	Solomon 2016	N	N
AOC3	Solomon 2018	list not provided	N
AOC3	Suhre 2016	list not provided	N
AOC3	Sun 2016	N	N
AOC3	Sun 2018	list not provided	N
AOC3	Viñuela 2021	Y	Y
AOC3	Yang 2021	N	N
AOC3	Yao 2018	N	N
AOC3	Zhang 2021	list not provided	N
AOC3	Zhernakova 2018	list not provided	N
AOC3	Zhong 2020	Y	N
AOC3	Zhong 2021	list not provided	N
AOC3	de Vries 2017	list not provided	N
APOM	Ahola-Olli 2017	N	N
APOM	Ahsan 2017	N	N
APOM	Benson 2018	N	N
APOM	Bretherick 2020	N	N
APOM	Carayol 2017	list not provided	N
APOM	Deming 2016	list not provided	N
APOM	Di-Narzo 2017	list not provided	N
APOM	Emilsson 2018	Y	Y
APOM	Emilsson 2020	Y	Y
APOM	Enroth 2014	list not provided	N
APOM	Folkersen 2017	N	N
APOM	Folkersen 2020	N	N
APOM	Gilly 2020	N	N
APOM	Gudjonsson 2021	Y	Y
APOM	Gurinovich 2021	Y	Y
APOM	Hillary 2019	N	N
APOM	Hillary 2020	N	N
APOM	Höglund 2019	N	N
APOM	Johansson 2013	Y	N
APOM	Kauwe 2014	N	N
APOM	Kim 2013	N	N
APOM	Liu 2015	Y	N
APOM	Lourdusamy 2012	list not provided	N
APOM	Melzer 2008	N	N
APOM	Mirauta 2020	N	N
APOM	Nath 2019	N	N
APOM	Pantin 2018	N	N
APOM	Pietzner 2020	N	N
APOM	Png 2021	N	N
APOM	Robins 2021	list not provided	N
APOM	Ruffieux 2020	list not provided	N
APOM	Sasayama 2017	list not provided	N
APOM	Sliz 2019	N	N
APOM	Solomon 2016	N	N
APOM	Solomon 2018	list not provided	N
APOM	Suhre 2016	list not provided	N
APOM	Sun 2016	N	N
APOM	Sun 2018	Y	Y
APOM	Viñuela 2021	Y	Y
APOM	Yang 2021	Y	N
APOM	Yao 2018	N	N
APOM	Zhang 2021	Y	Y
APOM	Zhernakova 2018	list not provided	N
APOM	Zhong 2020	Y	N
APOM	Zhong 2021	list not provided	N
APOM	de Vries 2017	list not provided	N
C1QTNF1	Ahola-Olli 2017	N	N
C1QTNF1	Ahsan 2017	N	N
C1QTNF1	Benson 2018	N	N
C1QTNF1	Bretherick 2020	N	N
C1QTNF1	Carayol 2017	list not provided	N
C1QTNF1	Deming 2016	list not provided	N
C1QTNF1	Di-Narzo 2017	list not provided	N
C1QTNF1	Emilsson 2018	Y	Y
C1QTNF1	Emilsson 2020	Y	Y
C1QTNF1	Enroth 2014	list not provided	N
C1QTNF1	Folkersen 2017	N	N
C1QTNF1	Folkersen 2020	N	N
C1QTNF1	Gilly 2020	N	N
C1QTNF1	Gudjonsson 2021	Y	Y
C1QTNF1	Gurinovich 2021	Y	Y
C1QTNF1	Hillary 2019	N	N
C1QTNF1	Hillary 2020	N	N
C1QTNF1	Höglund 2019	N	N
C1QTNF1	Johansson 2013	N	N
C1QTNF1	Kauwe 2014	N	N
C1QTNF1	Kim 2013	N	N
C1QTNF1	Liu 2015	N	N
C1QTNF1	Lourdusamy 2012	list not provided	N
C1QTNF1	Melzer 2008	N	N
C1QTNF1	Mirauta 2020	N	N
C1QTNF1	Nath 2019	N	N
C1QTNF1	Pantin 2018	N	N
C1QTNF1	Pietzner 2020	N	N
C1QTNF1	Png 2021	N	N
C1QTNF1	Robins 2021	list not provided	N
C1QTNF1	Ruffieux 2020	list not provided	N
C1QTNF1	Sasayama 2017	list not provided	N
C1QTNF1	Sliz 2019	N	N
C1QTNF1	Solomon 2016	N	N
C1QTNF1	Solomon 2018	list not provided	N
C1QTNF1	Suhre 2016	list not provided	N
C1QTNF1	Sun 2016	N	N
C1QTNF1	Sun 2018	Y	Y
C1QTNF1	Viñuela 2021	Y	Y
C1QTNF1	Yang 2021	N	N
C1QTNF1	Yao 2018	N	N
C1QTNF1	Zhang 2021	list not provided	N
C1QTNF1	Zhernakova 2018	list not provided	N
C1QTNF1	Zhong 2020	Y	N
C1QTNF1	Zhong 2021	list not provided	N
C1QTNF1	de Vries 2017	list not provided	N
C2	Ahola-Olli 2017	N	N
C2	Ahsan 2017	N	N
C2	Benson 2018	Y	Y
C2	Bretherick 2020	N	N
C2	Carayol 2017	list not provided	N
C2	Deming 2016	list not provided	N
C2	Di-Narzo 2017	list not provided	N
C2	Emilsson 2018	Y	Y
C2	Emilsson 2020	Y	Y
C2	Enroth 2014	list not provided	N
C2	Folkersen 2017	N	N
C2	Folkersen 2020	N	N
C2	Gilly 2020	N	N
C2	Gudjonsson 2021	Y	Y
C2	Gurinovich 2021	Y	Y
C2	Hillary 2019	N	N
C2	Hillary 2020	N	N
C2	Höglund 2019	N	N
C2	Johansson 2013	N	N
C2	Kauwe 2014	N	N
C2	Kim 2013	N	N
C2	Liu 2015	Y	N
C2	Lourdusamy 2012	Y	Y
C2	Melzer 2008	N	N
C2	Mirauta 2020	N	N
C2	Nath 2019	N	N
C2	Pantin 2018	N	N
C2	Pietzner 2020	Y	Y
C2	Png 2021	N	N
C2	Robins 2021	list not provided	N
C2	Ruffieux 2020	list not provided	N
C2	Sasayama 2017	list not provided	N
C2	Sliz 2019	N	N
C2	Solomon 2016	N	N
C2	Solomon 2018	list not provided	N
C2	Suhre 2016	Y	Y
C2	Sun 2016	N	N
C2	Sun 2018	list not provided	N
C2	Viñuela 2021	Y	Y
C2	Yang 2021	Y	N
C2	Yao 2018	Y	Y
C2	Zhang 2021	Y	Y
C2	Zhernakova 2018	list not provided	N
C2	Zhong 2020	Y	Y
C2	Zhong 2021	list not provided	N
C2	de Vries 2017	list not provided	N
CA1	Ahola-Olli 2017	N	N
CA1	Ahsan 2017	N	N
CA1	Benson 2018	N	N
CA1	Bretherick 2020	N	N
CA1	Carayol 2017	Y	Y
CA1	Deming 2016	list not provided	N
CA1	Di-Narzo 2017	list not provided	N
CA1	Emilsson 2018	Y	Y
CA1	Emilsson 2020	Y	Y
CA1	Enroth 2014	list not provided	N
CA1	Folkersen 2017	N	N
CA1	Folkersen 2020	N	N
CA1	Gilly 2020	N	N
CA1	Gudjonsson 2021	Y	Y
CA1	Gurinovich 2021	Y	Y
CA1	Hillary 2019	N	N
CA1	Hillary 2020	N	N
CA1	Höglund 2019	N	N
CA1	Johansson 2013	N	N
CA1	Kauwe 2014	N	N
CA1	Kim 2013	N	N
CA1	Liu 2015	N	N
CA1	Lourdusamy 2012	list not provided	N
CA1	Melzer 2008	N	N
CA1	Mirauta 2020	N	N
CA1	Nath 2019	N	N
CA1	Pantin 2018	N	N
CA1	Pietzner 2020	N	N
CA1	Png 2021	N	N
CA1	Robins 2021	list not provided	N
CA1	Ruffieux 2020	list not provided	N
CA1	Sasayama 2017	list not provided	N
CA1	Sliz 2019	N	N
CA1	Solomon 2016	N	N
CA1	Solomon 2018	list not provided	N
CA1	Suhre 2016	Y	Y
CA1	Sun 2016	N	N
CA1	Sun 2018	list not provided	N
CA1	Viñuela 2021	Y	Y
CA1	Yang 2021	Y	N
CA1	Yao 2018	N	N
CA1	Zhang 2021	Y	Y
CA1	Zhernakova 2018	list not provided	N
CA1	Zhong 2020	Y	N
CA1	Zhong 2021	list not provided	N
CA1	de Vries 2017	list not provided	N
CA3	Ahola-Olli 2017	N	N
CA3	Ahsan 2017	N	N
CA3	Benson 2018	N	N
CA3	Bretherick 2020	N	N
CA3	Carayol 2017	list not provided	N
CA3	Deming 2016	list not provided	N
CA3	Di-Narzo 2017	list not provided	N
CA3	Emilsson 2018	Y	Y
CA3	Emilsson 2020	N	N
CA3	Enroth 2014	list not provided	N
CA3	Folkersen 2017	N	N
CA3	Folkersen 2020	N	N
CA3	Gilly 2020	N	N
CA3	Gudjonsson 2021	list not provided	N
CA3	Gurinovich 2021	Y	Y
CA3	Hillary 2019	N	N
CA3	Hillary 2020	N	N
CA3	Höglund 2019	N	N
CA3	Johansson 2013	N	N
CA3	Kauwe 2014	N	N
CA3	Kim 2013	N	N
CA3	Liu 2015	N	N
CA3	Lourdusamy 2012	list not provided	N
CA3	Melzer 2008	N	N
CA3	Mirauta 2020	N	N
CA3	Nath 2019	N	N
CA3	Pantin 2018	N	N
CA3	Pietzner 2020	N	N
CA3	Png 2021	N	N
CA3	Robins 2021	list not provided	N
CA3	Ruffieux 2020	list not provided	N
CA3	Sasayama 2017	list not provided	N
CA3	Sliz 2019	N	N
CA3	Solomon 2016	N	N
CA3	Solomon 2018	list not provided	N
CA3	Suhre 2016	Y	Y
CA3	Sun 2016	N	N
CA3	Sun 2018	Y	Y
CA3	Viñuela 2021	Y	Y
CA3	Yang 2021	Y	N
CA3	Yao 2018	N	N
CA3	Zhang 2021	Y	Y
CA3	Zhernakova 2018	list not provided	N
CA3	Zhong 2020	Y	N
CA3	Zhong 2021	list not provided	N
CA3	de Vries 2017	list not provided	N
CA4	Ahola-Olli 2017	N	N
CA4	Ahsan 2017	N	N
CA4	Benson 2018	N	N
CA4	Bretherick 2020	N	N
CA4	Carayol 2017	list not provided	N
CA4	Deming 2016	list not provided	N
CA4	Di-Narzo 2017	list not provided	N
CA4	Emilsson 2018	Y	Y
CA4	Emilsson 2020	Y	Y
CA4	Enroth 2014	list not provided	N
CA4	Folkersen 2017	N	N
CA4	Folkersen 2020	N	N
CA4	Gilly 2020	N	N
CA4	Gudjonsson 2021	Y	Y
CA4	Gurinovich 2021	Y	Y
CA4	Hillary 2019	N	N
CA4	Hillary 2020	N	N
CA4	Höglund 2019	N	N
CA4	Johansson 2013	N	N
CA4	Kauwe 2014	N	N
CA4	Kim 2013	N	N
CA4	Liu 2015	N	N
CA4	Lourdusamy 2012	list not provided	N
CA4	Melzer 2008	N	N
CA4	Mirauta 2020	N	N
CA4	Nath 2019	N	N
CA4	Pantin 2018	N	N
CA4	Pietzner 2020	N	N
CA4	Png 2021	N	N
CA4	Robins 2021	Y	Y
CA4	Ruffieux 2020	list not provided	N
CA4	Sasayama 2017	list not provided	N
CA4	Sliz 2019	N	N
CA4	Solomon 2016	N	N
CA4	Solomon 2018	list not provided	N
CA4	Suhre 2016	Y	Y
CA4	Sun 2016	N	N
CA4	Sun 2018	Y	Y
CA4	Viñuela 2021	Y	Y
CA4	Yang 2021	Y	Y
CA4	Yao 2018	N	N
CA4	Zhang 2021	list not provided	N
CA4	Zhernakova 2018	list not provided	N
CA4	Zhong 2020	N	N
CA4	Zhong 2021	list not provided	N
CA4	de Vries 2017	list not provided	N
CCL14	Ahola-Olli 2017	N	N
CCL14	Ahsan 2017	N	N
CCL14	Benson 2018	N	N
CCL14	Bretherick 2020	N	N
CCL14	Carayol 2017	list not provided	N
CCL14	Deming 2016	list not provided	N
CCL14	Di-Narzo 2017	Y	Y
CCL14	Emilsson 2018	Y	Y
CCL14	Emilsson 2020	Y	Y
CCL14	Enroth 2014	list not provided	N
CCL14	Folkersen 2017	N	N
CCL14	Folkersen 2020	N	N
CCL14	Gilly 2020	N	N
CCL14	Gudjonsson 2021	Y	Y
CCL14	Gurinovich 2021	list not provided	N
CCL14	Hillary 2019	N	N
CCL14	Hillary 2020	N	N
CCL14	Höglund 2019	N	N
CCL14	Johansson 2013	N	N
CCL14	Kauwe 2014	N	N
CCL14	Kim 2013	N	N
CCL14	Liu 2015	N	N
CCL14	Lourdusamy 2012	list not provided	N
CCL14	Melzer 2008	N	N
CCL14	Mirauta 2020	N	N
CCL14	Nath 2019	N	N
CCL14	Pantin 2018	N	N
CCL14	Pietzner 2020	N	N
CCL14	Png 2021	N	N
CCL14	Robins 2021	list not provided	N
CCL14	Ruffieux 2020	list not provided	N
CCL14	Sasayama 2017	list not provided	N
CCL14	Sliz 2019	N	N
CCL14	Solomon 2016	N	N
CCL14	Solomon 2018	list not provided	N
CCL14	Suhre 2016	Y	Y
CCL14	Sun 2016	N	N
CCL14	Sun 2018	Y	Y
CCL14	Viñuela 2021	Y	Y
CCL14	Yang 2021	Y	N
CCL14	Yao 2018	N	N
CCL14	Zhang 2021	Y	Y
CCL14	Zhernakova 2018	list not provided	N
CCL14	Zhong 2020	Y	N
CCL14	Zhong 2021	list not provided	N
CCL14	de Vries 2017	list not provided	N
CCL18	Ahola-Olli 2017	N	N
CCL18	Ahsan 2017	N	N
CCL18	Benson 2018	Y	Y
CCL18	Bretherick 2020	N	N
CCL18	Carayol 2017	Y	Y
CCL18	Deming 2016	list not provided	N
CCL18	Di-Narzo 2017	list not provided	N
CCL18	Emilsson 2018	Y	Y
CCL18	Emilsson 2020	Y	Y
CCL18	Enroth 2014	list not provided	N
CCL18	Folkersen 2017	N	N
CCL18	Folkersen 2020	N	N
CCL18	Gilly 2020	N	N
CCL18	Gudjonsson 2021	Y	Y
CCL18	Gurinovich 2021	Y	Y
CCL18	Hillary 2019	N	N
CCL18	Hillary 2020	N	N
CCL18	Höglund 2019	N	N
CCL18	Johansson 2013	N	N
CCL18	Kauwe 2014	N	N
CCL18	Kim 2013	Y	Y
CCL18	Liu 2015	N	N
CCL18	Lourdusamy 2012	list not provided	N
CCL18	Melzer 2008	N	N
CCL18	Mirauta 2020	N	N
CCL18	Nath 2019	N	N
CCL18	Pantin 2018	N	N
CCL18	Pietzner 2020	N	N
CCL18	Png 2021	N	N
CCL18	Robins 2021	list not provided	N
CCL18	Ruffieux 2020	list not provided	N
CCL18	Sasayama 2017	list not provided	N
CCL18	Sliz 2019	N	N
CCL18	Solomon 2016	N	N
CCL18	Solomon 2018	list not provided	N
CCL18	Suhre 2016	Y	Y
CCL18	Sun 2016	Y	Y
CCL18	Sun 2018	list not provided	N
CCL18	Viñuela 2021	Y	Y
CCL18	Yang 2021	Y	N
CCL18	Yao 2018	N	N
CCL18	Zhang 2021	Y	Y
CCL18	Zhernakova 2018	list not provided	N
CCL18	Zhong 2020	Y	N
CCL18	Zhong 2021	list not provided	N
CCL18	de Vries 2017	list not provided	N
CCL5	Ahola-Olli 2017	Y	N
CCL5	Ahsan 2017	N	N
CCL5	Benson 2018	N	N
CCL5	Bretherick 2020	N	N
CCL5	Carayol 2017	list not provided	N
CCL5	Deming 2016	list not provided	N
CCL5	Di-Narzo 2017	list not provided	N
CCL5	Emilsson 2018	Y	Y
CCL5	Emilsson 2020	Y	Y
CCL5	Enroth 2014	list not provided	N
CCL5	Folkersen 2017	N	N
CCL5	Folkersen 2020	N	N
CCL5	Gilly 2020	N	N
CCL5	Gudjonsson 2021	Y	Y
CCL5	Gurinovich 2021	Y	Y
CCL5	Hillary 2019	N	N
CCL5	Hillary 2020	N	N
CCL5	Höglund 2019	N	N
CCL5	Johansson 2013	N	N
CCL5	Kauwe 2014	Y	N
CCL5	Kim 2013	Y	N
CCL5	Liu 2015	N	N
CCL5	Lourdusamy 2012	list not provided	N
CCL5	Melzer 2008	N	N
CCL5	Mirauta 2020	N	N
CCL5	Nath 2019	N	N
CCL5	Pantin 2018	N	N
CCL5	Pietzner 2020	N	N
CCL5	Png 2021	N	N
CCL5	Robins 2021	list not provided	N
CCL5	Ruffieux 2020	list not provided	N
CCL5	Sasayama 2017	list not provided	N
CCL5	Sliz 2019	N	N
CCL5	Solomon 2016	Y	N
CCL5	Solomon 2018	list not provided	N
CCL5	Suhre 2016	Y	Y
CCL5	Sun 2016	Y	N
CCL5	Sun 2018	list not provided	N
CCL5	Viñuela 2021	Y	Y
CCL5	Yang 2021	Y	N
CCL5	Yao 2018	N	N
CCL5	Zhang 2021	Y	Y
CCL5	Zhernakova 2018	list not provided	N
CCL5	Zhong 2020	N	N
CCL5	Zhong 2021	list not provided	N
CCL5	de Vries 2017	list not provided	N
CD46	Ahola-Olli 2017	N	N
CD46	Ahsan 2017	N	N
CD46	Benson 2018	N	N
CD46	Bretherick 2020	N	N
CD46	Carayol 2017	list not provided	N
CD46	Deming 2016	list not provided	N
CD46	Di-Narzo 2017	list not provided	N
CD46	Emilsson 2018	N	N
CD46	Emilsson 2020	N	N
CD46	Enroth 2014	list not provided	N
CD46	Folkersen 2017	N	N
CD46	Folkersen 2020	N	N
CD46	Gilly 2020	N	N
CD46	Gudjonsson 2021	list not provided	N
CD46	Gurinovich 2021	list not provided	N
CD46	Hillary 2019	N	N
CD46	Hillary 2020	N	N
CD46	Höglund 2019	N	N
CD46	Johansson 2013	N	N
CD46	Kauwe 2014	N	N
CD46	Kim 2013	N	N
CD46	Liu 2015	N	N
CD46	Lourdusamy 2012	list not provided	N
CD46	Melzer 2008	N	N
CD46	Mirauta 2020	N	N
CD46	Nath 2019	N	N
CD46	Pantin 2018	N	N
CD46	Pietzner 2020	N	N
CD46	Png 2021	N	N
CD46	Robins 2021	list not provided	N
CD46	Ruffieux 2020	list not provided	N
CD46	Sasayama 2017	list not provided	N
CD46	Sliz 2019	N	N
CD46	Solomon 2016	N	N
CD46	Solomon 2018	list not provided	N
CD46	Suhre 2016	list not provided	N
CD46	Sun 2016	N	N
CD46	Sun 2018	list not provided	N
CD46	Viñuela 2021	Y	Y
CD46	Yang 2021	N	N
CD46	Yao 2018	N	N
CD46	Zhang 2021	Y	Y
CD46	Zhernakova 2018	list not provided	N
CD46	Zhong 2020	N	N
CD46	Zhong 2021	list not provided	N
CD46	de Vries 2017	list not provided	N
CD59	Ahola-Olli 2017	N	N
CD59	Ahsan 2017	N	N
CD59	Benson 2018	N	N
CD59	Bretherick 2020	N	N
CD59	Carayol 2017	list not provided	N
CD59	Deming 2016	list not provided	N
CD59	Di-Narzo 2017	list not provided	N
CD59	Emilsson 2018	Y	Y
CD59	Emilsson 2020	Y	Y
CD59	Enroth 2014	list not provided	N
CD59	Folkersen 2017	N	N
CD59	Folkersen 2020	N	N
CD59	Gilly 2020	N	N
CD59	Gudjonsson 2021	Y	Y
CD59	Gurinovich 2021	Y	Y
CD59	Hillary 2019	N	N
CD59	Hillary 2020	N	N
CD59	Höglund 2019	N	N
CD59	Johansson 2013	N	N
CD59	Kauwe 2014	N	N
CD59	Kim 2013	N	N
CD59	Liu 2015	N	N
CD59	Lourdusamy 2012	list not provided	N
CD59	Melzer 2008	N	N
CD59	Mirauta 2020	Y	Y
CD59	Nath 2019	N	N
CD59	Pantin 2018	N	N
CD59	Pietzner 2020	N	N
CD59	Png 2021	N	N
CD59	Robins 2021	list not provided	N
CD59	Ruffieux 2020	list not provided	N
CD59	Sasayama 2017	list not provided	N
CD59	Sliz 2019	N	N
CD59	Solomon 2016	N	N
CD59	Solomon 2018	list not provided	N
CD59	Suhre 2016	list not provided	N
CD59	Sun 2016	N	N
CD59	Sun 2018	Y	Y
CD59	Viñuela 2021	list not provided	N
CD59	Yang 2021	Y	N
CD59	Yao 2018	N	N
CD59	Zhang 2021	Y	Y
CD59	Zhernakova 2018	list not provided	N
CD59	Zhong 2020	Y	N
CD59	Zhong 2021	list not provided	N
CD59	de Vries 2017	list not provided	N
CDH1	Ahola-Olli 2017	N	N
CDH1	Ahsan 2017	N	N
CDH1	Benson 2018	Y	N
CDH1	Bretherick 2020	N	N
CDH1	Carayol 2017	list not provided	N
CDH1	Deming 2016	list not provided	N
CDH1	Di-Narzo 2017	list not provided	N
CDH1	Emilsson 2018	Y	Y
CDH1	Emilsson 2020	Y	Y
CDH1	Enroth 2014	list not provided	N
CDH1	Folkersen 2017	N	N
CDH1	Folkersen 2020	N	N
CDH1	Gilly 2020	N	N
CDH1	Gudjonsson 2021	list not provided	N
CDH1	Gurinovich 2021	list not provided	N
CDH1	Hillary 2019	N	N
CDH1	Hillary 2020	N	N
CDH1	Höglund 2019	N	N
CDH1	Johansson 2013	N	N
CDH1	Kauwe 2014	N	N
CDH1	Kim 2013	N	N
CDH1	Liu 2015	N	N
CDH1	Lourdusamy 2012	list not provided	N
CDH1	Melzer 2008	N	N
CDH1	Mirauta 2020	N	N
CDH1	Nath 2019	N	N
CDH1	Pantin 2018	N	N
CDH1	Pietzner 2020	N	N
CDH1	Png 2021	N	N
CDH1	Robins 2021	list not provided	N
CDH1	Ruffieux 2020	list not provided	N
CDH1	Sasayama 2017	list not provided	N
CDH1	Sliz 2019	N	N
CDH1	Solomon 2016	N	N
CDH1	Solomon 2018	list not provided	N
CDH1	Suhre 2016	Y	Y
CDH1	Sun 2016	Y	Y
CDH1	Sun 2018	list not provided	N
CDH1	Viñuela 2021	Y	Y
CDH1	Yang 2021	Y	N
CDH1	Yao 2018	N	N
CDH1	Zhang 2021	Y	Y
CDH1	Zhernakova 2018	list not provided	N
CDH1	Zhong 2020	Y	N
CDH1	Zhong 2021	list not provided	N
CDH1	de Vries 2017	list not provided	N
CES1	Ahola-Olli 2017	N	N
CES1	Ahsan 2017	N	N
CES1	Benson 2018	N	N
CES1	Bretherick 2020	N	N
CES1	Carayol 2017	list not provided	N
CES1	Deming 2016	list not provided	N
CES1	Di-Narzo 2017	list not provided	N
CES1	Emilsson 2018	Y	N
CES1	Emilsson 2020	Y	Y
CES1	Enroth 2014	list not provided	N
CES1	Folkersen 2017	N	N
CES1	Folkersen 2020	N	N
CES1	Gilly 2020	N	N
CES1	Gudjonsson 2021	list not provided	N
CES1	Gurinovich 2021	list not provided	N
CES1	Hillary 2019	N	N
CES1	Hillary 2020	N	N
CES1	Höglund 2019	N	N
CES1	Johansson 2013	N	N
CES1	Kauwe 2014	N	N
CES1	Kim 2013	N	N
CES1	Liu 2015	N	N
CES1	Lourdusamy 2012	list not provided	N
CES1	Melzer 2008	N	N
CES1	Mirauta 2020	N	N
CES1	Nath 2019	N	N
CES1	Pantin 2018	N	N
CES1	Pietzner 2020	N	N
CES1	Png 2021	N	N
CES1	Robins 2021	Y	Y
CES1	Ruffieux 2020	list not provided	N
CES1	Sasayama 2017	list not provided	N
CES1	Sliz 2019	N	N
CES1	Solomon 2016	N	N
CES1	Solomon 2018	list not provided	N
CES1	Suhre 2016	list not provided	N
CES1	Sun 2016	N	N
CES1	Sun 2018	list not provided	N
CES1	Viñuela 2021	Y	Y
CES1	Yang 2021	N	N
CES1	Yao 2018	N	N
CES1	Zhang 2021	Y	Y
CES1	Zhernakova 2018	list not provided	N
CES1	Zhong 2020	Y	N
CES1	Zhong 2021	list not provided	N
CES1	de Vries 2017	list not provided	N
CFHR5	Ahola-Olli 2017	N	N
CFHR5	Ahsan 2017	N	N
CFHR5	Benson 2018	N	N
CFHR5	Bretherick 2020	N	N
CFHR5	Carayol 2017	list not provided	N
CFHR5	Deming 2016	list not provided	N
CFHR5	Di-Narzo 2017	list not provided	N
CFHR5	Emilsson 2018	Y	Y
CFHR5	Emilsson 2020	Y	Y
CFHR5	Enroth 2014	list not provided	N
CFHR5	Folkersen 2017	N	N
CFHR5	Folkersen 2020	N	N
CFHR5	Gilly 2020	N	N
CFHR5	Gudjonsson 2021	Y	Y
CFHR5	Gurinovich 2021	list not provided	N
CFHR5	Hillary 2019	N	N
CFHR5	Hillary 2020	N	N
CFHR5	Höglund 2019	N	N
CFHR5	Johansson 2013	N	N
CFHR5	Kauwe 2014	N	N
CFHR5	Kim 2013	N	N
CFHR5	Liu 2015	N	N
CFHR5	Lourdusamy 2012	Y	Y
CFHR5	Melzer 2008	N	N
CFHR5	Mirauta 2020	N	N
CFHR5	Nath 2019	N	N
CFHR5	Pantin 2018	N	N
CFHR5	Pietzner 2020	N	N
CFHR5	Png 2021	N	N
CFHR5	Robins 2021	list not provided	N
CFHR5	Ruffieux 2020	list not provided	N
CFHR5	Sasayama 2017	list not provided	N
CFHR5	Sliz 2019	N	N
CFHR5	Solomon 2016	N	N
CFHR5	Solomon 2018	Y	Y
CFHR5	Suhre 2016	Y	Y
CFHR5	Sun 2016	N	N
CFHR5	Sun 2018	Y	Y
CFHR5	Viñuela 2021	Y	Y
CFHR5	Yang 2021	Y	Y
CFHR5	Yao 2018	N	N
CFHR5	Zhang 2021	Y	Y
CFHR5	Zhernakova 2018	list not provided	N
CFHR5	Zhong 2020	Y	N
CFHR5	Zhong 2021	list not provided	N
CFHR5	de Vries 2017	list not provided	N
CHL1	Ahola-Olli 2017	N	N
CHL1	Ahsan 2017	N	N
CHL1	Benson 2018	Y	N
CHL1	Bretherick 2020	N	N
CHL1	Carayol 2017	Y	Y
CHL1	Deming 2016	list not provided	N
CHL1	Di-Narzo 2017	list not provided	N
CHL1	Emilsson 2018	Y	Y
CHL1	Emilsson 2020	Y	Y
CHL1	Enroth 2014	list not provided	N
CHL1	Folkersen 2017	N	N
CHL1	Folkersen 2020	N	N
CHL1	Gilly 2020	N	N
CHL1	Gudjonsson 2021	Y	Y
CHL1	Gurinovich 2021	Y	Y
CHL1	Hillary 2019	N	N
CHL1	Hillary 2020	N	N
CHL1	Höglund 2019	N	N
CHL1	Johansson 2013	N	N
CHL1	Kauwe 2014	N	N
CHL1	Kim 2013	N	N
CHL1	Liu 2015	N	N
CHL1	Lourdusamy 2012	list not provided	N
CHL1	Melzer 2008	N	N
CHL1	Mirauta 2020	N	N
CHL1	Nath 2019	N	N
CHL1	Pantin 2018	N	N
CHL1	Pietzner 2020	N	N
CHL1	Png 2021	N	N
CHL1	Robins 2021	Y	Y
CHL1	Ruffieux 2020	list not provided	N
CHL1	Sasayama 2017	list not provided	N
CHL1	Sliz 2019	N	N
CHL1	Solomon 2016	N	N
CHL1	Solomon 2018	list not provided	N
CHL1	Suhre 2016	Y	Y
CHL1	Sun 2016	N	N
CHL1	Sun 2018	Y	Y
CHL1	Viñuela 2021	Y	Y
CHL1	Yang 2021	Y	N
CHL1	Yao 2018	N	N
CHL1	Zhang 2021	Y	Y
CHL1	Zhernakova 2018	list not provided	N
CHL1	Zhong 2020	Y	N
CHL1	Zhong 2021	list not provided	N
CHL1	de Vries 2017	list not provided	N
CNDP1	Ahola-Olli 2017	N	N
CNDP1	Ahsan 2017	N	N
CNDP1	Benson 2018	N	N
CNDP1	Bretherick 2020	N	N
CNDP1	Carayol 2017	list not provided	N
CNDP1	Deming 2016	list not provided	N
CNDP1	Di-Narzo 2017	Y	Y
CNDP1	Emilsson 2018	Y	Y
CNDP1	Emilsson 2020	Y	Y
CNDP1	Enroth 2014	list not provided	N
CNDP1	Folkersen 2017	N	N
CNDP1	Folkersen 2020	N	N
CNDP1	Gilly 2020	N	N
CNDP1	Gudjonsson 2021	Y	Y
CNDP1	Gurinovich 2021	list not provided	N
CNDP1	Hillary 2019	N	N
CNDP1	Hillary 2020	N	N
CNDP1	Höglund 2019	N	N
CNDP1	Johansson 2013	N	N
CNDP1	Kauwe 2014	N	N
CNDP1	Kim 2013	N	N
CNDP1	Liu 2015	Y	N
CNDP1	Lourdusamy 2012	list not provided	N
CNDP1	Melzer 2008	N	N
CNDP1	Mirauta 2020	N	N
CNDP1	Nath 2019	N	N
CNDP1	Pantin 2018	N	N
CNDP1	Pietzner 2020	N	N
CNDP1	Png 2021	N	N
CNDP1	Robins 2021	Y	Y
CNDP1	Ruffieux 2020	list not provided	N
CNDP1	Sasayama 2017	list not provided	N
CNDP1	Sliz 2019	N	N
CNDP1	Solomon 2016	N	N
CNDP1	Solomon 2018	list not provided	N
CNDP1	Suhre 2016	Y	Y
CNDP1	Sun 2016	N	N
CNDP1	Sun 2018	list not provided	N
CNDP1	Viñuela 2021	Y	Y
CNDP1	Yang 2021	Y	N
CNDP1	Yao 2018	N	N
CNDP1	Zhang 2021	Y	Y
CNDP1	Zhernakova 2018	list not provided	N
CNDP1	Zhong 2020	Y	N
CNDP1	Zhong 2021	list not provided	N
CNDP1	de Vries 2017	list not provided	N
COL18A1	Ahola-Olli 2017	N	N
COL18A1	Ahsan 2017	N	N
COL18A1	Benson 2018	N	N
COL18A1	Bretherick 2020	N	N
COL18A1	Carayol 2017	list not provided	N
COL18A1	Deming 2016	list not provided	N
COL18A1	Di-Narzo 2017	list not provided	N
COL18A1	Emilsson 2018	Y	Y
COL18A1	Emilsson 2020	Y	Y
COL18A1	Enroth 2014	list not provided	N
COL18A1	Folkersen 2017	N	N
COL18A1	Folkersen 2020	N	N
COL18A1	Gilly 2020	N	N
COL18A1	Gudjonsson 2021	Y	Y
COL18A1	Gurinovich 2021	Y	Y
COL18A1	Hillary 2019	N	N
COL18A1	Hillary 2020	N	N
COL18A1	Höglund 2019	N	N
COL18A1	Johansson 2013	N	N
COL18A1	Kauwe 2014	N	N
COL18A1	Kim 2013	N	N
COL18A1	Liu 2015	N	N
COL18A1	Lourdusamy 2012	list not provided	N
COL18A1	Melzer 2008	N	N
COL18A1	Mirauta 2020	N	N
COL18A1	Nath 2019	N	N
COL18A1	Pantin 2018	N	N
COL18A1	Pietzner 2020	N	N
COL18A1	Png 2021	N	N
COL18A1	Robins 2021	list not provided	N
COL18A1	Ruffieux 2020	list not provided	N
COL18A1	Sasayama 2017	list not provided	N
COL18A1	Sliz 2019	N	N
COL18A1	Solomon 2016	N	N
COL18A1	Solomon 2018	list not provided	N
COL18A1	Suhre 2016	Y	Y
COL18A1	Sun 2016	N	N
COL18A1	Sun 2018	Y	Y
COL18A1	Viñuela 2021	Y	Y
COL18A1	Yang 2021	Y	N
COL18A1	Yao 2018	Y	Y
COL18A1	Zhang 2021	Y	Y
COL18A1	Zhernakova 2018	list not provided	N
COL18A1	Zhong 2020	Y	N
COL18A1	Zhong 2021	list not provided	N
COL18A1	de Vries 2017	list not provided	N
COMP	Ahola-Olli 2017	N	N
COMP	Ahsan 2017	N	N
COMP	Benson 2018	N	N
COMP	Bretherick 2020	N	N
COMP	Carayol 2017	list not provided	N
COMP	Deming 2016	list not provided	N
COMP	Di-Narzo 2017	list not provided	N
COMP	Emilsson 2018	Y	Y
COMP	Emilsson 2020	N	N
COMP	Enroth 2014	list not provided	N
COMP	Folkersen 2017	N	N
COMP	Folkersen 2020	N	N
COMP	Gilly 2020	N	N
COMP	Gudjonsson 2021	Y	Y
COMP	Gurinovich 2021	Y	Y
COMP	Hillary 2019	N	N
COMP	Hillary 2020	N	N
COMP	Höglund 2019	N	N
COMP	Johansson 2013	N	N
COMP	Kauwe 2014	N	N
COMP	Kim 2013	N	N
COMP	Liu 2015	N	N
COMP	Lourdusamy 2012	list not provided	N
COMP	Melzer 2008	N	N
COMP	Mirauta 2020	N	N
COMP	Nath 2019	N	N
COMP	Pantin 2018	N	N
COMP	Pietzner 2020	N	N
COMP	Png 2021	N	N
COMP	Robins 2021	list not provided	N
COMP	Ruffieux 2020	list not provided	N
COMP	Sasayama 2017	list not provided	N
COMP	Sliz 2019	N	N
COMP	Solomon 2016	N	N
COMP	Solomon 2018	list not provided	N
COMP	Suhre 2016	list not provided	N
COMP	Sun 2016	N	N
COMP	Sun 2018	list not provided	N
COMP	Viñuela 2021	Y	Y
COMP	Yang 2021	N	N
COMP	Yao 2018	N	N
COMP	Zhang 2021	Y	Y
COMP	Zhernakova 2018	list not provided	N
COMP	Zhong 2020	Y	N
COMP	Zhong 2021	list not provided	N
COMP	de Vries 2017	list not provided	N
CR2	Ahola-Olli 2017	N	N
CR2	Ahsan 2017	N	N
CR2	Benson 2018	N	N
CR2	Bretherick 2020	N	N
CR2	Carayol 2017	list not provided	N
CR2	Deming 2016	list not provided	N
CR2	Di-Narzo 2017	list not provided	N
CR2	Emilsson 2018	N	N
CR2	Emilsson 2020	N	N
CR2	Enroth 2014	list not provided	N
CR2	Folkersen 2017	N	N
CR2	Folkersen 2020	N	N
CR2	Gilly 2020	N	N
CR2	Gudjonsson 2021	list not provided	N
CR2	Gurinovich 2021	list not provided	N
CR2	Hillary 2019	N	N
CR2	Hillary 2020	N	N
CR2	Höglund 2019	N	N
CR2	Johansson 2013	Y	N
CR2	Kauwe 2014	N	N
CR2	Kim 2013	N	N
CR2	Liu 2015	N	N
CR2	Lourdusamy 2012	list not provided	N
CR2	Melzer 2008	N	N
CR2	Mirauta 2020	N	N
CR2	Nath 2019	N	N
CR2	Pantin 2018	Y	N
CR2	Pietzner 2020	N	N
CR2	Png 2021	N	N
CR2	Robins 2021	list not provided	N
CR2	Ruffieux 2020	list not provided	N
CR2	Sasayama 2017	list not provided	N
CR2	Sliz 2019	N	N
CR2	Solomon 2016	N	N
CR2	Solomon 2018	list not provided	N
CR2	Suhre 2016	list not provided	N
CR2	Sun 2016	N	N
CR2	Sun 2018	list not provided	N
CR2	Viñuela 2021	Y	Y
CR2	Yang 2021	N	N
CR2	Yao 2018	N	N
CR2	Zhang 2021	Y	Y
CR2	Zhernakova 2018	list not provided	N
CR2	Zhong 2020	Y	N
CR2	Zhong 2021	list not provided	N
CR2	de Vries 2017	list not provided	N
CRTAC1	Ahola-Olli 2017	N	N
CRTAC1	Ahsan 2017	N	N
CRTAC1	Benson 2018	N	N
CRTAC1	Bretherick 2020	N	N
CRTAC1	Carayol 2017	list not provided	N
CRTAC1	Deming 2016	list not provided	N
CRTAC1	Di-Narzo 2017	list not provided	N
CRTAC1	Emilsson 2018	Y	Y
CRTAC1	Emilsson 2020	Y	Y
CRTAC1	Enroth 2014	list not provided	N
CRTAC1	Folkersen 2017	N	N
CRTAC1	Folkersen 2020	N	N
CRTAC1	Gilly 2020	N	N
CRTAC1	Gudjonsson 2021	Y	Y
CRTAC1	Gurinovich 2021	Y	Y
CRTAC1	Hillary 2019	N	N
CRTAC1	Hillary 2020	N	N
CRTAC1	Höglund 2019	N	N
CRTAC1	Johansson 2013	N	N
CRTAC1	Kauwe 2014	N	N
CRTAC1	Kim 2013	N	N
CRTAC1	Liu 2015	N	N
CRTAC1	Lourdusamy 2012	list not provided	N
CRTAC1	Melzer 2008	N	N
CRTAC1	Mirauta 2020	N	N
CRTAC1	Nath 2019	N	N
CRTAC1	Pantin 2018	N	N
CRTAC1	Pietzner 2020	N	N
CRTAC1	Png 2021	N	N
CRTAC1	Robins 2021	Y	Y
CRTAC1	Ruffieux 2020	list not provided	N
CRTAC1	Sasayama 2017	list not provided	N
CRTAC1	Sliz 2019	N	N
CRTAC1	Solomon 2016	N	N
CRTAC1	Solomon 2018	list not provided	N
CRTAC1	Suhre 2016	list not provided	N
CRTAC1	Sun 2016	N	N
CRTAC1	Sun 2018	list not provided	N
CRTAC1	Viñuela 2021	Y	Y
CRTAC1	Yang 2021	N	N
CRTAC1	Yao 2018	N	N
CRTAC1	Zhang 2021	Y	Y
CRTAC1	Zhernakova 2018	list not provided	N
CRTAC1	Zhong 2020	Y	Y
CRTAC1	Zhong 2021	list not provided	N
CRTAC1	de Vries 2017	list not provided	N
CST3	Ahola-Olli 2017	N	N
CST3	Ahsan 2017	N	N
CST3	Benson 2018	N	N
CST3	Bretherick 2020	N	N
CST3	Carayol 2017	list not provided	N
CST3	Deming 2016	list not provided	N
CST3	Di-Narzo 2017	Y	Y
CST3	Emilsson 2018	Y	Y
CST3	Emilsson 2020	Y	Y
CST3	Enroth 2014	list not provided	N
CST3	Folkersen 2017	N	N
CST3	Folkersen 2020	N	N
CST3	Gilly 2020	N	N
CST3	Gudjonsson 2021	Y	Y
CST3	Gurinovich 2021	Y	Y
CST3	Hillary 2019	N	N
CST3	Hillary 2020	N	N
CST3	Höglund 2019	N	N
CST3	Johansson 2013	N	N
CST3	Kauwe 2014	Y	N
CST3	Kim 2013	Y	Y
CST3	Liu 2015	N	N
CST3	Lourdusamy 2012	list not provided	N
CST3	Melzer 2008	N	N
CST3	Mirauta 2020	Y	N
CST3	Nath 2019	N	N
CST3	Pantin 2018	N	N
CST3	Pietzner 2020	N	N
CST3	Png 2021	N	N
CST3	Robins 2021	list not provided	N
CST3	Ruffieux 2020	list not provided	N
CST3	Sasayama 2017	list not provided	N
CST3	Sliz 2019	N	N
CST3	Solomon 2016	Y	N
CST3	Solomon 2018	list not provided	N
CST3	Suhre 2016	Y	Y
CST3	Sun 2016	N	N
CST3	Sun 2018	list not provided	N
CST3	Viñuela 2021	Y	Y
CST3	Yang 2021	Y	N
CST3	Yao 2018	Y	Y
CST3	Zhang 2021	Y	Y
CST3	Zhernakova 2018	list not provided	N
CST3	Zhong 2020	Y	N
CST3	Zhong 2021	list not provided	N
CST3	de Vries 2017	list not provided	N
DEFA1	Ahola-Olli 2017	N	N
DEFA1	Ahsan 2017	N	N
DEFA1	Benson 2018	N	N
DEFA1	Bretherick 2020	N	N
DEFA1	Carayol 2017	list not provided	N
DEFA1	Deming 2016	list not provided	N
DEFA1	Di-Narzo 2017	list not provided	N
DEFA1	Emilsson 2018	Y	Y
DEFA1	Emilsson 2020	Y	Y
DEFA1	Enroth 2014	list not provided	N
DEFA1	Folkersen 2017	N	N
DEFA1	Folkersen 2020	N	N
DEFA1	Gilly 2020	N	N
DEFA1	Gudjonsson 2021	Y	Y
DEFA1	Gurinovich 2021	list not provided	N
DEFA1	Hillary 2019	N	N
DEFA1	Hillary 2020	N	N
DEFA1	Höglund 2019	N	N
DEFA1	Johansson 2013	N	N
DEFA1	Kauwe 2014	N	N
DEFA1	Kim 2013	N	N
DEFA1	Liu 2015	Y	N
DEFA1	Lourdusamy 2012	list not provided	N
DEFA1	Melzer 2008	N	N
DEFA1	Mirauta 2020	N	N
DEFA1	Nath 2019	N	N
DEFA1	Pantin 2018	N	N
DEFA1	Pietzner 2020	N	N
DEFA1	Png 2021	N	N
DEFA1	Robins 2021	list not provided	N
DEFA1	Ruffieux 2020	list not provided	N
DEFA1	Sasayama 2017	list not provided	N
DEFA1	Sliz 2019	N	N
DEFA1	Solomon 2016	N	N
DEFA1	Solomon 2018	list not provided	N
DEFA1	Suhre 2016	list not provided	N
DEFA1	Sun 2016	N	N
DEFA1	Sun 2018	list not provided	N
DEFA1	Viñuela 2021	list not provided	N
DEFA1	Yang 2021	N	N
DEFA1	Yao 2018	N	N
DEFA1	Zhang 2021	list not provided	N
DEFA1	Zhernakova 2018	list not provided	N
DEFA1	Zhong 2020	N	N
DEFA1	Zhong 2021	list not provided	N
DEFA1	de Vries 2017	list not provided	N
DPP4	Ahola-Olli 2017	N	N
DPP4	Ahsan 2017	N	N
DPP4	Benson 2018	N	N
DPP4	Bretherick 2020	N	N
DPP4	Carayol 2017	list not provided	N
DPP4	Deming 2016	list not provided	N
DPP4	Di-Narzo 2017	list not provided	N
DPP4	Emilsson 2018	N	N
DPP4	Emilsson 2020	N	N
DPP4	Enroth 2014	list not provided	N
DPP4	Folkersen 2017	N	N
DPP4	Folkersen 2020	N	N
DPP4	Gilly 2020	N	N
DPP4	Gudjonsson 2021	list not provided	N
DPP4	Gurinovich 2021	list not provided	N
DPP4	Hillary 2019	N	N
DPP4	Hillary 2020	N	N
DPP4	Höglund 2019	N	N
DPP4	Johansson 2013	N	N
DPP4	Kauwe 2014	N	N
DPP4	Kim 2013	N	N
DPP4	Liu 2015	N	N
DPP4	Lourdusamy 2012	list not provided	N
DPP4	Melzer 2008	N	N
DPP4	Mirauta 2020	N	N
DPP4	Nath 2019	N	N
DPP4	Pantin 2018	N	N
DPP4	Pietzner 2020	N	N
DPP4	Png 2021	N	N
DPP4	Robins 2021	list not provided	N
DPP4	Ruffieux 2020	list not provided	N
DPP4	Sasayama 2017	list not provided	N
DPP4	Sliz 2019	N	N
DPP4	Solomon 2016	Y	N
DPP4	Solomon 2018	list not provided	N
DPP4	Suhre 2016	list not provided	N
DPP4	Sun 2016	N	N
DPP4	Sun 2018	list not provided	N
DPP4	Viñuela 2021	Y	Y
DPP4	Yang 2021	N	N
DPP4	Yao 2018	Y	Y
DPP4	Zhang 2021	Y	Y
DPP4	Zhernakova 2018	list not provided	N
DPP4	Zhong 2020	Y	N
DPP4	Zhong 2021	list not provided	N
DPP4	de Vries 2017	list not provided	N
EFEMP1	Ahola-Olli 2017	N	N
EFEMP1	Ahsan 2017	N	N
EFEMP1	Benson 2018	N	N
EFEMP1	Bretherick 2020	N	N
EFEMP1	Carayol 2017	list not provided	N
EFEMP1	Deming 2016	list not provided	N
EFEMP1	Di-Narzo 2017	list not provided	N
EFEMP1	Emilsson 2018	Y	Y
EFEMP1	Emilsson 2020	Y	Y
EFEMP1	Enroth 2014	list not provided	N
EFEMP1	Folkersen 2017	N	N
EFEMP1	Folkersen 2020	N	N
EFEMP1	Gilly 2020	N	N
EFEMP1	Gudjonsson 2021	Y	Y
EFEMP1	Gurinovich 2021	Y	Y
EFEMP1	Hillary 2019	N	N
EFEMP1	Hillary 2020	N	N
EFEMP1	Höglund 2019	N	N
EFEMP1	Johansson 2013	N	N
EFEMP1	Kauwe 2014	N	N
EFEMP1	Kim 2013	N	N
EFEMP1	Liu 2015	Y	N
EFEMP1	Lourdusamy 2012	list not provided	N
EFEMP1	Melzer 2008	N	N
EFEMP1	Mirauta 2020	N	N
EFEMP1	Nath 2019	N	N
EFEMP1	Pantin 2018	N	N
EFEMP1	Pietzner 2020	N	N
EFEMP1	Png 2021	N	N
EFEMP1	Robins 2021	Y	Y
EFEMP1	Ruffieux 2020	list not provided	N
EFEMP1	Sasayama 2017	list not provided	N
EFEMP1	Sliz 2019	N	N
EFEMP1	Solomon 2016	N	N
EFEMP1	Solomon 2018	list not provided	N
EFEMP1	Suhre 2016	list not provided	N
EFEMP1	Sun 2016	N	N
EFEMP1	Sun 2018	list not provided	N
EFEMP1	Viñuela 2021	Y	Y
EFEMP1	Yang 2021	Y	N
EFEMP1	Yao 2018	Y	Y
EFEMP1	Zhang 2021	Y	Y
EFEMP1	Zhernakova 2018	list not provided	N
EFEMP1	Zhong 2020	Y	N
EFEMP1	Zhong 2021	list not provided	N
EFEMP1	de Vries 2017	list not provided	N
ENG	Ahola-Olli 2017	N	N
ENG	Ahsan 2017	N	N
ENG	Benson 2018	N	N
ENG	Bretherick 2020	N	N
ENG	Carayol 2017	list not provided	N
ENG	Deming 2016	list not provided	N
ENG	Di-Narzo 2017	list not provided	N
ENG	Emilsson 2018	Y	Y
ENG	Emilsson 2020	Y	Y
ENG	Enroth 2014	list not provided	N
ENG	Folkersen 2017	N	N
ENG	Folkersen 2020	N	N
ENG	Gilly 2020	N	N
ENG	Gudjonsson 2021	Y	Y
ENG	Gurinovich 2021	Y	Y
ENG	Hillary 2019	N	N
ENG	Hillary 2020	N	N
ENG	Höglund 2019	N	N
ENG	Johansson 2013	N	N
ENG	Kauwe 2014	N	N
ENG	Kim 2013	N	N
ENG	Liu 2015	N	N
ENG	Lourdusamy 2012	list not provided	N
ENG	Melzer 2008	N	N
ENG	Mirauta 2020	N	N
ENG	Nath 2019	N	N
ENG	Pantin 2018	N	N
ENG	Pietzner 2020	N	N
ENG	Png 2021	N	N
ENG	Robins 2021	list not provided	N
ENG	Ruffieux 2020	list not provided	N
ENG	Sasayama 2017	Y	Y
ENG	Sliz 2019	N	N
ENG	Solomon 2016	N	N
ENG	Solomon 2018	list not provided	N
ENG	Suhre 2016	Y	Y
ENG	Sun 2016	N	N
ENG	Sun 2018	Y	Y
ENG	Viñuela 2021	Y	Y
ENG	Yang 2021	Y	N
ENG	Yao 2018	N	N
ENG	Zhang 2021	Y	Y
ENG	Zhernakova 2018	list not provided	N
ENG	Zhong 2020	Y	N
ENG	Zhong 2021	list not provided	N
ENG	de Vries 2017	list not provided	N
F11	Ahola-Olli 2017	N	N
F11	Ahsan 2017	N	N
F11	Benson 2018	N	N
F11	Bretherick 2020	N	N
F11	Carayol 2017	list not provided	N
F11	Deming 2016	list not provided	N
F11	Di-Narzo 2017	list not provided	N
F11	Emilsson 2018	Y	Y
F11	Emilsson 2020	Y	Y
F11	Enroth 2014	list not provided	N
F11	Folkersen 2017	N	N
F11	Folkersen 2020	N	N
F11	Gilly 2020	N	N
F11	Gudjonsson 2021	Y	Y
F11	Gurinovich 2021	Y	Y
F11	Hillary 2019	N	N
F11	Hillary 2020	N	N
F11	Höglund 2019	N	N
F11	Johansson 2013	N	N
F11	Kauwe 2014	N	N
F11	Kim 2013	N	N
F11	Liu 2015	Y	N
F11	Lourdusamy 2012	list not provided	N
F11	Melzer 2008	N	N
F11	Mirauta 2020	N	N
F11	Nath 2019	N	N
F11	Pantin 2018	N	N
F11	Pietzner 2020	Y	Y
F11	Png 2021	N	N
F11	Robins 2021	list not provided	N
F11	Ruffieux 2020	list not provided	N
F11	Sasayama 2017	list not provided	N
F11	Sliz 2019	N	N
F11	Solomon 2016	N	N
F11	Solomon 2018	list not provided	N
F11	Suhre 2016	Y	Y
F11	Sun 2016	N	N
F11	Sun 2018	list not provided	N
F11	Viñuela 2021	Y	Y
F11	Yang 2021	Y	Y
F11	Yao 2018	N	N
F11	Zhang 2021	Y	Y
F11	Zhernakova 2018	list not provided	N
F11	Zhong 2020	Y	N
F11	Zhong 2021	list not provided	N
F11	de Vries 2017	list not provided	N
F7	Ahola-Olli 2017	N	N
F7	Ahsan 2017	N	N
F7	Benson 2018	N	N
F7	Bretherick 2020	N	N
F7	Carayol 2017	list not provided	N
F7	Deming 2016	Y	Y
F7	Di-Narzo 2017	Y	Y
F7	Emilsson 2018	Y	Y
F7	Emilsson 2020	Y	Y
F7	Enroth 2014	list not provided	N
F7	Folkersen 2017	N	N
F7	Folkersen 2020	N	N
F7	Gilly 2020	N	N
F7	Gudjonsson 2021	Y	Y
F7	Gurinovich 2021	Y	Y
F7	Hillary 2019	N	N
F7	Hillary 2020	N	N
F7	Höglund 2019	N	N
F7	Johansson 2013	N	N
F7	Kauwe 2014	N	N
F7	Kim 2013	Y	Y
F7	Liu 2015	N	N
F7	Lourdusamy 2012	Y	Y
F7	Melzer 2008	N	N
F7	Mirauta 2020	N	N
F7	Nath 2019	N	N
F7	Pantin 2018	N	N
F7	Pietzner 2020	Y	Y
F7	Png 2021	N	N
F7	Robins 2021	list not provided	N
F7	Ruffieux 2020	Y	Y
F7	Sasayama 2017	Y	Y
F7	Sliz 2019	N	N
F7	Solomon 2016	N	N
F7	Solomon 2018	list not provided	N
F7	Suhre 2016	Y	Y
F7	Sun 2016	Y	Y
F7	Sun 2018	list not provided	N
F7	Viñuela 2021	Y	Y
F7	Yang 2021	Y	Y
F7	Yao 2018	N	N
F7	Zhang 2021	Y	Y
F7	Zhernakova 2018	list not provided	N
F7	Zhong 2020	Y	N
F7	Zhong 2021	list not provided	N
F7	de Vries 2017	list not provided	N
FAP	Ahola-Olli 2017	N	N
FAP	Ahsan 2017	N	N
FAP	Benson 2018	N	N
FAP	Bretherick 2020	N	N
FAP	Carayol 2017	list not provided	N
FAP	Deming 2016	list not provided	N
FAP	Di-Narzo 2017	list not provided	N
FAP	Emilsson 2018	Y	N
FAP	Emilsson 2020	Y	Y
FAP	Enroth 2014	list not provided	N
FAP	Folkersen 2017	N	N
FAP	Folkersen 2020	N	N
FAP	Gilly 2020	N	N
FAP	Gudjonsson 2021	Y	Y
FAP	Gurinovich 2021	Y	Y
FAP	Hillary 2019	N	N
FAP	Hillary 2020	N	N
FAP	Höglund 2019	N	N
FAP	Johansson 2013	N	N
FAP	Kauwe 2014	N	N
FAP	Kim 2013	N	N
FAP	Liu 2015	N	N
FAP	Lourdusamy 2012	list not provided	N
FAP	Melzer 2008	N	N
FAP	Mirauta 2020	N	N
FAP	Nath 2019	N	N
FAP	Pantin 2018	N	N
FAP	Pietzner 2020	N	N
FAP	Png 2021	N	N
FAP	Robins 2021	list not provided	N
FAP	Ruffieux 2020	list not provided	N
FAP	Sasayama 2017	list not provided	N
FAP	Sliz 2019	N	N
FAP	Solomon 2016	N	N
FAP	Solomon 2018	list not provided	N
FAP	Suhre 2016	Y	Y
FAP	Sun 2016	N	N
FAP	Sun 2018	list not provided	N
FAP	Viñuela 2021	Y	Y
FAP	Yang 2021	Y	N
FAP	Yao 2018	N	N
FAP	Zhang 2021	Y	Y
FAP	Zhernakova 2018	list not provided	N
FAP	Zhong 2020	Y	N
FAP	Zhong 2021	list not provided	N
FAP	de Vries 2017	list not provided	N
FCGR2A	Ahola-Olli 2017	N	N
FCGR2A	Ahsan 2017	N	N
FCGR2A	Benson 2018	N	N
FCGR2A	Bretherick 2020	Y	Y
FCGR2A	Carayol 2017	list not provided	N
FCGR2A	Deming 2016	list not provided	N
FCGR2A	Di-Narzo 2017	list not provided	N
FCGR2A	Emilsson 2018	Y	Y
FCGR2A	Emilsson 2020	Y	Y
FCGR2A	Enroth 2014	list not provided	N
FCGR2A	Folkersen 2017	N	N
FCGR2A	Folkersen 2020	N	N
FCGR2A	Gilly 2020	N	N
FCGR2A	Gudjonsson 2021	Y	Y
FCGR2A	Gurinovich 2021	Y	Y
FCGR2A	Hillary 2019	N	N
FCGR2A	Hillary 2020	N	N
FCGR2A	Höglund 2019	N	N
FCGR2A	Johansson 2013	N	N
FCGR2A	Kauwe 2014	N	N
FCGR2A	Kim 2013	N	N
FCGR2A	Liu 2015	N	N
FCGR2A	Lourdusamy 2012	Y	Y
FCGR2A	Melzer 2008	N	N
FCGR2A	Mirauta 2020	N	N
FCGR2A	Nath 2019	N	N
FCGR2A	Pantin 2018	Y	Y
FCGR2A	Pietzner 2020	N	N
FCGR2A	Png 2021	N	N
FCGR2A	Robins 2021	list not provided	N
FCGR2A	Ruffieux 2020	list not provided	N
FCGR2A	Sasayama 2017	Y	Y
FCGR2A	Sliz 2019	N	N
FCGR2A	Solomon 2016	N	N
FCGR2A	Solomon 2018	list not provided	N
FCGR2A	Suhre 2016	Y	Y
FCGR2A	Sun 2016	N	N
FCGR2A	Sun 2018	Y	Y
FCGR2A	Viñuela 2021	Y	Y
FCGR2A	Yang 2021	Y	Y
FCGR2A	Yao 2018	N	N
FCGR2A	Zhang 2021	Y	Y
FCGR2A	Zhernakova 2018	list not provided	N
FCGR2A	Zhong 2020	Y	Y
FCGR2A	Zhong 2021	Y	Y
FCGR2A	de Vries 2017	list not provided	N
FCGR3B	Ahola-Olli 2017	N	N
FCGR3B	Ahsan 2017	N	N
FCGR3B	Benson 2018	N	N
FCGR3B	Bretherick 2020	N	N
FCGR3B	Carayol 2017	list not provided	N
FCGR3B	Deming 2016	list not provided	N
FCGR3B	Di-Narzo 2017	Y	Y
FCGR3B	Emilsson 2018	Y	Y
FCGR3B	Emilsson 2020	Y	Y
FCGR3B	Enroth 2014	list not provided	N
FCGR3B	Folkersen 2017	N	N
FCGR3B	Folkersen 2020	N	N
FCGR3B	Gilly 2020	N	N
FCGR3B	Gudjonsson 2021	Y	Y
FCGR3B	Gurinovich 2021	Y	Y
FCGR3B	Hillary 2019	N	N
FCGR3B	Hillary 2020	N	N
FCGR3B	Höglund 2019	N	N
FCGR3B	Johansson 2013	N	N
FCGR3B	Kauwe 2014	N	N
FCGR3B	Kim 2013	N	N
FCGR3B	Liu 2015	N	N
FCGR3B	Lourdusamy 2012	list not provided	N
FCGR3B	Melzer 2008	N	N
FCGR3B	Mirauta 2020	N	N
FCGR3B	Nath 2019	N	N
FCGR3B	Pantin 2018	N	N
FCGR3B	Pietzner 2020	N	N
FCGR3B	Png 2021	N	N
FCGR3B	Robins 2021	list not provided	N
FCGR3B	Ruffieux 2020	list not provided	N
FCGR3B	Sasayama 2017	Y	Y
FCGR3B	Sliz 2019	N	N
FCGR3B	Solomon 2016	N	N
FCGR3B	Solomon 2018	list not provided	N
FCGR3B	Suhre 2016	Y	Y
FCGR3B	Sun 2016	N	N
FCGR3B	Sun 2018	Y	Y
FCGR3B	Viñuela 2021	Y	Y
FCGR3B	Yang 2021	Y	N
FCGR3B	Yao 2018	N	N
FCGR3B	Zhang 2021	Y	Y
FCGR3B	Zhernakova 2018	list not provided	N
FCGR3B	Zhong 2020	Y	N
FCGR3B	Zhong 2021	list not provided	N
FCGR3B	de Vries 2017	list not provided	N
FCN2	Ahola-Olli 2017	N	N
FCN2	Ahsan 2017	N	N
FCN2	Benson 2018	Y	Y
FCN2	Bretherick 2020	N	N
FCN2	Carayol 2017	Y	Y
FCN2	Deming 2016	list not provided	N
FCN2	Di-Narzo 2017	list not provided	N
FCN2	Emilsson 2018	Y	Y
FCN2	Emilsson 2020	Y	Y
FCN2	Enroth 2014	list not provided	N
FCN2	Folkersen 2017	N	N
FCN2	Folkersen 2020	N	N
FCN2	Gilly 2020	N	N
FCN2	Gudjonsson 2021	Y	Y
FCN2	Gurinovich 2021	Y	Y
FCN2	Hillary 2019	N	N
FCN2	Hillary 2020	N	N
FCN2	Höglund 2019	N	N
FCN2	Johansson 2013	N	N
FCN2	Kauwe 2014	N	N
FCN2	Kim 2013	N	N
FCN2	Liu 2015	Y	Y
FCN2	Lourdusamy 2012	list not provided	N
FCN2	Melzer 2008	N	N
FCN2	Mirauta 2020	N	N
FCN2	Nath 2019	N	N
FCN2	Pantin 2018	N	N
FCN2	Pietzner 2020	N	N
FCN2	Png 2021	N	N
FCN2	Robins 2021	list not provided	N
FCN2	Ruffieux 2020	Y	Y
FCN2	Sasayama 2017	list not provided	N
FCN2	Sliz 2019	N	N
FCN2	Solomon 2016	N	N
FCN2	Solomon 2018	list not provided	N
FCN2	Suhre 2016	Y	Y
FCN2	Sun 2016	N	N
FCN2	Sun 2018	Y	Y
FCN2	Viñuela 2021	Y	Y
FCN2	Yang 2021	Y	Y
FCN2	Yao 2018	N	N
FCN2	Zhang 2021	Y	Y
FCN2	Zhernakova 2018	list not provided	N
FCN2	Zhong 2020	Y	N
FCN2	Zhong 2021	list not provided	N
FCN2	de Vries 2017	list not provided	N
FETUB	Ahola-Olli 2017	N	N
FETUB	Ahsan 2017	N	N
FETUB	Benson 2018	N	N
FETUB	Bretherick 2020	N	N
FETUB	Carayol 2017	list not provided	N
FETUB	Deming 2016	list not provided	N
FETUB	Di-Narzo 2017	list not provided	N
FETUB	Emilsson 2018	Y	Y
FETUB	Emilsson 2020	Y	Y
FETUB	Enroth 2014	list not provided	N
FETUB	Folkersen 2017	N	N
FETUB	Folkersen 2020	N	N
FETUB	Gilly 2020	N	N
FETUB	Gudjonsson 2021	Y	Y
FETUB	Gurinovich 2021	Y	Y
FETUB	Hillary 2019	N	N
FETUB	Hillary 2020	N	N
FETUB	Höglund 2019	N	N
FETUB	Johansson 2013	N	N
FETUB	Kauwe 2014	N	N
FETUB	Kim 2013	N	N
FETUB	Liu 2015	Y	N
FETUB	Lourdusamy 2012	list not provided	N
FETUB	Melzer 2008	N	N
FETUB	Mirauta 2020	N	N
FETUB	Nath 2019	N	N
FETUB	Pantin 2018	N	N
FETUB	Pietzner 2020	N	N
FETUB	Png 2021	N	N
FETUB	Robins 2021	list not provided	N
FETUB	Ruffieux 2020	list not provided	N
FETUB	Sasayama 2017	Y	Y
FETUB	Sliz 2019	N	N
FETUB	Solomon 2016	N	N
FETUB	Solomon 2018	list not provided	N
FETUB	Suhre 2016	Y	Y
FETUB	Sun 2016	N	N
FETUB	Sun 2018	list not provided	N
FETUB	Viñuela 2021	Y	Y
FETUB	Yang 2021	Y	N
FETUB	Yao 2018	N	N
FETUB	Zhang 2021	Y	Y
FETUB	Zhernakova 2018	list not provided	N
FETUB	Zhong 2020	Y	N
FETUB	Zhong 2021	list not provided	N
FETUB	de Vries 2017	list not provided	N
GAS6	Ahola-Olli 2017	N	N
GAS6	Ahsan 2017	N	N
GAS6	Benson 2018	N	N
GAS6	Bretherick 2020	N	N
GAS6	Carayol 2017	list not provided	N
GAS6	Deming 2016	list not provided	N
GAS6	Di-Narzo 2017	list not provided	N
GAS6	Emilsson 2018	N	N
GAS6	Emilsson 2020	N	N
GAS6	Enroth 2014	list not provided	N
GAS6	Folkersen 2017	N	N
GAS6	Folkersen 2020	N	N
GAS6	Gilly 2020	N	N
GAS6	Gudjonsson 2021	list not provided	N
GAS6	Gurinovich 2021	list not provided	N
GAS6	Hillary 2019	N	N
GAS6	Hillary 2020	N	N
GAS6	Höglund 2019	N	N
GAS6	Johansson 2013	N	N
GAS6	Kauwe 2014	N	N
GAS6	Kim 2013	N	N
GAS6	Liu 2015	N	N
GAS6	Lourdusamy 2012	list not provided	N
GAS6	Melzer 2008	N	N
GAS6	Mirauta 2020	N	N
GAS6	Nath 2019	N	N
GAS6	Pantin 2018	N	N
GAS6	Pietzner 2020	N	N
GAS6	Png 2021	N	N
GAS6	Robins 2021	list not provided	N
GAS6	Ruffieux 2020	list not provided	N
GAS6	Sasayama 2017	list not provided	N
GAS6	Sliz 2019	N	N
GAS6	Solomon 2016	N	N
GAS6	Solomon 2018	list not provided	N
GAS6	Suhre 2016	list not provided	N
GAS6	Sun 2016	N	N
GAS6	Sun 2018	list not provided	N
GAS6	Viñuela 2021	Y	Y
GAS6	Yang 2021	N	N
GAS6	Yao 2018	N	N
GAS6	Zhang 2021	Y	Y
GAS6	Zhernakova 2018	list not provided	N
GAS6	Zhong 2020	Y	N
GAS6	Zhong 2021	list not provided	N
GAS6	de Vries 2017	list not provided	N
GNLY	Ahola-Olli 2017	N	N
GNLY	Ahsan 2017	N	N
GNLY	Benson 2018	N	N
GNLY	Bretherick 2020	N	N
GNLY	Carayol 2017	list not provided	N
GNLY	Deming 2016	list not provided	N
GNLY	Di-Narzo 2017	Y	Y
GNLY	Emilsson 2018	Y	Y
GNLY	Emilsson 2020	Y	Y
GNLY	Enroth 2014	list not provided	N
GNLY	Folkersen 2017	N	N
GNLY	Folkersen 2020	N	N
GNLY	Gilly 2020	N	N
GNLY	Gudjonsson 2021	Y	Y
GNLY	Gurinovich 2021	Y	Y
GNLY	Hillary 2019	N	N
GNLY	Hillary 2020	N	N
GNLY	Höglund 2019	N	N
GNLY	Johansson 2013	N	N
GNLY	Kauwe 2014	N	N
GNLY	Kim 2013	N	N
GNLY	Liu 2015	N	N
GNLY	Lourdusamy 2012	Y	Y
GNLY	Melzer 2008	N	N
GNLY	Mirauta 2020	N	N
GNLY	Nath 2019	N	N
GNLY	Pantin 2018	N	N
GNLY	Pietzner 2020	N	N
GNLY	Png 2021	N	N
GNLY	Robins 2021	list not provided	N
GNLY	Ruffieux 2020	Y	Y
GNLY	Sasayama 2017	list not provided	N
GNLY	Sliz 2019	N	N
GNLY	Solomon 2016	N	N
GNLY	Solomon 2018	list not provided	N
GNLY	Suhre 2016	Y	Y
GNLY	Sun 2016	N	N
GNLY	Sun 2018	Y	Y
GNLY	Viñuela 2021	Y	Y
GNLY	Yang 2021	Y	Y
GNLY	Yao 2018	N	N
GNLY	Zhang 2021	Y	Y
GNLY	Zhernakova 2018	list not provided	N
GNLY	Zhong 2020	Y	N
GNLY	Zhong 2021	list not provided	N
GNLY	de Vries 2017	list not provided	N
GP1BA	Ahola-Olli 2017	N	N
GP1BA	Ahsan 2017	N	N
GP1BA	Benson 2018	N	N
GP1BA	Bretherick 2020	N	N
GP1BA	Carayol 2017	list not provided	N
GP1BA	Deming 2016	list not provided	N
GP1BA	Di-Narzo 2017	list not provided	N
GP1BA	Emilsson 2018	Y	Y
GP1BA	Emilsson 2020	Y	Y
GP1BA	Enroth 2014	list not provided	N
GP1BA	Folkersen 2017	N	N
GP1BA	Folkersen 2020	N	N
GP1BA	Gilly 2020	N	N
GP1BA	Gudjonsson 2021	Y	Y
GP1BA	Gurinovich 2021	Y	Y
GP1BA	Hillary 2019	N	N
GP1BA	Hillary 2020	N	N
GP1BA	Höglund 2019	N	N
GP1BA	Johansson 2013	N	N
GP1BA	Kauwe 2014	N	N
GP1BA	Kim 2013	N	N
GP1BA	Liu 2015	N	N
GP1BA	Lourdusamy 2012	list not provided	N
GP1BA	Melzer 2008	N	N
GP1BA	Mirauta 2020	N	N
GP1BA	Nath 2019	N	N
GP1BA	Pantin 2018	N	N
GP1BA	Pietzner 2020	N	N
GP1BA	Png 2021	N	N
GP1BA	Robins 2021	list not provided	N
GP1BA	Ruffieux 2020	list not provided	N
GP1BA	Sasayama 2017	list not provided	N
GP1BA	Sliz 2019	N	N
GP1BA	Solomon 2016	N	N
GP1BA	Solomon 2018	Y	Y
GP1BA	Suhre 2016	Y	Y
GP1BA	Sun 2016	N	N
GP1BA	Sun 2018	Y	Y
GP1BA	Viñuela 2021	Y	Y
GP1BA	Yang 2021	Y	N
GP1BA	Yao 2018	N	N
GP1BA	Zhang 2021	Y	Y
GP1BA	Zhernakova 2018	list not provided	N
GP1BA	Zhong 2020	N	N
GP1BA	Zhong 2021	list not provided	N
GP1BA	de Vries 2017	list not provided	N
ICAM1	Ahola-Olli 2017	N	N
ICAM1	Ahsan 2017	N	N
ICAM1	Benson 2018	N	N
ICAM1	Bretherick 2020	N	N
ICAM1	Carayol 2017	list not provided	N
ICAM1	Deming 2016	list not provided	N
ICAM1	Di-Narzo 2017	Y	Y
ICAM1	Emilsson 2018	Y	Y
ICAM1	Emilsson 2020	Y	Y
ICAM1	Enroth 2014	list not provided	N
ICAM1	Folkersen 2017	N	N
ICAM1	Folkersen 2020	N	N
ICAM1	Gilly 2020	N	N
ICAM1	Gudjonsson 2021	Y	Y
ICAM1	Gurinovich 2021	list not provided	N
ICAM1	Hillary 2019	N	N
ICAM1	Hillary 2020	N	N
ICAM1	Höglund 2019	N	N
ICAM1	Johansson 2013	N	N
ICAM1	Kauwe 2014	Y	N
ICAM1	Kim 2013	Y	Y
ICAM1	Liu 2015	N	N
ICAM1	Lourdusamy 2012	Y	Y
ICAM1	Melzer 2008	N	N
ICAM1	Mirauta 2020	Y	N
ICAM1	Nath 2019	N	N
ICAM1	Pantin 2018	N	N
ICAM1	Pietzner 2020	N	N
ICAM1	Png 2021	N	N
ICAM1	Robins 2021	Y	Y
ICAM1	Ruffieux 2020	Y	Y
ICAM1	Sasayama 2017	list not provided	N
ICAM1	Sliz 2019	Y	Y
ICAM1	Solomon 2016	Y	N
ICAM1	Solomon 2018	list not provided	N
ICAM1	Suhre 2016	Y	Y
ICAM1	Sun 2016	Y	N
ICAM1	Sun 2018	Y	Y
ICAM1	Viñuela 2021	Y	Y
ICAM1	Yang 2021	Y	Y
ICAM1	Yao 2018	Y	Y
ICAM1	Zhang 2021	Y	Y
ICAM1	Zhernakova 2018	list not provided	N
ICAM1	Zhong 2020	Y	N
ICAM1	Zhong 2021	list not provided	N
ICAM1	de Vries 2017	list not provided	N
ICAM3	Ahola-Olli 2017	N	N
ICAM3	Ahsan 2017	N	N
ICAM3	Benson 2018	N	N
ICAM3	Bretherick 2020	N	N
ICAM3	Carayol 2017	list not provided	N
ICAM3	Deming 2016	list not provided	N
ICAM3	Di-Narzo 2017	list not provided	N
ICAM3	Emilsson 2018	Y	N
ICAM3	Emilsson 2020	Y	Y
ICAM3	Enroth 2014	list not provided	N
ICAM3	Folkersen 2017	N	N
ICAM3	Folkersen 2020	N	N
ICAM3	Gilly 2020	N	N
ICAM3	Gudjonsson 2021	list not provided	N
ICAM3	Gurinovich 2021	list not provided	N
ICAM3	Hillary 2019	N	N
ICAM3	Hillary 2020	N	N
ICAM3	Höglund 2019	N	N
ICAM3	Johansson 2013	N	N
ICAM3	Kauwe 2014	N	N
ICAM3	Kim 2013	N	N
ICAM3	Liu 2015	N	N
ICAM3	Lourdusamy 2012	list not provided	N
ICAM3	Melzer 2008	N	N
ICAM3	Mirauta 2020	Y	N
ICAM3	Nath 2019	N	N
ICAM3	Pantin 2018	N	N
ICAM3	Pietzner 2020	N	N
ICAM3	Png 2021	N	N
ICAM3	Robins 2021	list not provided	N
ICAM3	Ruffieux 2020	Y	Y
ICAM3	Sasayama 2017	list not provided	N
ICAM3	Sliz 2019	N	N
ICAM3	Solomon 2016	N	N
ICAM3	Solomon 2018	list not provided	N
ICAM3	Suhre 2016	Y	Y
ICAM3	Sun 2016	N	N
ICAM3	Sun 2018	list not provided	N
ICAM3	Viñuela 2021	Y	Y
ICAM3	Yang 2021	Y	N
ICAM3	Yao 2018	N	N
ICAM3	Zhang 2021	list not provided	N
ICAM3	Zhernakova 2018	list not provided	N
ICAM3	Zhong 2020	Y	N
ICAM3	Zhong 2021	list not provided	N
ICAM3	de Vries 2017	list not provided	N
IGFBP3	Ahola-Olli 2017	N	N
IGFBP3	Ahsan 2017	N	N
IGFBP3	Benson 2018	N	N
IGFBP3	Bretherick 2020	N	N
IGFBP3	Carayol 2017	list not provided	N
IGFBP3	Deming 2016	list not provided	N
IGFBP3	Di-Narzo 2017	list not provided	N
IGFBP3	Emilsson 2018	Y	Y
IGFBP3	Emilsson 2020	Y	Y
IGFBP3	Enroth 2014	list not provided	N
IGFBP3	Folkersen 2017	N	N
IGFBP3	Folkersen 2020	N	N
IGFBP3	Gilly 2020	N	N
IGFBP3	Gudjonsson 2021	Y	Y
IGFBP3	Gurinovich 2021	Y	Y
IGFBP3	Hillary 2019	N	N
IGFBP3	Hillary 2020	N	N
IGFBP3	Höglund 2019	N	N
IGFBP3	Johansson 2013	N	N
IGFBP3	Kauwe 2014	N	N
IGFBP3	Kim 2013	N	N
IGFBP3	Liu 2015	Y	N
IGFBP3	Lourdusamy 2012	list not provided	N
IGFBP3	Melzer 2008	N	N
IGFBP3	Mirauta 2020	N	N
IGFBP3	Nath 2019	N	N
IGFBP3	Pantin 2018	N	N
IGFBP3	Pietzner 2020	N	N
IGFBP3	Png 2021	N	N
IGFBP3	Robins 2021	list not provided	N
IGFBP3	Ruffieux 2020	list not provided	N
IGFBP3	Sasayama 2017	list not provided	N
IGFBP3	Sliz 2019	N	N
IGFBP3	Solomon 2016	N	N
IGFBP3	Solomon 2018	list not provided	N
IGFBP3	Suhre 2016	Y	Y
IGFBP3	Sun 2016	N	N
IGFBP3	Sun 2018	Y	Y
IGFBP3	Viñuela 2021	Y	Y
IGFBP3	Yang 2021	Y	N
IGFBP3	Yao 2018	Y	Y
IGFBP3	Zhang 2021	Y	Y
IGFBP3	Zhernakova 2018	list not provided	N
IGFBP3	Zhong 2020	Y	N
IGFBP3	Zhong 2021	list not provided	N
IGFBP3	de Vries 2017	list not provided	N
IGFBP6	Ahola-Olli 2017	N	N
IGFBP6	Ahsan 2017	N	N
IGFBP6	Benson 2018	Y	N
IGFBP6	Bretherick 2020	N	N
IGFBP6	Carayol 2017	list not provided	N
IGFBP6	Deming 2016	list not provided	N
IGFBP6	Di-Narzo 2017	list not provided	N
IGFBP6	Emilsson 2018	Y	Y
IGFBP6	Emilsson 2020	Y	Y
IGFBP6	Enroth 2014	list not provided	N
IGFBP6	Folkersen 2017	N	N
IGFBP6	Folkersen 2020	N	N
IGFBP6	Gilly 2020	N	N
IGFBP6	Gudjonsson 2021	Y	Y
IGFBP6	Gurinovich 2021	Y	Y
IGFBP6	Hillary 2019	N	N
IGFBP6	Hillary 2020	N	N
IGFBP6	Höglund 2019	N	N
IGFBP6	Johansson 2013	N	N
IGFBP6	Kauwe 2014	N	N
IGFBP6	Kim 2013	N	N
IGFBP6	Liu 2015	N	N
IGFBP6	Lourdusamy 2012	list not provided	N
IGFBP6	Melzer 2008	N	N
IGFBP6	Mirauta 2020	N	N
IGFBP6	Nath 2019	N	N
IGFBP6	Pantin 2018	N	N
IGFBP6	Pietzner 2020	N	N
IGFBP6	Png 2021	N	N
IGFBP6	Robins 2021	list not provided	N
IGFBP6	Ruffieux 2020	list not provided	N
IGFBP6	Sasayama 2017	list not provided	N
IGFBP6	Sliz 2019	N	N
IGFBP6	Solomon 2016	N	N
IGFBP6	Solomon 2018	list not provided	N
IGFBP6	Suhre 2016	Y	Y
IGFBP6	Sun 2016	N	N
IGFBP6	Sun 2018	list not provided	N
IGFBP6	Viñuela 2021	Y	Y
IGFBP6	Yang 2021	Y	N
IGFBP6	Yao 2018	N	N
IGFBP6	Zhang 2021	Y	Y
IGFBP6	Zhernakova 2018	list not provided	N
IGFBP6	Zhong 2020	Y	N
IGFBP6	Zhong 2021	list not provided	N
IGFBP6	de Vries 2017	list not provided	N
IGLC2	Ahola-Olli 2017	N	N
IGLC2	Ahsan 2017	N	N
IGLC2	Benson 2018	N	N
IGLC2	Bretherick 2020	N	N
IGLC2	Carayol 2017	list not provided	N
IGLC2	Deming 2016	list not provided	N
IGLC2	Di-Narzo 2017	list not provided	N
IGLC2	Emilsson 2018	N	N
IGLC2	Emilsson 2020	N	N
IGLC2	Enroth 2014	list not provided	N
IGLC2	Folkersen 2017	N	N
IGLC2	Folkersen 2020	N	N
IGLC2	Gilly 2020	N	N
IGLC2	Gudjonsson 2021	list not provided	N
IGLC2	Gurinovich 2021	list not provided	N
IGLC2	Hillary 2019	N	N
IGLC2	Hillary 2020	N	N
IGLC2	Höglund 2019	N	N
IGLC2	Johansson 2013	N	N
IGLC2	Kauwe 2014	N	N
IGLC2	Kim 2013	N	N
IGLC2	Liu 2015	N	N
IGLC2	Lourdusamy 2012	list not provided	N
IGLC2	Melzer 2008	N	N
IGLC2	Mirauta 2020	N	N
IGLC2	Nath 2019	N	N
IGLC2	Pantin 2018	N	N
IGLC2	Pietzner 2020	N	N
IGLC2	Png 2021	N	N
IGLC2	Robins 2021	list not provided	N
IGLC2	Ruffieux 2020	list not provided	N
IGLC2	Sasayama 2017	list not provided	N
IGLC2	Sliz 2019	N	N
IGLC2	Solomon 2016	N	N
IGLC2	Solomon 2018	list not provided	N
IGLC2	Suhre 2016	list not provided	N
IGLC2	Sun 2016	N	N
IGLC2	Sun 2018	list not provided	N
IGLC2	Viñuela 2021	list not provided	N
IGLC2	Yang 2021	N	N
IGLC2	Yao 2018	N	N
IGLC2	Zhang 2021	list not provided	N
IGLC2	Zhernakova 2018	list not provided	N
IGLC2	Zhong 2020	Y	N
IGLC2	Zhong 2021	list not provided	N
IGLC2	de Vries 2017	list not provided	N
IL7R	Ahola-Olli 2017	N	N
IL7R	Ahsan 2017	N	N
IL7R	Benson 2018	N	N
IL7R	Bretherick 2020	N	N
IL7R	Carayol 2017	list not provided	N
IL7R	Deming 2016	list not provided	N
IL7R	Di-Narzo 2017	list not provided	N
IL7R	Emilsson 2018	Y	Y
IL7R	Emilsson 2020	Y	Y
IL7R	Enroth 2014	list not provided	N
IL7R	Folkersen 2017	N	N
IL7R	Folkersen 2020	N	N
IL7R	Gilly 2020	N	N
IL7R	Gudjonsson 2021	Y	Y
IL7R	Gurinovich 2021	Y	Y
IL7R	Hillary 2019	N	N
IL7R	Hillary 2020	N	N
IL7R	Höglund 2019	N	N
IL7R	Johansson 2013	N	N
IL7R	Kauwe 2014	N	N
IL7R	Kim 2013	N	N
[truncated: 2,238 more rows]
