# Supplementary material for: Genome-wide meta-analysis of 92 cardiometabolic protein serum levels
Source: Mol Metab. 2023 Sep 29;78:101810. doi: 10.1016/j.molmet.2023.101810 (PMC10582065; doi:10.1016/j.molmet.2023.101810)
Supplement: Multimedia component 3 [file mmc3.xlsx]

## Sheet: Supplementary Table 3
Supplementary Table 3. List of studies with publically available summary statistics used for Mendelian randomization and colocalization analysis
Author	Year	PMID	DOI	Studied trait(s)	data/cohort	MRBase ID	MR analysis	coloc analysis	N cases	N controls	N	Ancestry
Mahajan	2022	35551307	10.1038/s41588-022-01058-3	Type 2 diabetes	DIAGRAM	x	y	y	180834	1159055	effective samplesize: 251,739.5	Europeans
Boer	2021	34450027	10.1016/j.cell.2021.07.038	Osteoarthritis (all, finger, thumb, hand, hip, knee+hip, knee, spine) and arthroplasty (total hip replacement, total knee replacement, and total joint replacement)		x	y	y	AllOA: 177,517	AllOA: 649,173	826690	Mixed
Chen	2021	34059833	10.1038/s41588-021-00852-9	Insulin measurement	MAGIC	x	y	y			~248,000	Europeans
Graham	2021	34887591	10.1038/s41586-021-04064-3	Triglyceride, total cholesterol, LDL, HDL, non-HDL cholesterol	GLGC	x	y	y			up to 1,654,960	Europeans, Mixed
Hartiala	2021	33532862	10.1093/eurheartj/ehaa1040	Myocardial infarction	CHARGE, GENIUS-CHD	x	y	y			~831 000 (UKB n~472 000, CARDIoGRAMplusC4D n~167 000, Biobank Japan n~165 000, others n~27 000)	Europeans, Mixed
Anstee	2020	32298765	10.1016/j.jhep.2020.04.003	NAFLD	Case: individuals in European countries; Control: WTCCC, Hypergenes cohort, KORA, Understanding Societies (Suppl. Methods)	x	y	y	1483	17781	19264	Europeans
Klimentidis	2020	32493714	10.2337/db19-1134	LDL	UKBB	ebi-a-GCST90002412	y	x			431167	Europeans
Richardson	2020	32203549	10.1371/journal.pmed.1003062	TG, LDL, HDL	UKBB	ieu-b-111, ieu-b-110, ieu-b-109	y	x			up to 440,546	Europeans
Surendran	2020	33230300	10.1038/s41588-020-00713-x	Pulse pressure, systolic blood pressure, diastolic blood pressure	CHARGE	ieu-b-38, ieu-b-39	y	y			stage1 n = 870,217; stage 2 EUR n = 1,167,961; stage 2 Mixed n = 1,318,884	Europeans, Mixed
Yaghootkar	2020	32917775	10.2337/db20-0070	Leptin level	35 cohorts, majority Europeans (Suppl. Table 1)	x	y	y			57,232 (meta-analysis)	Europeans, Mixed
Pulit	2019	30239722	10.1093/hmg/ddy327	WHRadjBMI and BMI	UKBB+GIANT	x	y	y			~700,000 (meta-analysis)	Europeans
Wuttke	2019	31152163	10.1038/s41588-019-0407-x	eGFR	CKDGen consortium + GCKD study	x	y	y	CKD=64,164	CKD=561,055	eGFR=765,348; CKD=625,219; BUN=416,178	Europeans, Mixed
Evangelou	2018	30224653	10.1038/s41588-018-0205-x	Pulse pressure, systolic blood pressure, diastolic blood pressure	UKBB, ICBP	x	y	y			757,601 (UKB n= 458,577; ICBP=148,890)	Mixed
Mahajan	2018	29632382	10.1038/s41588-018-0084-1	Type 2 diabetes	DIAGRAM	ebi-a-GCST007518, ebi-a-GCST007517, ebi-a-GCST007515, ebi-a-GCST007516	y	y	81412	370832	452,244 (meta-analysis)	Europeans, Mixed
Malik	2018	29531354	10.1038/s41588-018-0058-3	Stroke	ISGC/MEGASTROKE	ebi-a-GCST006906, ebi-a-GCST005838, ebi-a-GCST006908, ebi-a-GCST005843, ebi-a-GCST006910, ebi-a-GCST005842, ebi-a-GCST006909, ebi-a-GCST005841, ebi-a-GCST006907, ebi-a-GCST005840	y	y	67162	454450	521,612	Europeans, Mixed
van der Harst	2018	29212778	10.1161/CIRCRESAHA.117.312086	Coronary artery disease	UKBB, CARDIoGRAMplusC4D	ebi-a-GCST005195, ebi-a-GCST005194	y	y	122,733 (UKB=34,541; CARDIoGRAMplusC4D=88,192)	424,528 (UKB=261,984; CARDIoGRAMplusC4D=162,544)	547,261	Mixed
Yengo	2018	30124842	10.1093/hmg/ddy271	BMI	UKBB+GIANT	ieu-b-40	y	x			~700,000 (meta-analysis)	Europeans
Kilpelain	2016	26833098	10.1038/ncomms10494	Circulating leptin levels	meta-analysis of 23 studies (Suppl. Table 1)	x	y	y			33987	Europeans
Pattaro	2016	26831199	10.1038/ncomms10023	eGFR	CKDGen consortium + GCKD study	ebi-a-GCST003372, ebi-a-GCST003401, ebi-a-GCST003374, ebi-a-GCST003375, ebi-a-GCST003371, ebi-a-GCST003373, ieu-a-1105, ieu-a-1104, ieu-a-1102, ieu-a-1106, ieu-a-1099, ieu-a-1103	y	x	CKD=123,85	CKD=104,780	up to 133,413	Europeans, Mixed
Nikpay	2015	26343387	10.1038/ng.3396	Coronary artery disease	CARDIoGRAMplusC4D Consortium	ieu-a-7, ebi-a-GCST003116	y	x	60801	123504	∼185,000	Mixed
