# Supplementary material for: Genome-wide meta-analysis of 92 cardiometabolic protein serum levels
Source: Mol Metab. 2023 Sep 29;78:101810. doi: 10.1016/j.molmet.2023.101810 (PMC10582065; doi:10.1016/j.molmet.2023.101810)
Supplement: Multimedia component 4 [file mmc4.xlsx]

## Sheet: Description
Supplementary Table 4. List of significantly associated independent pQTL signals
peak id	Unique identifier for the associated signal loci
phenotype	Symbol of the associated protein trait
uniprot	UniProt ID of the associated protein trait
cis-gene chrom	Chromosome position of the gene which expresses the protein trait
cis-gene start	Starting basepair position of the gene which expresses the protein trait
cis-gene end	Ending basepair position of the gene which expresses the protein trait
peak chrom	Chromosome location of the signal loci
peak start	Starting basepair of the signal loci
peak end	Ending basepair of the signal loci
peak cis/trans	Whether the cis-gene is within 1Mb window of the signal loci
chrom	Chromosome location of the signal variant
MarkerName	Unique identifier for the signal variant
ps	basepair position of the signal variant
a1/effect	The effect allele of the signal variant
a2/other	The non-effect allele of the lead variant
a1_freq(metal)	Allele frequency of the effect allele from the METAL software
maf category	Allele frequency category: common >= 0.05 > low-freq >= 0.01 >rare
metal FreqSE	Standard error of allele frequency across cohorts calculated by the METAL software
metal MinFreq	Lowest frequency value of the signal variant among input cohorts
metal MaxFreq	Highest frequency value of the signal variant among input cohorts
metal Effect	Effect value calculated by the METAL software
metal StdErr	Standard error value calculated by the METAL software
metal p-value	Association p-value calculated by the METAL software
lowest p var in metal peakplot	Whether the variant is the variant with the lowest p-value within the signal locus
metal Direction	Direction of effect across input cohorts
ld	r-squared value between the signal variant and the variant with the lowest p-value within the signal locus
ensembl_rs	dbSNP ID of the signal variant
ensembl_assoc	Overlapping association information queried from Ensembl
clinical_significance	Clinical significance value based on ClinVar
colocalised ensembl_rs	Other colocalised dbSNP variants
cojo freq_geno	Frequency of the effect allele in the reference genotype data (MANOLIS+Pomak)
cojo bJ	Effect size from a joint analysis of all the selected SNPs
cojo bJ_se	Standard error of effect size from a joint analysis of all the selected SNPs
cojo pJ	P-value from a joint analysis of all the selected SNPs
is cojo	Whether the signal variant was selected as the lead variant of an independent signal by GCTA-COJO
is cojo tophit	Whether the variant is the variant with the lowest conditional analysis p-value within the signal locus
overlap protein-coding transcripts (symbol:csq:canonical:ensg:enst)	List of affected protein-coding transcripts by the variant
most severe protein-coding transcripts	List of protein-coding transcripts with the most severe consequence
most severe consequence (among "overlap protein-coding transcripts")	Most severe consequence of the variant among all affected protein-coding transcripts
conseq is functional	Whether the IMPACT value of the consequence is MODERATE or HIGH
variant overlapping gene	List of genes overlapped by the variant
protein-coding genes within ±500Kb	List of protein-coding genes within ±500Kb of the variant
prev assoc peak (pQTL-database)	Whether the signal locus contains a signal variant that has previously reported to be associated with the protein
prev assoc variant (pQTL-database)	Whether the signal variant itself has previously reported to be associated with the protein
number of variants (including self) in LD>=0.8 within 2Mb window (±1Mb)	self-explanatory
Variants in LD>=0.8 within 2Mb window (±1Mb) with functional consequence	self-explanatory
mapped gene	Manually curated gene suspected to be exerting it's effect to the associated protein trait
pleiotropic gene	Whether the signal locus contains a known pleiotropic gene
is or tagging missense	Whether the signal variant itself or a variant in LD with the signal variant has a missense effect on a protein coding transcript
tagging severe consequence	Whether the signal variant is in LD with a variant with a HIGH impact consequence

## Sheet: Supplementary Table 4
peak id	phenotype	uniprot	cis-gene chrom	cis-gene start	cis-gene end	peak chrom	peak start	peak end	peak cis/trans	chrom	MarkerName	ps	a1/effect	a2/other	a1_freq(metal)	maf category	metal FreqSE	metal MinFreq	metal MaxFreq	metal Effect	metal StdErr	metal p-value	lowest p var in metal peakplot	metal Direction	ld	ensembl_rs	ensembl_assoc	clinical_significance	colocalised ensembl_rs	cojo freq_geno	cojo bJ	cojo bJ_se	cojo pJ	is cojo	is cojo tophit	overlap protein-coding transcripts (symbol:csq:canonical:ensg:enst)	most severe protein-coding transcripts	most severe consequence (among "overlap protein-coding transcripts")	conseq is functional	variant overlapping gene	protein-coding genes within ±500Kb	prev assoc peak (pQTL-database)	prev assoc variant (pQTL-database)	number of variants (including self) in LD>=0.8 within 2Mb window (±1Mb)	Variants in LD>=0.8 within 2Mb window (±1Mb) with functional consequence	is or tagging missense	tagging severe consequence	mapped gene	pleiotropic gene
IL7R.9.132350304.134350304	IL7R	P16871	5	35852695	35879603	9	132350304	134350304	trans	9	chr9:133274414	133274414	A	G	0.2676	common	0.0032	0.2645	0.2708	-0.5305	0.0308	1.717e-66	TRUE	--	1	rs532436	Serum levels of protein MET;Myocardial infarction;Serum levels of protein AMY2B;ABO BLOOD GROUP SYSTEM;Serum levels of protein CD200;Serum levels of protein CD109;Serum levels of protein LIFR;HDL cholesterol levels;Serum levels of protein JAG1;Total cholesterol levels;Medication use antithrombotic agents;Dyslipidemia;Circulating plasma alpha-Klotho levels;Serum 25-Hydroxyvitamin D levels;Serum le…	association	none	0.266215	-0.5305	0.0324124	3.27891e-60	TRUE	TRUE	ABO:intron_variant:1:ENSG00000175164:ENST00000611156,ABO:intron_variant:0:ENSG00000175164:ENST00000679909,ABO:intron_variant:0:ENSG00000175164:ENST00000538324	ABO:intron_variant:1:ENSG00000175164:ENST00000611156,ABO:intron_variant:0:ENSG00000175164:ENST00000679909,ABO:intron_variant:0:ENSG00000175164:ENST00000538324	intron_variant	FALSE	ABO	SURF6,CEL,SURF4,MED22,VAV2,RPL7A,OBP2B,GTF3C5,TSC1,GFI1B,ENSG00000285245,ADAMTSL2,RALGDS,FAM163B,GBGT1,ABO,CACFD1,DBH,STKLD1,SLC2A6,SURF2,MYMK,REXO4,SURF1,ADAMTS13,SPACA9,AK8,SARDH	FALSE	FALSE	12		FALSE	FALSE		ABO
TGFBR3.4.185245350.187245350	TGFBR3	Q03167	1	91680343	91906335	4	185245350	187245350	trans	4	chr4:186230988	186230988	T	C	0.4722	common	0.01	0.4626	0.4826	-0.4409	0.027	4.298e-60	TRUE	--	1	rs4241815	none		none	0.473217	-0.4409	0.0282178	4.92968e-55	TRUE	TRUE	KLKB1:intron_variant:1:ENSG00000164344:ENST00000264690,KLKB1:intron_variant:0:ENSG00000164344:ENST00000513864,KLKB1:intron_variant:0:ENSG00000164344:ENST00000511608,KLKB1:intron_variant:0:ENSG00000164344:ENST00000446598,KLKB1:intron_variant:0:ENSG00000164344:ENST00000428196	KLKB1:intron_variant:1:ENSG00000164344:ENST00000264690,KLKB1:intron_variant:0:ENSG00000164344:ENST00000513864,KLKB1:intron_variant:0:ENSG00000164344:ENST00000511608,KLKB1:intron_variant:0:ENSG00000164344:ENST00000446598,KLKB1:intron_variant:0:ENSG00000164344:ENST00000428196	intron_variant	FALSE	KLKB1	F11,CYP4V2,FAM149A,MTNR1A,SORBS2,TLR3,ENSG00000272297,FAT1,KLKB1	FALSE	FALSE	31	rs3733402:A:G=missense_variant=KLKB1	TRUE	FALSE		KLKB1
SPARCL1.4.185235659.187235659	SPARCL1	Q14515	4	87473335	87531061	4	185235659	187235659	trans	4	chr4:186236880	186236880	A	G	0.4724	common	0.0095	0.4632	0.4822	-0.3394	0.0268	1.108e-36	TRUE	--	1	rs3733402	Venous thromboembolism;Obesity-related traits;vascular endothelial growth factor D levels;ClinVar: phenotype not specified;Metabolite levels (small molecules and protein measures);Serum metabolite levels;B-type natriuretic peptide levels;PREKALLIKREIN DEFICIENCY	uncertain significance, benign	none	0.473379	-0.3394	0.0275004	5.40503e-35	TRUE	TRUE	KLKB1:missense_variant:1:ENSG00000164344:ENST00000264690,KLKB1:missense_variant:0:ENSG00000164344:ENST00000513864,KLKB1:missense_variant:0:ENSG00000164344:ENST00000511608,KLKB1:missense_variant:0:ENSG00000164344:ENST00000446598,KLKB1:missense_variant:0:ENSG00000164344:ENST00000428196	KLKB1:missense_variant:1:ENSG00000164344:ENST00000264690,KLKB1:missense_variant:0:ENSG00000164344:ENST00000513864,KLKB1:missense_variant:0:ENSG00000164344:ENST00000511608,KLKB1:missense_variant:0:ENSG00000164344:ENST00000446598,KLKB1:missense_variant:0:ENSG00000164344:ENST00000428196	missense_variant	TRUE	KLKB1	F11,CYP4V2,FAM149A,MTNR1A,SORBS2,TLR3,ENSG00000272297,FAT1,KLKB1	FALSE	FALSE	31	rs3733402:A:G=missense_variant=KLKB1	TRUE	FALSE		KLKB1
TGFBR3.5.176191573.178191573	TGFBR3	Q03167	1	91680343	91906335	5	176191573	178191573	trans	5	chr5:177415473	177415473	T	C	0.2329	common	0.0554	0.1637	0.2773	0.3908	0.0325	2.43e-33	TRUE	++	1	rs2731672	Serum levels of protein HTN3;Circulating vasoactive peptide levels;Circulating chromogranin peptide levels;Metabolite levels;Platelet function and related traits;Serum levels of protein DBNL;Serum levels of protein HBEGF;High-sensitivity cardiac troponin I concentration;Blood metabolite ratios;Metabolite levels (small molecules and protein measures);Activated partial thromboplastin time		none	0.22475	0.3908	0.033299	8.32438e-32	TRUE	TRUE	GRK6:intron_variant:0:ENSG00000198055:ENST00000506296,GRK6:intron_variant:0:ENSG00000198055:ENST00000502598	GRK6:intron_variant:0:ENSG00000198055:ENST00000506296,GRK6:intron_variant:0:ENSG00000198055:ENST00000502598	intron_variant	FALSE	GRK6;F12	PRELID1,LMAN2,FAM153A,MXD3,UIMC1,NSD1,PFN3,DOK3,B4GALT7,PRR7,F12,DBN1,DDX41,GRK6,PDLIM7,RAB24,TMED9,ZNF346,FAM193B,FGFR4,SLC34A1,RGS14	FALSE	FALSE	6		FALSE	FALSE		F12
TIE1.1.37660585.51823030	TIE1	P35590	1	43300982	43323108	1	37660585	51823030	cis	1	chr1:43284026	43284026	T	C	0.0221	low-frequency	0	0.0221	0.0221	-1.5327	0.1314	1.986e-31	TRUE	-?	1	rs945787953	none		none	0.0219629	-1.44553	0.1383	1.43253e-25	TRUE	TRUE	C1orf210:intron_variant:1:ENSG00000253313:ENST00000523677,C1orf210:intron_variant:0:ENSG00000253313:ENST00000423420	C1orf210:intron_variant:1:ENSG00000253313:ENST00000523677,C1orf210:intron_variant:0:ENSG00000253313:ENST00000423420	intron_variant	FALSE	C1orf210	TMEM269,ERMAP,ELOVL1,SZT2,PTPRF,HYI,ST3GAL3,TIE1,CFAP57,KDM4A,SVBP,ENSG00000284989,FAM183A,MED8,C1orf210,ENSG00000283580,SLC2A1,TMEM125,ZNF691,CDC20,EBNA1BP2,MPL	TRUE	TRUE	33	rs148779141:A:G=missense_variant=TIE1,chr1:43981104:C:G=splice_region_variant=B4GALT2,rs61758860:T:C=synonymous_variant=AKR1A1,rs56114653:A:G=missense_variant=MAST2	TRUE	FALSE	TIE1
TIE1.1.37660585.51823030	TIE1	P35590	1	43300982	43323108	1	37660585	51823030	cis	1	chr1:43301597	43301597	T	C	0.4049	common	0.0098	0.3953	0.4149	-0.3106	0.0273	4.568e-30	FALSE	--	0.0383038	rs6690243	none		none	0.404969	-0.268464	0.0280974	1.23896e-21	TRUE	FALSE	TIE1:intron_variant:1:ENSG00000066056:ENST00000372476,TIE1:intron_variant:0:ENSG00000066056:ENST00000538015	TIE1:intron_variant:1:ENSG00000066056:ENST00000372476,TIE1:intron_variant:0:ENSG00000066056:ENST00000538015	intron_variant	FALSE	TIE1	TMEM269,ERMAP,ELOVL1,SZT2,PTPRF,HYI,ST3GAL3,TIE1,CFAP57,KDM4A,SVBP,ENSG00000284989,FAM183A,MED8,C1orf210,SLC2A1,TMEM125,ZNF691,CDC20,EBNA1BP2,MPL	TRUE	TRUE	22	chr1:43305345:T:TA=splice_region_variant=TIE1,rs3120276:T:C=synonymous_variant=TIE1,rs1199039:A:G=synonymous_variant=TIE1	FALSE	FALSE	TIE1
TIE1.1.37660585.51823030	TIE1	P35590	1	43300982	43323108	1	37660585	51823030	cis	1	chr1:43311679	43311679	A	G	0.0076	rare	0.0026	0.0034	0.0093	-1.4581	0.1708	1.408e-17	FALSE	--	0.000849716	rs56302794	none		none	0.00645369	-1.36157	0.173898	4.89048e-15	TRUE	FALSE	TIE1:missense_variant:1:ENSG00000066056:ENST00000372476,TIE1:downstream_gene_variant:0:ENSG00000066056:ENST00000538015	TIE1:missense_variant:1:ENSG00000066056:ENST00000372476	missense_variant	TRUE	TIE1	TMEM269,ERMAP,ELOVL1,SZT2,PTPRF,HYI,ST3GAL3,TIE1,CFAP57,KDM4A,SVBP,ENSG00000284989,FAM183A,MED8,C1orf210,SLC2A1,TMEM125,ZNF691,CDC20,EBNA1BP2,MPL	TRUE	FALSE	23	rs56302794:A:G=missense_variant=TIE1	TRUE	FALSE	TIE1
TIE1.1.37660585.51823030	TIE1	P35590	1	43300982	43323108	1	37660585	51823030	cis	1	chr1:44090951	44090951	T	C	0.0046	rare	0	0.0046	0.0046	-1.5739	0.283	2.669e-08	FALSE	-?	0.000379352	rs115769138	none		none	0.00447658	-1.70206	0.285873	2.61847e-09	TRUE	FALSE			intergenic_variant	FALSE		DPH2,KDM4A,RNF220,CCDC24,ENSG00000284989,ATP6V0B,DMAP1,ARTN,SLC6A9,IPO13,ERI3,PTPRF,B4GALT2,KLF17,KLF18,ST3GAL3	TRUE	FALSE	37	rs756575049:C:G=missense_variant=TIE1,rs949932659:C:G=synonymous_variant=ST3GAL3,rs935808924:T:G=missense_variant=KLF18	TRUE	FALSE	TIE1
CCL5.1.157286588.160316861	CCL5	P13501	17	35871491	35880793	1	157286588	160316861	trans	1	chr1:159205704	159205704	T	C	0.0674	common	0.0173	0.0057	0.0723	0.719	0.0682	5.227e-26	TRUE	++	1	rs34599082	Monocyte count;White blood cell count;Granulocyte count;Neutrophil percentage of white cells;Neutrophil count;Neutrophil-to-lymphocyte ratio;Basophil percentage of white cells;Myeloid white cell count;Lymphocyte percentage of white cells;Sum basophil neutrophil counts;DUFFY BLOOD GROUP SYSTEM, FY(bwk) PHENOTYPE;Sum neutrophil eosinophil counts	pathogenic	none	0.0411423	0.637954	0.0712953	3.61806e-19	TRUE	TRUE	CADM3:downstream_gene_variant:1:ENSG00000162706:ENST00000368125,CADM3:downstream_gene_variant:0:ENSG00000162706:ENST00000368124,ACKR1:missense_variant:1:ENSG00000213088:ENST00000368122,ACKR1:missense_variant:0:ENSG00000213088:ENST00000537147,ACKR1:missense_variant:0:ENSG00000213088:ENST00000368121	ACKR1:missense_variant:1:ENSG00000213088:ENST00000368122,ACKR1:missense_variant:0:ENSG00000213088:ENST00000537147,ACKR1:missense_variant:0:ENSG00000213088:ENST00000368121	missense_variant	TRUE	CADM3-AS1;ACKR1	CADM3,OR6K6,OR6N2,OR6N1,APCS,AIM2,ACKR1,IFI16,FCER1A,OR6K3,OR10J1,PYHIN1,MNDA,OR10J5	FALSE	FALSE	1	rs34599082:T:C=missense_variant=ACKR1;CADM3-AS1	TRUE	FALSE	ACKR1	ACKR1
ANGPTL3.1.61635014.63635014	ANGPTL3	Q9Y5C1	1	62597520	62606313	1	61635014	63635014	cis	1	chr1:62711694	62711694	T	C	0.6817	common	0.0182	0.663	0.6994	0.3396	0.0287	2.389e-32	TRUE	++	1	rs4409689	Cholesterol, total;Phosphatidylinositol36:2_[M-H]1- levels;Triglycerides;Lipids		none	0.68393	0.3396	0.0293541	5.91193e-31	TRUE	TRUE			intergenic_variant	FALSE		ATG4C,L1TD1,USP1,ANGPTL3,KANK4,DOCK7	TRUE	TRUE	257	rs6587980:T:C=synonymous_variant=DOCK7,rs2366638:A:G=synonymous_variant=DOCK7	FALSE	FALSE	ANGPTL3
GAS6.19.40272190.42272190	GAS6	Q14393	13	113820549	113864076	19	40272190	42272190	trans	19	chr19:41233275	41233275	C	G	0.3763	common	0.0197	0.3552	0.3947	-0.2805	0.0278	5.565e-24	TRUE	--	1	rs66841352	none		none	0.376089	-0.2805	0.0282577	3.19276e-23	TRUE	TRUE	AXL:intron_variant:1:ENSG00000167601:ENST00000301178,AXL:intron_variant:0:ENSG00000167601:ENST00000593513,AXL:intron_variant:0:ENSG00000167601:ENST00000359092	AXL:intron_variant:1:ENSG00000167601:ENST00000301178,AXL:intron_variant:0:ENSG00000167601:ENST00000593513,AXL:intron_variant:0:ENSG00000167601:ENST00000359092	intron_variant	FALSE	AXL	B3GNT8,CYP2A7,MIA-RAB4B,ENSG00000268797,CYP2A13,CYP2B6,CCDC97,BCKDHA,B9D2,RAB4B,CEACAM4,EGLN2,ENSG00000255730,CYP2S1,EXOSC5,DMAC2,CYP2A6,ERICH4,C19orf54,CEACAM5,CEACAM7,AXL,CEACAM21,ENSG00000267881,TGFB1,ITPKC,CYP2F1,TMEM91,MIA,HNRNPUL1,RAB4B-EGLN2,SNRPA	FALSE	FALSE	10		FALSE	FALSE
CCL5.1.157286588.160316861	CCL5	P13501	17	35871491	35880793	1	157286588	160316861	trans	1	chr1:159205564	159205564	A	G	0.5774	common	0.0724	0.5028	0.6477	0.2712	0.027	9.156e-24	FALSE	++	0.0486526	rs12075	Monocyte count;Monocyte percentage of white cells;Monocyte chemoattractant protein-4 levels;Eotaxin levels;Basophil count;Interleukin-8 levels;Basophil percentage of white cells;Inflammatory biomarkers;Serum levels of protein CXCL5;Serum levels of protein CXCL2;Serum levels of protein CCL17;Serum levels of protein CDSN;DUFFY BLOOD GROUP SYSTEM, FYA/FYB POLYMORPHISM;Educational attainment;Neutroph…	benign	none	0.579219	0.212858	0.0279662	2.71438e-14	TRUE	FALSE	CADM3:downstream_gene_variant:1:ENSG00000162706:ENST00000368125,CADM3:downstream_gene_variant:0:ENSG00000162706:ENST00000368124,ACKR1:missense_variant:1:ENSG00000213088:ENST00000368122,ACKR1:missense_variant:0:ENSG00000213088:ENST00000537147,ACKR1:missense_variant:0:ENSG00000213088:ENST00000368121	ACKR1:missense_variant:1:ENSG00000213088:ENST00000368122,ACKR1:missense_variant:0:ENSG00000213088:ENST00000537147,ACKR1:missense_variant:0:ENSG00000213088:ENST00000368121	missense_variant	TRUE	CADM3-AS1;ACKR1	CADM3,OR6K6,OR6N2,OR6N1,APCS,AIM2,ACKR1,IFI16,FCER1A,OR6K3,OR10J1,PYHIN1,MNDA,OR10J5	FALSE	FALSE	1	rs12075:A:G=missense_variant=ACKR1;CADM3-AS1	TRUE	FALSE	ACKR1	ACKR1
C2.4.185238209.187238209	C2	P06681	6	31897785	31945672	4	185238209	187238209	trans	4	chr4:186235986	186235986	T	C	0.4744	common	0	0.4744	0.4744	0.3065	0.0383	1.215e-15	TRUE	+?	1	rs4241819	Thrombomodulin sensitivity ratio normalized endogenous thrombin potential to thrombomodulin;Thrombomodulin sensitivity ratio normalized peak thrombin generation to thrombomodulin;Apolipoprotein A-IV levels;Blood protein levels		none	0.476992	0.3065	0.0391003	4.54798e-15	TRUE	TRUE	KLKB1:intron_variant:1:ENSG00000164344:ENST00000264690,KLKB1:intron_variant:0:ENSG00000164344:ENST00000513864,KLKB1:intron_variant:0:ENSG00000164344:ENST00000511608,KLKB1:intron_variant:0:ENSG00000164344:ENST00000446598,KLKB1:intron_variant:0:ENSG00000164344:ENST00000428196	KLKB1:intron_variant:1:ENSG00000164344:ENST00000264690,KLKB1:intron_variant:0:ENSG00000164344:ENST00000513864,KLKB1:intron_variant:0:ENSG00000164344:ENST00000511608,KLKB1:intron_variant:0:ENSG00000164344:ENST00000446598,KLKB1:intron_variant:0:ENSG00000164344:ENST00000428196	intron_variant	FALSE	KLKB1	F11,CYP4V2,FAM149A,MTNR1A,SORBS2,TLR3,ENSG00000272297,FAT1,KLKB1	FALSE	FALSE	30	rs3733402:A:G=missense_variant=KLKB1	TRUE	FALSE	KLKB1	KLKB1
IGFBP3.16.519273.4804916	IGFBP3	P17936	7	45912245	45921874	16	519273	4804916	trans	16	chr16:1364424	1364424	A	G	0.0097	rare	0	0.0097	0.0097	-1.4661	0.1896	1.053e-14	TRUE	?-	1	novel	none		none	0.0100487	-1.4661	0.19305	3.09211e-14	TRUE	TRUE	UNKL:downstream_gene_variant:0:ENSG00000059145:ENST00000674376,UNKL:downstream_gene_variant:0:ENSG00000059145:ENST00000513783,UNKL:downstream_gene_variant:0:ENSG00000059145:ENST00000508903,UNKL:downstream_gene_variant:0:ENSG00000059145:ENST00000402641,UNKL:downstream_gene_variant:0:ENSG00000059145:ENST00000397464,UNKL:3_prime_UTR_variant:1:ENSG00000059145:ENST00000389221,UNKL:3_prime_UTR_variant:…	UNKL:3_prime_UTR_variant:1:ENSG00000059145:ENST00000389221,UNKL:3_prime_UTR_variant:0:ENSG00000059145:ENST00000248104	3_prime_UTR_variant	FALSE	UNKL;GNPTG	CACNA1H,SSTR5,LMF1,IGFALS,SPSB3,NUBP2,SOX8,PTX4,ENSG00000261732,TPSG1,PERCC1,UNKL,CLCN7,JPT2,CRAMP1,BAIAP3,TPSD1,TELO2,C16orf91,UBE2I,TMEM204,TPSAB1,IFT140,TSR3,NME3,EME2,CCDC154,GNPTG,FAHD1,TPSB2,MRPS34,HAGH,C1QTNF8,MEIOB,MAPK8IP3	FALSE	FALSE	9	rs150006078:T:C=missense_variant=IGFALS;SPSB3,rs776277033:A:G=missense_variant=IGFALS;SPSB3,rs369930711:A:G=synonymous_variant=PKD1	TRUE	FALSE
LYVE1.9.75463019.77463019	LYVE1	Q9Y5Y7	11	10556966	10611689	9	75463019	77463019	trans	9	chr9:76503484	76503484	T	C	0.0491	low-frequency	0.0173	0.0142	0.0576	-0.563	0.0746	4.314e-14	TRUE	--	1	rs147866228	Monocyte count		none	0.0377541	-0.563	0.075549	9.1853e-14	TRUE	TRUE	GCNT1:missense_variant:1:ENSG00000187210:ENST00000376730,GCNT1:missense_variant:0:ENSG00000187210:ENST00000444201,GCNT1:missense_variant:0:ENSG00000187210:ENST00000442371	GCNT1:missense_variant:1:ENSG00000187210:ENST00000376730,GCNT1:missense_variant:0:ENSG00000187210:ENST00000444201,GCNT1:missense_variant:0:ENSG00000187210:ENST00000442371	missense_variant	TRUE	GCNT1	PCSK5,GCNT1,RFK,PRUNE2	FALSE	FALSE	5	rs147866228:T:C=missense_variant=GCNT1	TRUE	FALSE
GP1BA.22.31767775.33767775	GP1BA	P07359	17	4932277	4935023	22	31767775	33767775	trans	22	chr22:32765566	32765566	A	G	0.6095	common	0.0168	0.5941	0.6278	0.2005	0.0278	5.681e-13	TRUE	++	1	rs1079734	Blood protein levels;Serum levels of protein TIMP4		none	0.609067	0.2005	0.0280308	8.50002e-13	TRUE	TRUE	SYN3:intron_variant:1:ENSG00000185666:ENST00000358763	SYN3:intron_variant:1:ENSG00000185666:ENST00000358763	intron_variant	FALSE	SYN3	SYN3,RFPL3,LARGE1,FBXO7,TIMP3,BPIFC,RTCB	FALSE	FALSE	1		FALSE	FALSE
FCGR2A.1.151821362.168458897	FCGR2A	P12318	1	161505430	161524013	1	151821362	168458897	cis	1	chr1:161323706	161323706	A	T	0.0333	low-frequency	0.0039	0.0285	0.0364	0.6577	0.0746	1.187e-18	FALSE	++	0.0107011	rs117507008	ClinVar: phenotype not specified	benign	none	0.0329138	0.682305	0.0764175	4.31219e-19	TRUE	FALSE	SDHC:intron_variant:1:ENSG00000143252:ENST00000367975,SDHC:intron_variant:0:ENSG00000143252:ENST00000513009,SDHC:intron_variant:0:ENSG00000143252:ENST00000432287,SDHC:intron_variant:0:ENSG00000143252:ENST00000392169,SDHC:intron_variant:0:ENSG00000143252:ENST00000342751	SDHC:intron_variant:1:ENSG00000143252:ENST00000367975,SDHC:intron_variant:0:ENSG00000143252:ENST00000513009,SDHC:intron_variant:0:ENSG00000143252:ENST00000432287,SDHC:intron_variant:0:ENSG00000143252:ENST00000392169,SDHC:intron_variant:0:ENSG00000143252:ENST00000342751	intron_variant	FALSE	SDHC	NECTIN4,APOA2,FCRLB,NDUFS2,DEDD,ARHGAP30,NIT1,CD244,ITLN1,USP21,FCRLA,NR1I3,FCGR3A,SDHC,HSPA6,ENSG00000270149,FCGR2A,UFC1,ITLN2,FCGR2B,FCGR3B,ATF6,DUSP12,CFAP126,KLHDC9,ADAMTS4,TSTD1,USF1,PFDN2,MPZ,F11R,B4GALT3,PCP4L1,PPOX,TOMM40L,LY9,FCER1G	TRUE	FALSE	6		FALSE	FALSE	FCGR2A
FCGR2A.1.151821362.168458897	FCGR2A	P12318	1	161505430	161524013	1	151821362	168458897	cis	1	chr1:161485731	161485731	T	C	0.1569	common	0.0022	0.1544	0.1589	0.4418	0.0366	1.278e-33	FALSE	++	0.0601577	rs6427594	none		none	0.1586	0.500761	0.0400697	7.72645e-36	TRUE	FALSE			intergenic_variant	FALSE		NECTIN4,APOA2,FCRLB,NDUFS2,DEDD,ARHGAP30,NIT1,USP21,FCRLA,NR1I3,FCGR3A,SDHC,HSPA6,ENSG00000270149,OLFML2B,UFC1,FCGR2A,FCGR2B,FCGR3B,ATF6,DUSP12,CFAP126,KLHDC9,ADAMTS4,TSTD1,USF1,PFDN2,MPZ,F11R,B4GALT3,PCP4L1,PPOX,TOMM40L,FCER1G	TRUE	FALSE	1		FALSE	FALSE	FCGR2A
FCGR2A.1.151821362.168458897	FCGR2A	P12318	1	161505430	161524013	1	151821362	168458897	cis	1	chr1:161494086	161494086	C	G	0.2083	common	0.0037	0.2047	0.2121	-1.4068	0.0331	0	TRUE	--	1	rs10494359	none		none	0.207325	-1.00769	0.0543052	7.29147e-77	TRUE	TRUE			intergenic_variant	FALSE		NECTIN4,APOA2,FCRLB,NDUFS2,DEDD,ARHGAP30,NIT1,USP21,FCRLA,NR1I3,FCGR3A,SDHC,HSPA6,ENSG00000270149,OLFML2B,UFC1,FCGR2A,FCGR2B,FCGR3B,ATF6,DUSP12,CFAP126,KLHDC9,ADAMTS4,TSTD1,USF1,PFDN2,MPZ,F11R,B4GALT3,PCP4L1,PPOX,TOMM40L,FCER1G	TRUE	TRUE	27	rs9427397:T:C=stop_gained=FCGR2A,rs9427398:A:G=missense_variant=FCGR2A,rs11810143:A:G=missense_variant=FCGR2A	TRUE	TRUE	FCGR2A
FCGR2A.1.151821362.168458897	FCGR2A	P12318	1	161505430	161524013	1	151821362	168458897	cis	1	chr1:161503335	161503335	C	G	0.1584	common	0.0058	0.1523	0.1639	0.6771	0.0372	5.113e-74	FALSE	++	0.0456318	rs4233371	none		none	0.157793	0.702522	0.0415696	4.50752e-64	TRUE	FALSE	FCGR2A:upstream_gene_variant:1:ENSG00000143226:ENST00000271450,FCGR2A:upstream_gene_variant:0:ENSG00000143226:ENST00000367972	FCGR2A:upstream_gene_variant:1:ENSG00000143226:ENST00000271450,FCGR2A:upstream_gene_variant:0:ENSG00000143226:ENST00000367972	upstream_gene_variant	FALSE		NECTIN4,APOA2,FCRLB,NDUFS2,DEDD,ARHGAP30,NIT1,USP21,FCRLA,NR1I3,FCGR3A,SDHC,HSPA6,ENSG00000270149,OLFML2B,UFC1,FCGR2A,FCGR2B,FCGR3B,ATF6,DUSP12,CFAP126,KLHDC9,ADAMTS4,TSTD1,USF1,PFDN2,MPZ,F11R,B4GALT3,PCP4L1,PPOX,TOMM40L,FCER1G	TRUE	TRUE	1		FALSE	FALSE	FCGR2A
FCGR2A.1.151821362.168458897	FCGR2A	P12318	1	161505430	161524013	1	151821362	168458897	cis	1	chr1:161507238	161507238	T	C	0.8608	common	0.016	0.8467	0.879	-0.3181	0.0388	2.481e-16	FALSE	--	0.035503	rs4657040	none		none	0.861568	-0.389978	0.0410204	1.96343e-21	TRUE	FALSE	FCGR2A:intron_variant:1:ENSG00000143226:ENST00000271450,FCGR2A:intron_variant:0:ENSG00000143226:ENST00000367972	FCGR2A:intron_variant:1:ENSG00000143226:ENST00000271450,FCGR2A:intron_variant:0:ENSG00000143226:ENST00000367972	intron_variant	FALSE	FCGR2A	NECTIN4,APOA2,FCRLB,NDUFS2,DEDD,ARHGAP30,NIT1,USP21,FCRLA,NR1I3,FCGR3A,SDHC,HSPA6,ENSG00000270149,OLFML2B,UFC1,FCGR2A,FCGR2B,FCGR3B,ATF6,DUSP12,CFAP126,KLHDC9,ADAMTS4,TSTD1,USF1,PFDN2,MPZ,F11R,B4GALT3,PCP4L1,PPOX,TOMM40L,FCER1G	TRUE	TRUE	1		FALSE	FALSE	FCGR2A
FCGR2A.1.151821362.168458897	FCGR2A	P12318	1	161505430	161524013	1	151821362	168458897	cis	1	chr1:161514409	161514409	A	C	0.9753	low-frequency	0.003	0.9722	0.9782	-0.4861	0.082	3.023e-09	FALSE	--	0.00632222	rs139121685	none		none	0.975476	-0.540378	0.0831307	8.01355e-11	TRUE	FALSE	FCGR2A:intron_variant:1:ENSG00000143226:ENST00000271450,FCGR2A:intron_variant:0:ENSG00000143226:ENST00000459885,FCGR2A:intron_variant:0:ENSG00000143226:ENST00000367972	FCGR2A:intron_variant:1:ENSG00000143226:ENST00000271450,FCGR2A:intron_variant:0:ENSG00000143226:ENST00000459885,FCGR2A:intron_variant:0:ENSG00000143226:ENST00000367972	intron_variant	FALSE	FCGR2A	NECTIN4,APOA2,FCRLB,NDUFS2,DEDD,ARHGAP30,NIT1,USP21,FCRLA,NR1I3,FCGR3A,SDHC,HSPA6,ENSG00000270149,OLFML2B,UFC1,FCGR2A,FCGR2B,FCGR3B,ATF6,DUSP12,CFAP126,KLHDC9,ADAMTS4,TSTD1,USF1,PFDN2,MPZ,F11R,B4GALT3,PCP4L1,PPOX,TOMM40L,FCER1G	TRUE	FALSE	1		FALSE	FALSE	FCGR2A
FCGR2A.1.151821362.168458897	FCGR2A	P12318	1	161505430	161524013	1	151821362	168458897	cis	1	chr1:161994126	161994126	A	G	0.0491	low-frequency	0.0154	0.0277	0.0601	-0.7902	0.0631	5.51e-36	FALSE	--	0.0495861	rs74501746	none		none	0.0429171	-0.370863	0.0660413	1.95855e-08	TRUE	FALSE	OLFML2B:intron_variant:1:ENSG00000162745:ENST00000294794,OLFML2B:intron_variant:0:ENSG00000162745:ENST00000367940	OLFML2B:intron_variant:1:ENSG00000162745:ENST00000294794,OLFML2B:intron_variant:0:ENSG00000162745:ENST00000367940	intron_variant	FALSE	OLFML2B	FCGR3A,OLFML2B,NOS1AP,FCGR2A,FCRLB,FCGR3B,FCRLA,FCGR2B,C1orf226,SH2D1B,ATF6,ENSG00000254706,DUSP12,SPATA46,HSPA6	TRUE	FALSE	1		FALSE	FALSE	FCGR2A
FCGR3B.1.152010984.166414501	FCGR3B	O75015	1	161623196	161631963	1	152010984	166414501	cis	1	chr1:161413769	161413769	A	C	0.9741	low-frequency	0.0054	0.9701	0.9815	-0.7399	0.0838	1.074e-18	FALSE	--	0.0160163	rs143135133	none		none	0.975476	-0.504792	0.085621	3.73202e-09	TRUE	FALSE			intergenic_variant	FALSE		NECTIN4,APOA2,FCRLB,NDUFS2,DEDD,ARHGAP30,NIT1,USP21,FCRLA,NR1I3,FCGR3A,SDHC,HSPA6,ENSG00000270149,UFC1,FCGR2A,ITLN2,FCGR2B,FCGR3B,ATF6,DUSP12,CFAP126,KLHDC9,ADAMTS4,TSTD1,USF1,PFDN2,MPZ,F11R,B4GALT3,PCP4L1,PPOX,TOMM40L,FCER1G	TRUE	FALSE	3		FALSE	FALSE	FCGR3B
FCGR3B.1.152010984.166414501	FCGR3B	O75015	1	161623196	161631963	1	152010984	166414501	cis	1	chr1:161523389	161523389	A	G	0.0099	rare	0.004	0.0028	0.0121	-1.2241	0.1573	7.055e-15	FALSE	--	0.000381174	rs182914496	none		none	0.00709906	-1.23275	0.159553	1.10724e-14	TRUE	FALSE	HSPA6:upstream_gene_variant:1:ENSG00000173110:ENST00000309758,FCGR2A:downstream_gene_variant:1:ENSG00000143226:ENST00000271450,FCGR2A:downstream_gene_variant:0:ENSG00000143226:ENST00000459885,FCGR2A:downstream_gene_variant:0:ENSG00000143226:ENST00000367972	HSPA6:upstream_gene_variant:1:ENSG00000173110:ENST00000309758	upstream_gene_variant	FALSE	FCGR2A	NECTIN4,APOA2,FCRLB,NDUFS2,DEDD,ARHGAP30,NIT1,USP21,FCRLA,NR1I3,FCGR3A,SDHC,HSPA6,ENSG00000270149,OLFML2B,UFC1,FCGR2A,FCGR2B,FCGR3B,ATF6,DUSP12,CFAP126,KLHDC9,ADAMTS4,TSTD1,USF1,PFDN2,MPZ,B4GALT3,PCP4L1,PPOX,TOMM40L,FCER1G	TRUE	FALSE	12		FALSE	FALSE	FCGR3B
FCGR3B.1.152010984.166414501	FCGR3B	O75015	1	161623196	161631963	1	152010984	166414501	cis	1	chr1:161527015	161527015	T	C	0.0146	low-frequency	0.0033	0.0103	0.0171	0.8967	0.1119	1.121e-15	FALSE	++	0.00168069	rs41299266	none		none	0.0140368	0.967214	0.113288	1.36977e-17	TRUE	FALSE	HSPA6:downstream_gene_variant:1:ENSG00000173110:ENST00000309758	HSPA6:downstream_gene_variant:1:ENSG00000173110:ENST00000309758	downstream_gene_variant	FALSE		NECTIN4,APOA2,FCRLB,NDUFS2,DEDD,ARHGAP30,NIT1,USP21,FCRLA,NR1I3,FCGR3A,SDHC,HSPA6,ENSG00000270149,OLFML2B,UFC1,FCGR2A,FCGR2B,FCGR3B,ATF6,DUSP12,CFAP126,KLHDC9,ADAMTS4,TSTD1,USF1,PFDN2,MPZ,B4GALT3,PCP4L1,PPOX,TOMM40L,FCER1G	TRUE	FALSE	1		FALSE	FALSE	FCGR3B
FCGR3B.1.152010984.166414501	FCGR3B	O75015	1	161623196	161631963	1	152010984	166414501	cis	1	chr1:161546669	161546669	G	GCCGA	0.9712	low-frequency	0.0067	0.9664	0.9804	0.7051	0.0837	3.695e-17	FALSE	++	0.013928	novel	none		none	0.972894	0.518757	0.0854553	1.27501e-09	TRUE	FALSE	FCGR3A:intron_variant:1:ENSG00000203747:ENST00000443193,FCGR3A:intron_variant:0:ENSG00000203747:ENST00000436743,FCGR3A:intron_variant:0:ENSG00000203747:ENST00000426740,FCGR3A:intron_variant:0:ENSG00000203747:ENST00000367967,FCGR3A:downstream_gene_variant:0:ENSG00000203747:ENST00000442336	FCGR3A:intron_variant:1:ENSG00000203747:ENST00000443193,FCGR3A:intron_variant:0:ENSG00000203747:ENST00000436743,FCGR3A:intron_variant:0:ENSG00000203747:ENST00000426740,FCGR3A:intron_variant:0:ENSG00000203747:ENST00000367967	intron_variant	FALSE	FCGR3A	NECTIN4,APOA2,FCRLB,NDUFS2,DEDD,ARHGAP30,NIT1,USP21,FCRLA,NR1I3,FCGR3A,SDHC,HSPA6,OLFML2B,UFC1,FCGR2A,FCGR2B,FCGR3B,ATF6,DUSP12,CFAP126,KLHDC9,ADAMTS4,PFDN2,MPZ,B4GALT3,PCP4L1,PPOX,TOMM40L,FCER1G	TRUE	FALSE	1		FALSE	FALSE	FCGR3B
FCGR3B.1.152010984.166414501	FCGR3B	O75015	1	161623196	161631963	1	152010984	166414501	cis	1	chr1:161595722	161595722	T	C	0.0076	rare	0	0.0076	0.0076	1.6836	0.2099	1.043e-15	FALSE	?+	0.00202039	rs540199811	none		none	0.00738007	1.70167	0.21434	2.03624e-15	TRUE	FALSE			intergenic_variant	FALSE	FCGR2C	APOA2,FCRLB,NDUFS2,DEDD,NOS1AP,NIT1,USP21,FCRLA,NR1I3,FCGR3A,SDHC,HSPA6,OLFML2B,UFC1,FCGR2A,FCGR2B,FCGR3B,ATF6,DUSP12,CFAP126,KLHDC9,ADAMTS4,PFDN2,MPZ,B4GALT3,PCP4L1,PPOX,TOMM40L,FCER1G	TRUE	FALSE	11		FALSE	FALSE	FCGR3B
FCGR3B.1.152010984.166414501	FCGR3B	O75015	1	161623196	161631963	1	152010984	166414501	cis	1	chr1:161642439	161642439	A	C	0.5908	common	0.0358	0.5524	0.6242	0.632	0.0267	2.5e-124	TRUE	++	1	rs7540959	none		none	0.590762	0.576127	0.0299244	1.33933e-82	TRUE	TRUE			intergenic_variant	FALSE		APOA2,FCRLB,NDUFS2,NOS1AP,USP21,FCRLA,NR1I3,FCGR3A,SDHC,HSPA6,OLFML2B,UFC1,FCGR2A,FCGR2B,FCGR3B,ATF6,DUSP12,CFAP126,ADAMTS4,MPZ,B4GALT3,PCP4L1,PPOX,TOMM40L,FCER1G	TRUE	TRUE	65		FALSE	FALSE	FCGR3B
FCGR3B.1.152010984.166414501	FCGR3B	O75015	1	161623196	161631963	1	152010984	166414501	cis	1	chr1:161703892	161703892	A	T	0.0424	low-frequency	0.0032	0.0388	0.0452	-0.4651	0.0639	3.509e-13	FALSE	--	0.00951918	rs10917723	none		none	0.041949	-0.384922	0.0647936	2.83736e-09	TRUE	FALSE	FCRLA:upstream_gene_variant:1:ENSG00000132185:ENST00000236938,FCRLA:upstream_gene_variant:0:ENSG00000132185:ENST00000674323,FCRLA:upstream_gene_variant:0:ENSG00000132185:ENST00000674251,FCRLA:upstream_gene_variant:0:ENSG00000132185:ENST00000546024,FCRLA:upstream_gene_variant:0:ENSG00000132185:ENST00000540521,FCRLA:upstream_gene_variant:0:ENSG00000132185:ENST00000367959,FCRLA:upstream_gene_variant…	FCRLA:upstream_gene_variant:1:ENSG00000132185:ENST00000236938,FCRLA:upstream_gene_variant:0:ENSG00000132185:ENST00000674323,FCRLA:upstream_gene_variant:0:ENSG00000132185:ENST00000674251,FCRLA:upstream_gene_variant:0:ENSG00000132185:ENST00000546024,FCRLA:upstream_gene_variant:0:ENSG00000132185:ENST00000540521,FCRLA:upstream_gene_variant:0:ENSG00000132185:ENST00000367959,FCRLA:upstream_gene_variant…	upstream_gene_variant	FALSE		APOA2,FCRLB,NDUFS2,NOS1AP,FCRLA,NR1I3,FCGR3A,SDHC,HSPA6,OLFML2B,FCGR2A,FCGR2B,FCGR3B,ATF6,DUSP12,CFAP126,MPZ,PCP4L1,TOMM40L,FCER1G	TRUE	FALSE	2		FALSE	FALSE	FCGR3B
FCGR3B.1.152010984.166414501	FCGR3B	O75015	1	161623196	161631963	1	152010984	166414501	cis	1	chr1:162098251	162098251	T	C	0.005	rare	0	0.005	0.005	-1.549	0.2562	1.493e-09	FALSE	-?	0.00211121	rs1370309331	none		none	0.00481762	-1.45989	0.259055	1.74587e-08	TRUE	FALSE	NOS1AP:intron_variant:1:ENSG00000198929:ENST00000361897,NOS1AP:intron_variant:0:ENSG00000198929:ENST00000530878	NOS1AP:intron_variant:1:ENSG00000198929:ENST00000361897,NOS1AP:intron_variant:0:ENSG00000198929:ENST00000530878	intron_variant	FALSE	NOS1AP	OLFML2B,UAP1,NOS1AP,UHMK1,FCRLB,FCGR3B,FCRLA,FCGR2B,C1orf226,SH2D1B,ATF6,ENSG00000254706,DUSP12,SPATA46	TRUE	FALSE	5		FALSE	FALSE	FCGR3B
FCGR3B.1.152010984.166414501	FCGR3B	O75015	1	161623196	161631963	1	152010984	166414501	cis	1	chr1:162594672	162594672	T	C	0.9627	low-frequency	0.0038	0.9623	0.9996	1.1941	0.1007	2.012e-32	FALSE	-+	0.000947219	rs140057169	none		none	0.979832	1.16489	0.105748	3.20997e-28	TRUE	FALSE	UAP1:intron_variant:1:ENSG00000117143:ENST00000271469,UAP1:intron_variant:0:ENSG00000117143:ENST00000367926,UAP1:intron_variant:0:ENSG00000117143:ENST00000367925,UAP1:intron_variant:0:ENSG00000117143:ENST00000367924	UAP1:intron_variant:1:ENSG00000117143:ENST00000271469,UAP1:intron_variant:0:ENSG00000117143:ENST00000367926,UAP1:intron_variant:0:ENSG00000117143:ENST00000367925,UAP1:intron_variant:0:ENSG00000117143:ENST00000367924	intron_variant	FALSE	UAP1	DDR2,HSD17B7,UAP1,NOS1AP,UHMK1,CCDC190,C1orf226,SH2D1B,ENSG00000254706,SPATA46,RGS4	TRUE	FALSE	178		FALSE	FALSE	FCGR3B
TGFBR3.3.185737555.187737555	TGFBR3	Q03167	1	91680343	91906335	3	185737555	187737555	trans	3	chr3:186742138	186742138	T	C	0.5028	common	0.0037	0.4994	0.5068	0.1941	0.027	6.541e-13	TRUE	++	1	rs710446	Serum levels of protein KLKB1;Activated partial thromboplastin time;Thrombosis;Factor XI;Serum levels of protein MAN1B1;Serum levels of protein F11		none	0.504034	0.1941	0.0272209	9.99599e-13	TRUE	TRUE	KNG1:missense_variant:1:ENSG00000113889:ENST00000644859,KNG1:intron_variant:0:ENSG00000113889:ENST00000447445,KNG1:intron_variant:0:ENSG00000113889:ENST00000287611	KNG1:missense_variant:1:ENSG00000113889:ENST00000644859	missense_variant	TRUE	HRG-AS1;KNG1	DGKG,HRG,ST6GAL1,CRYGS,DNAJB11,EIF4A2,TBCCD1,ENSG00000283149,RPL39L,MASP1,AHSG,FETUB,RFC4,KNG1,RTP1,ADIPOQ	FALSE	FALSE	5	rs710446:T:C=missense_variant=HRG-AS1;KNG1	TRUE	FALSE	KNG1	KNG1
PRSS2.9.131126726.133573213	PRSS2	P07478	7	142760398	142774564	9	131126726	133573213	trans	9	chr9:132724445	132724445	A	G	0.0196	low-frequency	0	0.0196	0.0196	0.9038	0.1284	1.938e-12	TRUE	?+	1	rs772640725	none		none	0.0207065	0.9038	0.130162	3.82101e-12	TRUE	TRUE	AK8:downstream_gene_variant:1:ENSG00000165695:ENST00000298545	AK8:downstream_gene_variant:1:ENSG00000165695:ENST00000298545	downstream_gene_variant	FALSE		CEL,TSC1,GFI1B,SPACA9,AK8,NTNG2,CFAP77,SETX,ENSG00000285245,TTF1,GTF3C4,DDX31,RALGDS,BARHL1,OBP2B,GTF3C5,GBGT1	FALSE	FALSE	10		FALSE	FALSE		ABO
ENG.18.38091705.58252270	ENG	P17813	9	127815013	127854658	18	38091705	58252270	trans	18	chr18:38943499	38943499	A	G	0.0025	rare	0	0.0025	0.0025	2.7028	0.3847	2.121e-12	TRUE	?+	1	novel	none		none	0.00243605	2.7028	0.390834	4.66301e-12	TRUE	TRUE			intergenic_variant	FALSE			FALSE	FALSE	9		FALSE	FALSE
CCL14.1.158246756.160246756	CCL14	Q16627	17	35983288	35987004	1	158246756	160246756	trans	1	chr1:159205564	159205564	A	G	0.5771	common	0.0724	0.5028	0.6477	0.343	0.027	7.444e-37	TRUE	++	1	rs12075	C-X-C motif chemokine 6 levels;Basophil percentage of granulocytes;Serum levels of protein CXCL6;Educational attainment;ClinVar: phenotype not specified;Serum levels of protein CXCL2;Serum levels of protein CXCL8;Obesity-related traits;Serum levels of protein CCL11;Neutrophil count;Serum levels of protein CCL14;Serum levels of protein CXCL11;Serum levels of protein CCL2;Myeloid white cell count;M…	benign	none	0.579219	0.343	0.0276925	3.11166e-35	TRUE	TRUE	CADM3:downstream_gene_variant:1:ENSG00000162706:ENST00000368125,CADM3:downstream_gene_variant:0:ENSG00000162706:ENST00000368124,ACKR1:missense_variant:1:ENSG00000213088:ENST00000368122,ACKR1:missense_variant:0:ENSG00000213088:ENST00000537147,ACKR1:missense_variant:0:ENSG00000213088:ENST00000368121	ACKR1:missense_variant:1:ENSG00000213088:ENST00000368122,ACKR1:missense_variant:0:ENSG00000213088:ENST00000537147,ACKR1:missense_variant:0:ENSG00000213088:ENST00000368121	missense_variant	TRUE	CADM3-AS1;ACKR1	CADM3,OR6K6,OR6N2,OR6N1,APCS,AIM2,ACKR1,IFI16,FCER1A,OR6K3,OR10J1,PYHIN1,MNDA,OR10J5	TRUE	TRUE	1	rs12075:A:G=missense_variant=ACKR1;CADM3-AS1	TRUE	FALSE	ACKR1	ACKR1
TIE1.16.0.1532639	TIE1	P35590	1	43300982	43323108	16	0	1532639	trans	16	chr16:38249	38249	T	C	0.0131	low-frequency	0	0.0131	0.0131	1.1453	0.1631	2.2e-12	TRUE	?+	1	novel	none		none	0.0127893	1.1453	0.165537	4.55818e-12	TRUE	TRUE			intergenic_variant	FALSE	IL9RP3	RAB11FIP3,RGS11,HBM,FAM234A,NPRL3,MPG,RHBDF1,DECR2,PGAP6,AXIN1,HBQ1,PDIA2,NME4,SNRNP25,MRPL28,LUC7L,CAPN15,ARHGDIG,HBA1,POLR3K,HBZ,HBA2	FALSE	FALSE	56	rs370013567:T:C=missense_variant=RHBDF1,rs187510421:A:G=synonymous_variant=PDIA2	TRUE	FALSE
NOTCH1.2.64344152.66344152	NOTCH1	P46531	9	136494433	136546048	2	64344152	66344152	trans	2	chr2:65344152	65344152	A	C	0.9982	rare	0	0.9982	0.9982	2.6237	0.3758	2.908e-12	TRUE	+?	1	rs1272033518	none		none	0.998284	2.6237	0.37984	4.93647e-12	TRUE	TRUE	SPRED2:intron_variant:1:ENSG00000198369:ENST00000356388,SPRED2:intron_variant:0:ENSG00000198369:ENST00000452315,SPRED2:intron_variant:0:ENSG00000198369:ENST00000443619,SPRED2:intron_variant:0:ENSG00000198369:ENST00000440972,SPRED2:downstream_gene_variant:0:ENSG00000198369:ENST00000427238	SPRED2:intron_variant:1:ENSG00000198369:ENST00000356388,SPRED2:intron_variant:0:ENSG00000198369:ENST00000452315,SPRED2:intron_variant:0:ENSG00000198369:ENST00000443619,SPRED2:intron_variant:0:ENSG00000198369:ENST00000440972	intron_variant	FALSE	SPRED2	ACTR2,SPRED2,CEP68,RAB1A,SLC1A4	FALSE	FALSE	1		FALSE	FALSE
CCL5.1.157286588.160316861	CCL5	P13501	17	35871491	35880793	1	157286588	160316861	trans	1	chr1:159204893	159204893	T	C	0.9856	low-frequency	0.0035	0.9829	0.99	-0.794	0.1154	5.956e-12	FALSE	--	0.00106742	rs2814778	Cerebrospinal fluid sTREM-2 levels;Monocyte count;DNA methylation-estimated granulocyte proportions;White blood cell count;Neutrophil percentage of white cells;Neutrophil count in HIV-infection;DUFFY BLOOD GROUP SYSTEM, FY(a-b-) PHENOTYPE;Granulocyte Absolute Count;WHITE BLOOD CELL COUNT QUANTITATIVE TRAIT LOCUS 1;DNA methylation PhenoAge acceleration;Sum basophil neutrophil counts;Neutrophil lev…	pathogenic, association, protective	none	0.98677	-0.738156	0.11689	2.70191e-10	TRUE	FALSE	CADM3:downstream_gene_variant:1:ENSG00000162706:ENST00000368125,CADM3:downstream_gene_variant:0:ENSG00000162706:ENST00000368124,ACKR1:5_prime_UTR_variant:1:ENSG00000213088:ENST00000368122,ACKR1:5_prime_UTR_variant:0:ENSG00000213088:ENST00000537147,ACKR1:5_prime_UTR_variant:0:ENSG00000213088:ENST00000368121	ACKR1:5_prime_UTR_variant:1:ENSG00000213088:ENST00000368122,ACKR1:5_prime_UTR_variant:0:ENSG00000213088:ENST00000537147,ACKR1:5_prime_UTR_variant:0:ENSG00000213088:ENST00000368121	5_prime_UTR_variant	FALSE	CADM3-AS1;ACKR1	CADM3,OR6K6,OR6N2,OR6N1,APCS,AIM2,ACKR1,IFI16,FCER1A,OR6K3,OR10J1,PYHIN1,MNDA,OR10J5	FALSE	FALSE	86	rs1163996811:A:G=missense_variant=OR10J5	TRUE	FALSE		ACKR1
SELL.1.166477400.172854718	SELL	P14151	1	169690665	169711702	1	166477400	172854718	cis	1	chr1:169604928	169604928	A	T	0.5703	common	0.0183	0.553	0.5897	0.2928	0.0274	1.254e-26	FALSE	++	2.04465e-05	rs1997664	CD62L on monocyte;Serum levels of protein SELL;Serum levels of protein DTX1		none	0.570184	0.294901	0.0279047	4.18645e-26	TRUE	FALSE	SELP:intron_variant:1:ENSG00000174175:ENST00000263686,SELP:intron_variant:0:ENSG00000174175:ENST00000458599,SELP:intron_variant:0:ENSG00000174175:ENST00000426706,SELP:intron_variant:0:ENSG00000174175:ENST00000367795,SELP:intron_variant:0:ENSG00000174175:ENST00000367788,SELP:intron_variant:0:ENSG00000174175:ENST00000367786	SELP:intron_variant:1:ENSG00000174175:ENST00000263686,SELP:intron_variant:0:ENSG00000174175:ENST00000458599,SELP:intron_variant:0:ENSG00000174175:ENST00000426706,SELP:intron_variant:0:ENSG00000174175:ENST00000367795,SELP:intron_variant:0:ENSG00000174175:ENST00000367788,SELP:intron_variant:0:ENSG00000174175:ENST00000367786	intron_variant	FALSE	SELP	SELP,NME7,CCDC181,F5,METTL18,SCYL3,BLZF1,ATP1B1,SLC19A2,KIFAP3,SELE,C1orf112,SELL	TRUE	TRUE	5		FALSE	FALSE	SELL
SELL.1.166477400.172854718	SELL	P14151	1	169690665	169711702	1	166477400	172854718	cis	1	chr1:169696491	169696491	T	C	0.6316	common	0.0151	0.6178	0.648	0.5064	0.028	2.596e-73	TRUE	++	1	rs2223286	Eosinophil counts;Eosinophil percentage of white cells		rs1558001265:TG/AA:intron_variant:none:none	0.631978	0.507768	0.0295532	3.65193e-66	TRUE	TRUE	SELL:intron_variant:1:ENSG00000188404:ENST00000236147,SELL:intron_variant:0:ENSG00000188404:ENST00000650983,SELL:intron_variant:0:ENSG00000188404:ENST00000497295	SELL:intron_variant:1:ENSG00000188404:ENST00000236147,SELL:intron_variant:0:ENSG00000188404:ENST00000650983,SELL:intron_variant:0:ENSG00000188404:ENST00000497295	intron_variant	FALSE	C1orf112;SELL	SELP,NME7,CCDC181,F5,METTL18,SCYL3,BLZF1,ATP1B1,SLC19A2,KIFAP3,SELE,NTMT2,C1orf112,SELL	TRUE	TRUE	8		FALSE	FALSE	SELL
CCL5.10.101117238.103117238	CCL5	P13501	17	35871491	35880793	10	101117238	103117238	trans	10	chr10:102113782	102113782	T	C	0.9526	low-frequency	0	0.9526	0.9526	0.6053	0.0888	9.57e-12	TRUE	?+	1	rs115703265	none		none	0.952134	0.6053	0.0900793	1.82179e-11	TRUE	TRUE	LDB1:intron_variant:1:ENSG00000198728:ENST00000673968,LDB1:intron_variant:0:ENSG00000198728:ENST00000425280,LDB1:intron_variant:0:ENSG00000198728:ENST00000361198	LDB1:intron_variant:1:ENSG00000198728:ENST00000673968,LDB1:intron_variant:0:ENSG00000198728:ENST00000425280,LDB1:intron_variant:0:ENSG00000198728:ENST00000361198	intron_variant	FALSE	LDB1	C10orf95,FGF8,NFKB2,OGA,PSD,GBF1,LDB1,FBXL15,PPRC1,ELOVL3,HPS6,ACTR1A,CUEDC2,FBXW4,NPM3,MFSD13A,NOLC1,PITX3,SUFU,KCNIP2,ARMH3	FALSE	FALSE	70	rs80282642:T:C=splice_region_variant=GBF1,rs112809254:T:C=missense_variant=GBF1	TRUE	FALSE
CD59.1.29214579.34774260	CD59	P13987	11	33703010	33736479	1	29214579	34774260	trans	1	chr1:29423533	29423533	T	C	0.0028	rare	0	0.0028	0.0028	2.3997	0.353	1.066e-11	TRUE	+?	1	rs185518744	none		none	0.00274537	2.3997	0.358031	2.04882e-11	TRUE	TRUE			intergenic_variant	FALSE		MECR,SRSF4,TMEM200B,EPB41,PTPRU	FALSE	FALSE	3		FALSE	FALSE
CFHR5.1.183024865.204021541	CFHR5	Q9BXR6	1	196977556	197009678	1	183024865	204021541	cis	1	chr1:186141271	186141271	C	G	0.005	rare	0	0.005	0.005	-1.5353	0.2538	1.447e-09	FALSE	?-	0.179584	rs1293946535	none		none	0.00487211	-1.5353	0.256353	2.11131e-09	TRUE	FALSE	HMCN1:intron_variant:1:ENSG00000143341:ENST00000271588	HMCN1:intron_variant:1:ENSG00000143341:ENST00000271588	intron_variant	FALSE	HMCN1	TPR,ODR4,PDC,HMCN1,PRG4	TRUE	FALSE	50		FALSE	FALSE	CFHR5
CFHR5.1.183024865.204021541	CFHR5	Q9BXR6	1	196977556	197009678	1	183024865	204021541	cis	1	chr1:196334759	196334759	T	C	0.98	low-frequency	0.0056	0.9782	0.9975	1.8678	0.1166	1.012e-57	TRUE	++	1	rs72732234	Blood protein levels		none	0.987093	1.81089	0.124286	4.33599e-48	TRUE	TRUE	KCNT2:intron_variant:1:ENSG00000162687:ENST00000294725,KCNT2:intron_variant:0:ENSG00000162687:ENST00000609185,KCNT2:intron_variant:0:ENSG00000162687:ENST00000451324,KCNT2:intron_variant:0:ENSG00000162687:ENST00000367433	KCNT2:intron_variant:1:ENSG00000162687:ENST00000294725,KCNT2:intron_variant:0:ENSG00000162687:ENST00000609185,KCNT2:intron_variant:0:ENSG00000162687:ENST00000451324,KCNT2:intron_variant:0:ENSG00000162687:ENST00000367433	intron_variant	FALSE	KCNT2	KCNT2,CFH,CFHR3,CFHR1	TRUE	TRUE	1		FALSE	FALSE	CFHR5
CFHR5.1.183024865.204021541	CFHR5	Q9BXR6	1	196977556	197009678	1	183024865	204021541	cis	1	chr1:197052059	197052059	T	C	0.1583	common	0.021	0.1338	0.1763	-0.3733	0.0376	2.858e-23	FALSE	--	0.0015703	rs10801586	Complement factor H-related protein 2 levels;Advanced age related macular degeneration;Age Related Macular Degeneration with GeographicAtropy;Age Related Macular Degeneration with neovascularization		none	0.155211	-0.316606	0.0387509	3.07635e-16	TRUE	FALSE	F13B:intron_variant:1:ENSG00000143278:ENST00000367412,F13B:intron_variant:0:ENSG00000143278:ENST00000649282	F13B:intron_variant:1:ENSG00000143278:ENST00000367412,F13B:intron_variant:0:ENSG00000143278:ENST00000649282	intron_variant	FALSE	F13B	CRB1,ASPM,CFHR1,ZBTB41,CFH,CFHR2,F13B,DENND1B,CFHR4,CFHR3,KCNT2,CFHR5	TRUE	TRUE	33	rs12134960:C:G=splice_acceptor_variant=F13B,rs10922162:T:C=synonymous_variant=ASPM,rs12128631:A:G=synonymous_variant=ZBTB41	FALSE	TRUE	CFHR5
CFHR5.1.183024865.204021541	CFHR5	Q9BXR6	1	196977556	197009678	1	183024865	204021541	cis	1	chr1:197168021	197168021	A	G	0.1089	common	0.0268	0.0769	0.1313	0.3637	0.0447	3.95e-16	FALSE	++	0.00148841	rs10732296	Advanced age related macular degeneration;Age Related Macular Degeneration with GeographicAtropy;Age Related Macular Degeneration with neovascularization		none	0.101968	0.281863	0.0458321	7.75313e-10	TRUE	FALSE	ZBTB41:intron_variant:1:ENSG00000177888:ENST00000367405	ZBTB41:intron_variant:1:ENSG00000177888:ENST00000367405	intron_variant	FALSE	ZBTB41	CRB1,ASPM,CFHR1,ZBTB41,CFH,CFHR2,F13B,DENND1B,CFHR4,CFHR3,CFHR5	TRUE	TRUE	182	rs5997:T:C=synonymous_variant=F13B,rs6003:T:C=missense_variant=F13B,rs10754213:T:C=splice_region_variant=ASPM,rs1412640:T:C=missense_variant=ASPM,rs4915337:A:T=synonymous_variant=ASPM,rs6677082:A:G=synonymous_variant=ASPM	TRUE	FALSE	CFHR5
CD46.1.193968019.218807925	CD46	P15529	1	207752054	207795513	1	193968019	218807925	cis	1	chr1:194968019	194968019	A	G	0.9953	rare	0	0.9953	0.9953	1.5773	0.2841	2.816e-08	FALSE	?+	0.147996	novel	none		none	0.995432	1.5773	0.286939	3.86325e-08	TRUE	FALSE			intergenic_variant	FALSE			TRUE	FALSE	2		FALSE	FALSE	CD46
CD46.1.193968019.218807925	CD46	P15529	1	207752054	207795513	1	193968019	218807925	cis	1	chr1:207006361	207006361	T	C	0.0109	low-frequency	0	0.0109	0.0109	-3.1568	0.1793	2.215e-69	TRUE	?-	1	novel	none		none	0.0106577	-3.11379	0.198989	3.42745e-55	TRUE	TRUE			regulatory_region_variant	FALSE		IL24,C4BPA,PFKFB2,IL19,EIF2D,CR1,C4BPB,IL10,RASSF5,YOD1,FCMR,IL20,DYRK3,CR2,CD55,PIGR,FCAMR,C1orf116,MAPKAPK2	TRUE	FALSE	11	chr1:207767167:T:G=missense_variant=CD46	TRUE	FALSE	CD46
CD46.1.193968019.218807925	CD46	P15529	1	207752054	207795513	1	193968019	218807925	cis	1	chr1:207706809	207706809	C	G	0.4008	common	0.0144	0.3869	0.4157	0.1991	0.0275	4.625e-13	FALSE	++	0.0047062	rs6667500	none		none	0.401742	0.185031	0.0277419	2.56276e-11	TRUE	FALSE	CR1L:intron_variant:1:ENSG00000197721:ENST00000508064	CR1L:intron_variant:1:ENSG00000197721:ENST00000508064	intron_variant	FALSE	CR1L	PLXNA2,CR2,CD34,CD55,CR1,CR1L,CD46	TRUE	TRUE	19		FALSE	FALSE	CD46
CD46.1.193968019.218807925	CD46	P15529	1	207752054	207795513	1	193968019	218807925	cis	1	chr1:217737299	217737299	T	C	0.0059	rare	0	0.0059	0.0059	-1.4284	0.2435	4.43e-09	FALSE	?-	0.0847611	rs903031347	none		none	0.00609013	-1.4284	0.246012	6.38967e-09	TRUE	FALSE	SPATA17:intron_variant:1:ENSG00000162814:ENST00000366933	SPATA17:intron_variant:1:ENSG00000162814:ENST00000366933	intron_variant	FALSE	SPATA17	SPATA17,GPATCH2	TRUE	FALSE	19		FALSE	FALSE	CD46
CR2.1.195460414.208375012	CR2	P20023	1	207454230	207489895	1	195460414	208375012	cis	1	chr1:203521636	203521636	A	G	0.0032	rare	0	0.0032	0.0032	-2.1472	0.3417	3.301e-10	FALSE	-?	0.000525435	rs1273579734	none		none	0.00308854	-2.11288	0.346053	1.02388e-09	TRUE	FALSE			intergenic_variant	FALSE		OPTC,ENSG00000288644,ZC3H11A,ZBED6,BTG2,TMEM183A,ADORA1,MYBPH,CHI3L1,ATP2B4,PRELP,LAX1,MYOG,CHIT1,FMOD,PPFIA4,SNRPE	TRUE	FALSE	18		FALSE	FALSE	CR2
CR2.1.195460414.208375012	CR2	P20023	1	207454230	207489895	1	195460414	208375012	cis	1	chr1:207423119	207423119	T	C	0.1156	common	0.0238	0.0858	0.1346	-0.3486	0.0435	1.088e-15	FALSE	--	0.0460546	rs61821113	none		none	0.11294	-0.280404	0.0450122	4.67907e-10	TRUE	FALSE			intergenic_variant	FALSE		CR2,CD34,CD55,CR1,C4BPB,CR1L,C4BPA,PFKFB2,PIGR,FCAMR,C1orf116,CD46,FCMR,YOD1	TRUE	TRUE	24	rs61735651:T:C=synonymous_variant=CR2	FALSE	FALSE	CR2
CR2.1.195460414.208375012	CR2	P20023	1	207454230	207489895	1	195460414	208375012	cis	1	chr1:207480050	207480050	A	C	0.7439	common	0.0526	0.7006	0.8078	-0.2762	0.0319	4.301e-18	TRUE	--	1	rs17617	Common variable immunodeficiency 7;ClinVar: phenotype not specified	benign	none	0.75121	-0.230142	0.0330722	3.43283e-12	TRUE	TRUE	CR2:missense_variant:1:ENSG00000117322:ENST00000367057,CR2:missense_variant:0:ENSG00000117322:ENST00000367059,CR2:missense_variant:0:ENSG00000117322:ENST00000367058	CR2:missense_variant:1:ENSG00000117322:ENST00000367057,CR2:missense_variant:0:ENSG00000117322:ENST00000367059,CR2:missense_variant:0:ENSG00000117322:ENST00000367058	missense_variant	TRUE	CR2;CR2	CR2,CD34,CD55,CR1,C4BPB,CR1L,C4BPA,PFKFB2,C1orf116,CD46,YOD1	TRUE	FALSE	1	rs17617:A:C=missense_variant=CR2	TRUE	FALSE	CR2
ENG.9.92625904.94625904	ENG	P17813	9	127815013	127854658	9	92625904	94625904	trans	9	chr9:93625904	93625904	A	G	0.0019	rare	0	0.0019	0.0019	2.9863	0.4419	1.396e-11	TRUE	?+	1	novel	none		none	0.00182704	2.9863	0.448418	2.74522e-11	TRUE	TRUE	PHF2:intron_variant:1:ENSG00000197724:ENST00000359246,PHF2:intron_variant:0:ENSG00000197724:ENST00000610682,PHF2:intron_variant:0:ENSG00000197724:ENST00000375376	PHF2:intron_variant:1:ENSG00000197724:ENST00000359246,PHF2:intron_variant:0:ENSG00000197724:ENST00000610682,PHF2:intron_variant:0:ENSG00000197724:ENST00000375376	intron_variant	FALSE	PHF2	PTPDC1,NINJ1,PHF2,FAM120AOS,BARX1,WNK2,FAM120A	FALSE	FALSE	1		FALSE	FALSE
NRP1.1.229166872.231166872	NRP1	O14786	10	33177492	33336262	1	229166872	231166872	trans	1	chr1:230160042	230160042	A	T	0.4415	common	0.0746	0.3676	0.5167	-0.2199	0.0275	1.274e-15	TRUE	--	1	rs10127775	HDL cholesterol levels in current drinkers;Red cell distribution width;Blood protein levels;Serum 25-Hydroxyvitamin D levels;HDL cholesterol levels;Plateletcrit;Triglyceride levels;HDL cholesterol levels x alcohol consumption drinkers vs non-drinkers interaction 2df;Mean spheric corpuscular volume;Triglyceride levels in current drinkers;Platelet Count;Triglyceride levels x alcohol consumption dri…		none	0.440465	-0.2199	0.0277858	2.49004e-15	TRUE	TRUE	GALNT2:intron_variant:1:ENSG00000143641:ENST00000366672	GALNT2:intron_variant:1:ENSG00000143641:ENST00000366672	intron_variant	FALSE	GALNT2	URB2,COG2,PGBD5,GALNT2	TRUE	TRUE	23		FALSE	FALSE
TGFBI.1.229689116.231689116	TGFBI	Q15582	5	136028988	136063818	1	229689116	231689116	trans	1	chr1:230716370	230716370	T	C	0.641	common	0.0381	0.6011	0.6773	0.2142	0.0283	3.581e-14	TRUE	++	1	rs2493137	Cerebrospinal fluid biomarker levels		none	0.640529	0.2142	0.0285588	6.36602e-14	TRUE	TRUE	AGT:upstream_gene_variant:1:ENSG00000135744:ENST00000366667,AGT:upstream_gene_variant:0:ENSG00000135744:ENST00000681514,AGT:upstream_gene_variant:0:ENSG00000135744:ENST00000680783,AGT:upstream_gene_variant:0:ENSG00000135744:ENST00000680041,AGT:upstream_gene_variant:0:ENSG00000135744:ENST00000679957,AGT:upstream_gene_variant:0:ENSG00000135744:ENST00000679684,AGT:intron_variant:0:ENSG00000135744:EN…	AGT:intron_variant:0:ENSG00000135744:ENST00000681269	intron_variant	FALSE	AGT	GALNT2,FAM89A,TTC13,ARV1,PGBD5,CAPN9,C1orf198,TRIM67,COG2,AGT	TRUE	TRUE	2		FALSE	FALSE
NID1.1.233611265.236672486	NID1	P14543	1	235975830	236065109	1	233611265	236672486	cis	1	chr1:236067017	236067017	A	G	0.0107	low-frequency	0.0027	0.0006	0.0114	-1.5409	0.1762	2.203e-18	TRUE	--	1	rs76183323	none		none	0.00564698	-1.55701	0.180127	5.43152e-18	TRUE	TRUE	NID1:upstream_gene_variant:1:ENSG00000116962:ENST00000264187,NID1:upstream_gene_variant:0:ENSG00000116962:ENST00000366595	NID1:upstream_gene_variant:1:ENSG00000116962:ENST00000264187,NID1:upstream_gene_variant:0:ENSG00000116962:ENST00000366595	upstream_gene_variant	FALSE		ERO1B,GNG4,NID1,EDARADD,HEATR1,LYST,LGALS8,GPR137B	TRUE	FALSE	1		FALSE	FALSE	NID1
NID1.1.233611265.236672486	NID1	P14543	1	235975830	236065109	1	233611265	236672486	cis	1	chr1:236086393	236086393	A	G	0.01	low-frequency	0.0027	0.006	0.0118	-1.104	0.1408	4.512e-15	FALSE	--	0.000221939	rs72765492	none		none	0.00984188	-1.118	0.142281	3.91338e-15	TRUE	FALSE			intergenic_variant	FALSE		ERO1B,GNG4,NID1,EDARADD,HEATR1,LYST,LGALS8,GPR137B	TRUE	FALSE	2		FALSE	FALSE	NID1
C2.2.30645513.32645513	C2	P06681	6	31897785	31945672	2	30645513	32645513	trans	2	chr2:31645513	31645513	C	G	0.0025	rare	0	0.0025	0.0025	-2.6297	0.3917	1.887e-11	TRUE	?-	1	rs1443210133	none		none	0.00243605	-2.6297	0.397635	3.75716e-11	TRUE	TRUE			intergenic_variant	FALSE		EHD3,XDH,SRD5A2,CAPN14,DPY30,GALNT14,MEMO1,SPAST	FALSE	FALSE	1		FALSE	FALSE
TIMP1.1.116609723.118609723	TIMP1	P01033	X	47582408	47586789	1	116609723	118609723	trans	1	chr1:117585523	117585523	T	C	0.6499	common	0.0137	0.6356	0.6629	-0.192	0.0287	2.262e-11	TRUE	--	1	rs320366	none		none	0.650532	-0.192	0.0289076	3.09781e-11	TRUE	TRUE			intergenic_variant	FALSE		TENT5C,SPAG17,WDR3,MAN1A2,TRIM45,TTF2,VTCN1,GDAP2	FALSE	FALSE	3		FALSE	FALSE
COL18A1.1.164602583.168138978	COL18A1	P39060	21	45405165	45513720	1	164602583	168138978	trans	1	chr1:167078754	167078754	T	C	0.0025	rare	0	0.0025	0.0025	-2.199	0.3321	3.573e-11	TRUE	?-	1	rs932130751	none		none	0.00274056	-2.199	0.335543	5.61832e-11	TRUE	TRUE	GPA33:intron_variant:1:ENSG00000143167:ENST00000367868,GPA33:intron_variant:0:ENSG00000143167:ENST00000632571	GPA33:intron_variant:1:ENSG00000143167:ENST00000367868,GPA33:intron_variant:0:ENSG00000143167:ENST00000632571	intron_variant	FALSE	GPA33	STYXL2,GPA33,TADA1,CREG1,POU2F1,ILDR2,POGK,CD247,MAEL	FALSE	FALSE	4		FALSE	FALSE
ENG.5.10493336.12493336	ENG	P17813	9	127815013	127854658	5	10493336	12493336	trans	5	chr5:11493336	11493336	A	G	0.0019	rare	0	0.0019	0.0019	2.7769	0.4195	3.596e-11	TRUE	?+	1	rs1157631212	none		none	0.00182704	2.7769	0.424829	6.29729e-11	TRUE	TRUE	CTNND2:intron_variant:1:ENSG00000169862:ENST00000304623,CTNND2:intron_variant:0:ENSG00000169862:ENST00000513598,CTNND2:intron_variant:0:ENSG00000169862:ENST00000511377,CTNND2:intron_variant:0:ENSG00000169862:ENST00000508761,CTNND2:intron_variant:0:ENSG00000169862:ENST00000503622,CTNND2:intron_variant:0:ENSG00000169862:ENST00000502551	CTNND2:intron_variant:1:ENSG00000169862:ENST00000304623,CTNND2:intron_variant:0:ENSG00000169862:ENST00000513598,CTNND2:intron_variant:0:ENSG00000169862:ENST00000511377,CTNND2:intron_variant:0:ENSG00000169862:ENST00000508761,CTNND2:intron_variant:0:ENSG00000169862:ENST00000503622,CTNND2:intron_variant:0:ENSG00000169862:ENST00000502551	intron_variant	FALSE	CTNND2	CTNND2	FALSE	FALSE	2		FALSE	FALSE
C2.6.50453755.52453755	C2	P06681	6	31897785	31945672	6	50453755	52453755	trans	6	chr6:51453755	51453755	A	G	0.0028	rare	0	0.0028	0.0028	-2.6635	0.4029	3.809e-11	TRUE	?-	1	novel	none		none	0.00274223	-2.6635	0.409931	8.16996e-11	TRUE	TRUE			intergenic_variant	FALSE		PKHD1	FALSE	FALSE	3		FALSE	FALSE
CA4.19.42633546.44633546	CA4	P22748	17	60149942	60170899	19	42633546	44633546	trans	19	chr19:43648948	43648948	A	G	0.8493	common	0.018	0.834	0.8705	0.2535	0.0384	3.868e-11	TRUE	++	1	rs4760	Sum basophil neutrophil counts;Monocyte percentage of white cells;Granulocyte percentage of myeloid white cells;Neutrophil count;White blood cell count;TNF-related apoptosis-inducing ligand levels;Neutrophil-to-lymphocyte ratio;HDL cholesterol levels;Neutrophil percentage of white cells;Lymphocyte percentage of white cells;Myeloid white cell count;Eosinophil percentage of white cells;Sum neutroph…		none	0.851726	0.2535	0.0386754	5.58084e-11	TRUE	TRUE	PLAUR:missense_variant:1:ENSG00000011422:ENST00000340093,PLAUR:missense_variant:0:ENSG00000011422:ENST00000601723,PLAUR:missense_variant:0:ENSG00000011422:ENST00000221264,PLAUR:intron_variant:0:ENSG00000011422:ENST00000593447,PLAUR:intron_variant:0:ENSG00000011422:ENST00000339082,PLAUR:downstream_gene_variant:0:ENSG00000011422:ENST00000599892,PLAUR:downstream_gene_variant:0:ENSG00000011422:ENST00…	PLAUR:missense_variant:1:ENSG00000011422:ENST00000340093,PLAUR:missense_variant:0:ENSG00000011422:ENST00000601723,PLAUR:missense_variant:0:ENSG00000011422:ENST00000221264	missense_variant	TRUE	PLAUR	XRCC1,IRGC,SMG9,ZNF45,SRRM5,ZNF223,PHLDB3,ENSG00000268361,ZNF225,ENSG00000267022,ETHE1,PINLYP,LYPD5,PSG9,ZNF283,ZNF234,ZNF155,PSG4,IRGQ,TEX101,CD177,CADM4,ZNF404,ZNF576,ZNF428,PLAUR,ZNF224,ZNF230,KCNN4,ZNF575,PSG5,ZNF284,LYPD3,ZNF222,ZNF221	FALSE	FALSE	1	rs4760:A:G=missense_variant=PLAUR	TRUE	FALSE	PLAUR	PLAUR
QPCT.2.27824113.49441133	QPCT	Q16769	2	37342827	37373322	2	27824113	49441133	cis	2	chr2:36837239	36837239	A	G	0.01	low-frequency	0	0.01	0.01	-3.1476	0.1969	1.636e-57	TRUE	-?	1	rs879475972	none		none	0.00995196	-3.11611	0.216304	4.73066e-47	TRUE	TRUE	STRN:downstream_gene_variant:1:ENSG00000115808:ENST00000263918	STRN:downstream_gene_variant:1:ENSG00000115808:ENST00000263918	downstream_gene_variant	FALSE		EIF2AK2,CEBPZ,VIT,SULT6B1,PRKD3,GPATCH11,NDUFAF7,CRIM1,CEBPZOS,HEATR5B,FEZ2,STRN	TRUE	FALSE	5	rs142847125:T:C=stop_gained=QPCT	FALSE	TRUE	QPCT
QPCT.2.27824113.49441133	QPCT	Q16769	2	37342827	37373322	2	27824113	49441133	cis	2	chr2:37306764	37306764	A	G	0.9588	low-frequency	0.0136	0.953	0.9904	0.8294	0.0794	1.539e-25	FALSE	++	0.00038344	rs2300883	none		none	0.970797	0.555558	0.0835529	2.94744e-11	TRUE	FALSE	PRKD3:intron_variant:1:ENSG00000115825:ENST00000234179,PRKD3:intron_variant:0:ENSG00000115825:ENST00000443187,PRKD3:intron_variant:0:ENSG00000115825:ENST00000379066	PRKD3:intron_variant:1:ENSG00000115825:ENST00000234179,PRKD3:intron_variant:0:ENSG00000115825:ENST00000443187,PRKD3:intron_variant:0:ENSG00000115825:ENST00000379066	intron_variant	FALSE	PRKD3	EIF2AK2,CEBPZ,VIT,SULT6B1,PRKD3,GPATCH11,CDC42EP3,NDUFAF7,CEBPZOS,HEATR5B,STRN,QPCT	TRUE	FALSE	1		FALSE	FALSE	QPCT
QPCT.2.27824113.49441133	QPCT	Q16769	2	37342827	37373322	2	27824113	49441133	cis	2	chr2:37345663	37345663	T	G	0.5254	common	0.0096	0.5149	0.5343	-0.2663	0.0268	2.904e-23	FALSE	--	0.00963226	rs12467820	Calcium levels;Serum levels of protein QPCT		none	0.523717	-0.207784	0.0274921	4.09469e-14	TRUE	FALSE	QPCT:intron_variant:1:ENSG00000115828:ENST00000338415,QPCT:intron_variant:0:ENSG00000115828:ENST00000650442,QPCT:intron_variant:0:ENSG00000115828:ENST00000404976	QPCT:intron_variant:1:ENSG00000115828:ENST00000338415,QPCT:intron_variant:0:ENSG00000115828:ENST00000650442,QPCT:intron_variant:0:ENSG00000115828:ENST00000404976	intron_variant	FALSE	QPCT	EIF2AK2,CEBPZ,SULT6B1,PRKD3,GPATCH11,CDC42EP3,NDUFAF7,CEBPZOS,HEATR5B,STRN,QPCT	TRUE	TRUE	10		FALSE	FALSE	QPCT
QPCT.2.27824113.49441133	QPCT	Q16769	2	37342827	37373322	2	27824113	49441133	cis	2	chr2:37372820	37372820	A	C	0.9607	low-frequency	0.0113	0.9536	0.9786	1.0734	0.073	5.3e-49	FALSE	++	0.000902583	rs4670696	none		none	0.965957	0.955229	0.0774116	5.54224e-35	TRUE	FALSE	QPCT:missense_variant:1:ENSG00000115828:ENST00000338415,QPCT:downstream_gene_variant:0:ENSG00000115828:ENST00000444022,QPCT:downstream_gene_variant:0:ENSG00000115828:ENST00000404976	QPCT:missense_variant:1:ENSG00000115828:ENST00000338415	missense_variant	TRUE	QPCT	EIF2AK2,CEBPZ,SULT6B1,PRKD3,GPATCH11,CDC42EP3,NDUFAF7,CEBPZOS,HEATR5B,STRN,QPCT	TRUE	FALSE	9	rs4670696:A:C=missense_variant=QPCT	TRUE	FALSE	QPCT
QPCT.2.27824113.49441133	QPCT	Q16769	2	37342827	37373322	2	27824113	49441133	cis	2	chr2:48441133	48441133	C	G	0.9957	rare	0	0.9957	0.9957	1.6942	0.3044	2.618e-08	FALSE	+?	0.13514	novel	none		none	0.995882	1.6942	0.307593	3.63088e-08	TRUE	FALSE	PPP1R21:intron_variant:1:ENSG00000162869:ENST00000294952,PPP1R21:intron_variant:0:ENSG00000162869:ENST00000449090,PPP1R21:intron_variant:0:ENSG00000162869:ENST00000281394,PPP1R21:5_prime_UTR_variant:0:ENSG00000162869:ENST00000421486	PPP1R21:5_prime_UTR_variant:0:ENSG00000162869:ENST00000421486	5_prime_UTR_variant	FALSE	PPP1R21	PPP1R21,GTF2A1L,ENSG00000279956,STON1-GTF2A1L,LHCGR,FOXN2,STON1	TRUE	FALSE	1		FALSE	FALSE	QPCT
ENG.18.38091705.58252270	ENG	P17813	9	127815013	127854658	18	38091705	58252270	trans	18	chr18:51964818	51964818	A	C	0.9978	rare	0	0.9978	0.9978	-2.621	0.3969	4e-11	FALSE	?-	0.283446	novel	none		none	0.997868	-2.621	0.402102	7.11362e-11	TRUE	FALSE			intergenic_variant	FALSE		DCC	FALSE	FALSE	230	rs755126715:A:G=synonymous_variant=RIT2,rs748583309:A:G=synonymous_variant=EPG5	FALSE	FALSE
TGFBI.9.113341784.115341784	TGFBI	Q15582	5	136028988	136063818	9	113341784	115341784	trans	9	chr9:114321523	114321523	A	C	0.068	common	0.0184	0.0452	0.0829	-0.3623	0.0551	4.691e-11	TRUE	--	1	rs150611042	Thrombin generation potential phenotypes		none	0.0629235	-0.3623	0.0554935	6.63458e-11	TRUE	TRUE	ORM1:upstream_gene_variant:1:ENSG00000229314:ENST00000259396	ORM1:upstream_gene_variant:1:ENSG00000229314:ENST00000259396	upstream_gene_variant	FALSE		COL27A1,AMBP,ATP6V1G1,WHRN,ORM2,ORM1,ZNF618,TEX48,TNFSF15,AKNA,TEX53,TMEM268,KIF12	FALSE	FALSE	13		FALSE	FALSE
EFEMP1.2.54840761.56840761	EFEMP1	Q12805	2	55865967	55924139	2	54840761	56840761	cis	2	chr2:55869757	55869757	A	G	0.7038	common	0.0202	0.684	0.7243	-0.1875	0.0297	2.566e-10	TRUE	--	1	rs3791679	Body fat distribution (leg fat ratio);Waist circumference adjusted for BMI (joint analysis main effects and physical activity interaction);Waist circumference adjusted for BMI in smokers;Waist circumference adjusted for BMI in non-smokers;Lung function FEV1/FVC;Waist circumference adjusted for BMI (adjusted for smoking behaviour);Body fat distribution (trunk fat ratio);Hip circumference adjusted …		none	0.706196	-0.1875	0.0298874	3.52899e-10	TRUE	TRUE	EFEMP1:intron_variant:1:ENSG00000115380:ENST00000355426,EFEMP1:intron_variant:0:ENSG00000115380:ENST00000634374,EFEMP1:intron_variant:0:ENSG00000115380:ENST00000394555	EFEMP1:intron_variant:1:ENSG00000115380:ENST00000355426,EFEMP1:intron_variant:0:ENSG00000115380:ENST00000634374,EFEMP1:intron_variant:0:ENSG00000115380:ENST00000394555	intron_variant	FALSE	EFEMP1	CCDC88A,EFEMP1,CFAP36,CCDC85A,PNPT1,PPP4R3B	TRUE	TRUE	38		FALSE	FALSE	EFEMP1
LCN2.1.195706274.197706274	LCN2	P80188	9	128149071	128153453	1	195706274	197706274	trans	1	chr1:196727803	196727803	A	G	0.4349	common	0.0251	0.4112	0.4616	-0.1788	0.0274	6.913e-11	TRUE	--	1	rs1410996	Post bronchodilator FEV1/FVC ratio in COPD;End-stage coagulation;Age Related Macular Degeneration with GeographicAtropy;Advanced age related macular degeneration;Age-related macular degeneration;Age Related Macular Degeneration with neovascularization;Blood protein levels;Age-related macular degeneration 4	risk factor	none	0.433366	-0.1788	0.0275845	9.0576e-11	TRUE	TRUE	CFH:intron_variant:1:ENSG00000000971:ENST00000367429	CFH:intron_variant:1:ENSG00000000971:ENST00000367429	intron_variant	FALSE	CFH	ASPM,CFHR1,ZBTB41,CFH,CFHR2,F13B,CFHR4,CFHR3,KCNT2,CFHR5	FALSE	FALSE	21	rs2274700:A:G=synonymous_variant=CFH	FALSE	FALSE
C2.5.92446083.94446083	C2	P06681	6	31897785	31945672	5	92446083	94446083	trans	5	chr5:93446083	93446083	A	C	0.0025	rare	0	0.0025	0.0025	-2.6693	0.4097	7.271e-11	TRUE	?-	1	novel	none		none	0.00243605	-2.6693	0.416091	1.40659e-10	TRUE	TRUE			intergenic_variant	FALSE	NR2F1-AS1	NR2F1,POU5F2,FAM172A	FALSE	FALSE	1		FALSE	FALSE
REG1A.2.76995331.79862417	REG1A	P05451	2	79120362	79123409	2	76995331	79862417	cis	2	chr2:79096762	79096762	A	G	0.3878	common	0.0058	0.3815	0.3931	-0.2803	0.0273	9.742e-25	FALSE	--	0.0246487	rs11126696	none		none	0.388512	-0.232306	0.0280885	1.33397e-16	TRUE	FALSE			intergenic_variant	FALSE		REG3A,CTNNA2,REG1B,REG1A,REG3G	TRUE	TRUE	1		FALSE	FALSE	REG1A
REG1A.2.76995331.79862417	REG1A	P05451	2	79120362	79123409	2	76995331	79862417	cis	2	chr2:79103043	79103043	T	G	0.8888	common	0.0107	0.8783	0.8997	-0.5464	0.0426	1.345e-37	TRUE	--	1	rs76841471	Serum levels of protein REG1A		none	0.889803	-0.489873	0.0442663	1.82344e-28	TRUE	TRUE			intergenic_variant	FALSE		REG3A,CTNNA2,REG1B,REG1A,REG3G	TRUE	TRUE	1		FALSE	FALSE	REG1A
GNLY.2.84000838.99901418	GNLY	P22749	2	85685175	85698852	2	84000838	99901418	cis	2	chr2:85561353	85561353	A	T	0.9639	low-frequency	0.0112	0.957	0.9822	-0.6181	0.0778	1.958e-15	FALSE	--	0.00216968	rs78809601	ClinVar: phenotype not specified	likely benign	none	0.968538	-0.540749	0.078778	6.68601e-12	TRUE	FALSE	VAMP8:upstream_gene_variant:0:ENSG00000118640:ENST00000432071,GGCX:intron_variant:1:ENSG00000115486:ENST00000233838,GGCX:intron_variant:0:ENSG00000115486:ENST00000693681,GGCX:intron_variant:0:ENSG00000115486:ENST00000693287,GGCX:intron_variant:0:ENSG00000115486:ENST00000690595,GGCX:intron_variant:0:ENSG00000115486:ENST00000689276,GGCX:intron_variant:0:ENSG00000115486:ENST00000496962,GGCX:intron_v…	GGCX:intron_variant:1:ENSG00000115486:ENST00000233838,GGCX:intron_variant:0:ENSG00000115486:ENST00000693681,GGCX:intron_variant:0:ENSG00000115486:ENST00000693287,GGCX:intron_variant:0:ENSG00000115486:ENST00000690595,GGCX:intron_variant:0:ENSG00000115486:ENST00000689276,GGCX:intron_variant:0:ENSG00000115486:ENST00000496962,GGCX:intron_variant:0:ENSG00000115486:ENST00000481541,GGCX:intron_variant:0…	intron_variant	FALSE	GGCX	TGOLN2,ATOH8,C2orf68,ST3GAL5,TMEM150A,VAMP5,ELMOD3,SFTPB,RNF181,POLR1A,CAPG,RETSAT,GGCX,MAT2A,TCF7L1,GNLY,SH2D6,VAMP8,USP39	TRUE	FALSE	1		FALSE	FALSE	GNLY
GNLY.2.84000838.99901418	GNLY	P22749	2	85685175	85698852	2	84000838	99901418	cis	2	chr2:85708059	85708059	A	G	0.7275	common	0.0201	0.7075	0.7477	-0.7117	0.0301	1.15e-123	TRUE	--	1	rs7603438	Protein quantitative trait loci;Blood protein levels		none	0.729752	-0.701147	0.0331329	2.15478e-99	TRUE	TRUE			regulatory_region_variant	FALSE		TGOLN2,ATOH8,C2orf68,ST3GAL5,TMEM150A,VAMP5,ELMOD3,SFTPB,RNF181,MRPL35,POLR1A,CAPG,RETSAT,GGCX,MAT2A,TCF7L1,GNLY,PTCD3,SH2D6,IMMT,VAMP8,USP39	TRUE	TRUE	6		FALSE	FALSE	GNLY
GNLY.2.84000838.99901418	GNLY	P22749	2	85685175	85698852	2	84000838	99901418	cis	2	chr2:98901418	98901418	A	G	0.9768	low-frequency	0.0078	0.9732	0.9936	-0.5903	0.1023	7.828e-09	FALSE	--	0.0236013	rs548925886	none		none	0.983059	-0.5903	0.102983	9.92332e-09	TRUE	FALSE	CRACDL:intron_variant:1:ENSG00000196872:ENST00000397899,CRACDL:intron_variant:0:ENSG00000196872:ENST00000428096,CRACDL:intron_variant:0:ENSG00000196872:ENST00000420294,CRACDL:intron_variant:0:ENSG00000196872:ENST00000415261	CRACDL:intron_variant:1:ENSG00000196872:ENST00000397899,CRACDL:intron_variant:0:ENSG00000196872:ENST00000428096,CRACDL:intron_variant:0:ENSG00000196872:ENST00000420294,CRACDL:intron_variant:0:ENSG00000196872:ENST00000415261	intron_variant	FALSE	CRACDL	MITD1,UNC50,ENSG00000273155,COA5,INPP4A,MGAT4A,MRPL30,C2orf15,TSGA10,ENSG00000241962,REV1,TXNDC9,EIF5B,LYG1,LYG2,CRACDL,LIPT1	TRUE	FALSE	1		FALSE	FALSE	GNLY
KIT.16.0.1952876	KIT	P10721	4	54657918	54740715	16	0	1952876	trans	16	chr16:1295975	1295975	G	GGAGTTT	0.9517	low-frequency	0.0075	0.9505	0.9989	0.5727	0.0883	8.831e-11	TRUE	++	1	novel	none		rs945852176:G/A:intron_variant:none:none	0.973217	0.5727	0.0894512	1.52983e-10	TRUE	TRUE			intergenic_variant	FALSE		CACNA1H,SSTR5,LMF1,IGFALS,SPSB3,NUBP2,SOX8,PTX4,ENSG00000261732,TPSG1,PERCC1,UNKL,CLCN7,JPT2,CRAMP1,GNG13,TPSD1,BAIAP3,TELO2,C16orf91,UBE2I,TMEM204,TPSAB1,IFT140,CHTF18,TSR3,NME3,EME2,CCDC154,GNPTG,TPSB2,MRPS34,HAGH,C1QTNF8,MAPK8IP3	FALSE	FALSE	12	rs535807832:A:G=missense_variant=TPSG1	TRUE	FALSE
CD46.7.1219830.3219830	CD46	P15529	1	207752054	207795513	7	1219830	3219830	trans	7	chr7:1754031	1754031	C	G	0.0031	rare	0	0.0031	0.0031	-2.0926	0.3283	1.835e-10	TRUE	?-	1	novel	none		rs1301514108:G/A/T:intergenic_variant:none:none	0.00304507	-2.0926	0.332155	2.97522e-10	TRUE	TRUE			intergenic_variant	FALSE		MICALL2,PSMG3,SNX8,MAFK,MRM2,MAD1L1,INTS1,NUDT1,TMEM184A,ELFN1,ENSG00000286192	FALSE	FALSE	4		FALSE	FALSE
PROC.2.126326124.128326124	PROC	P04070	2	127418427	127429242	2	126326124	128326124	cis	2	chr2:127413086	127413086	T	C	0.5732	common	0.026	0.5492	0.6014	0.228	0.0275	1.007e-16	TRUE	++	1	rs4662726	none		none	0.572604	0.228	0.027807	2.4166e-16	TRUE	TRUE			intergenic_variant	FALSE		WDR33,LIMS2,MAP3K2,MYO7B,BIN1,PROC,CYP27C1,ERCC3,GPR17,IWS1,SFT2D3,POLR2D,AMMECR1L	TRUE	TRUE	8		FALSE	FALSE	PROC
FAP.2.153140511.165638525	FAP	Q12884	2	162170684	162245151	2	153140511	165638525	cis	2	chr2:162483983	162483983	T	G	0.9854	low-frequency	0	0.9854	0.9854	1.1884	0.1564	2.952e-14	TRUE	?+	1	novel	none		none	0.985688	1.1884	0.159361	8.83112e-14	TRUE	TRUE	KCNH7:intron_variant:1:ENSG00000184611:ENST00000332142,KCNH7:intron_variant:0:ENSG00000184611:ENST00000621889,KCNH7:intron_variant:0:ENSG00000184611:ENST00000328032	KCNH7:intron_variant:1:ENSG00000184611:ENST00000332142,KCNH7:intron_variant:0:ENSG00000184611:ENST00000621889,KCNH7:intron_variant:0:ENSG00000184611:ENST00000328032	intron_variant	FALSE	KCNH7	GCA,FAP,IFIH1,SLC4A10,KCNH7,DPP4,GCG	TRUE	FALSE	20	chr2:162219142:T:TGGTCTTTGTTTCAAATAGA=frameshift_variant=FAP	FALSE	TRUE	FAP
TIE1.13.29999393.47658442	TIE1	P35590	1	43300982	43323108	13	29999393	47658442	trans	13	chr13:46979371	46979371	A	G	0.9982	rare	0	0.9982	0.9982	3.0949	0.4872	2.121e-10	TRUE	+?	1	rs528928864	none		none	0.998284	3.0949	0.494555	3.90084e-10	TRUE	TRUE			intergenic_variant	FALSE		LRCH1,ESD,HTR2A	FALSE	FALSE	6		FALSE	FALSE
DPP4.2.161049500.163049500	DPP4	P27487	2	161992245	162074394	2	161049500	163049500	cis	2	chr2:162074215	162074215	T	G	0.3744	common	0.0297	0.3427	0.4022	0.3016	0.0281	8.827e-27	TRUE	++	1	rs13015258	none		none	0.372701	0.3016	0.0286311	6.02198e-26	TRUE	TRUE	DPP4:upstream_gene_variant:0:ENSG00000197635:ENST00000678668,DPP4:upstream_gene_variant:0:ENSG00000197635:ENST00000676768,DPP4:5_prime_UTR_variant:1:ENSG00000197635:ENST00000360534,DPP4:5_prime_UTR_variant:0:ENSG00000197635:ENST00000676810	DPP4:5_prime_UTR_variant:1:ENSG00000197635:ENST00000360534,DPP4:5_prime_UTR_variant:0:ENSG00000197635:ENST00000676810	5_prime_UTR_variant	FALSE	DPP4;DPP4-DT	GCA,FAP,IFIH1,SLC4A10,KCNH7,DPP4,GCG	TRUE	TRUE	2		FALSE	FALSE	DPP4
TIE1.13.53702609.55702609	TIE1	P35590	1	43300982	43323108	13	53702609	55702609	trans	13	chr13:54702609	54702609	T	C	0.9982	rare	0	0.9982	0.9982	3.0949	0.4872	2.121e-10	TRUE	+?	1	rs189138622	none		none	0.998284	3.0949	0.494555	3.90084e-10	TRUE	TRUE			intergenic_variant	FALSE			FALSE	FALSE	3		FALSE	FALSE
NOTCH1.19.15967815.17967815	NOTCH1	P46531	9	136494433	136546048	19	15967815	17967815	trans	19	chr19:16967815	16967815	A	AT	0.0025	rare	0	0.0025	0.0025	-2.0917	0.3293	2.122e-10	TRUE	-?	1	novel	none		rs1281517835:A/AATA:intron_variant:none:none|rs1555779209:ATATATATATATAT/ATATATATATATATAT:intron_variant:none:none	0.00241546	-2.0917	0.332403	3.12056e-10	TRUE	TRUE	CPAMD8:intron_variant:1:ENSG00000160111:ENST00000443236,CPAMD8:intron_variant:0:ENSG00000160111:ENST00000651564	CPAMD8:intron_variant:1:ENSG00000160111:ENST00000443236,CPAMD8:intron_variant:0:ENSG00000160111:ENST00000651564	intron_variant	FALSE	CPAMD8	SIN3B,MED26,MYO9B,ENSG00000268790,CPAMD8,TMEM38A,OCEL1,NR2F6,HAUS8,CHERP,CALR3,USE1,MRPL34,USHBP1,C19orf44,ENSG00000269307,ENSG00000269095,TMEM221,ENSG00000269035,F2RL3,MVB12A,DDA1,SMIM7,ANKLE1,BABAM1,CCDC194,ENSG00000141979,PLVAP,EPS15L1,NXNL1,SLC35E1,NWD1,ABHD8,BST2,GTPBP3,ANO8	FALSE	FALSE	1		FALSE	FALSE
TIE1.13.29999393.47658442	TIE1	P35590	1	43300982	43323108	13	29999393	47658442	trans	13	chr13:34479038	34479038	A	G	0.9986	rare	0	0.9986	0.9986	3.6313	0.5724	2.237e-10	FALSE	+?	0.638899	novel	none		none	0.998284	3.6313	0.581671	4.29599e-10	TRUE	FALSE			intergenic_variant	FALSE	LINC00457;LINC02343	NBEA	FALSE	FALSE	1		FALSE	FALSE
QPCT.12.126157730.128157730	QPCT	Q16769	2	37342827	37373322	12	126157730	128157730	trans	12	chr12:127157730	127157730	T	C	0.0018	rare	0	0.0018	0.0018	-2.88	0.4545	2.357e-10	TRUE	-?	1	novel	none		none	0.00171585	-2.88	0.460346	3.94573e-10	TRUE	TRUE			intergenic_variant	FALSE			FALSE	FALSE	1		FALSE	FALSE
FAP.1.247228727.249236868	FAP	Q12884	2	162170684	162245151	1	247228727	249236868	trans	1	chr1:248380150	248380150	T	C	0.9941	rare	0	0.9941	0.9941	1.4649	0.2314	2.442e-10	TRUE	?+	1	rs148074934	none		none	0.994214	1.4649	0.234063	3.8852e-10	TRUE	TRUE	OR2T6:intron_variant:1:ENSG00000198104:ENST00000641644	OR2T6:intron_variant:1:ENSG00000198104:ENST00000641644	intron_variant	FALSE	OR2T6	ZNF672,ENSG00000286015,OR2T8,OR2M3,OR2T35,OR2T33,OR2T34,OR2M4,OR2W3,SH3BP5L,OR2L3,OR2M2,OR14C36,OR2T3,OR2T10,OR2T27,OR2M7,OR2T11,ZNF692,OR2T2,OR2G6,OR2T12,OR2AJ1,OR2T29,OR2AK2,OR2L13,LYPD8,OR2M5,OR2L8,OR2T4,OR2T5,OR2L5,OR2T6,OR2T1,OR2L2,OR14I1	FALSE	FALSE	35	rs34013644:T:C=missense_variant=PGBD2	TRUE	FALSE
CHL1.3.0.3989834	CHL1	O00533	3	196763	409417	3	0	3989834	cis	3	chr3:140062	140062	T	C	0.9933	rare	0.0015	0.9929	0.9997	-1.8731	0.2318	6.518e-16	FALSE	--	0.0012008	rs190293010	none		none	0.996612	-2.13786	0.237055	1.90845e-19	TRUE	FALSE			intergenic_variant	FALSE	CHL1-AS2	CHL1	TRUE	FALSE	20		FALSE	FALSE	CHL1
CHL1.3.0.3989834	CHL1	O00533	3	196763	409417	3	0	3989834	cis	3	chr3:21017	21017	T	C	0.989	low-frequency	0	0.989	0.989	-1.2652	0.1918	4.239e-11	FALSE	-?	0.00263259	rs1400087364	none		none	0.988332	-1.35055	0.194814	4.13512e-12	TRUE	FALSE			intergenic_variant	FALSE	LINC01986	CHL1	TRUE	FALSE	23		FALSE	FALSE	CHL1
CHL1.3.0.3989834	CHL1	O00533	3	196763	409417	3	0	3989834	cis	3	chr3:236063	236063	A	G	0.0889	common	0.0234	0.0573	0.1062	0.7004	0.049	2.786e-46	TRUE	++	1	rs17264905	none		none	0.082446	0.650844	0.0516559	2.12233e-36	TRUE	TRUE	CHL1:intron_variant:1:ENSG00000134121:ENST00000256509,CHL1:intron_variant:0:ENSG00000134121:ENST00000449294,CHL1:intron_variant:0:ENSG00000134121:ENST00000435603,CHL1:intron_variant:0:ENSG00000134121:ENST00000427688,CHL1:intron_variant:0:ENSG00000134121:ENST00000421198,CHL1:intron_variant:0:ENSG00000134121:ENST00000397491	CHL1:intron_variant:1:ENSG00000134121:ENST00000256509,CHL1:intron_variant:0:ENSG00000134121:ENST00000449294,CHL1:intron_variant:0:ENSG00000134121:ENST00000435603,CHL1:intron_variant:0:ENSG00000134121:ENST00000427688,CHL1:intron_variant:0:ENSG00000134121:ENST00000421198,CHL1:intron_variant:0:ENSG00000134121:ENST00000397491	intron_variant	FALSE	CHL1	CHL1	TRUE	TRUE	33		FALSE	FALSE	CHL1
CHL1.3.0.3989834	CHL1	O00533	3	196763	409417	3	0	3989834	cis	3	chr3:23888	23888	T	C	0.9947	rare	0	0.9947	0.9947	-2.4751	0.2454	6.372e-24	FALSE	-?	0.000264925	rs570470758	none		none	0.994166	-2.46316	0.252752	1.93091e-22	TRUE	FALSE			intergenic_variant	FALSE	LINC01986	CHL1	TRUE	FALSE	9		FALSE	FALSE	CHL1
CHL1.3.0.3989834	CHL1	O00533	3	196763	409417	3	0	3989834	cis	3	chr3:2841990	2841990	T	C	0.01	low-frequency	0.0024	0.0007	0.0106	1.1332	0.1795	2.753e-10	FALSE	++	4.87051e-05	rs188442552	none		none	0.00580833	1.05844	0.181791	5.8048e-09	TRUE	FALSE	CNTN4:intron_variant:1:ENSG00000144619:ENST00000418658,CNTN4:intron_variant:0:ENSG00000144619:ENST00000427331,CNTN4:intron_variant:0:ENSG00000144619:ENST00000397461	CNTN4:intron_variant:1:ENSG00000144619:ENST00000418658,CNTN4:intron_variant:0:ENSG00000144619:ENST00000427331,CNTN4:intron_variant:0:ENSG00000144619:ENST00000397461	intron_variant	FALSE	CNTN4	IL5RA,CNTN4,TRNT1,CRBN	TRUE	FALSE	3		FALSE	FALSE	CHL1
CHL1.3.0.3989834	CHL1	O00533	3	196763	409417	3	0	3989834	cis	3	chr3:54605	54605	C	G	0.0031	rare	0	0.0031	0.0031	-2.6332	0.3228	3.449e-16	FALSE	?-	0.000137481	novel	none		none	0.00334957	-2.7205	0.329002	1.35124e-16	TRUE	FALSE			intergenic_variant	FALSE		CHL1	TRUE	FALSE	29	chr3:360358:C:G=missense_variant=CHL1	TRUE	FALSE	CHL1
CHL1.3.0.3989834	CHL1	O00533	3	196763	409417	3	0	3989834	cis	3	chr3:64672	64672	T	C	0.6195	common	0.031	0.5872	0.6492	0.3097	0.0281	3.126e-28	FALSE	++	0.0355613	rs1516333	none		none	0.61778	0.241138	0.029289	1.82491e-16	TRUE	FALSE			intergenic_variant	FALSE		CHL1	TRUE	TRUE	7		FALSE	FALSE	CHL1
ENG.22.49386192.51386192	ENG	P17813	9	127815013	127854658	22	49386192	51386192	trans	22	chr22:50096364	50096364	A	G	0.9969	rare	0	0.9969	0.9969	-2.1247	0.3365	2.721e-10	TRUE	?-	1	rs138916282	none		none	0.996955	-2.1247	0.340565	4.41095e-10	TRUE	TRUE	MOV10L1:intron_variant:1:ENSG00000073146:ENST00000262794,MOV10L1:intron_variant:0:ENSG00000073146:ENST00000545383,MOV10L1:intron_variant:0:ENSG00000073146:ENST00000540615,MOV10L1:intron_variant:0:ENSG00000073146:ENST00000395858	MOV10L1:intron_variant:1:ENSG00000073146:ENST00000262794,MOV10L1:intron_variant:0:ENSG00000073146:ENST00000545383,MOV10L1:intron_variant:0:ENSG00000073146:ENST00000540615,MOV10L1:intron_variant:0:ENSG00000073146:ENST00000395858	intron_variant	FALSE	MOV10L1	CHKB,PANX2,ADM2,CPT1B,TRABD,IL17REL,TUBGCP6,NCAPH2,SBF1,MAPK11,LMF2,SELENOO,PIM3,CRELD2,BRD1,CHKB-CPT1B,PLXNB2,TYMP,PPP6R2,DENND6B,KLHDC7B,MIOX,SYCE3,TTLL8,ODF3B,ZBED4,ALG12,HDAC10,MOV10L1,MAPK12,MLC1,SCO2	FALSE	FALSE	8	rs201721812:A:G=missense_variant=TUBGCP6	TRUE	FALSE
C2.6.60094629.64326569	C2	P06681	6	31897785	31945672	6	60094629	64326569	trans	6	chr6:61094629	61094629	A	C	0.0025	rare	0	0.0025	0.0025	-2.5922	0.411	2.85e-10	TRUE	?-	1	novel	none		rs1459940024:C/T:intergenic_variant:none:none	0.00243605	-2.5922	0.417029	5.10373e-10	TRUE	TRUE			intergenic_variant	FALSE			FALSE	FALSE	4		FALSE	FALSE
C2.13.32419629.34419629	C2	P06681	6	31897785	31945672	13	32419629	34419629	trans	13	chr13:33330326	33330326	A	G	0.0021	rare	0	0.0021	0.0021	-2.598	0.413	3.152e-10	TRUE	-?	1	rs767699477	none		none	0.00205903	-2.598	0.418095	5.16868e-10	TRUE	TRUE	STARD13:intron_variant:0:ENSG00000133121:ENST00000567873	STARD13:intron_variant:0:ENSG00000133121:ENST00000567873	intron_variant	FALSE	STARD13	KL,STARD13,RFC3	FALSE	FALSE	5		FALSE	FALSE
CD46.7.142882661.146937256	CD46	P15529	1	207752054	207795513	7	142882661	146937256	trans	7	chr7:146093377	146093377	T	G	0.9863	low-frequency	0	0.9863	0.9863	1.0301	0.1641	3.479e-10	TRUE	?+	1	rs931194198	none		none	0.986602	1.0301	0.166142	5.64244e-10	TRUE	TRUE			intergenic_variant	FALSE		CNTNAP2	FALSE	FALSE	5		FALSE	FALSE
SELL.8.1623392.3623392	SELL	P14151	1	169690665	169711702	8	1623392	3623392	trans	8	chr8:2623392	2623392	G	GCGCTGAGGCGCCAGGAGCGCT	0.9982	rare	0	0.9982	0.9982	-2.2365	0.3573	3.862e-10	TRUE	-?	1	novel	none		rs1212466350:-/T:regulatory_region_variant:none:none|rs1360928857:G/T:regulatory_region_variant:none:none	0.998282	-2.2365	0.360022	5.22759e-10	TRUE	TRUE			intergenic_variant	FALSE		CSMD1,MYOM2	FALSE	FALSE	1		FALSE	FALSE
TIE1.3.97673090.99673090	TIE1	P35590	1	43300982	43323108	3	97673090	99673090	trans	3	chr3:98698056	98698056	T	G	0.5363	common	0.0344	0.5028	0.5715	-0.2998	0.0275	9.077e-28	TRUE	--	1	rs10935473	Protein quantitative trait loci;White blood cell count;Monocyte count;Soluble gp130 levels;E-selectin levels;Blood protein levels;Neutrophil count		none	0.533882	-0.2998	0.0280523	1.16863e-26	TRUE	TRUE			intergenic_variant	FALSE		OR5K3,ST3GAL6,ENSG00000285635,CLDND1,OR5K1,OR5K2,GPR15,OR5H6,OR5H2,DCBLD2,CPOX,OR5K4	TRUE	TRUE	11		FALSE	FALSE
NOTCH1.1.160540973.162540973	NOTCH1	P46531	9	136494433	136546048	1	160540973	162540973	trans	1	chr1:161473296	161473296	T	C	0.1205	common	0.0352	0.0773	0.1491	0.2696	0.0431	4.053e-10	TRUE	++	1	rs9427388	none		none	0.110358	0.263531	0.0433978	1.25978e-09	TRUE	TRUE			intergenic_variant	FALSE		NECTIN4,APOA2,FCRLB,NDUFS2,DEDD,ARHGAP30,NIT1,USP21,FCRLA,NR1I3,FCGR3A,SDHC,HSPA6,ENSG00000270149,UFC1,FCGR2A,FCGR2B,FCGR3B,ATF6,DUSP12,CFAP126,KLHDC9,ADAMTS4,TSTD1,USF1,PFDN2,MPZ,F11R,B4GALT3,PCP4L1,PPOX,TOMM40L,FCER1G	FALSE	FALSE	6		FALSE	FALSE		ACKR1
F11.13.74700658.76700658	F11	P03951	4	186266189	186289681	13	74700658	76700658	trans	13	chr13:76076783	76076783	A	G	0.9986	rare	0	0.9986	0.9986	3.0938	0.4973	4.94e-10	TRUE	+?	1	rs184980918	none		none	0.998278	3.0938	0.503038	7.73689e-10	TRUE	TRUE			intergenic_variant	FALSE		UCHL3,LMO7	FALSE	FALSE	5		FALSE	FALSE
CD59.9.2333439.4333439	CD59	P13987	11	33703010	33736479	9	2333439	4333439	trans	9	chr9:3333439	3333439	T	TG	0.9982	rare	0	0.9982	0.9982	-2.3244	0.374	5.116e-10	TRUE	-?	1	novel	none		rs200475482:T/TGT:intron_variant:none:none|rs1563941952:T/G:intron_variant:none:none	0.998279	-2.3244	0.377177	7.15471e-10	TRUE	TRUE	RFX3:intron_variant:1:ENSG00000080298:ENST00000617270,RFX3:intron_variant:0:ENSG00000080298:ENST00000457373,RFX3:intron_variant:0:ENSG00000080298:ENST00000451859,RFX3:intron_variant:0:ENSG00000080298:ENST00000449190,RFX3:intron_variant:0:ENSG00000080298:ENST00000442560,RFX3:intron_variant:0:ENSG00000080298:ENST00000420720,RFX3:intron_variant:0:ENSG00000080298:ENST00000382004,RFX3:intron_variant:0…	RFX3:intron_variant:1:ENSG00000080298:ENST00000617270,RFX3:intron_variant:0:ENSG00000080298:ENST00000457373,RFX3:intron_variant:0:ENSG00000080298:ENST00000451859,RFX3:intron_variant:0:ENSG00000080298:ENST00000449190,RFX3:intron_variant:0:ENSG00000080298:ENST00000442560,RFX3:intron_variant:0:ENSG00000080298:ENST00000420720,RFX3:intron_variant:0:ENSG00000080298:ENST00000382004,RFX3:intron_variant:0…	intron_variant	FALSE	RFX3	GLIS3,PUM3,RFX3	FALSE	FALSE	1		FALSE	FALSE
F11.3.180713785.187748312	F11	P03951	4	186266189	186289681	3	180713785	187748312	trans	3	chr3:186741438	186741438	A	G	0.5161	common	0.0048	0.511	0.5206	-0.4363	0.0271	3.672e-58	TRUE	--	1	rs698078	Venous thromboembolism		none	0.517425	-0.42455	0.0290828	2.89393e-48	TRUE	TRUE	KNG1:intron_variant:1:ENSG00000113889:ENST00000644859,KNG1:intron_variant:0:ENSG00000113889:ENST00000447445,KNG1:intron_variant:0:ENSG00000113889:ENST00000287611	KNG1:intron_variant:1:ENSG00000113889:ENST00000644859,KNG1:intron_variant:0:ENSG00000113889:ENST00000447445,KNG1:intron_variant:0:ENSG00000113889:ENST00000287611	intron_variant	FALSE	HRG-AS1;HRG-AS1;KNG1	DGKG,HRG,ST6GAL1,CRYGS,DNAJB11,EIF4A2,TBCCD1,ENSG00000283149,RPL39L,MASP1,AHSG,FETUB,RFC4,KNG1,RTP1,ADIPOQ	TRUE	TRUE	5	rs710446:T:C=missense_variant=HRG-AS1;KNG1	TRUE	FALSE	KNG1	KNG1
F11.3.180713785.187748312	F11	P03951	4	186266189	186289681	3	180713785	187748312	trans	3	chr3:186741595	186741595	A	C	0.0234	low-frequency	0.007	0.0036	0.0259	-0.6761	0.1062	1.937e-10	FALSE	--	0.0154549	rs3190568	none		none	0.0151662	-0.848393	0.107827	3.60174e-15	TRUE	FALSE	KNG1:missense_variant:1:ENSG00000113889:ENST00000644859,KNG1:missense_variant:0:ENSG00000113889:ENST00000447445,KNG1:missense_variant:0:ENSG00000113889:ENST00000287611	KNG1:missense_variant:1:ENSG00000113889:ENST00000644859,KNG1:missense_variant:0:ENSG00000113889:ENST00000447445,KNG1:missense_variant:0:ENSG00000113889:ENST00000287611	missense_variant	TRUE	HRG-AS1;HRG-AS1;KNG1	DGKG,HRG,ST6GAL1,CRYGS,DNAJB11,EIF4A2,TBCCD1,ENSG00000283149,RPL39L,MASP1,AHSG,FETUB,RFC4,KNG1,RTP1,ADIPOQ	TRUE	FALSE	2	rs3190568:A:C=missense_variant=HRG-AS1;KNG1	TRUE	FALSE	KNG1	KNG1
F11.3.180713785.187748312	F11	P03951	4	186266189	186289681	3	180713785	187748312	trans	3	chr3:186743735	186743735	T	C	0.0405	low-frequency	0.0033	0.0367	0.0433	0.6354	0.0672	3.464e-21	FALSE	++	0.0463434	rs76438938	ClinVar: phenotype not specified	benign	none	0.0404969	0.424578	0.0696202	1.07078e-09	TRUE	FALSE	KNG1:stop_lost:0:ENSG00000113889:ENST00000447445,KNG1:stop_lost:0:ENSG00000113889:ENST00000287611,KNG1:3_prime_UTR_variant:1:ENSG00000113889:ENST00000644859	KNG1:stop_lost:0:ENSG00000113889:ENST00000447445,KNG1:stop_lost:0:ENSG00000113889:ENST00000287611	stop_lost	TRUE	HRG-AS1;HRG-AS1;KNG1	DGKG,HRG,ST6GAL1,CRYGS,DNAJB11,EIF4A2,TBCCD1,ENSG00000283149,RPL39L,MASP1,AHSG,FETUB,RFC4,KNG1,RTP1,ADIPOQ	TRUE	TRUE	5	rs76438938:T:C=stop_gained=HRG-AS1;KNG1	FALSE	TRUE	KNG1	KNG1
FETUB.3.181809783.189432020	FETUB	Q9UGM5	3	186635969	186653141	3	181809783	189432020	cis	3	chr3:186642466	186642466	A	T	0.0047	rare	0	0.0046	0.0047	-2.7439	0.1877	2.237e-48	TRUE	--	1	rs114780909	none		none	0.00451759	-2.64509	0.193837	2.13396e-42	TRUE	TRUE	FETUB:splice_region_variant:1:ENSG00000090512:ENST00000265029,FETUB:splice_region_variant:0:ENSG00000090512:ENST00000450521,FETUB:splice_region_variant:0:ENSG00000090512:ENST00000382136,FETUB:intron_variant:0:ENSG00000090512:ENST00000431018,FETUB:intron_variant:0:ENSG00000090512:ENST00000382134	FETUB:splice_region_variant:1:ENSG00000090512:ENST00000265029,FETUB:splice_region_variant:0:ENSG00000090512:ENST00000450521,FETUB:splice_region_variant:0:ENSG00000090512:ENST00000382136	splice_region_variant	TRUE	HRG-AS1;FETUB	DGKG,HRG,ST6GAL1,CRYGS,DNAJB11,EIF4A2,TBCCD1,ENSG00000283149,RPL39L,AHSG,FETUB,RFC4,KNG1,ADIPOQ	TRUE	TRUE	7		FALSE	FALSE	FETUB
FETUB.3.181809783.189432020	FETUB	Q9UGM5	3	186635969	186653141	3	181809783	189432020	cis	3	chr3:186656426	186656426	T	C	0.0666	common	0.0127	0.0523	0.0779	0.675	0.0554	3.794e-34	FALSE	++	0.0011678	rs74751406	none		none	0.0637302	0.694334	0.0571354	5.56827e-34	TRUE	FALSE	FETUB:downstream_gene_variant:1:ENSG00000090512:ENST00000265029,FETUB:downstream_gene_variant:0:ENSG00000090512:ENST00000450521,FETUB:downstream_gene_variant:0:ENSG00000090512:ENST00000382136,FETUB:downstream_gene_variant:0:ENSG00000090512:ENST00000382134	FETUB:downstream_gene_variant:1:ENSG00000090512:ENST00000265029,FETUB:downstream_gene_variant:0:ENSG00000090512:ENST00000450521,FETUB:downstream_gene_variant:0:ENSG00000090512:ENST00000382136,FETUB:downstream_gene_variant:0:ENSG00000090512:ENST00000382134	downstream_gene_variant	FALSE	HRG-AS1	DGKG,HRG,ST6GAL1,CRYGS,DNAJB11,EIF4A2,TBCCD1,ENSG00000283149,RPL39L,AHSG,FETUB,RFC4,KNG1,ADIPOQ	TRUE	TRUE	13	rs7999:A:G=missense_variant=FETUB;HRG-AS1	TRUE	FALSE	FETUB
FETUB.3.181809783.189432020	FETUB	Q9UGM5	3	186635969	186653141	3	181809783	189432020	cis	3	chr3:186659695	186659695	A	G	0.1137	common	0.0206	0.0893	0.1312	0.2879	0.0431	2.452e-11	FALSE	++	0.000263198	rs138482570	Serum levels of protein FETUB		none	0.110358	0.332469	0.0436425	2.57625e-14	TRUE	FALSE			intergenic_variant	FALSE	HRG-AS1	DGKG,HRG,ST6GAL1,CRYGS,DNAJB11,EIF4A2,TBCCD1,ENSG00000283149,RPL39L,AHSG,FETUB,RFC4,KNG1,ADIPOQ	TRUE	TRUE	3		FALSE	FALSE	FETUB
CRTAC1.3.184113918.189037041	CRTAC1	Q9NQ79	10	97865000	98030828	3	184113918	189037041	trans	3	chr3:186672838	186672838	T	C	0.4222	common	0.0367	0.3857	0.4591	0.3311	0.027	1.792e-34	FALSE	++	0.0489159	rs9898	Activated partial thromboplastin time;Cerebrospinal fluid biomarker levels;Serum levels of protein MAP2K4;Aspartate aminotransferase levels;Protein quantitative trait loci;Thrombophilia, histidine-rich glycoprotein-related	benign	none	0.417231	0.209419	0.0281839	1.08234e-13	TRUE	FALSE	HRG:missense_variant:1:ENSG00000113905:ENST00000232003	HRG:missense_variant:1:ENSG00000113905:ENST00000232003	missense_variant	TRUE	HRG-AS1;HRG	DGKG,HRG,ST6GAL1,CRYGS,DNAJB11,EIF4A2,TBCCD1,ENSG00000283149,RPL39L,AHSG,FETUB,RFC4,KNG1,ADIPOQ	TRUE	TRUE	4	rs9898:T:C=missense_variant=HRG;HRG-AS1	TRUE	FALSE	HRG	HRG
CRTAC1.3.184113918.189037041	CRTAC1	Q9NQ79	10	97865000	98030828	3	184113918	189037041	trans	3	chr3:186677647	186677647	T	C	0.2992	common	0.0326	0.2654	0.3306	0.8171	0.0295	3.5e-169	TRUE	++	1	rs1042445	Blood protein levels;Protein quantitative trait loci;Thrombophilia, histidine-rich glycoprotein-related	benign	none	0.295902	0.767141	0.0345641	3.85982e-109	TRUE	TRUE	HRG:missense_variant:1:ENSG00000113905:ENST00000232003	HRG:missense_variant:1:ENSG00000113905:ENST00000232003	missense_variant	TRUE	HRG-AS1;HRG	DGKG,HRG,ST6GAL1,CRYGS,DNAJB11,EIF4A2,TBCCD1,ENSG00000283149,RPL39L,AHSG,FETUB,RFC4,KNG1,ADIPOQ	TRUE	TRUE	4	rs1042445:T:C=missense_variant=HRG;HRG-AS1	TRUE	FALSE	HRG	HRG
C2.8.18472790.20472790	C2	P06681	6	31897785	31945672	8	18472790	20472790	trans	8	chr8:19410905	19410905	A	G	0.0037	rare	0	0.0037	0.0037	-2.0622	0.332	5.234e-10	TRUE	?-	1	rs576004361	none		none	0.00395859	-2.0622	0.336546	8.92434e-10	TRUE	TRUE	CSGALNACT1:intron_variant:1:ENSG00000147408:ENST00000454498,CSGALNACT1:intron_variant:0:ENSG00000147408:ENST00000692225,CSGALNACT1:intron_variant:0:ENSG00000147408:ENST00000522854,CSGALNACT1:intron_variant:0:ENSG00000147408:ENST00000332246	CSGALNACT1:intron_variant:1:ENSG00000147408:ENST00000454498,CSGALNACT1:intron_variant:0:ENSG00000147408:ENST00000692225,CSGALNACT1:intron_variant:0:ENSG00000147408:ENST00000522854,CSGALNACT1:intron_variant:0:ENSG00000147408:ENST00000332246	intron_variant	FALSE	CSGALNACT1	PSD3,CSGALNACT1,LPL,SH2D4A,INTS10	FALSE	FALSE	7		FALSE	FALSE
FETUB.5.21470875.23470875	FETUB	Q9UGM5	3	186635969	186653141	5	21470875	23470875	trans	5	chr5:22470875	22470875	T	TTTC	0.0025	rare	0	0.0025	0.0025	-2.2532	0.3632	5.527e-10	TRUE	?-	1	novel	none		rs948477428:T/C:intron_variant:none:none	0.00243754	-2.2532	0.367162	8.41994e-10	TRUE	TRUE	CDH12:intron_variant:1:ENSG00000154162:ENST00000382254,CDH12:intron_variant:0:ENSG00000154162:ENST00000504376	CDH12:intron_variant:1:ENSG00000154162:ENST00000382254,CDH12:intron_variant:0:ENSG00000154162:ENST00000504376	intron_variant	FALSE	CDH12	CDH12	FALSE	FALSE	1		FALSE	FALSE
ST6GAL1.3.185954088.187954088	ST6GAL1	P15907	3	186930325	187078553	3	185954088	187954088	cis	3	chr3:186879814	186879814	A	G	0.6381	common	0.0324	0.605	0.6698	-0.1893	0.0276	7.268e-12	FALSE	--	0.000678424	rs4686807	none		none	0.638432	-0.180645	0.0278082	8.24337e-11	TRUE	FALSE			regulatory_region_variant	FALSE		RTP4,HRG,ST6GAL1,CRYGS,DNAJB11,EIF4A2,TBCCD1,ENSG00000283149,RPL39L,MASP1,AHSG,FETUB,RFC4,KNG1,RTP1,ADIPOQ	TRUE	FALSE	18		FALSE	FALSE	ST6GAL1
ST6GAL1.3.185954088.187954088	ST6GAL1	P15907	3	186930325	187078553	3	185954088	187954088	cis	3	chr3:187021889	187021889	A	G	0.3272	common	0.0178	0.3071	0.343	-0.3728	0.0288	3.241e-38	TRUE	--	1	rs4686837	Serum levels of protein FAM163B;Non-albumin protein levels;Serum total protein level		none	0.326396	-0.367981	0.0296151	1.90172e-35	TRUE	TRUE	ST6GAL1:upstream_gene_variant:0:ENSG00000073849:ENST00000446170,ST6GAL1:upstream_gene_variant:0:ENSG00000073849:ENST00000423451,ST6GAL1:upstream_gene_variant:0:ENSG00000073849:ENST00000416235,ST6GAL1:intron_variant:1:ENSG00000073849:ENST00000169298,ST6GAL1:intron_variant:0:ENSG00000073849:ENST00000677292,ST6GAL1:intron_variant:0:ENSG00000073849:ENST00000676633,ST6GAL1:intron_variant:0:ENSG0000007…	ST6GAL1:5_prime_UTR_variant:0:ENSG00000073849:ENST00000448044,ST6GAL1:5_prime_UTR_variant:0:ENSG00000073849:ENST00000440338	5_prime_UTR_variant	FALSE	ST6GAL1	RTP4,HRG,ST6GAL1,CRYGS,DNAJB11,EIF4A2,TBCCD1,ENSG00000283149,RPL39L,MASP1,AHSG,FETUB,RFC4,KNG1,RTP1,ADIPOQ	TRUE	FALSE	1		FALSE	FALSE	ST6GAL1
EFEMP1.16.8847429.10847429	EFEMP1	Q12805	2	55865967	55924139	16	8847429	10847429	trans	16	chr16:10007294	10007294	A	T	0.0018	rare	0	0.0018	0.0018	2.7222	0.4389	5.558e-10	TRUE	+?	1	rs573715085	none		none	0.00171585	2.7222	0.443965	8.70177e-10	TRUE	TRUE	GRIN2A:intron_variant:1:ENSG00000183454:ENST00000330684,GRIN2A:intron_variant:0:ENSG00000183454:ENST00000675398,GRIN2A:intron_variant:0:ENSG00000183454:ENST00000674742,GRIN2A:intron_variant:0:ENSG00000183454:ENST00000637393,GRIN2A:intron_variant:0:ENSG00000183454:ENST00000562109,GRIN2A:intron_variant:0:ENSG00000183454:ENST00000396573	GRIN2A:intron_variant:1:ENSG00000183454:ENST00000330684,GRIN2A:intron_variant:0:ENSG00000183454:ENST00000675398,GRIN2A:intron_variant:0:ENSG00000183454:ENST00000674742,GRIN2A:intron_variant:0:ENSG00000183454:ENST00000637393,GRIN2A:intron_variant:0:ENSG00000183454:ENST00000562109,GRIN2A:intron_variant:0:ENSG00000183454:ENST00000396573	intron_variant	FALSE	GRIN2A	ATF7IP2,GRIN2A	FALSE	FALSE	17		FALSE	FALSE
CD46.5.2878154.4878154	CD46	P15529	1	207752054	207795513	5	2878154	4878154	trans	5	chr5:3877753	3877753	A	T	0.0019	rare	0	0.0019	0.0019	-2.8678	0.4626	5.656e-10	TRUE	?-	1	novel	none		none	0.00182704	-2.8678	0.468869	9.56972e-10	TRUE	TRUE			intergenic_variant	FALSE		IRX1	FALSE	FALSE	16		FALSE	FALSE
SERPINA5.6.10486496.12486496	SERPINA5	P05154	14	94561442	94593118	6	10486496	12486496	trans	6	chr6:11486496	11486496	T	C	0.9981	rare	0.0003	0.9979	0.9984	1.9625	0.3174	6.27e-10	TRUE	++	1	rs931225692	none		none	0.998064	1.9625	0.31941	8.0399e-10	TRUE	TRUE			intergenic_variant	FALSE		NEDD9,ADTRP,SMIM13,ERVFRD-1,ELOVL2,TMEM170B	FALSE	FALSE	39	chr6:12125028:A:G=missense_variant=HIVEP1	TRUE	FALSE
SPARCL1.4.85914497.87914497	SPARCL1	Q14515	4	87473335	87531061	4	85914497	87914497	cis	4	chr4:87510740	87510740	T	C	0.5727	common	0.0127	0.5607	0.5861	-0.6153	0.0272	3.17e-113	TRUE	--	1	rs4693826	none		none	0.574217	-0.6153	0.0297305	3.76904e-95	TRUE	TRUE	SPARCL1:intron_variant:1:ENSG00000152583:ENST00000282470,SPARCL1:intron_variant:0:ENSG00000152583:ENST00000543631,SPARCL1:intron_variant:0:ENSG00000152583:ENST00000541496,SPARCL1:intron_variant:0:ENSG00000152583:ENST00000535835,SPARCL1:intron_variant:0:ENSG00000152583:ENST00000512317,SPARCL1:intron_variant:0:ENSG00000152583:ENST00000509407,SPARCL1:intron_variant:0:ENSG00000152583:ENST00000503414,…	SPARCL1:intron_variant:1:ENSG00000152583:ENST00000282470,SPARCL1:intron_variant:0:ENSG00000152583:ENST00000543631,SPARCL1:intron_variant:0:ENSG00000152583:ENST00000541496,SPARCL1:intron_variant:0:ENSG00000152583:ENST00000535835,SPARCL1:intron_variant:0:ENSG00000152583:ENST00000512317,SPARCL1:intron_variant:0:ENSG00000152583:ENST00000509407,SPARCL1:intron_variant:0:ENSG00000152583:ENST00000503414,…	intron_variant	FALSE	SPARCL1	NUDT9,PKD2,DSPP,IBSP,SPARCL1,KLHL8,AFF1,HSD17B11,DMP1,SPP1,HSD17B13,MEPE	TRUE	TRUE	38	rs1049544:C:G=missense_variant=SPARCL1,rs13051:T:G=missense_variant=SPARCL1	TRUE	FALSE	SPARCL1
F11.13.111471458.113471458	F11	P03951	4	186266189	186289681	13	111471458	113471458	trans	13	chr13:112471458	112471458	G	GC	0.0018	rare	0	0.0018	0.0018	-2.2769	0.3683	6.33e-10	TRUE	-?	1	novel	none		rs1555334598:-/T/TC/TT:intergenic_variant:none:none|rs1555334599:G/GGCG:intergenic_variant:none:none|rs1555334600:GC/TGGG:intergenic_variant:none:none|rs368876650:GCG/G:intergenic_variant:none:none	0.00172891	-2.2769	0.371242	8.61264e-10	TRUE	TRUE			intergenic_variant	FALSE		MCF2L,SPACA7,TUBGCP3,SOX1,ATP11A	FALSE	FALSE	4		FALSE	FALSE
SPARCL1.3.185741629.187741629	SPARCL1	Q14515	4	87473335	87531061	3	185741629	187741629	trans	3	chr3:186741160	186741160	A	G	0.5163	common	0.0051	0.511	0.5212	0.1667	0.027	6.352e-10	TRUE	++	1	rs5030082	Serum lipopolysaccharide activity		none	0.517748	0.1667	0.0271623	8.39924e-10	TRUE	TRUE	KNG1:intron_variant:1:ENSG00000113889:ENST00000644859,KNG1:intron_variant:0:ENSG00000113889:ENST00000447445,KNG1:intron_variant:0:ENSG00000113889:ENST00000287611	KNG1:intron_variant:1:ENSG00000113889:ENST00000644859,KNG1:intron_variant:0:ENSG00000113889:ENST00000447445,KNG1:intron_variant:0:ENSG00000113889:ENST00000287611	intron_variant	FALSE	HRG-AS1;KNG1	DGKG,HRG,ST6GAL1,CRYGS,DNAJB11,EIF4A2,TBCCD1,ENSG00000283149,RPL39L,MASP1,AHSG,FETUB,RFC4,KNG1,RTP1,ADIPOQ	FALSE	FALSE	5	rs710446:T:C=missense_variant=HRG-AS1;KNG1	TRUE	FALSE	KNG1	KNG1
THBS4.1.110394236.113036708	THBS4	P35443	5	79991311	80083287	1	110394236	113036708	trans	1	chr1:111891108	111891108	T	C	0.9975	rare	0	0.9975	0.9975	2.3326	0.3782	6.917e-10	TRUE	?+	1	novel	none		none	0.997564	2.3326	0.382652	1.08835e-09	TRUE	TRUE	KCND3:intron_variant:1:ENSG00000171385:ENST00000302127,KCND3:intron_variant:0:ENSG00000171385:ENST00000369697,KCND3:intron_variant:0:ENSG00000171385:ENST00000315987	KCND3:intron_variant:1:ENSG00000171385:ENST00000302127,KCND3:intron_variant:0:ENSG00000171385:ENST00000369697,KCND3:intron_variant:0:ENSG00000171385:ENST00000315987	intron_variant	FALSE	KCND3	ADORA3,INKA2,TMIGD3,OVGP1,DDX20,KCND3,WDR77,RAP1A,C1orf162,ATP5PB	FALSE	FALSE	6		FALSE	FALSE
COL18A1.6.36594429.44529422	COL18A1	P39060	21	45405165	45513720	6	36594429	44529422	trans	6	chr6:41610605	41610605	CA	C	0.0022	rare	0	0.0022	0.0022	-2.4643	0.4005	7.572e-10	TRUE	?-	1	novel	none		none	0.00213155	-2.4643	0.40508	1.176e-09	TRUE	TRUE			intergenic_variant	FALSE		TREML2,TREML1,TREM2,ENSG00000124593,TREM1,TREML4,MDFI,C6orf132,MED20,TFEB,FOXP4,BYSL,FRS3,TAF8,PGC,PRICKLE4,ENSG00000288721,USP49,NCR2,TOMM6,CCND3	FALSE	FALSE	1		FALSE	FALSE
APOM.17.72403782.78314417	APOM	O95445	6	31652416	31658210	17	72403782	78314417	trans	17	chr17:77314417	77314417	T	C	0.0034	rare	0	0.0034	0.0034	-2.0037	0.3259	7.837e-10	TRUE	?-	1	rs917059618	none		none	0.00365408	-2.0037	0.32971	1.22329e-09	TRUE	TRUE	SEPTIN9:intron_variant:1:ENSG00000184640:ENST00000427177,SEPTIN9:intron_variant:0:ENSG00000184640:ENST00000591198,SEPTIN9:intron_variant:0:ENSG00000184640:ENST00000589070,SEPTIN9:intron_variant:0:ENSG00000184640:ENST00000449803,SEPTIN9:intron_variant:0:ENSG00000184640:ENST00000431235	SEPTIN9:intron_variant:1:ENSG00000184640:ENST00000427177,SEPTIN9:intron_variant:0:ENSG00000184640:ENST00000591198,SEPTIN9:intron_variant:0:ENSG00000184640:ENST00000589070,SEPTIN9:intron_variant:0:ENSG00000184640:ENST00000449803,SEPTIN9:intron_variant:0:ENSG00000184640:ENST00000431235	intron_variant	FALSE	SEPTIN9	SEPTIN9,MGAT5B,SEC14L1	FALSE	FALSE	1		FALSE	FALSE
F11.4.183786964.190641070	F11	P03951	4	186266189	186289681	4	183786964	190641070	cis	4	chr4:186268172	186268172	A	G	0.9417	common	0.0143	0.9315	0.9616	0.4584	0.0592	9.937e-15	FALSE	++	0.00165598	rs4253403	none		rs1210694071:AGAG/AG:intron_variant:none:none	0.944821	0.374186	0.0604141	5.87695e-10	TRUE	FALSE	F11:intron_variant:1:ENSG00000088926:ENST00000403665,F11:intron_variant:0:ENSG00000088926:ENST00000492972,F11:intron_variant:0:ENSG00000088926:ENST00000264692	F11:intron_variant:1:ENSG00000088926:ENST00000403665,F11:intron_variant:0:ENSG00000088926:ENST00000492972,F11:intron_variant:0:ENSG00000088926:ENST00000264692	intron_variant	FALSE	F11	F11,CYP4V2,FAM149A,MTNR1A,SORBS2,TLR3,ENSG00000272297,FAT1,KLKB1	TRUE	FALSE	1		FALSE	FALSE	F11
F11.4.183786964.190641070	F11	P03951	4	186266189	186289681	4	183786964	190641070	cis	4	chr4:186274193	186274193	T	G	0.0178	low-frequency	0	0.0178	0.0178	-2.4022	0.1497	6.571e-58	TRUE	-?	1	rs121965063	Inborn genetic diseases;ClinVar: phenotype not specified;Plasma factor XI deficiency;Hereditary factor XI deficiency disease;Abnormal bleeding	pathogenic	none	0.0175017	-2.35285	0.164932	3.58542e-46	TRUE	TRUE	F11:upstream_gene_variant:0:ENSG00000088926:ENST00000452239,F11:stop_lost:1:ENSG00000088926:ENST00000403665,F11:stop_lost:0:ENSG00000088926:ENST00000492972,F11:intron_variant:0:ENSG00000088926:ENST00000264692	F11:stop_lost:1:ENSG00000088926:ENST00000403665,F11:stop_lost:0:ENSG00000088926:ENST00000492972	stop_lost	TRUE	F11	F11,CYP4V2,FAM149A,MTNR1A,SORBS2,TLR3,ENSG00000272297,FAT1,KLKB1	TRUE	FALSE	3	rs121965063:T:G=stop_gained=F11	FALSE	TRUE	F11
F11.4.183786964.190641070	F11	P03951	4	186266189	186289681	4	183786964	190641070	cis	4	chr4:186285095	186285095	A	C	0.3976	common	0.0042	0.3932	0.4016	0.3608	0.0273	6.61e-40	FALSE	++	0.00627341	rs3756011	Serum levels of protein STX7		none	0.397386	0.322157	0.0283725	7.04087e-30	TRUE	FALSE	F11:upstream_gene_variant:0:ENSG00000088926:ENST00000264691,F11:intron_variant:1:ENSG00000088926:ENST00000403665,F11:intron_variant:0:ENSG00000088926:ENST00000264692,F11:downstream_gene_variant:0:ENSG00000088926:ENST00000452239	F11:intron_variant:1:ENSG00000088926:ENST00000403665,F11:intron_variant:0:ENSG00000088926:ENST00000264692	intron_variant	FALSE	F11	F11,CYP4V2,FAM149A,MTNR1A,SORBS2,TLR3,ENSG00000272297,FAT1,KLKB1	TRUE	TRUE	5		FALSE	FALSE	F11
SERPINA5.4.185225163.187225163	SERPINA5	P05154	14	94561442	94593118	4	185225163	187225163	trans	4	chr4:186230988	186230988	T	C	0.4722	common	0.01	0.4626	0.4826	0.2753	0.0269	1.197e-24	TRUE	++	1	rs4241815	none		none	0.473217	0.2753	0.0273552	7.97684e-24	TRUE	TRUE	KLKB1:intron_variant:1:ENSG00000164344:ENST00000264690,KLKB1:intron_variant:0:ENSG00000164344:ENST00000513864,KLKB1:intron_variant:0:ENSG00000164344:ENST00000511608,KLKB1:intron_variant:0:ENSG00000164344:ENST00000446598,KLKB1:intron_variant:0:ENSG00000164344:ENST00000428196	KLKB1:intron_variant:1:ENSG00000164344:ENST00000264690,KLKB1:intron_variant:0:ENSG00000164344:ENST00000513864,KLKB1:intron_variant:0:ENSG00000164344:ENST00000511608,KLKB1:intron_variant:0:ENSG00000164344:ENST00000446598,KLKB1:intron_variant:0:ENSG00000164344:ENST00000428196	intron_variant	FALSE	KLKB1	F11,CYP4V2,FAM149A,MTNR1A,SORBS2,TLR3,ENSG00000272297,FAT1,KLKB1	TRUE	TRUE	31	rs3733402:A:G=missense_variant=KLKB1	TRUE	FALSE	KLKB1	KLKB1
CD59.19.39142157.41800675	CD59	P13987	11	33703010	33736479	19	39142157	41800675	trans	19	chr19:40345581	40345581	T	C	0.0021	rare	0	0.0021	0.0021	2.2166	0.3609	8.159e-10	TRUE	+?	1	rs1014027752	none		none	0.00205903	2.2166	0.364152	1.1503e-09	TRUE	TRUE	PLD3:upstream_gene_variant:1:ENSG00000105223:ENST00000409735,PLD3:upstream_gene_variant:0:ENSG00000105223:ENST00000602131,PLD3:upstream_gene_variant:0:ENSG00000105223:ENST00000600948,PLD3:upstream_gene_variant:0:ENSG00000105223:ENST00000599685,PLD3:upstream_gene_variant:0:ENSG00000105223:ENST00000598962,PLD3:upstream_gene_variant:0:ENSG00000105223:ENST00000596682,PLD3:upstream_gene_variant:0:ENSG…	C19orf47:intron_variant:1:ENSG00000160392:ENST00000683109,C19orf47:intron_variant:0:ENSG00000160392:ENST00000582783,C19orf47:intron_variant:0:ENSG00000160392:ENST00000582006,C19orf47:intron_variant:0:ENSG00000160392:ENST00000392035	intron_variant	FALSE	C19orf47	SERTAD1,BLVRB,MIA-RAB4B,CCNP,LTBP4,FBL,NUMBL,FCGBP,ENSG00000268797,RAB4B,EGLN2,C19orf47,SERTAD3,CYP2A6,SPTBN4,C19orf54,HIPK4,ZNF780B,ZNF780A,PLD3,ITPKC,ZNF546,PRX,SHKBP1,PSMC4,MAP3K10,TTC9B,MIA,AKT2,COQ8B,RAB4B-EGLN2,SNRPA	FALSE	FALSE	22		FALSE	FALSE
AOC3.11.44958002.46958002	AOC3	Q16853	17	42851184	42858130	11	44958002	46958002	trans	11	chr11:46108899	46108899	A	G	0.0027	rare	0.0008	0.0016	0.0032	-1.5525	0.2532	8.692e-10	TRUE	--	1	rs184830748	none		none	0.00225879	-1.5525	0.254588	1.07344e-09	TRUE	TRUE	PHF21A:intron_variant:1:ENSG00000135365:ENST00000676320,PHF21A:intron_variant:0:ENSG00000135365:ENST00000690620,PHF21A:intron_variant:0:ENSG00000135365:ENST00000533757,PHF21A:intron_variant:0:ENSG00000135365:ENST00000532010,PHF21A:intron_variant:0:ENSG00000135365:ENST00000529782,PHF21A:intron_variant:0:ENSG00000135365:ENST00000529734,PHF21A:intron_variant:0:ENSG00000135365:ENST00000527782,PHF21A:…	PHF21A:intron_variant:1:ENSG00000135365:ENST00000676320,PHF21A:intron_variant:0:ENSG00000135365:ENST00000690620,PHF21A:intron_variant:0:ENSG00000135365:ENST00000533757,PHF21A:intron_variant:0:ENSG00000135365:ENST00000532010,PHF21A:intron_variant:0:ENSG00000135365:ENST00000529782,PHF21A:intron_variant:0:ENSG00000135365:ENST00000529734,PHF21A:intron_variant:0:ENSG00000135365:ENST00000527782,PHF21A:…	intron_variant	FALSE	PHF21A	PHF21A,DGKZ,HARBI1,CREB3L1,MDK,CHST1,MAPK8IP1,LARGE2,SLC35C1,CRY2,AMBRA1,PEX16,CHRM4,C11orf94	FALSE	FALSE	25		FALSE	FALSE
F11.18.34454083.46568258	F11	P03951	4	186266189	186289681	18	34454083	46568258	trans	18	chr18:38301843	38301843	A	G	0.9979	rare	0	0.9979	0.9979	2.9561	0.4844	1.042e-09	TRUE	+?	1	rs1432545401	none		none	0.997941	2.96672	0.492093	1.65206e-09	TRUE	TRUE			regulatory_region_variant	FALSE			FALSE	FALSE	20	rs765487268:A:C=splice_region_variant=MIR924HG	FALSE	FALSE
QPCT.1.34438194.36741784	QPCT	Q16769	2	37342827	37373322	1	34438194	36741784	trans	1	chr1:34949723	34949723	A	G	0.9982	rare	0	0.9982	0.9982	-2.821	0.4627	1.078e-09	TRUE	-?	1	rs79229651	none		none	0.998284	-2.821	0.468394	1.71524e-09	TRUE	TRUE			intergenic_variant	FALSE		GJB5,TMEM35B,GJA4,ENSG00000284773,DLGAP3,ZMYM6,KIAA0319L,ZMYM4,ZMYM1,GJB3,ENSG00000271741,SFPQ,GJB4,SMIM12	FALSE	FALSE	18		FALSE	FALSE
COL18A1.20.58167282.62248590	COL18A1	P39060	21	45405165	45513720	20	58167282	62248590	trans	20	chr20:61248590	61248590	T	C	0.0028	rare	0	0.0028	0.0028	-2.1801	0.3584	1.185e-09	TRUE	?-	1	rs1015386713	none		none	0.00274056	-2.1801	0.362478	1.80509e-09	TRUE	TRUE	CDH4:upstream_gene_variant:1:ENSG00000179242:ENST00000614565	CDH4:upstream_gene_variant:1:ENSG00000179242:ENST00000614565	upstream_gene_variant	FALSE		CDH4	FALSE	FALSE	3		FALSE	FALSE
NOTCH1.1.34384450.41541365	NOTCH1	P46531	9	136494433	136546048	1	34384450	41541365	trans	1	chr1:34953459	34953459	A	C	0.0018	rare	0	0.0018	0.0018	-2.7642	0.4553	1.265e-09	TRUE	-?	1	rs959271956	none		none	0.00171585	-2.7642	0.460705	1.97389e-09	TRUE	TRUE			intergenic_variant	FALSE		GJB5,TMEM35B,GJA4,ENSG00000284773,DLGAP3,ZMYM6,KIAA0319L,ZMYM4,ZMYM1,GJB3,ENSG00000271741,SFPQ,GJB4,SMIM12	FALSE	FALSE	37	rs139332126:C:G=missense_variant=CSF3R,rs142824855:A:G=synonymous_variant=CSF3R	TRUE	FALSE
NOTCH1.2.215814907.217814907	NOTCH1	P46531	9	136494433	136546048	2	215814907	217814907	trans	2	chr2:216814907	216814907	A	AT	0.9989	rare	0	0.9989	0.9989	3.47	0.5734	1.435e-09	TRUE	+?	1	novel	none		rs1341015199:A/-:intron_variant:none:none|rs1398099968:A/T:intron_variant:none:none	0.998284	3.47	0.579954	2.1875e-09	TRUE	TRUE			intergenic_variant	FALSE	DIRC3-AS1	IGFBP2,TNP1,SMARCAL1,IGFBP5,MARCHF4,RPL37A	FALSE	FALSE	1		FALSE	FALSE
IL7R.5.32603266.37657497	IL7R	P16871	5	35852695	35879603	5	32603266	37657497	cis	5	chr5:35878993	35878993	T	C	0.2421	common	0.0288	0.21	0.2679	-0.7375	0.0316	1.38e-120	TRUE	--	1	rs6881270	Allergic disease (asthma, hay fever or eczema);Asthma or allergic disease (pleiotropy);Hay fever and/or eczema;Severe combined immunodeficiency, autosomal recessive, T cell-negative, B cell-positive, NK cell-positive	benign	none	0.2404	-0.7375	0.0348075	1.233e-99	TRUE	TRUE	IL7R:downstream_gene_variant:0:ENSG00000168685:ENST00000506850,IL7R:downstream_gene_variant:0:ENSG00000168685:ENST00000505093,IL7R:3_prime_UTR_variant:1:ENSG00000168685:ENST00000303115	IL7R:3_prime_UTR_variant:1:ENSG00000168685:ENST00000303115	3_prime_UTR_variant	FALSE	IL7R	SPEF2,RANBP3L,LMBRD2,IL7R,SKP2,UGT3A1,UGT3A2,CAPSL,NADK2	TRUE	TRUE	23	rs6897932:T:C=missense_variant=IL7R	TRUE	FALSE	IL7R
OSMR.5.37954013.59077671	OSMR	Q99650	5	38845858	38945596	5	37954013	59077671	cis	5	chr5:38852470	38852470	T	C	0.3875	common	0.0504	0.3324	0.4336	-0.6319	0.0285	1.34e-108	TRUE	--	1	rs9292723	none		none	0.384479	-0.544678	0.0318833	1.96951e-65	TRUE	TRUE	OSMR:intron_variant:1:ENSG00000145623:ENST00000274276,OSMR:intron_variant:0:ENSG00000145623:ENST00000502536	OSMR:intron_variant:1:ENSG00000145623:ENST00000274276,OSMR:intron_variant:0:ENSG00000145623:ENST00000502536	intron_variant	FALSE	OSMR	OSMR,LIFR,RICTOR,FYB1,EGFLAM,C9	TRUE	TRUE	25		FALSE	FALSE	OSMR
OSMR.5.37954013.59077671	OSMR	Q99650	5	38845858	38945596	5	37954013	59077671	cis	5	chr5:38881534	38881534	A	C	0.9676	low-frequency	0.0105	0.9611	0.9843	-0.6143	0.0847	3.962e-13	FALSE	--	0.00326848	rs74924445	none		none	0.972249	-0.508467	0.0858251	3.13346e-09	TRUE	FALSE	OSMR:intron_variant:1:ENSG00000145623:ENST00000274276,OSMR:intron_variant:0:ENSG00000145623:ENST00000502536	OSMR:intron_variant:1:ENSG00000145623:ENST00000274276,OSMR:intron_variant:0:ENSG00000145623:ENST00000502536	intron_variant	FALSE	OSMR	OSMR,LIFR,RICTOR,DAB2,FYB1,EGFLAM,C9	TRUE	FALSE	1		FALSE	FALSE	OSMR
OSMR.5.37954013.59077671	OSMR	Q99650	5	38845858	38945596	5	37954013	59077671	cis	5	chr5:38899944	38899944	A	G	0.8558	common	0.0053	0.8502	0.8607	-0.324	0.039	1.036e-16	FALSE	--	0.00159434	rs10036224	none		none	0.856889	-0.24691	0.0398791	5.96038e-10	TRUE	FALSE	OSMR:upstream_gene_variant:0:ENSG00000145623:ENST00000513831,OSMR:intron_variant:1:ENSG00000145623:ENST00000274276	OSMR:intron_variant:1:ENSG00000145623:ENST00000274276	intron_variant	FALSE	OSMR	OSMR,LIFR,RICTOR,DAB2,FYB1,EGFLAM,C9	TRUE	TRUE	9	rs10941412:A:G=missense_variant=OSMR	TRUE	FALSE	OSMR
OSMR.5.37954013.59077671	OSMR	Q99650	5	38845858	38945596	5	37954013	59077671	cis	5	chr5:38910076	38910076	T	C	0.0858	common	0.0126	0.0701	0.096	-0.7935	0.0488	2.106e-59	FALSE	--	0.0482844	rs56289397	none		none	0.0842207	-0.550564	0.0526786	1.44395e-25	TRUE	FALSE	OSMR:intron_variant:1:ENSG00000145623:ENST00000274276,OSMR:intron_variant:0:ENSG00000145623:ENST00000513831	OSMR:intron_variant:1:ENSG00000145623:ENST00000274276,OSMR:intron_variant:0:ENSG00000145623:ENST00000513831	intron_variant	FALSE	OSMR	OSMR,LIFR,RICTOR,DAB2,FYB1,EGFLAM,C9	TRUE	TRUE	2		FALSE	FALSE	OSMR
OSMR.5.37954013.59077671	OSMR	Q99650	5	38845858	38945596	5	37954013	59077671	cis	5	chr5:50391594	50391594	C	G	0.9872	low-frequency	0.0007	0.9865	0.9879	0.7069	0.1209	5.007e-09	FALSE	++	0.0182296	rs527871320	none		none	0.98677	0.712836	0.121549	4.50155e-09	TRUE	FALSE	EMB:downstream_gene_variant:1:ENSG00000170571:ENST00000303221	EMB:downstream_gene_variant:1:ENSG00000170571:ENST00000303221	downstream_gene_variant	FALSE		PARP8,EMB	TRUE	FALSE	44		FALSE	FALSE	OSMR
OSMR.5.37954013.59077671	OSMR	Q99650	5	38845858	38945596	5	37954013	59077671	cis	5	chr5:53346139	53346139	T	C	0.9935	rare	0	0.9935	0.9935	1.414	0.2415	4.768e-09	FALSE	?+	0.0139999	novel	none		none	0.993605	1.42597	0.244163	5.2118e-09	TRUE	FALSE			intergenic_variant	FALSE		ITGA1,MOCS2,ITGA2,NDUFS4,FST	TRUE	FALSE	6		FALSE	FALSE	OSMR
THBS4.5.74509861.84662523	THBS4	P35443	5	79991311	80083287	5	74509861	84662523	cis	5	chr5:77632894	77632894	A	C	0.9981	rare	0	0.9981	0.9981	3.1531	0.4347	4.063e-13	TRUE	?+	1	novel	none		rs1033540792:A/T:intron_variant:none:none	0.998173	3.27527	0.442212	1.29611e-13	TRUE	TRUE	OTP:intron_variant:1:ENSG00000171540:ENST00000306422	OTP:intron_variant:1:ENSG00000171540:ENST00000306422	intron_variant	FALSE	OTP	AP3B1,PDE8B,ENSG00000284762,OTP,TBCA,WDR41,ENSG00000285000	TRUE	FALSE	31		FALSE	FALSE	THBS4
THBS4.5.74509861.84662523	THBS4	P35443	5	79991311	80083287	5	74509861	84662523	cis	5	chr5:80058287	80058287	A	T	0.9953	rare	0	0.9953	0.9953	1.4979	0.2669	1.994e-08	FALSE	?+	3.38121e-05	rs151176433	none		none	0.995432	1.59887	0.269642	3.03643e-09	TRUE	FALSE	THBS4:missense_variant:1:ENSG00000113296:ENST00000350881,THBS4:missense_variant:0:ENSG00000113296:ENST00000511733	THBS4:missense_variant:1:ENSG00000113296:ENST00000350881,THBS4:missense_variant:0:ENSG00000113296:ENST00000511733	missense_variant	TRUE	THBS4;THBS4-AS1	ANKRD34B,THBS4,SERINC5,FAM151B,SPZ1,ZFYVE16,CMYA5,MTX3,TENT2	TRUE	FALSE	14	rs151176433:A:T=missense_variant=THBS4;THBS4-AS1	TRUE	FALSE	THBS4
THBS4.5.74509861.84662523	THBS4	P35443	5	79991311	80083287	5	74509861	84662523	cis	5	chr5:80096370	80096370	T	G	0.3099	common	0.0311	0.2791	0.3413	0.1799	0.0288	4.427e-10	FALSE	++	0.00528808	rs2438632	none		none	0.309616	0.196102	0.0290259	1.41775e-11	TRUE	FALSE			intergenic_variant	FALSE		ANKRD34B,THBS4,SERINC5,FAM151B,SPZ1,ZFYVE16,CMYA5,MTX3,TENT2	TRUE	TRUE	21		FALSE	FALSE	THBS4
NOTCH1.1.160540973.162540973	NOTCH1	P46531	9	136494433	136546048	1	160540973	162540973	trans	1	chr1:161772959	161772959	T	G	0.9979	rare	0	0.9979	0.9979	2.1439	0.3564	1.801e-09	FALSE	+?	0.00134733	novel	none		none	0.997596	2.09144	0.359455	5.9429e-09	TRUE	FALSE	ATF6:intron_variant:1:ENSG00000118217:ENST00000367942,ATF6:intron_variant:0:ENSG00000118217:ENST00000681912,ATF6:intron_variant:0:ENSG00000118217:ENST00000681541,ATF6:intron_variant:0:ENSG00000118217:ENST00000681492,ATF6:intron_variant:0:ENSG00000118217:ENST00000681036,ATF6:intron_variant:0:ENSG00000118217:ENST00000680688,ATF6:intron_variant:0:ENSG00000118217:ENST00000680633,ATF6:intron_variant:0…	ATF6:intron_variant:1:ENSG00000118217:ENST00000367942,ATF6:intron_variant:0:ENSG00000118217:ENST00000681912,ATF6:intron_variant:0:ENSG00000118217:ENST00000681541,ATF6:intron_variant:0:ENSG00000118217:ENST00000681492,ATF6:intron_variant:0:ENSG00000118217:ENST00000681036,ATF6:intron_variant:0:ENSG00000118217:ENST00000680688,ATF6:intron_variant:0:ENSG00000118217:ENST00000680633,ATF6:intron_variant:0…	intron_variant	FALSE	ATF6	FCGR3A,OLFML2B,NOS1AP,MPZ,FCGR2A,PCP4L1,FCRLB,FCGR3B,FCRLA,FCGR2B,ATF6,DUSP12,CFAP126,SDHC,HSPA6	FALSE	FALSE	16		FALSE	FALSE
TIE1.3.4400322.6400322	TIE1	P35590	1	43300982	43323108	3	4400322	6400322	trans	3	chr3:5400322	5400322	T	C	0.0039	rare	0	0.0039	0.0039	-2.0274	0.3379	1.976e-09	TRUE	-?	1	rs1357895242	none		none	0.00377488	-2.0274	0.342611	3.26859e-09	TRUE	TRUE			intergenic_variant	FALSE		BHLHE40,ARL8B,EDEM1	FALSE	FALSE	1		FALSE	FALSE
CFHR5.11.18885150.20885150	CFHR5	Q9BXR6	1	196977556	197009678	11	18885150	20885150	trans	11	chr11:19911473	19911473	T	C	0.0103	low-frequency	0.002	0.0003	0.0107	1.1226	0.1872	1.997e-09	TRUE	+-	1	rs2625334	none		none	0.00516296	1.1226	0.189265	3.00423e-09	TRUE	TRUE	NAV2:intron_variant:1:ENSG00000166833:ENST00000349880,NAV2:intron_variant:0:ENSG00000166833:ENST00000396087,NAV2:intron_variant:0:ENSG00000166833:ENST00000396085,NAV2:intron_variant:0:ENSG00000166833:ENST00000360655	NAV2:intron_variant:1:ENSG00000166833:ENST00000349880,NAV2:intron_variant:0:ENSG00000166833:ENST00000396087,NAV2:intron_variant:0:ENSG00000166833:ENST00000396085,NAV2:intron_variant:0:ENSG00000166833:ENST00000360655	intron_variant	FALSE	NAV2	PRMT3,DBX1,HTATIP2,NAV2	FALSE	FALSE	186	chr11:19777980:CG:C=splice_region_variant=NAV2	FALSE	FALSE
PAM.5.93910629.104592503	PAM	P19021	5	102753981	103029730	5	93910629	104592503	cis	5	chr5:102824222	102824222	A	AAT	0.0043	rare	0	0.0043	0.0043	-2.1672	0.3036	9.364e-13	FALSE	-?	0.00100203	novel	none		none	0.00480439	-2.1807	0.308984	1.69328e-12	TRUE	FALSE	PAM:intron_variant:1:ENSG00000145730:ENST00000438793,PAM:intron_variant:0:ENSG00000145730:ENST00000684529,PAM:intron_variant:0:ENSG00000145730:ENST00000684043,PAM:intron_variant:0:ENSG00000145730:ENST00000682972,PAM:intron_variant:0:ENSG00000145730:ENST00000682882,PAM:intron_variant:0:ENSG00000145730:ENST00000682407,PAM:intron_variant:0:ENSG00000145730:ENST00000512073,PAM:intron_variant:0:ENSG000…	PAM:intron_variant:1:ENSG00000145730:ENST00000438793,PAM:intron_variant:0:ENSG00000145730:ENST00000684529,PAM:intron_variant:0:ENSG00000145730:ENST00000684043,PAM:intron_variant:0:ENSG00000145730:ENST00000682972,PAM:intron_variant:0:ENSG00000145730:ENST00000682882,PAM:intron_variant:0:ENSG00000145730:ENST00000682407,PAM:intron_variant:0:ENSG00000145730:ENST00000512073,PAM:intron_variant:0:ENSG000…	intron_variant	FALSE	PAM	PPIP5K2,MACIR,SLCO6A1,PAM,GIN1	TRUE	FALSE	33	rs749862201:T:C=synonymous_variant=PAM	FALSE	FALSE	PAM
PAM.5.93910629.104592503	PAM	P19021	5	102753981	103029730	5	93910629	104592503	cis	5	chr5:103003107	103003107	A	G	0.9861	low-frequency	0.0026	0.9836	0.9888	1.2134	0.1118	1.924e-27	FALSE	++	0.0368643	rs35658696	Type 2 diabetes;Insulinogenic index;Cognitive aspects of educational attainment;Type 2 diabetes (adjusted for BMI);General cognitive ability;Blood protein levels;Electrocardiogram morphology amplitude at temporal datapoints		rs1317825168:ATCCAAAT/ATCCAAATCCAAAT:inframe_insertion:none:none	0.985802	0.979302	0.115793	2.73466e-17	TRUE	FALSE	PAM:upstream_gene_variant:0:ENSG00000145730:ENST00000510006,PAM:upstream_gene_variant:0:ENSG00000145730:ENST00000504691,PAM:upstream_gene_variant:0:ENSG00000145730:ENST00000504456,PAM:missense_variant:1:ENSG00000145730:ENST00000438793,PAM:missense_variant:0:ENSG00000145730:ENST00000684529,PAM:missense_variant:0:ENSG00000145730:ENST00000684043,PAM:missense_variant:0:ENSG00000145730:ENST00000682972…	PAM:missense_variant:1:ENSG00000145730:ENST00000438793,PAM:missense_variant:0:ENSG00000145730:ENST00000684529,PAM:missense_variant:0:ENSG00000145730:ENST00000684043,PAM:missense_variant:0:ENSG00000145730:ENST00000682972,PAM:missense_variant:0:ENSG00000145730:ENST00000682882,PAM:missense_variant:0:ENSG00000145730:ENST00000682407,PAM:missense_variant:0:ENSG00000145730:ENST00000510208,PAM:missense_v…	missense_variant	TRUE	PAM	MACIR,GIN1,PPIP5K2,PAM	TRUE	TRUE	21	rs35658696:A:G=missense_variant=PAM,rs36046591:A:G=missense_variant=PPIP5K2	TRUE	FALSE	PAM
PAM.5.93910629.104592503	PAM	P19021	5	102753981	103029730	5	93910629	104592503	cis	5	chr5:103025043	103025043	A	C	0.7064	common	0.0243	0.6819	0.7305	0.3888	0.0296	1.765e-39	TRUE	++	1	rs17296280	Nicotine dependence symptom count		none	0.70555	0.293409	0.0313722	8.559e-21	TRUE	TRUE	PAM:intron_variant:1:ENSG00000145730:ENST00000438793,PAM:intron_variant:0:ENSG00000145730:ENST00000684529,PAM:intron_variant:0:ENSG00000145730:ENST00000684043,PAM:intron_variant:0:ENSG00000145730:ENST00000682972,PAM:intron_variant:0:ENSG00000145730:ENST00000682882,PAM:intron_variant:0:ENSG00000145730:ENST00000682407,PAM:intron_variant:0:ENSG00000145730:ENST00000510208,PAM:intron_variant:0:ENSG000…	PAM:intron_variant:1:ENSG00000145730:ENST00000438793,PAM:intron_variant:0:ENSG00000145730:ENST00000684529,PAM:intron_variant:0:ENSG00000145730:ENST00000684043,PAM:intron_variant:0:ENSG00000145730:ENST00000682972,PAM:intron_variant:0:ENSG00000145730:ENST00000682882,PAM:intron_variant:0:ENSG00000145730:ENST00000682407,PAM:intron_variant:0:ENSG00000145730:ENST00000510208,PAM:intron_variant:0:ENSG000…	intron_variant	FALSE	PAM	MACIR,GIN1,PPIP5K2,PAM	TRUE	TRUE	1		FALSE	FALSE	PAM
PAM.5.93910629.104592503	PAM	P19021	5	102753981	103029730	5	93910629	104592503	cis	5	chr5:103089611	103089611	T	C	0.9179	common	0.0255	0.9009	0.9562	-0.6586	0.0532	2.902e-35	FALSE	--	0.0303687	rs13156446	Serum levels of protein PAM		none	0.927557	-0.563404	0.0554864	3.18321e-24	TRUE	FALSE	GIN1:intron_variant:1:ENSG00000145723:ENST00000399004,GIN1:intron_variant:0:ENSG00000145723:ENST00000508629	GIN1:intron_variant:1:ENSG00000145723:ENST00000399004,GIN1:intron_variant:0:ENSG00000145723:ENST00000508629	intron_variant	FALSE	GIN1	PPIP5K2,NUDT12,MACIR,PAM,GIN1	TRUE	TRUE	4		FALSE	FALSE	PAM
THBS4.20.1745680.5192865	THBS4	P35443	5	79991311	80083287	20	1745680	5192865	trans	20	chr20:2737150	2737150	T	C	0.9981	rare	0	0.9981	0.9981	2.5798	0.4314	2.241e-09	TRUE	?+	1	novel	none		none	0.998173	2.5798	0.436109	3.30888e-09	TRUE	TRUE	EBF4:intron_variant:1:ENSG00000088881:ENST00000609451,EBF4:intron_variant:0:ENSG00000088881:ENST00000469215,EBF4:intron_variant:0:ENSG00000088881:ENST00000380648	EBF4:intron_variant:1:ENSG00000088881:ENST00000609451,EBF4:intron_variant:0:ENSG00000088881:ENST00000469215,EBF4:intron_variant:0:ENSG00000088881:ENST00000380648	intron_variant	FALSE	EBF4	SNRPB,DDRGK1,GNRH2,EBF4,ZNF343,OXT,PCED1A,TGM6,PTPRA,ENSG00000256566,TGM3,ENSG00000241690,ITPA,TMEM239,ENSG00000286022,C20orf141,IDH3B,SLC4A11,VPS16,LZTS3,CPXM1,TMC2,MRPS26,NOP56,AVP,UBOX5,FASTKD5	FALSE	FALSE	29		FALSE	FALSE
ICAM3.8.23306227.25306227	ICAM3	P32942	19	10333776	10339661	8	23306227	25306227	trans	8	chr8:24275513	24275513	A	AAT	0.9125	common	0.0208	0.8962	0.9391	0.2913	0.0487	2.256e-09	TRUE	++	1	novel	none		rs1173593244:A/T:intergenic_variant:none:none|rs1554499181:A/ATA:intergenic_variant:none:none	0.917366	0.2913	0.0489803	2.72624e-09	TRUE	TRUE			intergenic_variant	FALSE		ADAMDEC1,ADAM28,STC1,ADAM7	FALSE	FALSE	189	rs6996616:T:C=synonymous_variant=ADAM28;ADAM7-AS1	FALSE	FALSE
TIMP1.14.33730207.42288113	TIMP1	P01033	X	47582408	47586789	14	33730207	42288113	trans	14	chr14:34743515	34743515	A	G	0.0021	rare	0	0.0021	0.0021	2.494	0.4181	2.446e-09	TRUE	+?	1	rs541974920	none		none	0.00205903	2.494	0.422801	3.66244e-09	TRUE	TRUE			intergenic_variant	FALSE		SNX6,EGLN3,EAPP,PRORP,ENSG00000258790,SPTSSA,PPP2R3C,SRP54,BAZ1A,CFL2,FAM177A1	FALSE	FALSE	46		FALSE	FALSE
TGFBI.5.132506787.148734601	TGFBI	Q15582	5	136028988	136063818	5	132506787	148734601	cis	5	chr5:136048754	136048754	A	G	0.4224	common	0.0501	0.3741	0.4744	0.6135	0.0278	3.42e-108	TRUE	++	1	rs916951	none		none	0.419813	0.626472	0.0303494	1.15252e-94	TRUE	TRUE	TGFBI:upstream_gene_variant:0:ENSG00000120708:ENST00000514554,TGFBI:intron_variant:1:ENSG00000120708:ENST00000442011,TGFBI:intron_variant:0:ENSG00000120708:ENST00000604555,TGFBI:intron_variant:0:ENSG00000120708:ENST00000508767	TGFBI:intron_variant:1:ENSG00000120708:ENST00000442011,TGFBI:intron_variant:0:ENSG00000120708:ENST00000604555,TGFBI:intron_variant:0:ENSG00000120708:ENST00000508767	intron_variant	FALSE	TGFBI	SMAD5,SMIM32,SLC25A48,TRPC7,TGFBI,CXCL14,IL9,LECT2	TRUE	TRUE	30	rs1442:C:G=synonymous_variant=TGFBI	FALSE	FALSE	TGFBI
TGFBI.5.132506787.148734601	TGFBI	Q15582	5	136028988	136063818	5	132506787	148734601	cis	5	chr5:136377178	136377178	A	C	0.9956	rare	0	0.9956	0.9956	2.4263	0.2656	6.565e-20	FALSE	?+	0.00532815	rs143344353	none		none	0.995737	2.67062	0.271945	9.19184e-23	TRUE	FALSE			intergenic_variant	FALSE		SMAD5,SMIM32,SLC25A48,TRPC7,TGFBI,IL9,LECT2	TRUE	FALSE	4		FALSE	FALSE	TGFBI
TGFBI.5.132506787.148734601	TGFBI	Q15582	5	136028988	136063818	5	132506787	148734601	cis	5	chr5:146770157	146770157	T	C	0.0019	rare	0	0.0019	0.0019	-2.3517	0.4159	1.566e-08	FALSE	?-	6.01474e-05	rs1361410170	none		none	0.00182704	-2.3517	0.419623	2.09084e-08	TRUE	FALSE	PPP2R2B:intron_variant:1:ENSG00000156475:ENST00000394411,PPP2R2B:intron_variant:0:ENSG00000156475:ENST00000508545,PPP2R2B:intron_variant:0:ENSG00000156475:ENST00000508267,PPP2R2B:intron_variant:0:ENSG00000156475:ENST00000504198,PPP2R2B:intron_variant:0:ENSG00000156475:ENST00000453001,PPP2R2B:intron_variant:0:ENSG00000156475:ENST00000394414,PPP2R2B:intron_variant:0:ENSG00000156475:ENST00000394413,…	PPP2R2B:intron_variant:1:ENSG00000156475:ENST00000394411,PPP2R2B:intron_variant:0:ENSG00000156475:ENST00000508545,PPP2R2B:intron_variant:0:ENSG00000156475:ENST00000508267,PPP2R2B:intron_variant:0:ENSG00000156475:ENST00000504198,PPP2R2B:intron_variant:0:ENSG00000156475:ENST00000453001,PPP2R2B:intron_variant:0:ENSG00000156475:ENST00000394414,PPP2R2B:intron_variant:0:ENSG00000156475:ENST00000394413,…	intron_variant	FALSE	PPP2R2B	ENSG00000275740,STK32A,PPP2R2B,GPR151,POU4F3,RBM27,TCERG1	TRUE	FALSE	53		FALSE	FALSE	TGFBI
TNC.5.135056194.137056194	TNC	P24821	9	115019575	115118257	5	135056194	137056194	trans	5	chr5:136048754	136048754	A	G	0.4229	common	0.0501	0.3741	0.4744	-0.1818	0.0278	6.666e-11	TRUE	--	1	rs916951	none		none	0.419813	-0.1818	0.0279914	8.31097e-11	TRUE	TRUE	TGFBI:upstream_gene_variant:0:ENSG00000120708:ENST00000514554,TGFBI:intron_variant:1:ENSG00000120708:ENST00000442011,TGFBI:intron_variant:0:ENSG00000120708:ENST00000604555,TGFBI:intron_variant:0:ENSG00000120708:ENST00000508767	TGFBI:intron_variant:1:ENSG00000120708:ENST00000442011,TGFBI:intron_variant:0:ENSG00000120708:ENST00000604555,TGFBI:intron_variant:0:ENSG00000120708:ENST00000508767	intron_variant	FALSE	TGFBI	SMAD5,SMIM32,SLC25A48,TRPC7,TGFBI,CXCL14,IL9,LECT2	TRUE	TRUE	30	rs1442:C:G=synonymous_variant=TGFBI	FALSE	FALSE
QPCT.16.4424916.9723344	QPCT	Q16769	2	37342827	37373322	16	4424916	9723344	trans	16	chr16:5424916	5424916	T	TC	0.9954	rare	0	0.9954	0.9954	1.6813	0.2823	2.594e-09	TRUE	+?	1	novel	none		rs563457168:T/C/G:intron_variant:none:none|rs1279698322:TTT/T/TTTT/TTTTT:intron_variant:none:none|rs1450765582:TTTCTTTCTTT/T:intron_variant:none:none|rs1567489852:TTTCTTTCTTTCTTT/TTTCTTTCTTTCTTTTTCTTTCTTTCTTT:intron_variant:none:none	0.99552	1.69062	0.28544	3.16419e-09	TRUE	TRUE	RBFOX1:intron_variant:0:ENSG00000078328:ENST00000641259,RBFOX1:intron_variant:0:ENSG00000078328:ENST00000585867	RBFOX1:intron_variant:0:ENSG00000078328:ENST00000641259,RBFOX1:intron_variant:0:ENSG00000078328:ENST00000585867	intron_variant	FALSE	RBFOX1;RBFOX1	EEF2KMT,NAGPA,PPL,RBFOX1,ALG1,C16orf89,SEC14L5	FALSE	FALSE	1		FALSE	FALSE
COL18A1.21.4090308.6090308	COL18A1	P39060	21	45405165	45513720	21	4090308	6090308	trans	21	chr21:5090308	5090308	T	C	0.0047	rare	0	0.0047	0.0047	-1.6013	0.2689	2.597e-09	TRUE	?-	1	rs1235861785	none		none	0.00487211	-1.6013	0.271657	3.75684e-09	TRUE	TRUE	GATD3B:intron_variant:0:ENSG00000280071:ENST00000625036,GATD3B:intron_variant:0:ENSG00000280071:ENST00000624810	GATD3B:intron_variant:0:ENSG00000280071:ENST00000625036,GATD3B:intron_variant:0:ENSG00000280071:ENST00000624810	intron_variant	FALSE		ENSG00000276612,ENSG00000277117,ENSG00000280433,GATD3B,ENSG00000275464,ENSG00000279493	FALSE	FALSE	1		FALSE	FALSE
TIMD4.5.155957396.157957396	TIMD4	Q96H15	5	156919292	156963226	5	155957396	157957396	cis	5	chr5:156968992	156968992	T	C	0.6308	common	0.0185	0.6134	0.6505	-0.2974	0.0275	3.235e-27	TRUE	--	1	rs12657266	Low density lipoprotein cholesterol levels;Total cholesterol levels;LDL cholesterol		none	0.631494	-0.2974	0.0279995	2.36398e-26	TRUE	TRUE			intergenic_variant	FALSE		NIPAL4,CYFIP2,ITK,HAVCR1,PPP1R2B,MED7,HAVCR2,SGCD,ADAM19,FNDC9,ENSG00000285868,FAM71B,TIMD4	TRUE	TRUE	20		FALSE	FALSE	TIMD4
QPCT.6.165757625.167757625	QPCT	Q16769	2	37342827	37373322	6	165757625	167757625	trans	6	chr6:166828082	166828082	G	GT	0.9957	rare	0	0.9957	0.9957	-1.6745	0.2813	2.653e-09	TRUE	-?	1	novel	none		rs999381801:G/C:intron_variant:none:none	0.995882	-1.6745	0.284194	3.81306e-09	TRUE	TRUE	RPS6KA2:intron_variant:0:ENSG00000071242:ENST00000512860,RPS6KA2:intron_variant:0:ENSG00000071242:ENST00000510118,RPS6KA2:intron_variant:0:ENSG00000071242:ENST00000506565,RPS6KA2:intron_variant:0:ENSG00000071242:ENST00000503859	RPS6KA2:intron_variant:0:ENSG00000071242:ENST00000512860,RPS6KA2:intron_variant:0:ENSG00000071242:ENST00000510118,RPS6KA2:intron_variant:0:ENSG00000071242:ENST00000506565,RPS6KA2:intron_variant:0:ENSG00000071242:ENST00000503859	intron_variant	FALSE	RPS6KA2	CEP43,TCP10L2,GPR31,RNASET2,MPC1,RAMACL,UNC93A,TTLL2,ENSG00000249141,SFT2D1,CCR6,RPS6KA2	FALSE	FALSE	4		FALSE	FALSE
QPCT.2.9878930.11878930	QPCT	Q16769	2	37342827	37373322	2	9878930	11878930	trans	2	chr2:10878930	10878930	A	G	0.9982	rare	0	0.9982	0.9982	-2.7255	0.4583	2.742e-09	TRUE	-?	1	rs866773364	none		none	0.998284	-2.7255	0.46355	4.11212e-09	TRUE	TRUE			intergenic_variant	FALSE	LINC01954	KCNF1,SLC66A3,NOL10,ATP6V1C2,HPCAL1,ROCK2,PDIA6,C2orf50,ODC1	FALSE	FALSE	1		FALSE	FALSE
SERPINA5.5.176409795.178409795	SERPINA5	P05154	14	94561442	94593118	5	176409795	178409795	trans	5	chr5:177409531	177409531	A	G	0.2326	common	0.0581	0.1587	0.2782	-0.288	0.0325	7.777e-19	TRUE	--	1	rs1801020	Factor XII deficiency disease;Hereditary angioedema type 3;Activated partial thromboplastin time;Serum levels of protein ADM;Serum levels of protein PDCL2;Serum lipopolysaccharide activity;Serum levels of protein ITIH4;Serum levels of protein DCK;Serum levels of protein CDH15;Interleukin-16 levels;Serum levels of protein GPNMB;FACTOR XII POLYMORPHISM;Serum levels of protein PLXDC1;Serum levels of…	benign	none	0.222814	-0.288	0.0329273	2.19978e-18	TRUE	TRUE	GRK6:intron_variant:0:ENSG00000198055:ENST00000506296,GRK6:intron_variant:0:ENSG00000198055:ENST00000502598,F12:5_prime_UTR_variant:1:ENSG00000131187:ENST00000253496	F12:5_prime_UTR_variant:1:ENSG00000131187:ENST00000253496	5_prime_UTR_variant	FALSE	GRK6;F12	PRELID1,LMAN2,FAM153A,MXD3,UIMC1,NSD1,PFN3,DOK3,B4GALT7,PRR7,F12,DBN1,DDX41,GRK6,PDLIM7,RAB24,TMED9,ZNF346,FAM193B,FGFR4,SLC34A1,RGS14	TRUE	TRUE	6		FALSE	FALSE	F12	F12
VCAM1.11.3799547.5799547	VCAM1	P19320	1	100719742	100739045	11	3799547	5799547	trans	11	chr11:4578430	4578430	T	C	0.959	low-frequency	0.0041	0.9586	0.9996	-0.566	0.0954	2.974e-09	TRUE	--	1	rs74052443	none		none	0.977896	-0.566	0.0964225	4.35801e-09	TRUE	TRUE	OR52I2:upstream_gene_variant:1:ENSG00000226288:ENST00000641896	OR52I2:upstream_gene_variant:1:ENSG00000226288:ENST00000641896	upstream_gene_variant	FALSE		OR51F2,STIM1,OR51L1,OR51A2,OR52K1,SSU72P4,OR52R1,OR52J3,SSU72P3,SSU72P2,OR51E2,OR51E1,OR51F1,MMP26,OR51G1,OR51C1P,OR52M1,SSU72P5,SSU72P7,OR52I2,OR52E2,RRM1,TRIM21,OR52B4,TRIM68,OR52K2,OR51A7,OR51G2,OR51T1,OR52I1,OR51D1,OR51A4,OR51S1	FALSE	FALSE	349	rs7112010:T:C=missense_variant=OR52M1,rs78242421:A:G=missense_variant=OR52M1,rs55804480:T:C=synonymous_variant=OR52I2,rs113315148:A:G=missense_variant=OR52I1,rs112884296:A:G=synonymous_variant=OR52A1,rs33946267:T:C=stop_gained=HBB	TRUE	TRUE
ENG.6.50690442.54183641	ENG	P17813	9	127815013	127854658	6	50690442	54183641	trans	6	chr6:51424167	51424167	T	C	0.0019	rare	0	0.0019	0.0019	2.6026	0.4392	3.109e-09	TRUE	?+	1	novel	none		none	0.00182704	2.6026	0.444061	4.60351e-09	TRUE	TRUE			intergenic_variant	FALSE		PKHD1	FALSE	FALSE	16		FALSE	FALSE
QPCT.11.39059918.41059918	QPCT	Q16769	2	37342827	37373322	11	39059918	41059918	trans	11	chr11:40059918	40059918	A	C	0.0021	rare	0	0.0021	0.0021	-2.3511	0.3973	3.272e-09	TRUE	-?	1	novel	none		none	0.00205903	-2.3511	0.40124	4.64032e-09	TRUE	TRUE			intergenic_variant	FALSE		LRRC4C	FALSE	FALSE	1		FALSE	FALSE
TNXB.11.71267141.73267141	TNXB	P22105	6	32041153	32115334	11	71267141	73267141	trans	11	chr11:72267141	72267141	A	G	0.0142	low-frequency	0	0.0142	0.0142	-0.9398	0.1588	3.276e-09	TRUE	-?	1	rs1197181876	none		none	0.0137268	-0.9398	0.16049	4.7468e-09	TRUE	TRUE			intergenic_variant	FALSE		ARAP1,DEFB131B,ENSG00000254469,ANAPC15,RNF121,LAMTOR1,INPPL1,PHOX2A,PDE2A,FOLR2,FOLR3,STARD10,TOMT,LRTOMT,ZNF705E,CLPB,FOLR1,IL18BP,NUMA1,DEFB108B,LRRC51	FALSE	FALSE	1		FALSE	FALSE
TNXB.6.21190258.42071443	TNXB	P22105	6	32041153	32115334	6	21190258	42071443	cis	6	chr6:23641275	23641275	A	G	0.0075	rare	0	0.0075	0.0075	1.5578	0.2345	3.066e-11	FALSE	+?	0.000349413	rs963358806	none		none	0.00720659	1.54914	0.238249	7.91685e-11	TRUE	FALSE			intergenic_variant	FALSE		NRSN1	TRUE	FALSE	7	rs754930996:T:C=synonymous_variant=H4C11	FALSE	FALSE	TNXB
TNXB.6.21190258.42071443	TNXB	P22105	6	32041153	32115334	6	21190258	42071443	cis	6	chr6:31957092	31957092	T	C	0.0251	low-frequency	0.0081	0.0121	0.0302	1.6549	0.0945	1.311e-68	TRUE	++	1	rs9267785	none		none	0.0216199	1.61044	0.100706	1.46232e-57	TRUE	TRUE	SKIV2L:upstream_gene_variant:1:ENSG00000204351:ENST00000375394,SKIV2L:upstream_gene_variant:0:ENSG00000204351:ENST00000628157,NELFE:intron_variant:1:ENSG00000204356:ENST00000375429,NELFE:intron_variant:0:ENSG00000204356:ENST00000454913,NELFE:intron_variant:0:ENSG00000204356:ENST00000444811,NELFE:intron_variant:0:ENSG00000204356:ENST00000441998,NELFE:intron_variant:0:ENSG00000204356:ENST0000043628…	NELFE:intron_variant:1:ENSG00000204356:ENST00000375429,NELFE:intron_variant:0:ENSG00000204356:ENST00000454913,NELFE:intron_variant:0:ENSG00000204356:ENST00000444811,NELFE:intron_variant:0:ENSG00000204356:ENST00000441998,NELFE:intron_variant:0:ENSG00000204356:ENST00000436289,NELFE:intron_variant:0:ENSG00000204356:ENST00000426722,NELFE:intron_variant:0:ENSG00000204356:ENST00000375425	intron_variant	FALSE	NELFE	ENSG00000263020,LY6G5B,SKIV2L,LY6G6E,NCR3,PRRT1,LTA,FKBPL,MCCD1,PBX2,C4A,SLC44A4,LY6G6D,C4B,ENSG00000204422,AGER,LY6G6F,NOTCH4,RNF5,STK19,LY6G6C,GPSM3,VWA7,ZBTB12,HLA-DRA,APOM,LY6G6F-LY6G6D,EHMT2,SAPCD1,TNF,CYP21A2,CLIC1,GPANK1,MPIG6B,TSBP1,DDX39B,HSPA1A,ABHD16A,MSH5,PPT2-EGFL8,PRRC2A,LTB,DDAH2,NEU1,LY6G5C,HSPA1B,ENSG00000244255,ENSG00000289282,NFKBIL1,PPT2,BTNL2,BAG6,LSM2,EGFL8,CSNK2B,VARS1,TNXB…	TRUE	TRUE	15	rs9267795:A:C=missense_variant=TNXB,rs9267799:T:C=missense_variant=TNXB	TRUE	FALSE	TNXB
TNXB.6.21190258.42071443	TNXB	P22105	6	32041153	32115334	6	21190258	42071443	cis	6	chr6:32043862	32043862	T	C	0.9964	rare	0.0012	0.9956	0.9982	1.8452	0.2377	8.201e-15	FALSE	++	0.00027632	rs2395085	ClinVar: phenotype not specified	likely benign	none	0.996773	1.77236	0.240262	1.62159e-13	TRUE	FALSE	TNXB:missense_variant:1:ENSG00000168477:ENST00000644971,TNXB:missense_variant:0:ENSG00000168477:ENST00000647633,TNXB:missense_variant:0:ENSG00000168477:ENST00000611016,TNXB:missense_variant:0:ENSG00000168477:ENST00000451343,TNXB:missense_variant:0:ENSG00000168477:ENST00000375244,CYP21A2:downstream_gene_variant:1:ENSG00000231852:ENST00000644719,CYP21A2:downstream_gene_variant:0:ENSG00000231852:ENS…	TNXB:missense_variant:1:ENSG00000168477:ENST00000644971,TNXB:missense_variant:0:ENSG00000168477:ENST00000647633,TNXB:missense_variant:0:ENSG00000168477:ENST00000611016,TNXB:missense_variant:0:ENSG00000168477:ENST00000451343,TNXB:missense_variant:0:ENSG00000168477:ENST00000375244	missense_variant	TRUE	TNXB	ENSG00000263020,LY6G5B,SKIV2L,LY6G6E,NCR3,PRRT1,LTA,FKBPL,PBX2,C4A,SLC44A4,LY6G6D,C4B,ENSG00000204422,AGER,LY6G6F,NOTCH4,RNF5,STK19,LY6G6C,GPSM3,VWA7,ZBTB12,HLA-DRA,APOM,LY6G6F-LY6G6D,EHMT2,SAPCD1,TNF,CYP21A2,CLIC1,GPANK1,MPIG6B,TSBP1,HSPA1A,ABHD16A,MSH5,PPT2-EGFL8,PRRC2A,LTB,DDAH2,NEU1,LY6G5C,HSPA1B,ENSG00000244255,ENSG00000289282,NFKBIL1,PPT2,BTNL2,BAG6,LSM2,EGFL8,CSNK2B,VARS1,TNXB,HSPA1L,HLA-D…	TRUE	FALSE	149	rs2395085:T:C=missense_variant=TNXB,rs115416104:A:G=missense_variant=EGFL8;PPT2-EGFL8,rs73745133:A:G=splice_region_variant=SCUBE3,rs73745177:T:C=missense_variant=ZNF76,chr6:35456230:T:TGGA=inframe_insertion=FANCE	TRUE	FALSE	TNXB
TNXB.6.21190258.42071443	TNXB	P22105	6	32041153	32115334	6	21190258	42071443	cis	6	chr6:32049396	32049396	C	G	0.0672	common	0.0184	0.0436	0.0815	-0.4552	0.0571	1.542e-15	FALSE	--	0.0035853	rs41270450	ClinVar: phenotype not specified	benign	none	0.0613101	-0.394359	0.0578472	9.28005e-12	TRUE	FALSE	TNXB:upstream_gene_variant:0:ENSG00000168477:ENST00000451343,TNXB:missense_variant:1:ENSG00000168477:ENST00000644971,TNXB:missense_variant:0:ENSG00000168477:ENST00000647633,TNXB:missense_variant:0:ENSG00000168477:ENST00000611016,TNXB:missense_variant:0:ENSG00000168477:ENST00000375244	TNXB:missense_variant:1:ENSG00000168477:ENST00000644971,TNXB:missense_variant:0:ENSG00000168477:ENST00000647633,TNXB:missense_variant:0:ENSG00000168477:ENST00000611016,TNXB:missense_variant:0:ENSG00000168477:ENST00000375244	missense_variant	TRUE	TNXB	ENSG00000263020,LY6G5B,SKIV2L,LY6G6E,NCR3,PRRT1,LTA,FKBPL,PBX2,C4A,SLC44A4,LY6G6D,C4B,ENSG00000204422,AGER,LY6G6F,NOTCH4,RNF5,STK19,LY6G6C,GPSM3,VWA7,ZBTB12,HLA-DRA,APOM,LY6G6F-LY6G6D,EHMT2,SAPCD1,TNF,CYP21A2,CLIC1,GPANK1,MPIG6B,TSBP1,HSPA1A,ABHD16A,MSH5,PPT2-EGFL8,PRRC2A,LTB,DDAH2,NEU1,LY6G5C,HSPA1B,ENSG00000244255,ENSG00000289282,NFKBIL1,PPT2,BTNL2,BAG6,LSM2,EGFL8,CSNK2B,VARS1,TNXB,HSPA1L,HLA-D…	TRUE	FALSE	3	rs41270450:C:G=missense_variant=TNXB	TRUE	FALSE	TNXB
C2.6.23793112.41584609	C2	P06681	6	31897785	31945672	6	23793112	41584609	cis	6	chr6:32244428	32244428	G	GGGGCCTTTTGGGA	0.0132	low-frequency	0.0046	0.0032	0.0153	-2.5552	0.1441	2.453e-70	TRUE	--	1	novel	none		none	0.00935786	-2.5552	0.156203	3.79965e-60	TRUE	TRUE			regulatory_region_variant	FALSE		SKIV2L,HLA-DQA2,PRRT1,FKBPL,PBX2,C4A,HLA-DQA1,SLC44A4,C4B,AGER,NOTCH4,RNF5,STK19,GPSM3,HLA-DRA,VWA7,ZBTB12,EHMT2,SAPCD1,CYP21A2,TSBP1,HSPA1A,MSH5,PPT2-EGFL8,HLA-DRB1,NEU1,ENSG00000244255,HSPA1B,PPT2,BTNL2,LSM2,EGFL8,VARS1,TNXB,HSPA1L,HLA-DRB5,ATF6B,C2,MSH5-SAPCD1,NELFE,AGPAT1,ENSG00000285085,DXO,CFB,HLA-DQB1	TRUE	FALSE	6		FALSE	FALSE	C2
APOM.6.29942041.33036900	APOM	O95445	6	31652416	31658210	6	29942041	33036900	cis	6	chr6:31630516	31630516	A	G	0.0184	low-frequency	0.0051	0.0118	0.0224	-0.9947	0.1033	6.112e-22	TRUE	--	1	rs2736161	none		none	0.0166183	-0.9947	0.104921	2.53247e-21	TRUE	TRUE	PRRC2A:intron_variant:1:ENSG00000204469:ENST00000376033,PRRC2A:intron_variant:0:ENSG00000204469:ENST00000376007	PRRC2A:intron_variant:1:ENSG00000204469:ENST00000376033,PRRC2A:intron_variant:0:ENSG00000204469:ENST00000376007	intron_variant	FALSE	PRRC2A	ENSG00000263020,LY6G5B,TCF19,SKIV2L,LY6G6E,NCR3,LTA,FKBPL,MCCD1,C4A,SLC44A4,LY6G6D,C4B,ENSG00000204422,LY6G6F,HLA-B,STK19,HLA-C,LY6G6C,VWA7,ZBTB12,MICA,APOM,LY6G6F-LY6G6D,EHMT2,SAPCD1,TNF,CYP21A2,CLIC1,GPANK1,MPIG6B,DDX39B,HSPA1A,ABHD16A,MSH5,PRRC2A,LTB,DDAH2,NEU1,LY6G5C,HSPA1B,ENSG00000244255,ENSG00000289282,NFKBIL1,BAG6,PSORS1C2,LSM2,CSNK2B,VARS1,TNXB,HSPA1L,ATF6B,MICB,C2,MSH5-SAPCD1,NELFE,POU5…	TRUE	TRUE	12	rs2736158:C:G=missense_variant=PRRC2A	TRUE	FALSE	APOM
LILRB1.6.30254361.32254361	LILRB1	Q8NHL6	19	54617158	54638022	6	30254361	32254361	trans	6	chr6:31358495	31358495	A	G	0.4266	common	0.0141	0.4134	0.4416	-0.22	0.0281	4.532e-15	TRUE	--	1	rs9266276	Cold sores		none	0.428525	-0.22	0.028387	9.18639e-15	TRUE	TRUE	HLA-B:upstream_gene_variant:1:ENSG00000234745:ENST00000412585,HLA-B:upstream_gene_variant:0:ENSG00000234745:ENST00000640094,HLA-B:upstream_gene_variant:0:ENSG00000234745:ENST00000434333	HLA-B:upstream_gene_variant:1:ENSG00000234745:ENST00000412585,HLA-B:upstream_gene_variant:0:ENSG00000234745:ENST00000640094,HLA-B:upstream_gene_variant:0:ENSG00000234745:ENST00000434333	upstream_gene_variant	FALSE	HLA-B	ENSG00000263020,LY6G5B,TCF19,LY6G6E,NCR3,LTA,VARS2,MCCD1,LY6G6D,ENSG00000204422,LY6G6F,HLA-B,HLA-C,LY6G6C,VWA7,MICA,APOM,LY6G6F-LY6G6D,SAPCD1,GTF2H4,TNF,CLIC1,GPANK1,MPIG6B,DDX39B,HSPA1A,ABHD16A,MUC21,MSH5,PRRC2A,LTB,DDAH2,NEU1,LY6G5C,HSPA1B,ENSG00000289282,BAG6,NFKBIL1,PSORS1C2,LSM2,MUCL3,SFTA2,CSNK2B,VARS1,HSPA1L,DDR1,MICB,POU5F1,MSH5-SAPCD1,PSORS1C1,MUC22,LST1,AIF1,CDSN,C6orf47,CCHCR1,ATP6V1G2…	TRUE	FALSE	1		FALSE	FALSE		HLA region
ENG.16.86242950.88242950	ENG	P17813	9	127815013	127854658	16	86242950	88242950	trans	16	chr16:87594455	87594455	A	G	0.0075	rare	0	0.0075	0.0075	1.2401	0.2097	3.327e-09	TRUE	?+	1	rs563670567	none		none	0.00730816	1.2401	0.211764	4.74045e-09	TRUE	TRUE			intergenic_variant	FALSE		BANP,SLC7A5,ENSG00000131152,KLHDC4,CA5A,ZCCHC14,FBXO31,JPH3,MAP1LC3B,C16orf95	FALSE	FALSE	9		FALSE	FALSE
CD59.16.18151382.20151382	CD59	P13987	11	33703010	33736479	16	18151382	20151382	trans	16	chr16:19151382	19151382	CA	C	0.9979	rare	0	0.9979	0.9979	2.4466	0.414	3.418e-09	TRUE	+?	1	novel	none		none	0.997938	2.4466	0.418548	5.05204e-09	TRUE	TRUE			intergenic_variant	FALSE		TMC7,RPS15A,SYT17,ENSG00000260342,CCP110,TMC5,CLEC19A,ARL6IP1,GDE1,ITPRIPL2,COQ7,SMG1,VPS35L	FALSE	FALSE	24	rs202037988:A:G=missense_variant=KNOP1,rs756936297:T:C=missense_variant=USP31	TRUE	FALSE
F11.5.79740935.81740935	F11	P03951	4	186266189	186289681	5	79740935	81740935	trans	5	chr5:80740935	80740935	T	C	0.0018	rare	0	0.0018	0.0018	-2.5416	0.4338	4.678e-09	TRUE	-?	1	rs551359400	none		none	0.00205903	-2.5416	0.438116	6.58429e-09	TRUE	TRUE	MSH3:intron_variant:1:ENSG00000113318:ENST00000265081,MSH3:intron_variant:0:ENSG00000113318:ENST00000667069,MSH3:intron_variant:0:ENSG00000113318:ENST00000658259	MSH3:intron_variant:1:ENSG00000113318:ENST00000265081,MSH3:intron_variant:0:ENSG00000113318:ENST00000667069,MSH3:intron_variant:0:ENSG00000113318:ENST00000658259	intron_variant	FALSE	MSH3	ANKRD34B,DHFR,RASGRF2,CKMT2,SERINC5,MSH3,FAM151B,SPZ1,ZFYVE16	FALSE	FALSE	1		FALSE	FALSE
REG3A.1.244761595.246761595	REG3A	Q06141	2	79157003	79159753	1	244761595	246761595	trans	1	chr1:245761595	245761595	A	G	0.9934	rare	0.0013	0.9931	0.9996	1.1888	0.2031	4.79e-09	TRUE	++	1	rs185869830	none		none	0.996289	1.1888	0.204786	6.43377e-09	TRUE	TRUE	SMYD3:intron_variant:1:ENSG00000185420:ENST00000490107,SMYD3:intron_variant:0:ENSG00000185420:ENST00000630181	SMYD3:intron_variant:1:ENSG00000185420:ENST00000490107,SMYD3:intron_variant:0:ENSG00000185420:ENST00000630181	intron_variant	FALSE	SMYD3	SMYD3,KIF26B	FALSE	FALSE	19		FALSE	FALSE
PLA2G7.6.42021622.53923921	PLA2G7	Q13093	6	46704201	46735693	6	42021622	53923921	cis	6	chr6:44664250	44664250	A	G	0.0267	low-frequency	0.0102	0.0084	0.0324	-0.791	0.0973	4.438e-16	FALSE	--	0.000582167	rs472383	none		none	0.0195224	-0.800063	0.0986998	5.23041e-16	TRUE	FALSE			regulatory_region_variant	FALSE		AARS2,SUPT3H,SLC29A1,NFKBIE,CDC5L,CAPN11,SPATS1,MYMX,ENSG00000272442,TMEM151B,HSP90AB1,TCTE1,SLC35B2	TRUE	FALSE	1		FALSE	FALSE	PLA2G7
PLA2G7.6.42021622.53923921	PLA2G7	Q13093	6	46704201	46735693	6	42021622	53923921	cis	6	chr6:46333333	46333333	T	C	0.0178	low-frequency	0	0.0178	0.0178	-1.4087	0.142	3.393e-23	TRUE	?-	1	rs527813817	none		none	0.0179659	-1.41995	0.146485	3.21375e-22	TRUE	TRUE	RCAN2:intron_variant:1:ENSG00000172348:ENST00000371374,RCAN2:intron_variant:0:ENSG00000172348:ENST00000306764	RCAN2:intron_variant:1:ENSG00000172348:ENST00000371374,RCAN2:intron_variant:0:ENSG00000172348:ENST00000306764	intron_variant	FALSE	RCAN2	TDRD6,ENPP4,SLC25A27,RCAN2,MEP1A,CYP39A1,PLA2G7,ENPP5,CLIC5,ANKRD66	TRUE	FALSE	24	rs201934571:T:G=missense_variant=PLA2G7	TRUE	FALSE	PLA2G7
ENG.15.89579309.93163262	ENG	P17813	9	127815013	127854658	15	89579309	93163262	trans	15	chr15:92380170	92380170	T	C	0.9963	rare	0	0.9963	0.9963	-1.8177	0.3105	4.795e-09	TRUE	?-	1	rs187318863	none		none	0.996346	-1.8177	0.313753	6.8974e-09	TRUE	TRUE			regulatory_region_variant	FALSE		ST8SIA2,FAM174B,SLCO3A1	FALSE	FALSE	2		FALSE	FALSE
COL18A1.3.39873539.41873539	COL18A1	P39060	21	45405165	45513720	3	39873539	41873539	trans	3	chr3:40873539	40873539	T	C	0.9973	rare	0.0007	0.9968	0.9981	1.5582	0.2665	4.991e-09	TRUE	++	1	rs190455647	none		none	0.99758	1.5582	0.267977	6.07544e-09	TRUE	TRUE			intergenic_variant	FALSE		ULK4,RPL14,CTNNB1,ZNF621,ENTPD3,ZNF620,ZNF619	FALSE	FALSE	1		FALSE	FALSE
QPCT.6.17247736.20486545	QPCT	Q16769	2	37342827	37373322	6	17247736	20486545	trans	6	chr6:17826564	17826564	A	AAG	0.0021	rare	0	0.0021	0.0021	-2.3875	0.4085	5.068e-09	TRUE	-?	1	novel	none		none	0.00205903	-2.3875	0.412676	7.23384e-09	TRUE	TRUE	KIF13A:intron_variant:1:ENSG00000137177:ENST00000259711,KIF13A:intron_variant:0:ENSG00000137177:ENST00000636847,KIF13A:intron_variant:0:ENSG00000137177:ENST00000378843,KIF13A:intron_variant:0:ENSG00000137177:ENST00000378826,KIF13A:intron_variant:0:ENSG00000137177:ENST00000378814	KIF13A:intron_variant:1:ENSG00000137177:ENST00000259711,KIF13A:intron_variant:0:ENSG00000137177:ENST00000636847,KIF13A:intron_variant:0:ENSG00000137177:ENST00000378843,KIF13A:intron_variant:0:ENSG00000137177:ENST00000378826,KIF13A:intron_variant:0:ENSG00000137177:ENST00000378814	intron_variant	FALSE	KIF13A	KIF13A,DEK,KDM1B,CAP2,NUP153,FAM8A1,TPMT,NHLRC1	FALSE	FALSE	20		FALSE	FALSE
F11.2.10318637.12318637	F11	P03951	4	186266189	186289681	2	10318637	12318637	trans	2	chr2:11262657	11262657	A	C	0.0018	rare	0	0.0018	0.0018	-2.65	0.4542	5.398e-09	TRUE	-?	1	rs539722472	none		none	0.00205903	-2.65	0.459118	7.83674e-09	TRUE	TRUE	ROCK2:intron_variant:1:ENSG00000134318:ENST00000315872,ROCK2:intron_variant:0:ENSG00000134318:ENST00000431087	ROCK2:intron_variant:1:ENSG00000134318:ENST00000315872,ROCK2:intron_variant:0:ENSG00000134318:ENST00000431087	intron_variant	FALSE	ROCK2	KCNF1,GREB1,SLC66A3,ATP6V1C2,ROCK2,NTSR2,PDIA6,C2orf50,LPIN1,E2F6	FALSE	FALSE	1		FALSE	FALSE
CD59.16.68163887.70163887	CD59	P13987	11	33703010	33736479	16	68163887	70163887	trans	16	chr16:69163887	69163887	T	TTTG	0.9943	rare	0	0.9943	0.9943	-1.3637	0.2343	5.868e-09	TRUE	-?	1	novel	none		rs1448865052:T/TGT:intron_variant:none:none|rs978684592:T/G:intron_variant:none:none	0.994467	-1.3637	0.236455	8.05645e-09	TRUE	TRUE	UTP4:intron_variant:1:ENSG00000141076:ENST00000314423,UTP4:intron_variant:0:ENSG00000141076:ENST00000567500,UTP4:intron_variant:0:ENSG00000141076:ENST00000563094,UTP4:intron_variant:0:ENSG00000141076:ENST00000562237,UTP4:intron_variant:0:ENSG00000141076:ENST00000352319	UTP4:intron_variant:1:ENSG00000141076:ENST00000314423,UTP4:intron_variant:0:ENSG00000141076:ENST00000567500,UTP4:intron_variant:0:ENSG00000141076:ENST00000563094,UTP4:intron_variant:0:ENSG00000141076:ENST00000562237,UTP4:intron_variant:0:ENSG00000141076:ENST00000352319	intron_variant	FALSE	UTP4	UTP4,ENSG00000260914,CYB5B,CDH3,CDH1,NFAT5,CHTF8,TMED6,TERF2,ENSG00000259900,PDF,COG8,ENSG00000272617,ENSG00000260371,TANGO6,DERPC,SNTB2,VPS4A,HAS3,NIP7	FALSE	FALSE	1		FALSE	FALSE
SPARCL1.14.98075949.100075949	SPARCL1	Q14515	4	87473335	87531061	14	98075949	100075949	trans	14	chr14:99060594	99060594	A	ATCCTATTG	0.0025	rare	0	0.0025	0.0025	-2.2698	0.3902	5.981e-09	TRUE	-?	1	novel	none		none	0.0024022	-2.2698	0.39456	8.78071e-09	TRUE	TRUE			intergenic_variant	FALSE		CCDC85C,CCNK,SETD3,BCL11B	FALSE	FALSE	2		FALSE	FALSE
QPCT.1.45187869.48481232	QPCT	Q16769	2	37342827	37373322	1	45187869	48481232	trans	1	chr1:45247797	45247797	A	G	0.9986	rare	0	0.9986	0.9986	2.9772	0.5119	6.019e-09	TRUE	+?	1	rs771946672	none		none	0.998284	2.9772	0.517331	8.66803e-09	TRUE	TRUE			intergenic_variant	FALSE	ZSWIM5	RPS8,TESK2,NASP,AKR1A1,DYNLT4,TOE1,UROD,GPBP1L1,HPDL,PLK3,PTCH2,TMEM69,MMACHC,CCDC17,KIF2C,BTBD19,IPP,EIF2B3,CCDC163,ENSG00000288208,PRDX1,BEST4,HECTD3,ZSWIM5,MUTYH	FALSE	FALSE	26		FALSE	FALSE
ENG.5.92920993.94920993	ENG	P17813	9	127815013	127854658	5	92920993	94920993	trans	5	chr5:93920993	93920993	C	G	0.9972	rare	0	0.9972	0.9972	-2.1523	0.3702	6.103e-09	TRUE	?-	1	novel	none		rs1339117104:C/T:intron_variant:none:none	0.997259	-2.1523	0.374322	8.93124e-09	TRUE	TRUE	FAM172A:intron_variant:1:ENSG00000113391:ENST00000395965,FAM172A:intron_variant:0:ENSG00000113391:ENST00000509739,FAM172A:intron_variant:0:ENSG00000113391:ENST00000509163,FAM172A:intron_variant:0:ENSG00000113391:ENST00000505869	FAM172A:intron_variant:1:ENSG00000113391:ENST00000395965,FAM172A:intron_variant:0:ENSG00000113391:ENST00000509739,FAM172A:intron_variant:0:ENSG00000113391:ENST00000509163,FAM172A:intron_variant:0:ENSG00000113391:ENST00000505869	intron_variant	FALSE	FAM172A	NR2F1,POU5F2,KIAA0825,FAM172A	FALSE	FALSE	1		FALSE	FALSE
C2.11.70919420.72919420	C2	P06681	6	31897785	31945672	11	70919420	72919420	trans	11	chr11:71919420	71919420	A	G	0.0087	rare	0	0.0087	0.0087	1.146	0.1976	6.586e-09	TRUE	?+	1	rs542647305	none		none	0.00852619	1.146	0.199536	9.28339e-09	TRUE	TRUE	ENSG00000254469:upstream_gene_variant:0:ENSG00000254469:ENST00000532852,ENSG00000254469:intron_variant:1:ENSG00000254469:ENST00000679412,ENSG00000254469:intron_variant:0:ENSG00000254469:ENST00000679695,ENSG00000254469:intron_variant:0:ENSG00000254469:ENST00000534704,ENSG00000254469:intron_variant:0:ENSG00000254469:ENST00000533047,ENSG00000254469:intron_variant:0:ENSG00000254469:ENST00000529844,EN…	ENSG00000254469:intron_variant:1:ENSG00000254469:ENST00000679412,ENSG00000254469:intron_variant:0:ENSG00000254469:ENST00000679695,ENSG00000254469:intron_variant:0:ENSG00000254469:ENST00000534704,ENSG00000254469:intron_variant:0:ENSG00000254469:ENST00000533047,ENSG00000254469:intron_variant:0:ENSG00000254469:ENST00000529844,ENSG00000254469:intron_variant:0:ENSG00000254469:ENST00000529513,ENSG00000…	intron_variant	FALSE	XNDC1N-ZNF705EP-ALG1L9P;XNDC1N	NADSYN1,DHCR7,DEFB131B,ENSG00000254469,ANAPC15,RNF121,LAMTOR1,INPPL1,PHOX2A,KRTAP5-7,KRTAP5-8,FOLR2,FOLR3,TOMT,LRTOMT,ZNF705E,CLPB,KRTAP5-9,FOLR1,IL18BP,NUMA1,DEFB108B,KRTAP5-11,KRTAP5-10,LRRC51	FALSE	FALSE	10		FALSE	FALSE
NOTCH1.11.118405621.120405621	NOTCH1	P46531	9	136494433	136546048	11	118405621	120405621	trans	11	chr11:119405621	119405621	T	C	0.0014	rare	0	0.0014	0.0014	-2.8689	0.4948	6.702e-09	TRUE	-?	1	novel	none		none	0.00171585	-2.8689	0.499695	9.39525e-09	TRUE	TRUE			intergenic_variant	FALSE	USP2-AS1	NECTIN1,CENATAC,NLRX1,USP2,VPS11,UPK2,CCDC153,PDZD3,CBL,DPAGT1,HYOU1,TRAPPC4,ABCG4,C1QTNF5,C2CD2L,RPS25,H2AX,FOXR1,THY1,MCAM,SLC37A4,HINFP,RNF26,HMBS,MFRP,BCL9L	FALSE	FALSE	1		FALSE	FALSE
FETUB.1.167746370.169746370	FETUB	Q9UGM5	3	186635969	186653141	1	167746370	169746370	trans	1	chr1:168746370	168746370	T	G	0.9835	low-frequency	0.0061	0.9808	0.9972	0.7816	0.1349	6.88e-09	TRUE	++	1	rs572512244	none		none	0.989513	0.7816	0.136044	9.18037e-09	TRUE	TRUE			intergenic_variant	FALSE		TBX19,NME7,XCL2,ATP1B1,SFT2D2,DPT,XCL1	FALSE	FALSE	2		FALSE	FALSE
TNC.17.12068487.14068487	TNC	P24821	9	115019575	115118257	17	12068487	14068487	trans	17	chr17:13067435	13067435	T	C	0.9978	rare	0.0004	0.9975	0.9982	1.6395	0.2832	7.096e-09	TRUE	++	1	rs79353828	none		none	0.997741	1.6395	0.284613	8.38835e-09	TRUE	TRUE			intergenic_variant	FALSE		ARHGAP44,ELAC2,MYOCD,HS3ST3A1	FALSE	FALSE	39		FALSE	FALSE
CD46.11.47840410.49840410	CD46	P15529	1	207752054	207795513	11	47840410	49840410	trans	11	chr11:48840410	48840410	C	G	0.9934	rare	0	0.9934	0.9934	1.1889	0.2054	7.15e-09	TRUE	?+	1	rs113503915	none		none	0.993598	1.1889	0.207034	9.32658e-09	TRUE	TRUE			intergenic_variant	FALSE		FOLH1,OR4A47,OR4C5,TRIM51GP,TRIM64C,TRIM49B	FALSE	FALSE	46		FALSE	FALSE
IGFBP3.7.45009368.47697968	IGFBP3	P17936	7	45912245	45921874	7	45009368	47697968	cis	7	chr7:45921046	45921046	C	G	0.4853	common	0.0183	0.4679	0.5046	0.4086	0.0268	2.434e-52	TRUE	++	1	rs2854746	Serum levels of protein IGFALS;Diastolic blood pressure		none	0.484188	0.405669	0.0278302	3.95932e-48	TRUE	TRUE	IGFBP3:upstream_gene_variant:0:ENSG00000146674:ENST00000428530,IGFBP3:upstream_gene_variant:0:ENSG00000146674:ENST00000417621,IGFBP3:missense_variant:1:ENSG00000146674:ENST00000613132,IGFBP3:missense_variant:0:ENSG00000146674:ENST00000381083,IGFBP3:intron_variant:0:ENSG00000146674:ENST00000448817,IGFBP3:intron_variant:0:ENSG00000146674:ENST00000381086	IGFBP3:missense_variant:1:ENSG00000146674:ENST00000613132,IGFBP3:missense_variant:0:ENSG00000146674:ENST00000381083	missense_variant	TRUE	IGFBP3	IGFBP1,ADCY1,IGFBP3,CCDC201	TRUE	TRUE	31	rs2854746:C:G=missense_variant=IGFBP3	TRUE	FALSE	IGFBP3
IGFBP3.7.45009368.47697968	IGFBP3	P17936	7	45912245	45921874	7	45009368	47697968	cis	7	chr7:46713893	46713893	A	C	0.5244	common	0.0277	0.4943	0.5498	0.1936	0.0269	6.145e-13	FALSE	++	0.000244568	rs700750	Thyroid stimulating hormone levels;Estimated glomerular filtration rate in non-diabetics;Estimated glomerular filtration rate;Urate levels;Serum creatinine levels;Obesity-related traits;Blood urea nitrogen levels		none	0.523233	0.18758	0.0271209	4.63176e-12	TRUE	FALSE			intergenic_variant	FALSE			TRUE	TRUE	7		FALSE	FALSE	IGFBP3
C2.19.49427869.51427869	C2	P06681	6	31897785	31945672	19	49427869	51427869	trans	19	chr19:50181154	50181154	A	G	0.0019	rare	0	0.0019	0.0019	2.4266	0.4196	7.311e-09	TRUE	?+	1	rs1015167635	none		none	0.00182704	2.4266	0.423651	1.01727e-08	TRUE	TRUE			regulatory_region_variant	FALSE		JOSD2,MYBPC2,IZUMO2,AKT1S1,PNKP,TBC1D17,MED25,POLD1,SIGLEC11,VRK3,KCNC3,FUZ,C19orf81,SPIB,LRRC4B,ADM5,PTOV1,ENSG00000269179,SYT3,EMC10,CPT1C,AP2A1,NR1H2,NUP62,MYH14,SHANK1,ATF5,TSKS,FAM71E1,ASPDH,ENSG00000142539,IL4I1,NAPSA,ZNF473,PRMT1	FALSE	FALSE	3		FALSE	FALSE
CD59.17.60628593.62628593	CD59	P13987	11	33703010	33736479	17	60628593	62628593	trans	17	chr17:61628593	61628593	A	G	0.0028	rare	0	0.0028	0.0028	-1.8433	0.3189	7.473e-09	TRUE	-?	1	rs148193821	none		none	0.00274725	-1.8433	0.321535	9.87815e-09	TRUE	TRUE			intergenic_variant	FALSE		TBX4,NACA2,TBX2,BRIP1,INTS2,MED13,BCAS3	FALSE	FALSE	1		FALSE	FALSE
PLTP.16.62515492.64515492	PLTP	P55058	20	45898621	45912155	16	62515492	64515492	trans	16	chr16:63512737	63512737	C	G	0.4993	common	0.0395	0.4584	0.5374	-0.1564	0.0271	7.991e-09	TRUE	--	1	rs28537373	none		none	0.500484	-0.1564	0.0272422	9.40628e-09	TRUE	TRUE			intergenic_variant	FALSE			FALSE	FALSE	56		FALSE	FALSE
PCOLCE.7.99632821.101632821	PCOLCE	Q15113	7	100602363	100608175	7	99632821	101632821	cis	7	chr7:100638347	100638347	A	C	0.6235	common	0.0953	0.5427	0.7359	0.1755	0.0286	8.703e-10	TRUE	++	1	rs7385804	Plateletcrit;Hematocrit;Mean corpuscular volume;Platelet-to-lymphocyte ratio;Mean corpuscular hemoglobin concentration;Platelet Count;Red blood cell count;Iron status biomarkers (iron levels);Iron status biomarkers;Mean corpuscular hemoglobin;Iron status biomarkers (transferrin saturation);Hemoglobin concentration;Hematological parameters;Serum levels of protein PCOLCE		none	0.63456	0.1755	0.0287777	1.07083e-09	TRUE	TRUE	TFR2:intron_variant:1:ENSG00000106327:ENST00000223051,TFR2:intron_variant:0:ENSG00000106327:ENST00000462107,TFR2:intron_variant:0:ENSG00000106327:ENST00000431692,ACTL6B:downstream_gene_variant:1:ENSG00000077080:ENST00000160382	TFR2:intron_variant:1:ENSG00000106327:ENST00000223051,TFR2:intron_variant:0:ENSG00000106327:ENST00000462107,TFR2:intron_variant:0:ENSG00000106327:ENST00000431692	intron_variant	FALSE	TFR2	EPO,GIGYF1,ZCWPW1,PPP1R35,STAG3,SERPINE1,PCOLCE,TRIM56,TRAPPC14,PILRB,NYAP1,C7orf61,ZAN,MUC3A,MUC12,SPDYE3,FBXO24,EPHB4,POP7,GNB2,UFSP1,TRIP6,MOSPD3,ACHE,AGFG2,SAP25,GAL3ST4,SLC12A9,PILRA,MUC17,MEPCE,SRRT,LRCH4,TSC22D4,PVRIG,TFR2,ACTL6B,GPC2,LAMTOR4	TRUE	TRUE	8		FALSE	FALSE	PCOLCE
EFEMP1.17.7789168.9789168	EFEMP1	Q12805	2	55865967	55924139	17	7789168	9789168	trans	17	chr17:8789168	8789168	C	G	0.9979	rare	0	0.9979	0.9979	-2.3933	0.416	8.792e-09	TRUE	-?	1	rs1041388701	none		none	0.997255	-2.3933	0.420301	1.23917e-08	TRUE	TRUE			regulatory_region_variant	FALSE		ODF4,ENSG00000263809,MFSD6L,PIK3R6,STX8,RPL26,RNF222,CCDC42,PIK3R5,SPDYE4,RANGRF,SLC25A35,NTN1,NDEL1,KRBA2,ARHGEF15,MYH10	FALSE	FALSE	1		FALSE	FALSE
MET.7.115418772.124354069	MET	P08581	7	116672196	116798377	7	115418772	124354069	cis	7	chr7:116655800	116655800	C	G	0.9866	low-frequency	0.0045	0.9833	0.9928	1.114	0.1245	3.574e-19	TRUE	++	1	rs567283775	none		none	0.988545	1.03072	0.126997	4.81552e-16	TRUE	TRUE			intergenic_variant	FALSE	COMETT	CAV2,TES,TFEC,ENSG00000288635,MET,ST7,CAPZA2,CAV1	TRUE	FALSE	4		FALSE	FALSE	MET
MET.7.115418772.124354069	MET	P08581	7	116672196	116798377	7	115418772	124354069	cis	7	chr7:116672385	116672385	C	G	0.5349	common	0.0372	0.4991	0.5734	0.1971	0.0274	6.052e-13	FALSE	++	0.012258	rs1858830	Renal cell carcinoma;ClinVar: phenotype not specified;Height;Autism 9;Blood protein levels	uncertain significance, benign	none	0.533463	0.173409	0.0277827	4.33098e-10	TRUE	FALSE	MET:upstream_gene_variant:0:ENSG00000105976:ENST00000456159,MET:5_prime_UTR_variant:1:ENSG00000105976:ENST00000397752,MET:5_prime_UTR_variant:0:ENSG00000105976:ENST00000318493	MET:5_prime_UTR_variant:1:ENSG00000105976:ENST00000397752,MET:5_prime_UTR_variant:0:ENSG00000105976:ENST00000318493	5_prime_UTR_variant	FALSE	MET	CAV2,TES,ENSG00000288635,MET,ST7,CAPZA2,CAV1	TRUE	TRUE	1		FALSE	FALSE	MET
PRSS2.7.141771005.143771005	PRSS2	P07478	7	142760398	142774564	7	141771005	143771005	cis	7	chr7:142771005	142771005	T	C	0.1557	common	0.015	0.1405	0.1705	-0.219	0.037	3.36e-09	TRUE	--	1	rs62473563	none		none	0.154405	-0.219	0.0371997	3.92939e-09	TRUE	TRUE	PRSS2:missense_variant:1:ENSG00000275896:ENST00000539842,PRSS2:missense_variant:0:ENSG00000275896:ENST00000633969,PRSS2:intron_variant:0:ENSG00000275896:ENST00000632998	PRSS2:missense_variant:1:ENSG00000275896:ENST00000539842,PRSS2:missense_variant:0:ENSG00000275896:ENST00000633969	missense_variant	TRUE	PRSS2	EPHB6,MTRNR2L6,OR9A2,TRPV6,TAS2R40,PRSS1,TRPV5,LLCFC1,PRSS2,PIP,KEL,TAS2R39,GSTK1,OR6V1	TRUE	TRUE	2	rs62473563:T:C=missense_variant=PRSS2	TRUE	FALSE	PRSS2
FETUB.12.40801384.42801384	FETUB	Q9UGM5	3	186635969	186653141	12	40801384	42801384	trans	12	chr12:41801384	41801384	T	G	0.9932	rare	0	0.9932	0.9932	-1.2896	0.2244	9.089e-09	TRUE	-?	1	rs1431112552	none		none	0.993471	-1.2896	0.226558	1.25455e-08	TRUE	TRUE			intergenic_variant	FALSE		YAF2,PDZRN4,GXYLT1,PPHLN1	FALSE	FALSE	1		FALSE	FALSE
MEGF9.1.244695125.246695125	MEGF9	Q9H1U4	9	120600811	120714470	1	244695125	246695125	trans	1	chr1:245695252	245695252	A	C	0.1666	common	0.043	0.1156	0.2028	-0.2105	0.0367	9.387e-09	TRUE	--	1	rs10802248	none		none	0.157309	-0.2105	0.0368968	1.16274e-08	TRUE	TRUE	KIF26B:intron_variant:1:ENSG00000162849:ENST00000407071,KIF26B:intron_variant:0:ENSG00000162849:ENST00000366518	KIF26B:intron_variant:1:ENSG00000162849:ENST00000407071,KIF26B:intron_variant:0:ENSG00000162849:ENST00000366518	intron_variant	FALSE	KIF26B	SMYD3,KIF26B	FALSE	FALSE	15		FALSE	FALSE
ST6GAL1.12.49444528.51444528	ST6GAL1	P15907	3	186930325	187078553	12	49444528	51444528	trans	12	chr12:50444528	50444528	T	G	0.0031	rare	0.0011	0.0006	0.0036	1.6688	0.2907	9.444e-09	TRUE	++	1	rs79326080	none		none	0.00209745	1.6688	0.292866	1.21095e-08	TRUE	TRUE	LARP4:intron_variant:1:ENSG00000161813:ENST00000398473,LARP4:intron_variant:0:ENSG00000161813:ENST00000522085,LARP4:intron_variant:0:ENSG00000161813:ENST00000520064,LARP4:intron_variant:0:ENSG00000161813:ENST00000518561,LARP4:intron_variant:0:ENSG00000161813:ENST00000518444,LARP4:intron_variant:0:ENSG00000161813:ENST00000429001,LARP4:intron_variant:0:ENSG00000161813:ENST00000347328,LARP4:intron_v…	LARP4:intron_variant:1:ENSG00000161813:ENST00000398473,LARP4:intron_variant:0:ENSG00000161813:ENST00000522085,LARP4:intron_variant:0:ENSG00000161813:ENST00000520064,LARP4:intron_variant:0:ENSG00000161813:ENST00000518561,LARP4:intron_variant:0:ENSG00000161813:ENST00000518444,LARP4:intron_variant:0:ENSG00000161813:ENST00000429001,LARP4:intron_variant:0:ENSG00000161813:ENST00000347328,LARP4:intron_v…	intron_variant	FALSE	LARP4	AQP2,LIMA1,METTL7A,FAM186A,TMPRSS12,GPD1,AQP6,AQP5,DIP2B,ASIC1,LARP4,RACGAP1,ATF1,SMARCD1,CERS5,COX14	FALSE	FALSE	1		FALSE	FALSE
EFEMP1.22.19690078.22754575	EFEMP1	Q12805	2	55865967	55924139	22	19690078	22754575	trans	22	chr22:20439897	20439897	A	G	0.0032	rare	0	0.0032	0.0032	1.972	0.3441	9.954e-09	TRUE	+?	1	rs540376749	none		none	0.00308854	1.972	0.347778	1.42558e-08	TRUE	TRUE	SCARF2:upstream_gene_variant:1:ENSG00000244486:ENST00000622235,SCARF2:upstream_gene_variant:0:ENSG00000244486:ENST00000623402,KLHL22:downstream_gene_variant:1:ENSG00000099910:ENST00000328879	SCARF2:upstream_gene_variant:1:ENSG00000244486:ENST00000622235,SCARF2:upstream_gene_variant:0:ENSG00000244486:ENST00000623402	upstream_gene_variant	FALSE		TANGO2,TRMT2A,SCARF2,CRKL,USP41,ENSG00000277971,RANBP1,ZNF74,KLHL22,DGCR6L,RTN4R,TXNRD2,ZDHHC8,CCDC188,COMT,ARVCF,PI4KA,SERPIND1,MED15,SNAP29,DGCR8	FALSE	FALSE	16	rs759495407:T:C=splice_region_variant=SMPD4P1	FALSE	FALSE
NOTCH1.6.44941627.46941627	NOTCH1	P46531	9	136494433	136546048	6	44941627	46941627	trans	6	chr6:45941627	45941627	T	C	0.0018	rare	0	0.0018	0.0018	-2.6136	0.4565	1.033e-08	TRUE	-?	1	rs117204561	ClinVar: phenotype not specified	uncertain significance, likely benign	none	0.00171585	-2.6136	0.461318	1.46593e-08	TRUE	TRUE	CLIC5:missense_variant:1:ENSG00000112782:ENST00000339561,CLIC5:missense_variant:0:ENSG00000112782:ENST00000672327,CLIC5:missense_variant:0:ENSG00000112782:ENST00000644878,CLIC5:missense_variant:0:ENSG00000112782:ENST00000644324,CLIC5:missense_variant:0:ENSG00000112782:ENST00000544153,CLIC5:missense_variant:0:ENSG00000112782:ENST00000185206	CLIC5:missense_variant:1:ENSG00000112782:ENST00000339561,CLIC5:missense_variant:0:ENSG00000112782:ENST00000672327,CLIC5:missense_variant:0:ENSG00000112782:ENST00000644878,CLIC5:missense_variant:0:ENSG00000112782:ENST00000644324,CLIC5:missense_variant:0:ENSG00000112782:ENST00000544153,CLIC5:missense_variant:0:ENSG00000112782:ENST00000185206	missense_variant	TRUE	CLIC5	ENPP4,RCAN2,ENPP5,CLIC5,RUNX2	FALSE	FALSE	6	rs117204561:T:C=missense_variant=CLIC5	TRUE	FALSE
LILRB2.14.31660931.33660931	LILRB2	Q8N423	19	54273812	54281184	14	31660931	33660931	trans	14	chr14:32660931	32660931	C	G	0.9982	rare	0	0.9982	0.9982	-2.2088	0.3859	1.041e-08	TRUE	-?	1	rs2383366	none		none	0.998282	-2.2088	0.388757	1.33369e-08	TRUE	TRUE	AKAP6:intron_variant:1:ENSG00000151320:ENST00000280979,AKAP6:intron_variant:0:ENSG00000151320:ENST00000557354,AKAP6:intron_variant:0:ENSG00000151320:ENST00000557272	AKAP6:intron_variant:1:ENSG00000151320:ENST00000280979,AKAP6:intron_variant:0:ENSG00000151320:ENST00000557354,AKAP6:intron_variant:0:ENSG00000151320:ENST00000557272	intron_variant	FALSE	AKAP6	NPAS3,AKAP6	FALSE	FALSE	23		FALSE	FALSE
TNC.8.26939437.28939437	TNC	P24821	9	115019575	115118257	8	26939437	28939437	trans	8	chr8:27911850	27911850	T	G	0.8924	common	0.008	0.8847	0.9006	-0.2915	0.0434	1.803e-11	FALSE	--	0.0240518	rs28588017	Serum levels of protein SFTPC;Serum levels of protein FAM163A;Serum levels of protein CETP;Serum levels of protein EVA1C		none	0.892385	-0.367862	0.0442175	8.84234e-17	TRUE	FALSE	SCARA5:intron_variant:1:ENSG00000168079:ENST00000354914,SCARA5:intron_variant:0:ENSG00000168079:ENST00000524352,SCARA5:intron_variant:0:ENSG00000168079:ENST00000518030,SCARA5:intron_variant:0:ENSG00000168079:ENST00000380385	SCARA5:intron_variant:1:ENSG00000168079:ENST00000354914,SCARA5:intron_variant:0:ENSG00000168079:ENST00000524352,SCARA5:intron_variant:0:ENSG00000168079:ENST00000518030,SCARA5:intron_variant:0:ENSG00000168079:ENST00000380385	intron_variant	FALSE	SCARA5	ZNF395,PNOC,PTK2B,CHRNA2,NUGGC,CLU,FBXO16,SCARA5,ESCO2,PBK,ELP3,CCDC25,EPHX2,SCARA3	TRUE	TRUE	8	rs17058207:C:G=missense_variant=SCARA5	TRUE	FALSE
TNC.8.26939437.28939437	TNC	P24821	9	115019575	115118257	8	26939437	28939437	trans	8	chr8:27953086	27953086	C	G	0.8044	common	0.0284	0.781	0.8388	-0.355	0.0342	3.074e-25	TRUE	--	1	rs2685412	none		none	0.809293	-0.399568	0.0352063	7.47153e-30	TRUE	TRUE	SCARA5:intron_variant:1:ENSG00000168079:ENST00000354914,SCARA5:intron_variant:0:ENSG00000168079:ENST00000524352,SCARA5:intron_variant:0:ENSG00000168079:ENST00000518030,SCARA5:intron_variant:0:ENSG00000168079:ENST00000380385	SCARA5:intron_variant:1:ENSG00000168079:ENST00000354914,SCARA5:intron_variant:0:ENSG00000168079:ENST00000524352,SCARA5:intron_variant:0:ENSG00000168079:ENST00000518030,SCARA5:intron_variant:0:ENSG00000168079:ENST00000380385	intron_variant	FALSE	SCARA5	ZNF395,PNOC,PTK2B,CHRNA2,NUGGC,CLU,FBXO16,SCARA5,ESCO2,PBK,ELP3,CCDC25,EPHX2,SCARA3	TRUE	TRUE	15		FALSE	FALSE
C2.2.197949916.199949916	C2	P06681	6	31897785	31945672	2	197949916	199949916	trans	2	chr2:198949916	198949916	A	G	0.9953	rare	0	0.9953	0.9953	1.648	0.288	1.051e-08	TRUE	?+	1	novel	none		none	0.995432	1.648	0.291168	1.51404e-08	TRUE	TRUE			intergenic_variant	FALSE		SATB2,PLCL1	FALSE	FALSE	2		FALSE	FALSE
CA3.8.84412771.86412771	CA3	P07451	8	85373436	85449040	8	84412771	86412771	cis	8	chr8:85479352	85479352	T	C	0.2168	common	0.0502	0.1601	0.2612	-0.2341	0.0333	2.028e-12	TRUE	--	1	rs10504813	Blood protein levels		none	0.208454	-0.2341	0.0335724	3.10259e-12	TRUE	TRUE	CA2:intron_variant:1:ENSG00000104267:ENST00000285379	CA2:intron_variant:1:ENSG00000104267:ENST00000285379	intron_variant	FALSE	CA2	CA13,RBIS,LRRCC1,CA2,CA1,CA3,E2F5	TRUE	TRUE	18		FALSE	FALSE	CA3
LILRB5.12.112164722.114164722	LILRB5	O75023	19	54249421	54257301	12	112164722	114164722	trans	12	chr12:113164722	113164722	A	AAC	0.0019	rare	0	0.0019	0.0019	2.0425	0.3569	1.052e-08	TRUE	?+	1	novel	none		none	0.00182704	2.0425	0.359336	1.31506e-08	TRUE	TRUE	DDX54:intron_variant:1:ENSG00000123064:ENST00000306014,DDX54:intron_variant:0:ENSG00000123064:ENST00000546898,DDX54:intron_variant:0:ENSG00000123064:ENST00000314045	DDX54:intron_variant:1:ENSG00000123064:ENST00000306014,DDX54:intron_variant:0:ENSG00000123064:ENST00000546898,DDX54:intron_variant:0:ENSG00000123064:ENST00000314045	intron_variant	FALSE	DDX54	IQCD,TPCN1,DDX54,PLBD2,DTX1,RPH3A,OAS2,RASAL1,OAS3,SDSL,RITA1,OAS1,CFAP73,SLC8B1,LHX5,SDS	FALSE	FALSE	1		FALSE	FALSE
CR2.15.58766430.60766430	CR2	P20023	1	207454230	207489895	15	58766430	60766430	trans	15	chr15:59766430	59766430	T	C	0.0196	low-frequency	0.0042	0.0011	0.0206	0.7214	0.1261	1.067e-08	TRUE	-+	1	rs72753127	none		none	0.0114553	0.7214	0.127175	1.4074e-08	TRUE	TRUE			intergenic_variant	FALSE		BNIP2,GTF2A2,MYO1E,FOXB1,FAM81A,GCNT3	FALSE	FALSE	2		FALSE	FALSE
VASN.13.96434398.98434398	VASN	Q6EMK4	16	4371848	4383538	13	96434398	98434398	trans	13	chr13:97434398	97434398	T	G	0.0028	rare	0	0.0028	0.0028	-2.0051	0.3506	1.071e-08	TRUE	-?	1	rs1053089156	none		none	0.00308854	-2.0051	0.353966	1.47304e-08	TRUE	TRUE	RAP2A:5_prime_UTR_variant:1:ENSG00000125249:ENST00000245304	RAP2A:5_prime_UTR_variant:1:ENSG00000125249:ENST00000245304	5_prime_UTR_variant	FALSE	RAP2A	RAP2A,OXGR1,MBNL2	FALSE	FALSE	1		FALSE	FALSE
F11.18.34454083.46568258	F11	P03951	4	186266189	186289681	18	34454083	46568258	trans	18	chr18:35389882	35389882	T	C	0.0021	rare	0	0.0021	0.0021	-2.5577	0.4474	1.083e-08	FALSE	-?	1.70989e-05	rs115788391	none		none	0.00205903	-2.56808	0.452668	1.40142e-08	TRUE	FALSE			regulatory_region_variant	FALSE		ZSCAN30,ZNF397,MAPRE2,INO80C,DTNA,ZNF24,ENSG00000267140,ZNF396,GALNT1	FALSE	FALSE	117	rs144899131:T:C=synonymous_variant=MAPRE2,rs34130630:A:G=synonymous_variant=INO80C,rs11875555:A:G=synonymous_variant=INO80C	FALSE	FALSE
LYVE1.9.32117967.34117967	LYVE1	Q9Y5Y7	11	10556966	10611689	9	32117967	34117967	trans	9	chr9:33117967	33117967	T	C	0.417	common	0.0088	0.4084	0.426	0.1694	0.0274	6.576e-10	TRUE	++	1	rs7865362	Iron status biomarkers (ferritin levels);Aspartate aminotransferase levels		none	0.416263	0.1694	0.0275612	7.93036e-10	TRUE	TRUE	B4GALT1:intron_variant:1:ENSG00000086062:ENST00000379731,B4GALT1:intron_variant:0:ENSG00000086062:ENST00000535206	B4GALT1:intron_variant:1:ENSG00000086062:ENST00000379731,B4GALT1:intron_variant:0:ENSG00000086062:ENST00000535206	intron_variant	FALSE	B4GALT1	SMU1,B4GALT1,NFX1,DNAJA1,CHMP5,SPINK4,AQP3,APTX,NOL6,AQP7,TAF1L,BAG1,ANKRD18B,TMEM215	TRUE	FALSE	1		FALSE	FALSE
C2.7.93724564.95724564	C2	P06681	6	31897785	31945672	7	93724564	95724564	trans	7	chr7:94724564	94724564	A	G	0.0022	rare	0	0.0022	0.0022	-2.4666	0.4317	1.11e-08	TRUE	?-	1	rs938044967	none		none	0.00243605	-2.4666	0.436696	1.62016e-08	TRUE	TRUE			intergenic_variant	FALSE		CASD1,PEG10,PPP1R9A,SGCE,COL1A2	FALSE	FALSE	1		FALSE	FALSE
EFEMP1.4.183785149.187200811	EFEMP1	Q12805	2	55865967	55924139	4	183785149	187200811	trans	4	chr4:185854005	185854005	T	C	0.0018	rare	0	0.0018	0.0018	2.5859	0.4527	1.112e-08	TRUE	+?	1	rs574981769	none		none	0.00171585	2.5859	0.457383	1.57045e-08	TRUE	TRUE	SORBS2:intron_variant:0:ENSG00000154556:ENST00000444781,SORBS2:intron_variant:0:ENSG00000154556:ENST00000432655,SORBS2:intron_variant:0:ENSG00000154556:ENST00000431902,SORBS2:intron_variant:0:ENSG00000154556:ENST00000415274,SORBS2:intron_variant:0:ENSG00000154556:ENST00000355634,SORBS2:intron_variant:0:ENSG00000154556:ENST00000284776	SORBS2:intron_variant:0:ENSG00000154556:ENST00000444781,SORBS2:intron_variant:0:ENSG00000154556:ENST00000432655,SORBS2:intron_variant:0:ENSG00000154556:ENST00000431902,SORBS2:intron_variant:0:ENSG00000154556:ENST00000415274,SORBS2:intron_variant:0:ENSG00000154556:ENST00000355634,SORBS2:intron_variant:0:ENSG00000154556:ENST00000284776	intron_variant	FALSE	SORBS2	F11,SNX25,UFSP2,LRP2BP,CYP4V2,PDLIM3,ANKRD37,FAM149A,CCDC110,SORBS2,TLR3,C4orf47,KLKB1	FALSE	FALSE	6		FALSE	FALSE	KLKB1	KLKB1
NCAM1.1.71386286.73386286	NCAM1	P13591	11	112961247	113278436	1	71386286	73386286	trans	1	chr1:72386286	72386286	A	G	0.9953	rare	0	0.9953	0.9953	1.5502	0.2719	1.189e-08	TRUE	?+	1	novel	none		none	0.995432	1.5502	0.274485	1.62637e-08	TRUE	TRUE			intergenic_variant	FALSE		NEGR1	FALSE	FALSE	1		FALSE	FALSE
NOTCH1.9.103317225.105317225	NOTCH1	P46531	9	136494433	136546048	9	103317225	105317225	trans	9	chr9:104317225	104317225	C	G	0.0018	rare	0	0.0018	0.0018	-2.1435	0.3761	1.202e-08	TRUE	-?	1	rs1384327859	none		none	0.00171585	-2.1435	0.378755	1.5197e-08	TRUE	TRUE			intergenic_variant	FALSE		NIPSNAP3A,NIPSNAP3B,OR13C2,OR13C4,OR13C8,SMC2,OR13C9,ABCA1,OR13C3,OR13F1,OR13C5,OR13D1	FALSE	FALSE	9		FALSE	FALSE
LILRB2.11.0.1484729	LILRB2	Q8N423	19	54273812	54281184	11	0	1484729	trans	11	chr11:484729	484729	CGT	C	0.0018	rare	0	0.0018	0.0018	2.451	0.4303	1.227e-08	TRUE	+?	1	novel	none		rs745537104:C/T:intron_variant:none:none	0.00172295	2.451	0.434232	1.65715e-08	TRUE	TRUE	PTDSS2:intron_variant:1:ENSG00000174915:ENST00000308020	PTDSS2:intron_variant:1:ENSG00000174915:ENST00000308020	intron_variant	FALSE	PTDSS2	RIC8A,DEAF1,CD151,SIRT3,PGGHG,B4GALNT4,RNH1,RASSF7,ANO9,ODF3,SCGB1C1,PNPLA2,POLR2L,SCT,LRRC56,TSPAN4,ENSG00000288681,TMEM80,PIDD1,NLRP6,AP2A2,DRD4,PHRF1,CDHR5,IFITM3,EPS8L2,PKP3,RPLP2,ENSG00000288675,CRACR2B,IFITM2,IFITM1,GATD1,IRF7,LMNTD2,SIGIRR,CEND1,PSMD13,HRAS,SLC25A22,PTDSS2,BET1L,TALDO1,CHID1,IFITM5	FALSE	FALSE	1		FALSE	FALSE
F11.2.54406773.56406773	F11	P03951	4	186266189	186289681	2	54406773	56406773	trans	2	chr2:55406773	55406773	A	AAT	0.0078	rare	0	0.0078	0.0078	-1.2542	0.2203	1.242e-08	TRUE	-?	1	novel	none		none	0.00754976	-1.2542	0.222597	1.75664e-08	TRUE	TRUE	CCDC88A:intron_variant:1:ENSG00000115355:ENST00000436346,CCDC88A:intron_variant:0:ENSG00000115355:ENST00000647517,CCDC88A:intron_variant:0:ENSG00000115355:ENST00000647401,CCDC88A:intron_variant:0:ENSG00000115355:ENST00000647341,CCDC88A:intron_variant:0:ENSG00000115355:ENST00000646796,CCDC88A:intron_variant:0:ENSG00000115355:ENST00000645477,CCDC88A:intron_variant:0:ENSG00000115355:ENST00000645072,…	CCDC88A:intron_variant:1:ENSG00000115355:ENST00000436346,CCDC88A:intron_variant:0:ENSG00000115355:ENST00000647517,CCDC88A:intron_variant:0:ENSG00000115355:ENST00000647401,CCDC88A:intron_variant:0:ENSG00000115355:ENST00000647341,CCDC88A:intron_variant:0:ENSG00000115355:ENST00000646796,CCDC88A:intron_variant:0:ENSG00000115355:ENST00000645477,CCDC88A:intron_variant:0:ENSG00000115355:ENST00000645072,…	intron_variant	FALSE	CCDC88A	CLHC1,MTIF2,RPS27A,CCDC88A,EFEMP1,CFAP36,PNPT1,PPP4R3B,EML6,RTN4	FALSE	FALSE	8		FALSE	FALSE
ENG.9.109841624.134454074	ENG	P17813	9	127815013	127854658	9	109841624	134454074	cis	9	chr9:113614713	113614713	A	G	0.0022	rare	0	0.0022	0.0022	3.0253	0.3946	1.761e-14	FALSE	?+	0.00060587	novel	none		rs1277731385:G/T:non_coding_transcript_exon_variant:none:none	0.00213155	3.0253	0.40158	4.93975e-14	TRUE	FALSE			intergenic_variant	FALSE		SLC31A2,C9orf43,AMBP,SLC31A1,ALAD,ZNF618,CDC26,RGS3,WDR31,PRPF4,POLE3,KIF12,RNF183,FKBP15,HDHD3,BSPRY	TRUE	FALSE	1		FALSE	FALSE	ENG	ABO
ENG.9.109841624.134454074	ENG	P17813	9	127815013	127854658	9	109841624	134454074	cis	9	chr9:127815956	127815956	A	G	0.0028	rare	0	0.0028	0.0028	3.4366	0.3542	2.957e-22	FALSE	?+	0.000503496	rs1288949855	none		none	0.00274056	3.23259	0.365273	8.76887e-19	TRUE	FALSE	FPGS:downstream_gene_variant:1:ENSG00000136877:ENST00000373247,FPGS:downstream_gene_variant:0:ENSG00000136877:ENST00000630236,FPGS:downstream_gene_variant:0:ENSG00000136877:ENST00000393706,FPGS:downstream_gene_variant:0:ENSG00000136877:ENST00000373228,FPGS:downstream_gene_variant:0:ENSG00000136877:ENST00000373225,ENG:synonymous_variant:1:ENSG00000106991:ENST00000373203,ENG:synonymous_variant:0:EN…	ENG:synonymous_variant:1:ENSG00000106991:ENST00000373203,ENG:synonymous_variant:0:ENSG00000106991:ENST00000480266,ENG:synonymous_variant:0:ENSG00000106991:ENST00000344849	synonymous_variant	FALSE	ENG;ENG	STXBP1,DNM1,GARNL3,ENG,PTGES2,GOLGA2,CFAP157,BBLN,TOR2A,SWI5,RPL12,CDK9,TRUB2,DPM2,LRSAM1,SLC2A8,PTRH1,TTC16,CIZ1,SH2D3C,FPGS,LCN2,ZNF79,ST6GALNAC4,FAM102A,PIP5KL1,SLC25A25,ST6GALNAC6,NAIF1,ENSG00000257524,NIBAN2,AK1	TRUE	FALSE	43	rs1310045831:A:G=missense_variant=ADGRD2,rs1288949855:A:G=synonymous_variant=ENG	TRUE	FALSE	ENG	ABO
ENG.9.109841624.134454074	ENG	P17813	9	127815013	127854658	9	109841624	134454074	cis	9	chr9:127838998	127838998	T	C	0.3341	common	0.0235	0.3089	0.3561	0.1898	0.0285	2.721e-11	FALSE	++	0.00270831	rs11794565	none		none	0.335108	0.180929	0.028742	3.0752e-10	TRUE	FALSE	ENG:intron_variant:1:ENSG00000106991:ENST00000373203,ENG:intron_variant:0:ENSG00000106991:ENST00000480266,ENG:intron_variant:0:ENSG00000106991:ENST00000344849	ENG:intron_variant:1:ENSG00000106991:ENST00000373203,ENG:intron_variant:0:ENSG00000106991:ENST00000480266,ENG:intron_variant:0:ENSG00000106991:ENST00000344849	intron_variant	FALSE	ENG;ENG	STXBP1,COQ4,DNM1,GARNL3,ENG,PTGES2,GOLGA2,CFAP157,BBLN,TOR2A,SWI5,RPL12,CDK9,TRUB2,DPM2,LRSAM1,SLC2A8,PTRH1,TTC16,CIZ1,SH2D3C,FPGS,LCN2,ZNF79,ST6GALNAC4,FAM102A,PIP5KL1,SLC25A25,ST6GALNAC6,NAIF1,ENSG00000257524,NIBAN2,AK1	TRUE	TRUE	1		FALSE	FALSE	ENG	ABO
ENG.9.109841624.134454074	ENG	P17813	9	127815013	127854658	9	109841624	134454074	cis	9	chr9:133257230	133257230	A	G	0.1198	common	0.0199	0.0968	0.1371	0.5119	0.0428	6e-33	FALSE	++	0.0435915	rs8176725	none		none	0.118748	0.402801	0.0449013	2.94322e-19	TRUE	FALSE	ABO:intron_variant:1:ENSG00000175164:ENST00000611156,ABO:intron_variant:0:ENSG00000175164:ENST00000679909,ABO:intron_variant:0:ENSG00000175164:ENST00000538324	ABO:intron_variant:1:ENSG00000175164:ENST00000611156,ABO:intron_variant:0:ENSG00000175164:ENST00000679909,ABO:intron_variant:0:ENSG00000175164:ENST00000538324	intron_variant	FALSE	ABO	SURF6,CEL,SURF4,MED22,RPL7A,OBP2B,GTF3C5,TSC1,GFI1B,ENSG00000285245,ADAMTSL2,RALGDS,FAM163B,GBGT1,ABO,CACFD1,DBH,STKLD1,SLC2A6,SURF2,MYMK,REXO4,SURF1,ADAMTS13,SPACA9,AK8,SARDH	TRUE	TRUE	8	rs8176751:T:C=synonymous_variant=ABO,rs7853989:C:G=missense_variant=ABO	TRUE	FALSE	ENG	ABO
ENG.9.109841624.134454074	ENG	P17813	9	127815013	127854658	9	109841624	134454074	cis	9	chr9:133266456	133266456	T	C	0.2685	common	0.0041	0.2645	0.2726	-0.3959	0.0309	1.565e-37	TRUE	--	1	rs2519093	Soluble ICAM-1;Serum alkaline phosphatase levels;Serum levels of protein FAM3B;White blood cell count;Neutrophil count;LDL cholesterol levels x short total sleep time interaction 2df test;Venous thromboembolism;Blood urea nitrogen levels;Red blood cell traits multivariate analysis;Eosinophil counts;Total cholesterol levels;ABO BLOOD GROUP SYSTEM;Hematocrit;Allergic rhinitis;Allergy;Medication use…	association	none	0.267506	-0.322323	0.032505	3.54266e-23	TRUE	TRUE	ABO:intron_variant:1:ENSG00000175164:ENST00000611156,ABO:intron_variant:0:ENSG00000175164:ENST00000679909,ABO:intron_variant:0:ENSG00000175164:ENST00000538324	ABO:intron_variant:1:ENSG00000175164:ENST00000611156,ABO:intron_variant:0:ENSG00000175164:ENST00000679909,ABO:intron_variant:0:ENSG00000175164:ENST00000538324	intron_variant	FALSE	ABO	SURF6,CEL,SURF4,MED22,VAV2,RPL7A,OBP2B,GTF3C5,TSC1,GFI1B,ENSG00000285245,ADAMTSL2,RALGDS,FAM163B,GBGT1,ABO,CACFD1,DBH,STKLD1,SLC2A6,SURF2,MYMK,REXO4,SURF1,ADAMTS13,SPACA9,AK8,SARDH	TRUE	TRUE	12		FALSE	FALSE	ENG	ABO
TNC.9.110988626.116802396	TNC	P24821	9	115019575	115118257	9	110988626	116802396	cis	9	chr9:115085267	115085267	CA	CAA	0.9839	low-frequency	0	0.9839	0.9839	-1.1194	0.1557	6.488e-13	FALSE	-?	0.00892733	novel	none		none	0.983737	-1.06453	0.158541	1.88603e-11	TRUE	FALSE	TNC:intron_variant:1:ENSG00000041982:ENST00000350763,TNC:intron_variant:0:ENSG00000041982:ENST00000542877,TNC:intron_variant:0:ENSG00000041982:ENST00000537320,TNC:intron_variant:0:ENSG00000041982:ENST00000535648,TNC:intron_variant:0:ENSG00000041982:ENST00000423613,TNC:intron_variant:0:ENSG00000041982:ENST00000341037	TNC:intron_variant:1:ENSG00000041982:ENST00000350763,TNC:intron_variant:0:ENSG00000041982:ENST00000542877,TNC:intron_variant:0:ENSG00000041982:ENST00000537320,TNC:intron_variant:0:ENSG00000041982:ENST00000535648,TNC:intron_variant:0:ENSG00000041982:ENST00000423613,TNC:intron_variant:0:ENSG00000041982:ENST00000341037	intron_variant	FALSE	DELEC1;DELEC1;TNC	ATP6V1G1,TNC,TEX48,TNFSF15,TEX53,TMEM268,TNFSF8	TRUE	FALSE	47	rs112693691:T:C=splice_donor_variant=DELEC1;TNC,chr9:115115108:T:TAG=splice_region_variant=DELEC1;TNC	FALSE	TRUE	TNC
TNC.9.110988626.116802396	TNC	P24821	9	115019575	115118257	9	110988626	116802396	cis	9	chr9:115137374	115137374	A	G	0.6835	common	0.0249	0.6607	0.7107	0.2453	0.0295	8.909e-17	TRUE	++	1	rs4979500	none		none	0.684092	0.23654	0.0298614	2.35075e-15	TRUE	TRUE			intergenic_variant	FALSE	DELEC1;DELEC1	TNC,TEX48,TNFSF15,TEX53,TMEM268,TNFSF8	TRUE	TRUE	67		FALSE	FALSE	TNC
MET.2.158087496.160087496	MET	P08581	7	116672196	116798377	2	158087496	160087496	trans	2	chr2:159087496	159087496	T	G	0.0086	rare	0	0.0086	0.0086	-1.0639	0.1869	1.25e-08	TRUE	-?	1	rs1196281281	none		none	0.00894085	-1.0639	0.188441	1.64409e-08	TRUE	TRUE	TANC1:intron_variant:1:ENSG00000115183:ENST00000263635	TANC1:intron_variant:1:ENSG00000115183:ENST00000263635	intron_variant	FALSE	TANC1	DAPL1,WDSUB1,TANC1,BAZ2B,PKP4	FALSE	FALSE	1		FALSE	FALSE
THBS4.21.27751222.29751222	THBS4	P35443	5	79991311	80083287	21	27751222	29751222	trans	21	chr21:28751222	28751222	T	C	0.1564	common	0	0.1564	0.1564	-0.2907	0.0511	1.26e-08	TRUE	?-	1	rs150292721	none		none	0.155603	-0.2907	0.0515903	1.75285e-08	TRUE	TRUE			intergenic_variant	FALSE		CCT8,BACH1,USP16,N6AMT1,MAP3K7CL,LTN1,RWDD2B	FALSE	FALSE	62		FALSE	FALSE
MEGF9.9.119774153.121774153	MEGF9	Q9H1U4	9	120600811	120714470	9	119774153	121774153	cis	9	chr9:120612361	120612361	T	C	0.3086	common	0.0149	0.2944	0.3242	-0.3137	0.0289	1.72e-27	TRUE	--	1	rs2416760	none		none	0.309455	-0.3137	0.029452	1.7206e-26	TRUE	TRUE	MEGF9:intron_variant:1:ENSG00000106780:ENST00000373930	MEGF9:intron_variant:1:ENSG00000106780:ENST00000373930	intron_variant	FALSE	MEGF9	FBXW2,B3GALT9,TRAF1,CNTRL,CDK5RAP2,C5,PHF19,MEGF9,PSMD5	TRUE	FALSE	105		FALSE	FALSE	MEGF9
TIE1.9.130264118.135402149	TIE1	P35590	1	43300982	43323108	9	130264118	135402149	trans	9	chr9:133254328	133254328	T	C	0.0915	common	0.0062	0.0851	0.0975	0.8828	0.0472	4.099e-78	TRUE	++	1	rs1137827	none		none	0.0924492	0.8828	0.0501344	2.11398e-69	TRUE	TRUE	ABO:intron_variant:0:ENSG00000175164:ENST00000679909,ABO:downstream_gene_variant:1:ENSG00000175164:ENST00000611156,ABO:downstream_gene_variant:0:ENSG00000175164:ENST00000538324	ABO:intron_variant:0:ENSG00000175164:ENST00000679909	intron_variant	FALSE	ABO	SURF6,CEL,SURF4,MED22,RPL7A,OBP2B,GTF3C5,TSC1,GFI1B,ENSG00000285245,ADAMTSL2,RALGDS,FAM163B,GBGT1,ABO,CACFD1,DBH,STKLD1,SLC2A6,SURF2,MYMK,REXO4,SURF1,ADAMTS13,SPACA9,AK8,SARDH	TRUE	TRUE	21	rs8176749:T:C=synonymous_variant=ABO,rs8176747:C:G=missense_variant=ABO,rs8176746:T:G=missense_variant=ABO,rs8176743:T:C=missense_variant=ABO,rs8176741:A:G=synonymous_variant=ABO	TRUE	FALSE	ABO	ABO
TIE1.9.4016062.7576654	TIE1	P35590	1	43300982	43323108	9	4016062	7576654	trans	9	chr9:4645764	4645764	T	C	0.9975	rare	0	0.9975	0.9975	2.0879	0.3671	1.283e-08	TRUE	+?	1	rs1483423949	none		none	0.997598	2.0879	0.37055	1.75462e-08	TRUE	TRUE	SPATA6L:intron_variant:1:ENSG00000106686:ENST00000682582,SPATA6L:intron_variant:0:ENSG00000106686:ENST00000475086,SPATA6L:intron_variant:0:ENSG00000106686:ENST00000381890	SPATA6L:intron_variant:1:ENSG00000106686:ENST00000682582,SPATA6L:intron_variant:0:ENSG00000106686:ENST00000475086,SPATA6L:intron_variant:0:ENSG00000106686:ENST00000381890	intron_variant	FALSE	SPATA6L	INSL6,CDC37L1,AK3,SLC1A1,GLIS3,SPATA6L,RCL1,JAK2,PLPP6	FALSE	FALSE	28		FALSE	FALSE
MBL2.9.132268474.134268474	MBL2	P11226	10	52765380	52772784	9	132268474	134268474	trans	9	chr9:133257521	133257521	T	TC	0.5465	common	0.0106	0.5364	0.5577	-0.2159	0.0268	7.455e-16	TRUE	--	1	novel	none		rs77641731:T/C:missense_variant:none:none	0.54808	-0.2159	0.0270744	1.53207e-15	TRUE	TRUE	ABO:intron_variant:0:ENSG00000175164:ENST00000679909,ABO:frameshift_variant:1:ENSG00000175164:ENST00000611156,ABO:frameshift_variant:0:ENSG00000175164:ENST00000538324	ABO:frameshift_variant:1:ENSG00000175164:ENST00000611156,ABO:frameshift_variant:0:ENSG00000175164:ENST00000538324	frameshift_variant	TRUE	ABO	SURF6,CEL,SURF4,MED22,RPL7A,OBP2B,GTF3C5,TSC1,GFI1B,ENSG00000285245,ADAMTSL2,RALGDS,FAM163B,GBGT1,ABO,CACFD1,DBH,STKLD1,SLC2A6,SURF2,MYMK,REXO4,SURF1,ADAMTS13,SPACA9,AK8,SARDH	TRUE	TRUE	36	chr9:133257521:T:TC=frameshift_variant=ABO	FALSE	TRUE	ABO	ABO
MET.9.132270544.134270544	MET	P08581	7	116672196	116798377	9	132270544	134270544	trans	9	chr9:133273983	133273983	A	G	0.2683	common	0.0032	0.2651	0.2715	-0.2356	0.031	2.976e-14	TRUE	--	1	rs507666	Serum levels of protein ACE;Alanine aminotransferase levels;Coronary artery disease (myocardial infarction, percutaneous transluminal coronary angioplasty, coronary artery bypass grafting, angina or chromic ischemic heart disease);Serum levels of protein ICAM2;Urea levels;Triglyceride levels;Soluble ICAM-1;Serum levels of protein IGF1R;Creatinine levels;Neurological blood protein biomarker levels…	association	none	0.26686	-0.2356	0.0312931	5.12045e-14	TRUE	TRUE	ABO:intron_variant:1:ENSG00000175164:ENST00000611156,ABO:intron_variant:0:ENSG00000175164:ENST00000679909,ABO:intron_variant:0:ENSG00000175164:ENST00000538324	ABO:intron_variant:1:ENSG00000175164:ENST00000611156,ABO:intron_variant:0:ENSG00000175164:ENST00000679909,ABO:intron_variant:0:ENSG00000175164:ENST00000538324	intron_variant	FALSE	ABO	SURF6,CEL,SURF4,MED22,VAV2,RPL7A,OBP2B,GTF3C5,TSC1,GFI1B,ENSG00000285245,ADAMTSL2,RALGDS,FAM163B,GBGT1,ABO,CACFD1,DBH,STKLD1,SLC2A6,SURF2,MYMK,REXO4,SURF1,ADAMTS13,SPACA9,AK8,SARDH	TRUE	TRUE	12		FALSE	FALSE	ABO	ABO
CDH1.9.132347608.134347608	CDH1	P12830	16	68737292	68835537	9	132347608	134347608	trans	9	chr9:133254260	133254260	A	G	0.0917	common	0.0065	0.0847	0.0978	0.3845	0.0474	5.053e-16	FALSE	++	0.0324146	rs8176759	Plateletcrit;Red cell distribution width;Mean corpuscular hemoglobin;Granulocyte percentage of myeloid white cells		none	0.0924492	0.315922	0.0486924	8.69148e-11	TRUE	FALSE	ABO:intron_variant:0:ENSG00000175164:ENST00000679909,ABO:downstream_gene_variant:1:ENSG00000175164:ENST00000611156,ABO:downstream_gene_variant:0:ENSG00000175164:ENST00000538324	ABO:intron_variant:0:ENSG00000175164:ENST00000679909	intron_variant	FALSE	ABO	SURF6,CEL,SURF4,MED22,RPL7A,OBP2B,GTF3C5,TSC1,GFI1B,ENSG00000285245,ADAMTSL2,RALGDS,FAM163B,GBGT1,ABO,CACFD1,DBH,STKLD1,SLC2A6,SURF2,MYMK,REXO4,SURF1,ADAMTS13,SPACA9,AK8,SARDH	TRUE	FALSE	21	rs8176749:T:C=synonymous_variant=ABO,rs8176747:C:G=missense_variant=ABO,rs8176746:T:G=missense_variant=ABO,rs8176743:T:C=missense_variant=ABO,rs8176741:A:G=synonymous_variant=ABO	TRUE	FALSE	ABO	ABO
CDH1.9.132347608.134347608	CDH1	P12830	16	68737292	68835537	9	132347608	134347608	trans	9	chr9:133274414	133274414	A	G	0.2676	common	0.0032	0.2645	0.2708	-0.2888	0.031	1.12e-20	TRUE	--	1	rs532436	Serum levels of protein ISLR2;Dyslipidemia;Serum levels of protein MET;Circulating plasma alpha-Klotho levels;HDL cholesterol levels;Serum 25-Hydroxyvitamin D levels;Serum levels of protein DPEP2;Serum levels of protein CD200;Serum levels of protein LIFR;Serum levels of protein JAG1;Medication use antithrombotic agents;Myocardial infarction;Total cholesterol levels;Serum levels of protein AMY2B;S…	association	none	0.266215	-0.251721	0.0319598	3.3761e-15	TRUE	TRUE	ABO:intron_variant:1:ENSG00000175164:ENST00000611156,ABO:intron_variant:0:ENSG00000175164:ENST00000679909,ABO:intron_variant:0:ENSG00000175164:ENST00000538324	ABO:intron_variant:1:ENSG00000175164:ENST00000611156,ABO:intron_variant:0:ENSG00000175164:ENST00000679909,ABO:intron_variant:0:ENSG00000175164:ENST00000538324	intron_variant	FALSE	ABO	SURF6,CEL,SURF4,MED22,VAV2,RPL7A,OBP2B,GTF3C5,TSC1,GFI1B,ENSG00000285245,ADAMTSL2,RALGDS,FAM163B,GBGT1,ABO,CACFD1,DBH,STKLD1,SLC2A6,SURF2,MYMK,REXO4,SURF1,ADAMTS13,SPACA9,AK8,SARDH	TRUE	TRUE	12		FALSE	FALSE	ABO	ABO
IGLC2.5.125553643.127553643	IGLC2	P0DOY2	22	22900976	22901437	5	125553643	127553643	trans	5	chr5:126553643	126553643	CG	C	0.0105	low-frequency	0.0031	0.0057	0.0125	0.7452	0.1311	1.324e-08	TRUE	++	1	novel	none		rs1037232792:C/T:intron_variant:none:none	0.00919652	0.7452	0.131738	1.54338e-08	TRUE	TRUE	ALDH7A1:intron_variant:1:ENSG00000164904:ENST00000409134,ALDH7A1:intron_variant:0:ENSG00000164904:ENST00000637782,ALDH7A1:intron_variant:0:ENSG00000164904:ENST00000637272,ALDH7A1:intron_variant:0:ENSG00000164904:ENST00000637206,ALDH7A1:intron_variant:0:ENSG00000164904:ENST00000636886,ALDH7A1:intron_variant:0:ENSG00000164904:ENST00000636879,ALDH7A1:intron_variant:0:ENSG00000164904:ENST00000636743,…	ALDH7A1:intron_variant:1:ENSG00000164904:ENST00000409134,ALDH7A1:intron_variant:0:ENSG00000164904:ENST00000637782,ALDH7A1:intron_variant:0:ENSG00000164904:ENST00000637272,ALDH7A1:intron_variant:0:ENSG00000164904:ENST00000637206,ALDH7A1:intron_variant:0:ENSG00000164904:ENST00000636886,ALDH7A1:intron_variant:0:ENSG00000164904:ENST00000636879,ALDH7A1:intron_variant:0:ENSG00000164904:ENST00000636743,…	intron_variant	FALSE	ALDH7A1	TEX43,ALDH7A1,LMNB1,GRAMD2B,C5orf63,MARCHF3,PHAX	FALSE	FALSE	1		FALSE	FALSE
ICAM1.9.132366077.134366077	ICAM1	P05362	19	10271093	10286615	9	132366077	134366077	trans	9	chr9:133279427	133279427	T	C	0.2686	common	0.0032	0.2654	0.2719	-0.2989	0.031	5.034e-22	TRUE	--	1	rs635634	Varicose Veins;LDL cholesterol;Allergic disease asthma, hay fever and/or eczema age of onset;Venous thromboembolism;Type 2 diabetes;Serum levels of protein ICAM2;Neutrophil count;Low density lipoprotein cholesterol levels;Liver enzyme levels (gamma-glutamyl transferase);Sum neutrophil eosinophil counts;Blood protein levels in cardiovascular risk;Serum carcinoembryonic antigen levels;C-reactive pr…		none	0.267022	-0.2989	0.0314797	2.20181e-21	TRUE	TRUE	ABO:upstream_gene_variant:1:ENSG00000175164:ENST00000611156,ABO:upstream_gene_variant:0:ENSG00000175164:ENST00000679909,ABO:upstream_gene_variant:0:ENSG00000175164:ENST00000538324	ABO:upstream_gene_variant:1:ENSG00000175164:ENST00000611156,ABO:upstream_gene_variant:0:ENSG00000175164:ENST00000679909,ABO:upstream_gene_variant:0:ENSG00000175164:ENST00000538324	upstream_gene_variant	FALSE		SURF6,CEL,SURF4,MED22,VAV2,RPL7A,OBP2B,GTF3C5,TSC1,GFI1B,ENSG00000285245,ADAMTSL2,RALGDS,FAM163B,GBGT1,ABO,CACFD1,DBH,STKLD1,SLC2A6,SURF2,MYMK,REXO4,SURF1,ADAMTS13,SPACA9,AK8,SARDH	TRUE	TRUE	12		FALSE	FALSE	ABO	ABO
NOTCH1.9.132515321.134515321	NOTCH1	P46531	9	136494433	136546048	9	132515321	134515321	trans	9	chr9:133256028	133256028	T	C	0.0918	common	0.006	0.0854	0.0975	0.4956	0.0473	1.129e-25	TRUE	++	1	rs8176743	Angiopoietin-1 receptor levels;Red cell distribution width;Mean corpuscular hemoglobin;Blood protein levels;End-stage coagulation;Mean corpuscular volume;Intraocular pressure		none	0.0926105	0.4956	0.048161	7.77846e-25	TRUE	TRUE	ABO:missense_variant:1:ENSG00000175164:ENST00000611156,ABO:missense_variant:0:ENSG00000175164:ENST00000538324,ABO:intron_variant:0:ENSG00000175164:ENST00000679909	ABO:missense_variant:1:ENSG00000175164:ENST00000611156,ABO:missense_variant:0:ENSG00000175164:ENST00000538324	missense_variant	TRUE	ABO	SURF6,CEL,SURF4,MED22,RPL7A,OBP2B,GTF3C5,TSC1,GFI1B,ENSG00000285245,ADAMTSL2,RALGDS,FAM163B,GBGT1,ABO,CACFD1,DBH,STKLD1,SLC2A6,SURF2,MYMK,REXO4,SURF1,ADAMTS13,SPACA9,AK8,SARDH	TRUE	TRUE	21	rs8176749:T:C=synonymous_variant=ABO,rs8176747:C:G=missense_variant=ABO,rs8176746:T:G=missense_variant=ABO,rs8176743:T:C=missense_variant=ABO,rs8176741:A:G=synonymous_variant=ABO	TRUE	FALSE	ABO	ABO
FCN2.9.132574447.138034563	FCN2	Q15485	9	134880810	134887523	9	132574447	138034563	cis	9	chr9:134858932	134858932	A	C	0.0674	common	0.0201	0.037	0.0807	-0.727	0.0575	1.336e-36	FALSE	--	0.0199774	rs57464688	none		none	0.059858	-0.573316	0.0598117	9.21484e-22	TRUE	FALSE			regulatory_region_variant	FALSE		FCN2,COL5A1,FCN1,RXRA,OLFM1	TRUE	TRUE	2		FALSE	FALSE	FCN2	ABO
FCN2.9.132574447.138034563	FCN2	Q15485	9	134880810	134887523	9	132574447	138034563	cis	9	chr9:134884208	134884208	A	G	0.5111	common	0.0139	0.4964	0.5243	-0.6211	0.0269	4.38e-118	TRUE	--	1	rs7041446	none		none	0.511133	-0.512612	0.0304239	1.06756e-63	TRUE	TRUE	FCN2:intron_variant:1:ENSG00000160339:ENST00000291744,FCN2:intron_variant:0:ENSG00000160339:ENST00000350339	FCN2:intron_variant:1:ENSG00000160339:ENST00000291744,FCN2:intron_variant:0:ENSG00000160339:ENST00000350339	intron_variant	FALSE	FCN2	FCN2,COL5A1,FCN1,RXRA,OLFM1	TRUE	TRUE	3		FALSE	FALSE	FCN2	ABO
FCN2.9.132574447.138034563	FCN2	Q15485	9	134880810	134887523	9	132574447	138034563	cis	9	chr9:134892706	134892706	T	C	0.1721	common	0.0098	0.1612	0.181	-0.5158	0.0358	4.804e-47	FALSE	--	0.0468029	rs75430132	none		none	0.171507	-0.356515	0.0379594	5.88717e-21	TRUE	FALSE			intergenic_variant	FALSE		FCN2,COL5A1,FCN1,RXRA,OLFM1	TRUE	FALSE	1		FALSE	FALSE	FCN2	ABO
FCN2.9.132574447.138034563	FCN2	Q15485	9	134880810	134887523	9	132574447	138034563	cis	9	chr9:134911896	134911896	C	G	0.0082	rare	0	0.0082	0.0082	-1.7128	0.2168	2.785e-15	FALSE	-?	0.0134725	rs779727457	none		none	0.00789293	-1.30212	0.222478	4.83353e-09	TRUE	FALSE	FCN1:intron_variant:1:ENSG00000085265:ENST00000371806	FCN1:intron_variant:1:ENSG00000085265:ENST00000371806	intron_variant	FALSE	FCN1	FCN2,COL5A1,FCN1,RXRA,OLFM1	TRUE	FALSE	5		FALSE	FALSE	FCN2	ABO
PLXNB2.10.16818925.18818925	PLXNB2	O15031	22	50274979	50307646	10	16818925	18818925	trans	10	chr10:17824027	17824027	A	C	0.5383	common	0.0093	0.5281	0.5467	0.1664	0.0271	8.785e-10	TRUE	++	1	rs2477633	none		none	0.537593	0.1664	0.0272598	1.03295e-09	TRUE	TRUE	MRC1:intron_variant:1:ENSG00000260314:ENST00000569591	MRC1:intron_variant:1:ENSG00000260314:ENST00000569591	intron_variant	FALSE	MRC1	SLC39A12,ST8SIA6,MRC1,CACNB2,STAM,HACD1,TMEM236	TRUE	FALSE	5		FALSE	FALSE
NID1.10.18954082.20954082	NID1	P14543	1	235975830	236065109	10	18954082	20954082	trans	10	chr10:19971440	19971440	A	G	0.6937	common	0.0232	0.6729	0.7196	0.1686	0.03	1.946e-08	TRUE	++	1	rs10159712	Blood protein levels;Serum levels of protein C11orf87;Serum levels of protein DTX1		none	0.69474	0.1686	0.0301533	2.25204e-08	TRUE	TRUE	PLXDC2:intron_variant:1:ENSG00000120594:ENST00000377252,PLXDC2:intron_variant:0:ENSG00000120594:ENST00000377242	PLXDC2:intron_variant:1:ENSG00000120594:ENST00000377252,PLXDC2:intron_variant:0:ENSG00000120594:ENST00000377242	intron_variant	FALSE	PLXDC2	PLXDC2,MALRD1	TRUE	TRUE	8		FALSE	FALSE
NRP1.10.32167416.34167416	NRP1	O14786	10	33177492	33336262	10	32167416	34167416	cis	10	chr10:33187213	33187213	A	G	0.2051	common	0.0005	0.2046	0.2056	-0.365	0.0332	3.557e-28	TRUE	--	1	rs2383984	none		none	0.203775	-0.365	0.0338416	4.02818e-27	TRUE	TRUE	NRP1:upstream_gene_variant:0:ENSG00000099250:ENST00000413802,NRP1:intron_variant:1:ENSG00000099250:ENST00000374867,NRP1:intron_variant:0:ENSG00000099250:ENST00000395995,NRP1:intron_variant:0:ENSG00000099250:ENST00000374875,NRP1:intron_variant:0:ENSG00000099250:ENST00000265371	NRP1:intron_variant:1:ENSG00000099250:ENST00000374867,NRP1:intron_variant:0:ENSG00000099250:ENST00000395995,NRP1:intron_variant:0:ENSG00000099250:ENST00000374875,NRP1:intron_variant:0:ENSG00000099250:ENST00000265371	intron_variant	FALSE	NRP1	ITGB1,NRP1,CCDC7	TRUE	TRUE	21		FALSE	FALSE	NRP1
MBL2.10.48485928.61807069	MBL2	P11226	10	52765380	52772784	10	48485928	61807069	cis	10	chr10:52771466	52771466	T	C	0.0205	low-frequency	0.003	0.0171	0.0231	-1.1906	0.0915	1.091e-38	FALSE	--	0.00818452	rs1800451	Blood protein levels;ClinVar: phenotype not specified;MANNOSE-BINDING PROTEIN DEFICIENCY;Serum levels of protein MBL2	benign, likely benign	none	0.0200065	-1.44408	0.094336	6.7821e-53	TRUE	FALSE	MBL2:missense_variant:1:ENSG00000165471:ENST00000674931,MBL2:missense_variant:0:ENSG00000165471:ENST00000675947,MBL2:missense_variant:0:ENSG00000165471:ENST00000373968	MBL2:missense_variant:1:ENSG00000165471:ENST00000674931,MBL2:missense_variant:0:ENSG00000165471:ENST00000675947,MBL2:missense_variant:0:ENSG00000165471:ENST00000373968	missense_variant	TRUE	MBL2	PRKG1,MBL2,DKK1	TRUE	TRUE	7	rs1800451:T:C=missense_variant=MBL2	TRUE	FALSE	MBL2
MBL2.10.48485928.61807069	MBL2	P11226	10	52765380	52772784	10	48485928	61807069	cis	10	chr10:52771482	52771482	A	G	0.0645	common	0.0121	0.0511	0.0754	-0.3774	0.0549	6.111e-12	FALSE	--	0.0347311	rs5030737	Cystic Fibrosis;MANNOSE-BINDING PROTEIN DEFICIENCY;Serum levels of protein MBL2	pathogenic, risk factor	none	0.0630849	-0.709453	0.05633	2.26136e-36	TRUE	FALSE	MBL2:missense_variant:1:ENSG00000165471:ENST00000674931,MBL2:missense_variant:0:ENSG00000165471:ENST00000675947,MBL2:missense_variant:0:ENSG00000165471:ENST00000373968	MBL2:missense_variant:1:ENSG00000165471:ENST00000674931,MBL2:missense_variant:0:ENSG00000165471:ENST00000675947,MBL2:missense_variant:0:ENSG00000165471:ENST00000373968	missense_variant	TRUE	MBL2	PRKG1,MBL2,DKK1	TRUE	TRUE	1	rs5030737:A:G=missense_variant=MBL2	TRUE	FALSE	MBL2
MBL2.10.48485928.61807069	MBL2	P11226	10	52765380	52772784	10	48485928	61807069	cis	10	chr10:52777079	52777079	T	G	0.3891	common	0.0017	0.3872	0.3907	-0.8757	0.0277	7.71e-219	TRUE	--	1	rs7899547	Blood protein levels		none	0.390933	-0.9367	0.034744	4.35064e-160	TRUE	TRUE	MBL2:upstream_gene_variant:1:ENSG00000165471:ENST00000674931,MBL2:upstream_gene_variant:0:ENSG00000165471:ENST00000675947	MBL2:upstream_gene_variant:1:ENSG00000165471:ENST00000674931,MBL2:upstream_gene_variant:0:ENSG00000165471:ENST00000675947	upstream_gene_variant	FALSE		PRKG1,MBL2,DKK1	TRUE	TRUE	1		FALSE	FALSE	MBL2
MBL2.10.48485928.61807069	MBL2	P11226	10	52765380	52772784	10	48485928	61807069	cis	10	chr10:52807251	52807251	T	TG	0.0058	rare	0.0002	0.0056	0.006	-0.9731	0.1675	6.303e-09	FALSE	--	0.00308417	novel	none		none	0.00596967	-0.962826	0.169666	1.38829e-08	TRUE	FALSE			intergenic_variant	FALSE		MBL2,DKK1	TRUE	TRUE	40		FALSE	FALSE	MBL2
MBL2.10.48485928.61807069	MBL2	P11226	10	52765380	52772784	10	48485928	61807069	cis	10	chr10:52884928	52884928	T	C	0.21	common	0.0046	0.2051	0.2143	-0.4017	0.0319	2.721e-36	FALSE	--	0.0518725	rs1935932	none		rs1449296498:TTTT/-:intergenic_variant:none:none	0.210781	-0.272841	0.0336311	4.94801e-16	TRUE	FALSE			intergenic_variant	FALSE		MBL2	TRUE	FALSE	7		FALSE	FALSE	MBL2
IGFBP6.4.154950479.156950479	IGFBP6	P24592	12	53097436	53102345	4	154950479	156950479	trans	4	chr4:155950479	155950479	A	C	0.5159	common	0.0166	0.4982	0.5315	0.1557	0.0274	1.326e-08	TRUE	++	1	rs13108152	none		none	0.516457	0.1557	0.0275413	1.57375e-08	TRUE	TRUE	CTSO:intron_variant:1:ENSG00000256043:ENST00000433477,CTSO:intron_variant:0:ENSG00000256043:ENST00000680741,CTSO:intron_variant:0:ENSG00000256043:ENST00000680553,CTSO:intron_variant:0:ENSG00000256043:ENST00000679996,CTSO:intron_variant:0:ENSG00000256043:ENST00000679942,CTSO:intron_variant:0:ENSG00000256043:ENST00000679136	CTSO:intron_variant:1:ENSG00000256043:ENST00000433477,CTSO:intron_variant:0:ENSG00000256043:ENST00000680741,CTSO:intron_variant:0:ENSG00000256043:ENST00000680553,CTSO:intron_variant:0:ENSG00000256043:ENST00000679996,CTSO:intron_variant:0:ENSG00000256043:ENST00000679942,CTSO:intron_variant:0:ENSG00000256043:ENST00000679136	intron_variant	FALSE	CTSO	CTSO,TDO2,GUCY1A1,ASIC5,GUCY1B1	FALSE	FALSE	1		FALSE	FALSE
COL18A1.8.122358944.124358944	COL18A1	P39060	21	45405165	45513720	8	122358944	124358944	trans	8	chr8:123358944	123358944	A	T	0.0025	rare	0	0.0025	0.0025	-2.1987	0.3871	1.347e-08	TRUE	?-	1	novel	none		none	0.00243605	-2.1987	0.391078	1.88594e-08	TRUE	TRUE	ATAD2:intron_variant:1:ENSG00000156802:ENST00000287394,ATAD2:intron_variant:0:ENSG00000156802:ENST00000521903	ATAD2:intron_variant:1:ENSG00000156802:ENST00000287394,ATAD2:intron_variant:0:ENSG00000156802:ENST00000521903	intron_variant	FALSE	ATAD2	FAM83A,DERL1,ZHX1,ANXA13,ATAD2,FER1L6,NTAQ1,ZHX1-C8orf76,FAM91A1,FBXO32,ZHX2,C8orf76,KLHL38,TBC1D31	FALSE	FALSE	8		FALSE	FALSE
CRTAC1.10.96016354.98788527	CRTAC1	Q9NQ79	10	97865000	98030828	10	96016354	98788527	cis	10	chr10:97865562	97865562	T	C	0.2133	common	0.0098	0.2028	0.2224	-0.6335	0.0331	1.225e-81	TRUE	--	1	rs56007204	none		none	0.212165	-0.651802	0.0352769	3.1787e-76	TRUE	TRUE	GOLGA7B:intron_variant:1:ENSG00000155265:ENST00000370602,GOLGA7B:intron_variant:0:ENSG00000155265:ENST00000596005,CRTAC1:missense_variant:1:ENSG00000095713:ENST00000370597,CRTAC1:3_prime_UTR_variant:0:ENSG00000095713:ENST00000413387	CRTAC1:missense_variant:1:ENSG00000095713:ENST00000370597	missense_variant	TRUE	CRTAC1;GOLGA7B	ANKRD2,PI4K2A,CRTAC1,PGAM1,RRP12,ZFYVE27,HOGA1,GOLGA7B,EXOSC1,UBTD1,AVPI1,LOXL4,C10orf62,SFRP5,ZDHHC16,MORN4,ENSG00000249967,MMS19,MARVELD1,R3HCC1L	TRUE	TRUE	1	rs56007204:T:C=missense_variant=CRTAC1;GOLGA7B	TRUE	FALSE	CRTAC1
CRTAC1.10.96016354.98788527	CRTAC1	Q9NQ79	10	97865000	98030828	10	96016354	98788527	cis	10	chr10:97882974	97882974	T	C	0.4456	common	0.0237	0.4234	0.4708	-0.2189	0.0272	8.271e-16	FALSE	--	0.00369435	rs588061	Blood protein levels;Serum levels of protein CRTAC1		none	0.444821	-0.248165	0.0275253	1.95247e-19	TRUE	FALSE	CRTAC1:intron_variant:1:ENSG00000095713:ENST00000370597,CRTAC1:intron_variant:0:ENSG00000095713:ENST00000436034,CRTAC1:intron_variant:0:ENSG00000095713:ENST00000413387,CRTAC1:intron_variant:0:ENSG00000095713:ENST00000370591,CRTAC1:intron_variant:0:ENSG00000095713:ENST00000309155	CRTAC1:intron_variant:1:ENSG00000095713:ENST00000370597,CRTAC1:intron_variant:0:ENSG00000095713:ENST00000436034,CRTAC1:intron_variant:0:ENSG00000095713:ENST00000413387,CRTAC1:intron_variant:0:ENSG00000095713:ENST00000370591,CRTAC1:intron_variant:0:ENSG00000095713:ENST00000309155	intron_variant	FALSE	CRTAC1	ANKRD2,PI4K2A,CRTAC1,PGAM1,RRP12,ZFYVE27,HOGA1,GOLGA7B,EXOSC1,UBTD1,AVPI1,LOXL4,C10orf62,SFRP5,ZDHHC16,MORN4,ENSG00000249967,MMS19,MARVELD1,R3HCC1L	TRUE	TRUE	2		FALSE	FALSE	CRTAC1
GNLY.10.99069757.101069757	GNLY	P22749	2	85685175	85698852	10	99069757	101069757	trans	10	chr10:100069757	100069757	T	C	0.0651	common	0.018	0.0424	0.0794	-0.3123	0.0569	4.018e-08	TRUE	--	1	rs61751507	Blood protein levels;Serum levels of protein MMP8;Serum levels of protein FGFBP3;Creatine kinase levels;ClinVar: phenotype not specified;Anaphylotoxin inactivator deficiency	benign	none	0.0600194	-0.3123	0.0571838	4.72555e-08	TRUE	TRUE	CPN1:upstream_gene_variant:0:ENSG00000120054:ENST00000441382,CPN1:missense_variant:1:ENSG00000120054:ENST00000370418	CPN1:missense_variant:1:ENSG00000120054:ENST00000370418	missense_variant	TRUE	CPN1	ERLIN1,PKD2L1,SLC25A28,ENSG00000255339,CWF19L1,CUTC,HIF1AN,BLOC1S2,DNMBP,SCD,CHUK,CPN1,COX15,SEC31B,WNT8B,NDUFB8,ENSG00000285932,ABCC2,ENTPD7	TRUE	TRUE	32	rs61733667:A:G=synonymous_variant=CPN1,rs61751507:T:C=missense_variant=CPN1	TRUE	FALSE
GNLY.7.54297406.56297406	GNLY	P22749	2	85685175	85698852	7	54297406	56297406	trans	7	chr7:55297406	55297406	C	G	0.0028	rare	0	0.0028	0.0028	-1.7759	0.3127	1.349e-08	TRUE	?-	1	rs147054324	none		none	0.00274223	-1.7759	0.315027	1.72747e-08	TRUE	TRUE			intergenic_variant	FALSE		EGFR,VOPP1,SEPTIN14,LANCL2	FALSE	FALSE	1		FALSE	FALSE
COL18A1.12.82746403.84746403	COL18A1	P39060	21	45405165	45513720	12	82746403	84746403	trans	12	chr12:83746403	83746403	A	AT	0.0022	rare	0	0.0022	0.0022	-2.2633	0.3986	1.366e-08	TRUE	?-	1	novel	none		rs1036905407:A/-:intergenic_variant:none:none|rs1051313741:A/T:intergenic_variant:none:none	0.00213155	-2.2633	0.402417	1.86294e-08	TRUE	TRUE			intergenic_variant	FALSE			FALSE	FALSE	1		FALSE	FALSE
QPCT.13.44377387.46377387	QPCT	Q16769	2	37342827	37373322	13	44377387	46377387	trans	13	chr13:45261694	45261694	A	G	0.9981	rare	0	0.9981	0.9981	2.4261	0.4278	1.415e-08	TRUE	?+	1	novel	none		none	0.998173	2.4261	0.431875	1.93633e-08	TRUE	TRUE	GTF2F2:intron_variant:1:ENSG00000188342:ENST00000340473	GTF2F2:intron_variant:1:ENSG00000188342:ENST00000340473	intron_variant	FALSE	GTF2F2	GTF2F2,CBY2,SLC25A30,KCTD4,TPT1,ERICH6B,GPALPP1,NUFIP1,COG3	FALSE	FALSE	3		FALSE	FALSE
REG1A.10.121562381.123562381	REG1A	P05451	2	79120362	79123409	10	121562381	123562381	trans	10	chr10:122548038	122548038	A	G	0.6305	common	0.002	0.6285	0.6324	0.2009	0.0279	6.424e-13	TRUE	++	1	rs3013222	none		none	0.631494	0.2009	0.0281275	9.16716e-13	TRUE	TRUE			intergenic_variant	FALSE		ENSG00000286088,ACADSB,TACC2,C10orf88,IKZF5,FAM24A,FAM24B,PSTK,CUZD1,C10orf120,ARMS2,DMBT1,BTBD16,PLEKHA1,ENSG00000286135,HTRA1	TRUE	TRUE	9		FALSE	FALSE
F11.12.118854747.120854747	F11	P03951	4	186266189	186289681	12	118854747	120854747	trans	12	chr12:119854747	119854747	A	G	0.0018	rare	0	0.0018	0.0018	-2.4784	0.4372	1.439e-08	TRUE	-?	1	rs193241858	none		none	0.00171585	-2.4784	0.441325	1.95637e-08	TRUE	TRUE	CIT:intron_variant:1:ENSG00000122966:ENST00000392521,CIT:intron_variant:0:ENSG00000122966:ENST00000612548,CIT:intron_variant:0:ENSG00000122966:ENST00000536325,CIT:intron_variant:0:ENSG00000122966:ENST00000261833	CIT:intron_variant:1:ENSG00000122966:ENST00000392521,CIT:intron_variant:0:ENSG00000122966:ENST00000612548,CIT:intron_variant:0:ENSG00000122966:ENST00000536325,CIT:intron_variant:0:ENSG00000122966:ENST00000261833	intron_variant	FALSE	CIT	CIT,RAB35,MSI1,PLA2G1B,PXN,CCDC60,BICDL1,RPLP0,PRKAB1,GCN1,TMEM233,SIRT4	FALSE	FALSE	1		FALSE	FALSE
LILRB2.4.179432921.181432921	LILRB2	Q8N423	19	54273812	54281184	4	179432921	181432921	trans	4	chr4:180432921	180432921	T	TTTC	0.0039	rare	0	0.0039	0.0039	1.4739	0.2602	1.468e-08	TRUE	+?	1	novel	none		rs74439095:T/C:intergenic_variant:none:none|rs913741928:TTTCTTTT/TTT:intergenic_variant:none:none	0.00378267	1.4739	0.262053	1.86113e-08	TRUE	TRUE			intergenic_variant	FALSE			FALSE	FALSE	1		FALSE	FALSE
ANG.9.80056543.82056543	ANG	P03950	14	20684177	20698971	9	80056543	82056543	trans	9	chr9:81056543	81056543	A	AC	0.0036	rare	0	0.0036	0.0036	-1.5966	0.282	1.501e-08	TRUE	-?	1	novel	none		rs931570467:A/C/G:intergenic_variant:none:none|rs1246719122:ACA/A:intergenic_variant:none:none	0.00343407	-1.5966	0.284187	1.9303e-08	TRUE	TRUE			intergenic_variant	FALSE			FALSE	FALSE	1		FALSE	FALSE
SAA4.11.7242796.21263701	SAA4	P35542	11	18231355	18236802	11	7242796	21263701	cis	11	chr11:18223153	18223153	A	T	0.9486	common	0.0169	0.9363	0.9717	-1.3398	0.0651	3.23e-94	TRUE	--	1	rs56149966	none		none	0.95434	-1.1031	0.0719852	5.2828e-53	TRUE	TRUE			intergenic_variant	FALSE		IGSF22,SAA2-SAA4,SPTY2D1,SPTY2D1OS,GTF2H1,LDHAL6A,LDHA,UEVLD,HPS5,MRGPRX3,SAA2,MRGPRX4,SAA4,TMEM86A,SERGEF,SAA1,KCNC1,SAAL1,LDHC,TPH1,TSG101	TRUE	TRUE	14	rs2460827:T:C=missense_variant=SAA2-SAA4;SAA4	TRUE	FALSE	SAA4
SAA4.11.7242796.21263701	SAA4	P35542	11	18231355	18236802	11	7242796	21263701	cis	11	chr11:18226667	18226667	A	G	0.4906	common	0.0675	0.4203	0.5555	-0.5076	0.0274	8.995e-77	FALSE	--	0.0382978	rs7117484	none		none	0.490642	-0.435242	0.0295848	5.42462e-49	TRUE	FALSE	SAA4:downstream_gene_variant:1:ENSG00000148965:ENST00000278222,SAA2-SAA4:downstream_gene_variant:1:ENSG00000255071:ENST00000524555	SAA4:downstream_gene_variant:1:ENSG00000148965:ENST00000278222,SAA2-SAA4:downstream_gene_variant:1:ENSG00000255071:ENST00000524555	downstream_gene_variant	FALSE		IGSF22,SAA2-SAA4,SPTY2D1,SPTY2D1OS,GTF2H1,LDHAL6A,LDHA,UEVLD,HPS5,MRGPRX3,SAA2,MRGPRX4,SAA4,TMEM86A,SERGEF,SAA1,KCNC1,SAAL1,LDHC,TPH1,TSG101	TRUE	TRUE	46		FALSE	FALSE	SAA4
SAA4.11.7242796.21263701	SAA4	P35542	11	18231355	18236802	11	7242796	21263701	cis	11	chr11:18357336	18357336	A	G	0.8354	common	0.0138	0.8217	0.8492	0.5558	0.0364	1.376e-52	FALSE	++	0.00230252	rs4150658	none		none	0.836399	0.544295	0.0378755	7.91074e-47	TRUE	FALSE	GTF2H1:intron_variant:1:ENSG00000110768:ENST00000265963,GTF2H1:intron_variant:0:ENSG00000110768:ENST00000534641,GTF2H1:intron_variant:0:ENSG00000110768:ENST00000530496,GTF2H1:intron_variant:0:ENSG00000110768:ENST00000526630,GTF2H1:intron_variant:0:ENSG00000110768:ENST00000453096	GTF2H1:intron_variant:1:ENSG00000110768:ENST00000265963,GTF2H1:intron_variant:0:ENSG00000110768:ENST00000534641,GTF2H1:intron_variant:0:ENSG00000110768:ENST00000530496,GTF2H1:intron_variant:0:ENSG00000110768:ENST00000526630,GTF2H1:intron_variant:0:ENSG00000110768:ENST00000453096	intron_variant	FALSE	GTF2H1	SAA2-SAA4,SPTY2D1,PTPN5,SPTY2D1OS,GTF2H1,LDHAL6A,LDHA,UEVLD,HPS5,MRGPRX3,SAA2,MRGPRX4,LDHC,SAA4,TMEM86A,SERGEF,SAA1,SAAL1,IGSF22,TPH1,TSG101	TRUE	FALSE	53	rs7128017:T:G=missense_variant=HPS5	TRUE	FALSE	SAA4
LYVE1.11.9570275.11570275	LYVE1	Q9Y5Y7	11	10556966	10611689	11	9570275	11570275	cis	11	chr11:10623494	10623494	T	C	0.0539	common	0.0009	0.053	0.0548	0.4671	0.0607	1.354e-14	TRUE	++	1	rs79909758	none		none	0.0538884	0.4671	0.0612782	2.48586e-14	TRUE	TRUE	IRAG1:intron_variant:1:ENSG00000072952:ENST00000423302,IRAG1:intron_variant:0:ENSG00000072952:ENST00000558540,IRAG1:intron_variant:0:ENSG00000072952:ENST00000547195,IRAG1:intron_variant:0:ENSG00000072952:ENST00000541483,IRAG1:intron_variant:0:ENSG00000072952:ENST00000534266,IRAG1:intron_variant:0:ENSG00000072952:ENST00000531107,IRAG1:intron_variant:0:ENSG00000072952:ENST00000527509,IRAG1:intron_v…	IRAG1:intron_variant:1:ENSG00000072952:ENST00000423302,IRAG1:intron_variant:0:ENSG00000072952:ENST00000558540,IRAG1:intron_variant:0:ENSG00000072952:ENST00000547195,IRAG1:intron_variant:0:ENSG00000072952:ENST00000541483,IRAG1:intron_variant:0:ENSG00000072952:ENST00000534266,IRAG1:intron_variant:0:ENSG00000072952:ENST00000531107,IRAG1:intron_variant:0:ENSG00000072952:ENST00000527509,IRAG1:intron_v…	intron_variant	FALSE	IRAG1	AMPD3,LYVE1,RNF141,IRAG1,EIF4G2,SBF2,ZBED5,MTRNR2L8,ADM,CTR9	TRUE	TRUE	14	rs75009793:A:G=splice_region_variant=IRAG1,rs35468145:A:G=missense_variant=IRAG1	TRUE	FALSE	LYVE1
COL18A1.9.9364739.11364739	COL18A1	P39060	21	45405165	45513720	9	9364739	11364739	trans	9	chr9:10264771	10264771	T	G	0.0028	rare	0	0.0028	0.0028	-2.0045	0.3544	1.543e-08	TRUE	?-	1	rs761724301	none		none	0.00274056	-2.0045	0.357785	2.11244e-08	TRUE	TRUE	PTPRD:intron_variant:1:ENSG00000153707:ENST00000381196,PTPRD:intron_variant:0:ENSG00000153707:ENST00000463477	PTPRD:intron_variant:1:ENSG00000153707:ENST00000381196,PTPRD:intron_variant:0:ENSG00000153707:ENST00000463477	intron_variant	FALSE	PTPRD	PTPRD	FALSE	FALSE	5		FALSE	FALSE
CD59.11.32770376.34770376	CD59	P13987	11	33703010	33736479	11	32770376	34770376	cis	11	chr11:33701277	33701277	T	C	0.1975	common	0.024	0.1712	0.2193	-0.2719	0.0338	9.409e-16	TRUE	--	1	rs831616	none		none	0.198128	-0.2719	0.0341512	1.69766e-15	TRUE	TRUE	ENSG00000284969:intron_variant:1:ENSG00000284969:ENST00000534312,CD59:downstream_gene_variant:1:ENSG00000085063:ENST00000642928,CD59:downstream_gene_variant:0:ENSG00000085063:ENST00000652678,CD59:downstream_gene_variant:0:ENSG00000085063:ENST00000651785,C11orf91:upstream_gene_variant:1:ENSG00000205177:ENST00000379011,C11orf91:upstream_gene_variant:0:ENSG00000205177:ENST00000531145	ENSG00000284969:intron_variant:1:ENSG00000284969:ENST00000534312	intron_variant	FALSE		CD59,LMO2,NAT10,ENSG00000284969,C11orf91,KIAA1549L,HIPK3,FBXO3,CAPRIN1,ABTB2	TRUE	TRUE	4		FALSE	FALSE	CD59
NOTCH1.6.6277330.8277330	NOTCH1	P46531	9	136494433	136546048	6	6277330	8277330	trans	6	chr6:7277330	7277330	G	GGTGAA	0.0021	rare	0	0.0021	0.0021	-2.3605	0.4173	1.547e-08	TRUE	-?	1	novel	none		rs1166345188:G/C:intron_variant:none:none	0.00206186	-2.3605	0.421484	2.13792e-08	TRUE	TRUE	SSR1:intron_variant:0:ENSG00000124783:ENST00000650389,SSR1:intron_variant:0:ENSG00000124783:ENST00000474597,SSR1:downstream_gene_variant:1:ENSG00000124783:ENST00000244763	SSR1:intron_variant:0:ENSG00000124783:ENST00000650389,SSR1:intron_variant:0:ENSG00000124783:ENST00000474597	intron_variant	FALSE	SSR1	BMP6,DSP,RIOK1,CAGE1,SNRNP48,SSR1,RREB1	FALSE	FALSE	1		FALSE	FALSE
ICAM3.1.167996315.169996315	ICAM3	P32942	19	10333776	10339661	1	167996315	169996315	trans	1	chr1:168961960	168961960	A	G	0.0032	rare	0.0011	0.0007	0.0037	-1.589	0.281	1.558e-08	TRUE	--	1	rs193016249	none		none	0.00225879	-1.589	0.282919	1.94927e-08	TRUE	TRUE			intergenic_variant	FALSE	LINC00970	NME7,CCDC181,XCL2,BLZF1,ATP1B1,DPT,XCL1	FALSE	FALSE	15		FALSE	FALSE
FETUB.4.45728410.47728410	FETUB	Q9UGM5	3	186635969	186653141	4	45728410	47728410	trans	4	chr4:46728410	46728410	T	C	0.0018	rare	0	0.0018	0.0018	-2.4906	0.4405	1.57e-08	TRUE	-?	1	novel	none		none	0.00205903	-2.4906	0.444699	2.13552e-08	TRUE	TRUE			intergenic_variant	FALSE		GABRB1,GABRA4,GABRA2,COX7B2	FALSE	FALSE	1		FALSE	FALSE
DEFA1.4.21579219.23579219	DEFA1	P59665	8	6977649	6980092	4	21579219	23579219	trans	4	chr4:22579219	22579219	CAAT	C	0.9985	rare	0	0.9985	0.9985	-2.8999	0.5136	1.641e-08	TRUE	?-	1	novel	none		rs1429431222:C/A:intergenic_variant:none:none	0.998172	-2.8999	0.518725	2.26497e-08	TRUE	TRUE			intergenic_variant	FALSE		ADGRA3	FALSE	FALSE	33		FALSE	FALSE
QPCT.11.64788053.66788053	QPCT	Q16769	2	37342827	37373322	11	64788053	66788053	trans	11	chr11:65788053	65788053	A	G	0.3349	common	0.0309	0.3044	0.3662	0.1882	0.0287	5.402e-11	TRUE	++	1	rs10896045	Serum 25-Hydroxyvitamin D levels;Serum levels of protein QPCT;Systemic lupus erythematosus;Blood protein levels		none	0.331343	0.1882	0.028894	7.34375e-11	TRUE	TRUE	OVOL1:intron_variant:1:ENSG00000172818:ENST00000335987	OVOL1:intron_variant:1:ENSG00000172818:ENST00000335987	intron_variant	FALSE	OVOL1	KCNK7,CST6,PCNX3,MAP3K11,CCDC85B,FRMD8,SART1,DPF2,SIPA1,RNASEH2C,EIF1AD,TIGD3,GAL3ST3,ZNRD2,KAT5,SLC25A45,CTSW,BANF1,EHBP1L1,FAM89B,SCYL1,C11orf68,CATSPER1,CFL1,PACS1,KLC2,CNIH2,FIBP,RAB1B,AP5B1,CDC42EP2,RELA,FOSL1,POLA2,EFEMP2,TSGA10IP,YIF1A,DRAP1,MUS81,ENSG00000285816,OVOL1,SNX32,LTBP3,SF3B2	TRUE	TRUE	1		FALSE	FALSE
LILRB1.4.105175226.107175226	LILRB1	Q8NHL6	19	54617158	54638022	4	105175226	107175226	trans	4	chr4:105973683	105973683	T	C	0.0024	rare	0.0009	0.0006	0.0028	-1.7798	0.3153	1.654e-08	TRUE	--	1	rs549439615	none		none	0.00177477	-1.7798	0.31732	2.03667e-08	TRUE	TRUE	NPNT:intron_variant:0:ENSG00000168743:ENST00000505917,NPNT:downstream_gene_variant:1:ENSG00000168743:ENST00000379987,NPNT:downstream_gene_variant:0:ENSG00000168743:ENST00000514837,NPNT:downstream_gene_variant:0:ENSG00000168743:ENST00000514622,NPNT:downstream_gene_variant:0:ENSG00000168743:ENST00000506666,NPNT:downstream_gene_variant:0:ENSG00000168743:ENST00000504787,NPNT:downstream_gene_variant:0…	NPNT:intron_variant:0:ENSG00000168743:ENST00000505917	intron_variant	FALSE	NPNT	TBCK,GSTCD,PPA2,AIMP1,ARHGEF38,GIMD1,NPNT,INTS12	FALSE	FALSE	49		FALSE	FALSE
CD59.2.212311035.214311035	CD59	P13987	11	33703010	33736479	2	212311035	214311035	trans	2	chr2:213311035	213311035	T	G	0.0018	rare	0	0.0018	0.0018	2.5001	0.443	1.664e-08	TRUE	+?	1	rs1575155324	none		none	0.00205903	2.5001	0.447337	2.28574e-08	TRUE	TRUE	SPAG16:intron_variant:1:ENSG00000144451:ENST00000331683,SPAG16:intron_variant:0:ENSG00000144451:ENST00000447990,SPAG16:intron_variant:0:ENSG00000144451:ENST00000432529,SPAG16:intron_variant:0:ENSG00000144451:ENST00000413312	SPAG16:intron_variant:1:ENSG00000144451:ENST00000331683,SPAG16:intron_variant:0:ENSG00000144451:ENST00000447990,SPAG16:intron_variant:0:ENSG00000144451:ENST00000432529,SPAG16:intron_variant:0:ENSG00000144451:ENST00000413312	intron_variant	FALSE	SPAG16	IKZF2,SPAG16	FALSE	FALSE	1		FALSE	FALSE
PRCP.11.77194663.86536733	PRCP	P42785	11	82822936	82970584	11	77194663	86536733	cis	11	chr11:79970020	79970020	T	C	0.006	rare	0	0.006	0.006	-2.1649	0.2472	1.972e-18	TRUE	-?	1	rs148632654	none		none	0.00583391	-1.86328	0.257907	5.02612e-13	TRUE	TRUE			intergenic_variant	FALSE			TRUE	FALSE	5		FALSE	FALSE	PRCP
PRCP.11.77194663.86536733	PRCP	P42785	11	82822936	82970584	11	77194663	86536733	cis	11	chr11:82795670	82795670	A	C	0.0045	rare	0.0017	0.0009	0.0053	-1.9134	0.2425	2.977e-15	FALSE	--	0.0586557	rs543233230	none		none	0.00290416	-1.57771	0.250367	2.94654e-10	TRUE	FALSE			intergenic_variant	FALSE	LINC02734	FAM181B,RAB30,DDIAS,PCF11,ANKRD42,CCDC90B,PRCP	TRUE	FALSE	17	rs140677570:T:C=missense_variant=PRCP	TRUE	FALSE	PRCP
NCAM1.11.110136383.116989163	NCAM1	P13591	11	112961247	113278436	11	110136383	116989163	cis	11	chr11:112726843	112726843	T	C	0.5029	common	0.0587	0.4409	0.5586	-0.1804	0.0273	3.665e-11	FALSE	--	0.00270537	rs1870496	none		none	0.505002	-0.195214	0.0275188	1.30441e-12	TRUE	FALSE			intergenic_variant	FALSE		NCAM1,PTS,PLET1	TRUE	TRUE	58		FALSE	FALSE	NCAM1
NCAM1.11.110136383.116989163	NCAM1	P13591	11	112961247	113278436	11	110136383	116989163	cis	11	chr11:113118998	113118998	T	G	0.3729	common	0.0611	0.3033	0.4265	-0.2568	0.0287	3.911e-19	FALSE	--	0.00715986	rs1436111	none		none	0.370681	-0.223312	0.0291657	1.90833e-14	TRUE	FALSE	NCAM1:intron_variant:1:ENSG00000149294:ENST00000316851,NCAM1:intron_variant:0:ENSG00000149294:ENST00000621850,NCAM1:intron_variant:0:ENSG00000149294:ENST00000621518,NCAM1:intron_variant:0:ENSG00000149294:ENST00000621128,NCAM1:intron_variant:0:ENSG00000149294:ENST00000620046,NCAM1:intron_variant:0:ENSG00000149294:ENST00000619839,NCAM1:intron_variant:0:ENSG00000149294:ENST00000618266,NCAM1:intron_v…	NCAM1:intron_variant:1:ENSG00000149294:ENST00000316851,NCAM1:intron_variant:0:ENSG00000149294:ENST00000621850,NCAM1:intron_variant:0:ENSG00000149294:ENST00000621518,NCAM1:intron_variant:0:ENSG00000149294:ENST00000621128,NCAM1:intron_variant:0:ENSG00000149294:ENST00000620046,NCAM1:intron_variant:0:ENSG00000149294:ENST00000619839,NCAM1:intron_variant:0:ENSG00000149294:ENST00000618266,NCAM1:intron_v…	intron_variant	FALSE	NCAM1	NCAM1,ANKK1,TTC12,DRD2	TRUE	TRUE	18		FALSE	FALSE	NCAM1
NCAM1.11.110136383.116989163	NCAM1	P13591	11	112961247	113278436	11	110136383	116989163	cis	11	chr11:113207864	113207864	A	G	0.0305	low-frequency	0.0107	0.0103	0.0361	-1.3907	0.0897	3.486e-54	TRUE	--	1	rs17115160	none		none	0.0237173	-1.36709	0.0947972	3.8085e-47	TRUE	TRUE	NCAM1:missense_variant:1:ENSG00000149294:ENST00000316851,NCAM1:missense_variant:0:ENSG00000149294:ENST00000621850,NCAM1:missense_variant:0:ENSG00000149294:ENST00000621518,NCAM1:missense_variant:0:ENSG00000149294:ENST00000621128,NCAM1:missense_variant:0:ENSG00000149294:ENST00000619839,NCAM1:missense_variant:0:ENSG00000149294:ENST00000618266,NCAM1:missense_variant:0:ENSG00000149294:ENST00000615285,…	NCAM1:missense_variant:1:ENSG00000149294:ENST00000316851,NCAM1:missense_variant:0:ENSG00000149294:ENST00000621850,NCAM1:missense_variant:0:ENSG00000149294:ENST00000621518,NCAM1:missense_variant:0:ENSG00000149294:ENST00000621128,NCAM1:missense_variant:0:ENSG00000149294:ENST00000619839,NCAM1:missense_variant:0:ENSG00000149294:ENST00000618266,NCAM1:missense_variant:0:ENSG00000149294:ENST00000615285,…	missense_variant	TRUE	NCAM1	ANKK1,TMPRSS5,TTC12,NCAM1,DRD2	TRUE	TRUE	1	rs17115160:A:G=missense_variant=NCAM1	TRUE	FALSE	NCAM1
FCN2.11.113539038.115539038	FCN2	Q15485	9	134880810	134887523	11	113539038	115539038	trans	11	chr11:114570155	114570155	A	G	0.8589	common	0.0057	0.853	0.8645	0.6215	0.0391	7.247e-57	TRUE	++	1	rs11215062	none		none	0.858341	0.6215	0.0407764	1.8702e-52	TRUE	TRUE	NXPE4:downstream_gene_variant:1:ENSG00000137634:ENST00000375478,NXPE4:downstream_gene_variant:0:ENSG00000137634:ENST00000424261	NXPE4:downstream_gene_variant:1:ENSG00000137634:ENST00000375478,NXPE4:downstream_gene_variant:0:ENSG00000137634:ENST00000424261	downstream_gene_variant	FALSE		C11orf71,NXPE4,NXPE1,ENSG00000255663,ZBTB16,NNMT,REXO2,NXPE2,RBM7	TRUE	TRUE	142	rs7941796:A:G=synonymous_variant=NXPE1,rs7941923:T:C=synonymous_variant=NXPE1,rs7944960:A:G=missense_variant=NXPE1,rs12421748:A:G=synonymous_variant=NXPE4	TRUE	FALSE
ICAM3.12.121541349.123541349	ICAM3	P32942	19	10333776	10339661	12	121541349	123541349	trans	12	chr12:122541349	122541349	CT	C	0.9978	rare	0	0.9978	0.9978	-1.9469	0.345	1.671e-08	TRUE	-?	1	novel	none		rs1242561758:C/T:intron_variant:none:none	0.997924	-1.9469	0.347435	2.09896e-08	TRUE	TRUE	KNTC1:intron_variant:1:ENSG00000184445:ENST00000333479,KNTC1:intron_variant:0:ENSG00000184445:ENST00000450485	KNTC1:intron_variant:1:ENSG00000184445:ENST00000333479,KNTC1:intron_variant:0:ENSG00000184445:ENST00000450485	intron_variant	FALSE	KNTC1	PITPNM2,KNTC1,B3GNT4,HCAR2,CLIP1,ENSG00000256861,HIP1R,ARL6IP4,ABCB9,OGFOD2,IL31,RSRC2,HCAR1,MLXIP,HCAR3,VPS33A,ENSG00000284934,CCDC62,LRRC43,VPS37B,DENR,DIABLO,BCL7A,ZCCHC8	FALSE	FALSE	1		FALSE	FALSE
FCGR3B.11.125265960.127265960	FCGR3B	O75015	1	161623196	161631963	11	125265960	127265960	trans	11	chr11:126263287	126263287	A	C	0.2782	common	0.0294	0.2456	0.3047	0.2057	0.0301	8.568e-12	TRUE	++	1	rs17656	none		none	0.277993	0.2057	0.030326	1.17738e-11	TRUE	TRUE	SRPRA:downstream_gene_variant:0:ENSG00000182934:ENST00000532259,SRPRA:3_prime_UTR_variant:1:ENSG00000182934:ENST00000332118,FAM118B:downstream_gene_variant:1:ENSG00000197798:ENST00000533050,FAM118B:downstream_gene_variant:0:ENSG00000197798:ENST00000627851,FAM118B:downstream_gene_variant:0:ENSG00000197798:ENST00000529731,FAM118B:downstream_gene_variant:0:ENSG00000197798:ENST00000528985,FAM118B:dow…	SRPRA:3_prime_UTR_variant:1:ENSG00000182934:ENST00000332118	3_prime_UTR_variant	FALSE	SRPRA	ST3GAL4,DDX25,DCPS,RPUSD4,TIRAP,VSIG10L2,KIRREL3,HYLS1,PUS3,CDON,FAM118B,SRPRA,PATE2,PATE3,PATE4,FOXRED1	TRUE	TRUE	31	rs7932766:T:C=synonymous_variant=TIRAP	FALSE	FALSE
LYVE1.11.125276220.127276220	LYVE1	Q9Y5Y7	11	10556966	10611689	11	125276220	127276220	trans	11	chr11:126355981	126355981	C	G	0.9013	common	0.0301	0.8804	0.9445	-0.6414	0.048	8.521e-41	TRUE	--	1	rs112771035	Low density lipoprotein cholesterol levels;Apolipoprotein A1 levels;Medication use HMG CoA reductase inhibitors;Aspartate aminotransferase levels;Apolipoprotein B levels;Serum levels of protein LYVE1;HDL cholesterol levels;HDL cholesterol		none	0.911423	-0.6414	0.0495738	2.73705e-38	TRUE	TRUE	ST3GAL4:upstream_gene_variant:0:ENSG00000110080:ENST00000356132,ST3GAL4:intron_variant:1:ENSG00000110080:ENST00000444328,ST3GAL4:intron_variant:0:ENSG00000110080:ENST00000678865,ST3GAL4:intron_variant:0:ENSG00000110080:ENST00000677503,ST3GAL4:intron_variant:0:ENSG00000110080:ENST00000676545,ST3GAL4:intron_variant:0:ENSG00000110080:ENST00000227495,ST3GAL4:5_prime_UTR_variant:0:ENSG00000110080:ENST…	ST3GAL4:5_prime_UTR_variant:0:ENSG00000110080:ENST00000534083,ST3GAL4:5_prime_UTR_variant:0:ENSG00000110080:ENST00000530591	5_prime_UTR_variant	FALSE	ST3GAL4	ST3GAL4,TIRAP,DCPS,RPUSD4,VSIG10L2,KIRREL3,HYLS1,PUS3,CDON,FAM118B,SRPRA,DDX25,FOXRED1	TRUE	TRUE	7		FALSE	FALSE	ST3GAL4
TIMD4.11.126124751.128665687	TIMD4	Q96H15	5	156919292	156963226	11	126124751	128665687	trans	11	chr11:126356659	126356659	G	GGAGTGTAGGCA	0.099	common	0.0297	0.0569	0.1199	0.5445	0.0481	9.467e-30	TRUE	++	1	novel	none		none	0.089545	0.5445	0.0492313	1.96015e-28	TRUE	TRUE	ST3GAL4:intron_variant:1:ENSG00000110080:ENST00000444328,ST3GAL4:intron_variant:0:ENSG00000110080:ENST00000678865,ST3GAL4:intron_variant:0:ENSG00000110080:ENST00000677503,ST3GAL4:intron_variant:0:ENSG00000110080:ENST00000676545,ST3GAL4:intron_variant:0:ENSG00000110080:ENST00000534083,ST3GAL4:intron_variant:0:ENSG00000110080:ENST00000530591,ST3GAL4:intron_variant:0:ENSG00000110080:ENST00000356132,…	ST3GAL4:intron_variant:1:ENSG00000110080:ENST00000444328,ST3GAL4:intron_variant:0:ENSG00000110080:ENST00000678865,ST3GAL4:intron_variant:0:ENSG00000110080:ENST00000677503,ST3GAL4:intron_variant:0:ENSG00000110080:ENST00000676545,ST3GAL4:intron_variant:0:ENSG00000110080:ENST00000534083,ST3GAL4:intron_variant:0:ENSG00000110080:ENST00000530591,ST3GAL4:intron_variant:0:ENSG00000110080:ENST00000356132,…	intron_variant	FALSE	ST3GAL4	ST3GAL4,TIRAP,DCPS,RPUSD4,VSIG10L2,KIRREL3,HYLS1,PUS3,CDON,FAM118B,SRPRA,DDX25,FOXRED1	TRUE	TRUE	7		FALSE	FALSE	ST3GAL4
IGLC2.2.87731766.89731766	IGLC2	P0DOY2	22	22900976	22901437	2	87731766	89731766	trans	2	chr2:88721116	88721116	CAG	C	0.9829	low-frequency	0.0054	0.9794	0.9915	0.6364	0.1128	1.684e-08	TRUE	++	1	novel	none		none	0.984672	0.6364	0.113448	2.02801e-08	TRUE	TRUE	RPIA:intron_variant:1:ENSG00000153574:ENST00000283646	RPIA:intron_variant:1:ENSG00000153574:ENST00000283646	intron_variant	FALSE	RPIA	TEX37,EIF2AK3,RPIA,FOXI3	FALSE	FALSE	4		FALSE	FALSE
MFAP5.12.5882298.10430299	MFAP5	Q13361	12	8637346	8662888	12	5882298	10430299	cis	12	chr12:8656156	8656156	C	G	0.1252	common	0.0006	0.1246	0.1259	0.2239	0.0392	1.109e-08	FALSE	++	0.000563725	rs12827867	none		none	0.126492	0.217615	0.0393925	3.30836e-08	TRUE	FALSE	MFAP5:intron_variant:1:ENSG00000197614:ENST00000359478,MFAP5:intron_variant:0:ENSG00000197614:ENST00000544889,MFAP5:intron_variant:0:ENSG00000197614:ENST00000543369,MFAP5:intron_variant:0:ENSG00000197614:ENST00000540087,MFAP5:intron_variant:0:ENSG00000197614:ENST00000535411,MFAP5:intron_variant:0:ENSG00000197614:ENST00000535336,MFAP5:intron_variant:0:ENSG00000197614:ENST00000433590,MFAP5:intron_v…	MFAP5:intron_variant:1:ENSG00000197614:ENST00000359478,MFAP5:intron_variant:0:ENSG00000197614:ENST00000544889,MFAP5:intron_variant:0:ENSG00000197614:ENST00000543369,MFAP5:intron_variant:0:ENSG00000197614:ENST00000540087,MFAP5:intron_variant:0:ENSG00000197614:ENST00000535411,MFAP5:intron_variant:0:ENSG00000197614:ENST00000535336,MFAP5:intron_variant:0:ENSG00000197614:ENST00000433590,MFAP5:intron_v…	intron_variant	FALSE	MFAP5	ENSG00000284393,M6PR,ZNF705A,AICDA,A2M,PZP,MFAP5,RIMKLB,KLRG1,FAM90A1,A2ML1,CLEC4E,PHC1,CLEC6A,CLEC4D	FALSE	FALSE	29	rs12833793:A:T=splice_region_variant=MFAP5	FALSE	FALSE	MFAP5
MFAP5.12.5882298.10430299	MFAP5	Q13361	12	8637346	8662888	12	5882298	10430299	cis	12	chr12:8798705	8798705	A	G	0.0065	rare	0.0023	0.0012	0.0075	-1.831	0.205	4.143e-19	TRUE	--	1	rs146206713	none		none	0.00403356	-1.80972	0.209024	4.8029e-18	TRUE	TRUE			intergenic_variant	FALSE	A2ML1-AS1	M6PR,AICDA,A2M,PZP,MFAP5,RIMKLB,KLRG1,A2ML1,CLEC4E,PHC1,CLEC6A,CLEC4D	FALSE	FALSE	32	rs4132450:T:C=synonymous_variant=MFAP5	FALSE	FALSE	MFAP5
FETUB.22.26770692.28770692	FETUB	Q9UGM5	3	186635969	186653141	22	26770692	28770692	trans	22	chr22:27770692	27770692	T	C	0.0021	rare	0	0.0021	0.0021	-2.2862	0.4055	1.726e-08	TRUE	-?	1	novel	none		none	0.00205903	-2.2862	0.409297	2.32786e-08	TRUE	TRUE	MN1:intron_variant:1:ENSG00000169184:ENST00000302326	MN1:intron_variant:1:ENSG00000169184:ENST00000302326	intron_variant	FALSE	MN1	MN1,TTC28,PITPNB	FALSE	FALSE	37		FALSE	FALSE
CD59.12.95574320.97574320	CD59	P13987	11	33703010	33736479	12	95574320	97574320	trans	12	chr12:96170379	96170379	T	C	0.0056	rare	0	0.0056	0.0056	1.3978	0.2481	1.753e-08	TRUE	?+	1	rs750165412	none		none	0.00548112	1.3978	0.250452	2.3898e-08	TRUE	TRUE			intergenic_variant	FALSE	LINC02452	CDK17,CCDC38,AMDHD1,LTA4H,CFAP54,ELK3,SNRPF,NTN4,HAL	FALSE	FALSE	35		FALSE	FALSE
COL18A1.3.178323816.180323816	COL18A1	P39060	21	45405165	45513720	3	178323816	180323816	trans	3	chr3:179323816	179323816	A	T	0.9978	rare	0	0.9978	0.9978	2.1675	0.3847	1.757e-08	TRUE	?+	1	novel	none		none	0.997868	2.1675	0.388073	2.33304e-08	TRUE	TRUE	ZNF639:upstream_gene_variant:0:ENSG00000121864:ENST00000621687,ZNF639:upstream_gene_variant:0:ENSG00000121864:ENST00000494234,ZNF639:upstream_gene_variant:0:ENSG00000121864:ENST00000484866,ZNF639:upstream_gene_variant:0:ENSG00000121864:ENST00000466264,ZNF639:intron_variant:1:ENSG00000121864:ENST00000496856,ZNF639:intron_variant:0:ENSG00000121864:ENST00000491818,ZNF639:intron_variant:0:ENSG0000012…	ZNF639:5_prime_UTR_variant:0:ENSG00000121864:ENST00000326361	5_prime_UTR_variant	FALSE	ZNF639	MRPL47,ACTL6A,ZMAT3,ZNF639,PIK3CA,KCNMB2,KCNMB3,NDUFB5,ENSG00000288698,ENSG00000275163,GNB4,PEX5L,MFN1,USP13	FALSE	FALSE	2		FALSE	FALSE
COL18A1.8.0.1841513	COL18A1	P39060	21	45405165	45513720	8	0	1841513	trans	8	chr8:689105	689105	T	C	0.0019	rare	0	0.0019	0.0019	-2.567	0.4556	1.76e-08	TRUE	?-	1	rs537230647	none		none	0.00182927	-2.567	0.460453	2.47614e-08	TRUE	TRUE	ERICH1:intron_variant:1:ENSG00000104714:ENST00000262109,ERICH1:intron_variant:0:ENSG00000104714:ENST00000522706	ERICH1:intron_variant:1:ENSG00000104714:ENST00000262109,ERICH1:intron_variant:0:ENSG00000104714:ENST00000522706	intron_variant	FALSE	ERICH1	DLGAP2,ERICH1,ZNF596,TDRP,FBXO25	FALSE	FALSE	14		FALSE	FALSE
PRCP.12.99274932.105217814	PRCP	P42785	11	82822936	82970584	12	99274932	105217814	trans	12	chr12:101687198	101687198	T	G	0.4506	common	0.0015	0.4492	0.4523	-0.1915	0.0276	3.794e-12	FALSE	--	0.00673842	rs2005918	none		none	0.451275	-0.179569	0.0278468	1.12994e-10	TRUE	FALSE	MYBPC1:downstream_gene_variant:1:ENSG00000196091:ENST00000361466,MYBPC1:downstream_gene_variant:0:ENSG00000196091:ENST00000553190,MYBPC1:downstream_gene_variant:0:ENSG00000196091:ENST00000551300,MYBPC1:downstream_gene_variant:0:ENSG00000196091:ENST00000550270,MYBPC1:downstream_gene_variant:0:ENSG00000196091:ENST00000549608,MYBPC1:downstream_gene_variant:0:ENSG00000196091:ENST00000549145,MYBPC1:do…	MYBPC1:downstream_gene_variant:1:ENSG00000196091:ENST00000361466,MYBPC1:downstream_gene_variant:0:ENSG00000196091:ENST00000553190,MYBPC1:downstream_gene_variant:0:ENSG00000196091:ENST00000551300,MYBPC1:downstream_gene_variant:0:ENSG00000196091:ENST00000550270,MYBPC1:downstream_gene_variant:0:ENSG00000196091:ENST00000549608,MYBPC1:downstream_gene_variant:0:ENSG00000196091:ENST00000549145,MYBPC1:do…	downstream_gene_variant	FALSE		DRAM1,NUP37,PARPBP,UTP20,SYCP3,GNPTAB,SPIC,SLC5A8,CHPT1,ARL1,WASHC3,MYBPC1	TRUE	FALSE	43		FALSE	FALSE
PRCP.12.99274932.105217814	PRCP	P42785	11	82822936	82970584	12	99274932	105217814	trans	12	chr12:101948954	101948954	A	AC	0.0093	rare	0	0.0093	0.0093	1.8975	0.1882	6.466e-24	TRUE	?+	1	novel	none		none	0.00943971	1.84097	0.194084	2.41387e-21	TRUE	TRUE	DRAM1:intron_variant:0:ENSG00000136048:ENST00000549066	DRAM1:intron_variant:0:ENSG00000136048:ENST00000549066	intron_variant	FALSE	DRAM1	DRAM1,NUP37,PARPBP,SYCP3,GNPTAB,SPIC,PMCH,IGF1,CHPT1,WASHC3,MYBPC1	TRUE	FALSE	11	chr12:101830665:T:G=missense_variant=GNPTAB	TRUE	FALSE
ICAM3.6.59627350.61627350	ICAM3	P32942	19	10333776	10339661	6	59627350	61627350	trans	6	chr6:60627350	60627350	T	TTCCTGTCTGG	0.9978	rare	0	0.9978	0.9978	-1.9731	0.3512	1.934e-08	TRUE	-?	1	novel	none		rs772390108:T/TTCCTGTCTGGAT/TTCCTGTCTGGT/TTCCTGTCTGGTT:intergenic_variant:none:none	0.997925	-1.9731	0.353746	2.43671e-08	TRUE	TRUE			intergenic_variant	FALSE			FALSE	FALSE	1		FALSE	FALSE
VCAM1.12.110923854.113040394	VCAM1	P19320	1	100719742	100739045	12	110923854	113040394	trans	12	chr12:111494996	111494996	T	C	0.513	common	0.0491	0.4676	0.5662	-0.1833	0.0274	2.415e-11	TRUE	--	1	rs7137828	Addisons disease;Glaucoma (primary open-angle);Systolic blood pressure;Spleen volume;Hemoglobin concentration;Parental longevity (father's attained age);Parental longevity both parents in top 10 percent;Parental longevity (combined parental attained age, Martingale residuals);Lymphocyte counts;Eosinophil counts;Juvenile idiopathic arthritis (oligoarticular or rheumatoid factor-negative polyarticu…		none	0.514843	-0.1833	0.0275959	3.08839e-11	TRUE	TRUE	ATXN2:intron_variant:1:ENSG00000204842:ENST00000673436,ATXN2:intron_variant:0:ENSG00000204842:ENST00000673557,ATXN2:intron_variant:0:ENSG00000204842:ENST00000673449,ATXN2:intron_variant:0:ENSG00000204842:ENST00000673283,ATXN2:intron_variant:0:ENSG00000204842:ENST00000672613,ATXN2:intron_variant:0:ENSG00000204842:ENST00000647305,ATXN2:intron_variant:0:ENSG00000204842:ENST00000644883,ATXN2:intron_v…	ATXN2:intron_variant:1:ENSG00000204842:ENST00000673436,ATXN2:intron_variant:0:ENSG00000204842:ENST00000673557,ATXN2:intron_variant:0:ENSG00000204842:ENST00000673449,ATXN2:intron_variant:0:ENSG00000204842:ENST00000673283,ATXN2:intron_variant:0:ENSG00000204842:ENST00000672613,ATXN2:intron_variant:0:ENSG00000204842:ENST00000647305,ATXN2:intron_variant:0:ENSG00000204842:ENST00000644883,ATXN2:intron_v…	intron_variant	FALSE	ATXN2	ALDH2,TMEM116,MAPKAPK5,SH2B3,ENSG00000257767,ATXN2,CUX2,BRAP,ACAD10,PHETA1	TRUE	TRUE	23	rs3184504:T:C=missense_variant=ATXN2;SH2B3	TRUE	FALSE
QPCT.12.106451133.108451133	QPCT	Q16769	2	37342827	37373322	12	106451133	108451133	trans	12	chr12:107448555	107448555	T	G	0.9979	rare	0.0006	0.9975	0.9989	-1.7017	0.3034	2.04e-08	TRUE	--	1	rs11113333	none		none	0.998225	-1.7017	0.30496	2.40412e-08	TRUE	TRUE	BTBD11:intron_variant:1:ENSG00000151136:ENST00000280758,BTBD11:intron_variant:0:ENSG00000151136:ENST00000550706,BTBD11:intron_variant:0:ENSG00000151136:ENST00000490090,BTBD11:intron_variant:0:ENSG00000151136:ENST00000420571,BTBD11:intron_variant:0:ENSG00000151136:ENST00000415943	BTBD11:intron_variant:1:ENSG00000151136:ENST00000280758,BTBD11:intron_variant:0:ENSG00000151136:ENST00000550706,BTBD11:intron_variant:0:ENSG00000151136:ENST00000490090,BTBD11:intron_variant:0:ENSG00000151136:ENST00000420571,BTBD11:intron_variant:0:ENSG00000151136:ENST00000415943	intron_variant	FALSE	BTBD11	ASCL4,CRY1,PRDM4,BTBD11,MTERF2,PWP1,TMEM263	FALSE	FALSE	8		FALSE	FALSE
CD46.19.13455845.15455845	CD46	P15529	1	207752054	207795513	19	13455845	15455845	trans	19	chr19:14455845	14455845	T	G	0.0025	rare	0	0.0025	0.0025	-2.147	0.3832	2.113e-08	TRUE	?-	1	novel	none		rs1053847476:G/A:intron_variant:none:none	0.00243605	-2.147	0.386984	2.88892e-08	TRUE	TRUE	PKN1:intron_variant:1:ENSG00000123143:ENST00000242783,PKN1:intron_variant:0:ENSG00000123143:ENST00000586557,PKN1:intron_variant:0:ENSG00000123143:ENST00000342216	PKN1:intron_variant:1:ENSG00000123143:ENST00000242783,PKN1:intron_variant:0:ENSG00000123143:ENST00000586557,PKN1:intron_variant:0:ENSG00000123143:ENST00000342216	intron_variant	FALSE	PKN1	IL27RA,C19orf67,PALM3,DCAF15,ASF1B,PTGER1,ADGRL1,OR7C2,GIPC1,ADGRE3,NDUFB7,SAMD1,RFX1,MISP3,OR7A5,ADGRE2,TECR,PRKACA,CLEC17A,DNAJB1,PKN1,ADGRE5,ZNF333,DDX39A,OR7A17,RLN3,OR7A10,SLC1A6,OR7C1	FALSE	FALSE	2		FALSE	FALSE
SPARCL1.5.176409531.178409531	SPARCL1	Q14515	4	87473335	87531061	5	176409531	178409531	trans	5	chr5:177409531	177409531	A	G	0.2319	common	0.0582	0.1587	0.2782	0.1822	0.0325	2.154e-08	TRUE	++	1	rs1801020	Core binding factor acute myeloid leukemia;Factor XII deficiency disease;Serum levels of protein LGMN;Serum levels of protein ITIH4;Serum levels of protein CDH15;Activated partial thromboplastin time;Serum levels of protein GPNMB;Serum levels of protein SIRT5;Serum lipopolysaccharide activity;Serum levels of protein DPEP2;Serum metabolite levels;ClinVar: phenotype not specified;Serum levels of pr…	benign	none	0.222814	0.1822	0.0326652	2.43585e-08	TRUE	TRUE	GRK6:intron_variant:0:ENSG00000198055:ENST00000506296,GRK6:intron_variant:0:ENSG00000198055:ENST00000502598,F12:5_prime_UTR_variant:1:ENSG00000131187:ENST00000253496	F12:5_prime_UTR_variant:1:ENSG00000131187:ENST00000253496	5_prime_UTR_variant	FALSE	GRK6;F12	PRELID1,LMAN2,FAM153A,MXD3,UIMC1,NSD1,PFN3,DOK3,B4GALT7,PRR7,F12,DBN1,DDX41,GRK6,PDLIM7,RAB24,TMED9,ZNF346,FAM193B,FGFR4,SLC34A1,RGS14	FALSE	FALSE	6		FALSE	FALSE	F12	F12
CNDP1.13.89219527.91219527	CNDP1	Q96KN2	18	74534500	74587212	13	89219527	91219527	trans	13	chr13:90219527	90219527	T	C	0.0018	rare	0	0.0018	0.0018	-2.5924	0.4631	2.174e-08	TRUE	-?	1	rs768075260	none		none	0.00171585	-2.5924	0.46788	3.01207e-08	TRUE	TRUE			intergenic_variant	FALSE			FALSE	FALSE	31		FALSE	FALSE
F11.19.28815639.30815639	F11	P03951	4	186266189	186289681	19	28815639	30815639	trans	19	chr19:29815639	29815639	T	TTG	0.0025	rare	0	0.0025	0.0025	-1.8158	0.3248	2.268e-08	TRUE	-?	1	novel	none		rs1230584790:TTG/-:intron_variant:none:none	0.00242215	-1.8158	0.327073	2.82953e-08	TRUE	TRUE	CCNE1:upstream_gene_variant:0:ENSG00000105173:ENST00000576532,CCNE1:intron_variant:1:ENSG00000105173:ENST00000262643,CCNE1:intron_variant:0:ENSG00000105173:ENST00000575243,CCNE1:intron_variant:0:ENSG00000105173:ENST00000444983,CCNE1:intron_variant:0:ENSG00000105173:ENST00000357943	CCNE1:intron_variant:1:ENSG00000105173:ENST00000262643,CCNE1:intron_variant:0:ENSG00000105173:ENST00000575243,CCNE1:intron_variant:0:ENSG00000105173:ENST00000444983,CCNE1:intron_variant:0:ENSG00000105173:ENST00000357943	intron_variant	FALSE	CCNE1	URI1,PLEKHF1,C19orf12,ZNF536,POP4,CCNE1,VSTM2B	FALSE	FALSE	1		FALSE	FALSE
CD46.16.18151382.20151382	CD46	P15529	1	207752054	207795513	16	18151382	20151382	trans	16	chr16:19151382	19151382	CA	C	0.9979	rare	0	0.9979	0.9979	2.3128	0.4139	2.306e-08	TRUE	+?	1	novel	none		none	0.997938	2.3128	0.417883	3.12003e-08	TRUE	TRUE			intergenic_variant	FALSE		TMC7,RPS15A,SYT17,ENSG00000260342,CCP110,TMC5,CLEC19A,ARL6IP1,GDE1,ITPRIPL2,COQ7,SMG1,VPS35L	FALSE	FALSE	24	rs202037988:A:G=missense_variant=KNOP1,rs756936297:T:C=missense_variant=USP31	TRUE	FALSE
F11.14.64026225.66026225	F11	P03951	4	186266189	186289681	14	64026225	66026225	trans	14	chr14:65041489	65041489	A	T	0.9954	rare	0.0012	0.995	0.9997	1.5007	0.2689	2.391e-08	TRUE	++	1	rs181107413	none		rs1288111826:ACACACACAC/ACACACAC/ACACACACACAC:intron_variant:none:none	0.997419	1.5007	0.271266	3.16219e-08	TRUE	TRUE	MAX:intron_variant:0:ENSG00000125952:ENST00000341653,FNTB:intron_variant:1:ENSG00000257365:ENST00000246166,CHURC1-FNTB:intron_variant:1:ENSG00000125954:ENST00000549987	MAX:intron_variant:0:ENSG00000125952:ENST00000341653,FNTB:intron_variant:1:ENSG00000257365:ENST00000246166,CHURC1-FNTB:intron_variant:1:ENSG00000125954:ENST00000549987	intron_variant	FALSE	CHURC1-FNTB;FNTB;MAX	HSPA2,PLEKHG3,MAX,RAB15,PPP1R36,GPX2,CHURC1-FNTB,SPTB,CHURC1,FUT8,FNTB	FALSE	FALSE	227		FALSE	FALSE
FETUB.6.39454928.41836259	FETUB	Q9UGM5	3	186635969	186653141	6	39454928	41836259	trans	6	chr6:40098483	40098483	A	G	0.005	rare	0	0.005	0.005	-1.5549	0.2789	2.465e-08	TRUE	-?	1	rs568488393	none		none	0.00549073	-1.5549	0.281769	3.42212e-08	TRUE	TRUE			intergenic_variant	FALSE		DAAM2,KIF6,MOCS1,LRFN2	FALSE	FALSE	81	rs151169624:A:G=missense_variant=DAAM2,rs61746375:A:G=synonymous_variant=MOCS1	TRUE	FALSE
CD46.9.113050765.119474873	CD46	P15529	1	207752054	207795513	9	113050765	119474873	trans	9	chr9:114050765	114050765	A	AC	0.9978	rare	0	0.9978	0.9978	2.4795	0.4447	2.471e-08	TRUE	?+	1	novel	none		rs1588469544:A/C:3_prime_UTR_variant:none:none	0.997868	2.4795	0.449867	3.55519e-08	TRUE	TRUE	ZNF618:3_prime_UTR_variant:1:ENSG00000157657:ENST00000374126,ZNF618:3_prime_UTR_variant:0:ENSG00000157657:ENST00000615615,ZNF618:3_prime_UTR_variant:0:ENSG00000157657:ENST00000288466	ZNF618:3_prime_UTR_variant:1:ENSG00000157657:ENST00000374126,ZNF618:3_prime_UTR_variant:0:ENSG00000157657:ENST00000615615,ZNF618:3_prime_UTR_variant:0:ENSG00000157657:ENST00000288466	3_prime_UTR_variant	FALSE	ZNF618	COL27A1,AMBP,WHRN,ORM2,ORM1,ZNF618,RGS3,AKNA,KIF12	FALSE	FALSE	4		FALSE	FALSE
ST6GAL1.1.13163595.15163595	ST6GAL1	P15907	3	186930325	187078553	1	13163595	15163595	trans	1	chr1:14163595	14163595	T	G	0.0065	rare	0	0.0065	0.0065	-1.1809	0.2118	2.485e-08	TRUE	?-	1	rs12568309	none		none	0.00639464	-1.1809	0.213449	3.1574e-08	TRUE	TRUE	KAZN:intron_variant:0:ENSG00000189337:ENST00000636564,KAZN:intron_variant:0:ENSG00000189337:ENST00000636203	KAZN:intron_variant:0:ENSG00000189337:ENST00000636564,KAZN:intron_variant:0:ENSG00000189337:ENST00000636203	intron_variant	FALSE	KAZN	PRDM2,KAZN	FALSE	FALSE	34	rs773006448:C:G=missense_variant=PDPN	TRUE	FALSE
CD46.5.10491670.14380787	CD46	P15529	1	207752054	207795513	5	10491670	14380787	trans	5	chr5:11179263	11179263	A	G	0.9978	rare	0	0.9978	0.9978	2.318	0.416	2.524e-08	TRUE	?+	1	novel	none		rs1348436937:A/T:intron_variant:none:none	0.997868	2.318	0.420215	3.46351e-08	TRUE	TRUE	CTNND2:intron_variant:1:ENSG00000169862:ENST00000304623,CTNND2:intron_variant:0:ENSG00000169862:ENST00000511377,CTNND2:intron_variant:0:ENSG00000169862:ENST00000503622	CTNND2:intron_variant:1:ENSG00000169862:ENST00000304623,CTNND2:intron_variant:0:ENSG00000169862:ENST00000511377,CTNND2:intron_variant:0:ENSG00000169862:ENST00000503622	intron_variant	FALSE	CTNND2	CTNND2,DAP	FALSE	FALSE	18		FALSE	FALSE	CTNND2
SERPINA5.3.97908817.99908817	SERPINA5	P05154	14	94561442	94593118	3	97908817	99908817	trans	3	chr3:98908817	98908817	T	C	0.9925	rare	0	0.9925	0.9925	1.2732	0.2286	2.55e-08	TRUE	+?	1	novel	none		none	0.992793	1.2732	0.230992	3.55001e-08	TRUE	TRUE			intergenic_variant	FALSE		ST3GAL6,ENSG00000285635,OR5K1,CLDND1,OR5K2,DCBLD2,CPOX,GPR15	FALSE	FALSE	6		FALSE	FALSE
NOTCH1.14.70611383.72611383	NOTCH1	P46531	9	136494433	136546048	14	70611383	72611383	trans	14	chr14:71611383	71611383	T	TTTTAA	0.5013	common	0.4997	0.0004	0.9997	-3.9102	0.7033	2.702e-08	TRUE	--	1	novel	none		none	0.529848	0	0	1	TRUE	TRUE	SIPA1L1:intron_variant:1:ENSG00000197555:ENST00000381232,SIPA1L1:intron_variant:0:ENSG00000197555:ENST00000555818,SIPA1L1:intron_variant:0:ENSG00000197555:ENST00000537413,SIPA1L1:intron_variant:0:ENSG00000197555:ENST00000358550	SIPA1L1:intron_variant:1:ENSG00000197555:ENST00000381232,SIPA1L1:intron_variant:0:ENSG00000197555:ENST00000555818,SIPA1L1:intron_variant:0:ENSG00000197555:ENST00000537413,SIPA1L1:intron_variant:0:ENSG00000197555:ENST00000358550	intron_variant	FALSE	SIPA1L1	PCNX1,SIPA1L1,RGS6	FALSE	FALSE	957	chr14:72547373:A:AC=splice_region_variant=RGS6	FALSE	FALSE
CNDP1.13.79238574.81238574	CNDP1	Q96KN2	18	74534500	74587212	13	79238574	81238574	trans	13	chr13:80238574	80238574	A	G	0.9979	rare	0	0.9979	0.9979	2.3468	0.4222	2.712e-08	TRUE	+?	1	rs149995540	none		none	0.997941	2.3468	0.426361	3.7072e-08	TRUE	TRUE			intergenic_variant	FALSE		SPRY2	FALSE	FALSE	110		FALSE	FALSE
LILRB1.16.84199508.86199508	LILRB1	Q8NHL6	19	54617158	54638022	16	84199508	86199508	trans	16	chr16:85199508	85199508	T	G	0.7517	common	0.0564	0.7011	0.8146	0.1757	0.0316	2.732e-08	TRUE	++	1	rs56020098	none		none	0.76202	0.1757	0.0317533	3.14279e-08	TRUE	TRUE	GSE1:intron_variant:0:ENSG00000131149:ENST00000637419	GSE1:intron_variant:0:ENSG00000131149:ENST00000637419	intron_variant	FALSE	GSE1	GSE1,USP10,KIAA0513,C16orf74,ZDHHC7,CIBAR2,CRISPLD2,GINS2	FALSE	FALSE	6		FALSE	FALSE
GAS6.13.111190750.114801219	GAS6	Q14393	13	113820549	113864076	13	111190750	114801219	cis	13	chr13:113846042	113846042	T	C	0.5888	common	0.0355	0.5534	0.6243	0.3224	0.0275	8.595e-32	TRUE	++	1	rs6602910	none		none	0.589545	0.3224	0.0281243	2.01459e-30	TRUE	TRUE	GAS6:intron_variant:1:ENSG00000183087:ENST00000327773	GAS6:intron_variant:1:ENSG00000183087:ENST00000327773	intron_variant	FALSE	GAS6	RASA3,ADPRHL1,CDC16,C13orf46,CFAP97D2,TMEM255B,GRTP1,DCUN1D2,ATP4B,TMCO3,CHAMP1,GRK1,GAS6,TFDP1,UPF3A	TRUE	TRUE	6		FALSE	FALSE	GAS6
F7.13.111469000.114776328	F7	P08709	13	113105788	113120685	13	111469000	114776328	cis	13	chr13:112990338	112990338	A	G	0.0087	rare	0	0.0087	0.0087	-2.4048	0.2049	8.098e-32	FALSE	?-	0.0167742	rs142687591	none		none	0.00852619	-2.03029	0.215066	3.71756e-21	TRUE	FALSE	MCF2L:intron_variant:1:ENSG00000126217:ENST00000535094,MCF2L:intron_variant:0:ENSG00000126217:ENST00000433807,MCF2L:intron_variant:0:ENSG00000126217:ENST00000421756,MCF2L:intron_variant:0:ENSG00000126217:ENST00000397030,MCF2L:intron_variant:0:ENSG00000126217:ENST00000375608	MCF2L:intron_variant:1:ENSG00000126217:ENST00000535094,MCF2L:intron_variant:0:ENSG00000126217:ENST00000433807,MCF2L:intron_variant:0:ENSG00000126217:ENST00000421756,MCF2L:intron_variant:0:ENSG00000126217:ENST00000397030,MCF2L:intron_variant:0:ENSG00000126217:ENST00000375608	intron_variant	FALSE	MCF2L	MCF2L,LAMP1,TUBGCP3,ADPRHL1,PCID2,F7,CUL4A,DCUN1D2,ATP11A,PROZ,F10,GRTP1	TRUE	FALSE	8	rs36209567:T:C=missense_variant=F7,chr13:113118994:G:GC=frameshift_variant=F7	TRUE	TRUE	F7
F7.13.111469000.114776328	F7	P08709	13	113105788	113120685	13	111469000	114776328	cis	13	chr13:113081812	113081812	A	G	0.1742	common	0.0597	0.0762	0.2106	0.3955	0.0388	2.386e-24	FALSE	++	0.0233314	rs7990571	none		none	0.147628	0.245248	0.0400483	9.13622e-10	TRUE	FALSE	MCF2L:upstream_gene_variant:0:ENSG00000126217:ENST00000413354,MCF2L:intron_variant:1:ENSG00000126217:ENST00000535094,MCF2L:intron_variant:0:ENSG00000126217:ENST00000421756,MCF2L:intron_variant:0:ENSG00000126217:ENST00000397030,MCF2L:intron_variant:0:ENSG00000126217:ENST00000397017,MCF2L:intron_variant:0:ENSG00000126217:ENST00000375608,MCF2L:intron_variant:0:ENSG00000126217:ENST00000375604,MCF2L:i…	MCF2L:intron_variant:1:ENSG00000126217:ENST00000535094,MCF2L:intron_variant:0:ENSG00000126217:ENST00000421756,MCF2L:intron_variant:0:ENSG00000126217:ENST00000397030,MCF2L:intron_variant:0:ENSG00000126217:ENST00000397017,MCF2L:intron_variant:0:ENSG00000126217:ENST00000375608,MCF2L:intron_variant:0:ENSG00000126217:ENST00000375604,MCF2L:intron_variant:0:ENSG00000126217:ENST00000375597	intron_variant	FALSE	MCF2L	MCF2L,LAMP1,TUBGCP3,ADPRHL1,PCID2,F7,CUL4A,DCUN1D2,TMCO3,ATP11A,PROZ,F10,GRTP1	TRUE	FALSE	6		FALSE	FALSE	F7
F7.13.111469000.114776328	F7	P08709	13	113105788	113120685	13	111469000	114776328	cis	13	chr13:113115325	113115325	T	G	0.7682	common	0.0083	0.7598	0.7763	0.8791	0.0317	1.07e-169	TRUE	++	1	rs493833	none		none	0.768635	0.797377	0.0369753	3.81813e-103	TRUE	TRUE	F7:intron_variant:1:ENSG00000057593:ENST00000346342,F7:intron_variant:0:ENSG00000057593:ENST00000541084,F7:intron_variant:0:ENSG00000057593:ENST00000375581	F7:intron_variant:1:ENSG00000057593:ENST00000346342,F7:intron_variant:0:ENSG00000057593:ENST00000541084,F7:intron_variant:0:ENSG00000057593:ENST00000375581	intron_variant	FALSE	F7	MCF2L,LAMP1,ADPRHL1,PCID2,TFDP1,F7,CUL4A,DCUN1D2,TMCO3,ATP11A,PROZ,F10,GRTP1	TRUE	TRUE	22	rs6042:T:C=missense_variant=F7,rs6046:A:G=missense_variant=F7	TRUE	FALSE	F7
F7.13.111469000.114776328	F7	P08709	13	113105788	113120685	13	111469000	114776328	cis	13	chr13:113118518	113118518	T	C	0.0059	rare	0	0.0059	0.0059	-2.2968	0.2401	1.117e-21	FALSE	?-	0.0217807	rs121964931	FACTOR VII DEFICIENCY;ClinVar: phenotype not specified	likely pathogenic, pathogenic	none	0.00578563	-1.8425	0.247731	1.02619e-13	TRUE	FALSE	F7:missense_variant:1:ENSG00000057593:ENST00000346342,F7:missense_variant:0:ENSG00000057593:ENST00000541084,F7:missense_variant:0:ENSG00000057593:ENST00000375581,F10:upstream_gene_variant:1:ENSG00000126218:ENST00000375559,F10:upstream_gene_variant:0:ENSG00000126218:ENST00000409306,F10:upstream_gene_variant:0:ENSG00000126218:ENST00000375551	F7:missense_variant:1:ENSG00000057593:ENST00000346342,F7:missense_variant:0:ENSG00000057593:ENST00000541084,F7:missense_variant:0:ENSG00000057593:ENST00000375581	missense_variant	TRUE	F7	MCF2L,LAMP1,ADPRHL1,PCID2,TFDP1,F7,CUL4A,DCUN1D2,TMCO3,ATP11A,PROZ,F10,GRTP1	TRUE	FALSE	23	rs121964931:T:C=missense_variant=F7	TRUE	FALSE	F7
VASN.11.0.1484729	VASN	Q6EMK4	16	4371848	4383538	11	0	1484729	trans	11	chr11:484729	484729	CGT	C	0.0018	rare	0	0.0018	0.0018	-2.4098	0.4336	2.739e-08	TRUE	-?	1	novel	none		rs745537104:C/T:intron_variant:none:none	0.00172295	-2.4098	0.437458	3.61601e-08	TRUE	TRUE	PTDSS2:intron_variant:1:ENSG00000174915:ENST00000308020	PTDSS2:intron_variant:1:ENSG00000174915:ENST00000308020	intron_variant	FALSE	PTDSS2	RIC8A,DEAF1,CD151,SIRT3,PGGHG,B4GALNT4,RNH1,RASSF7,ANO9,ODF3,SCGB1C1,PNPLA2,POLR2L,SCT,LRRC56,TSPAN4,ENSG00000288681,TMEM80,PIDD1,NLRP6,AP2A2,DRD4,PHRF1,CDHR5,IFITM3,EPS8L2,PKP3,RPLP2,ENSG00000288675,CRACR2B,IFITM2,IFITM1,GATD1,IRF7,LMNTD2,SIGIRR,CEND1,PSMD13,HRAS,SLC25A22,PTDSS2,BET1L,TALDO1,CHID1,IFITM5	FALSE	FALSE	1		FALSE	FALSE
ANG.14.18821971.22177340	ANG	P03950	14	20684177	20698971	14	18821971	22177340	cis	14	chr14:20674854	20674854	A	G	0.1426	common	0.0063	0.1364	0.1491	0.7269	0.0389	8.669e-78	TRUE	++	1	rs4981311	none		none	0.143272	0.587089	0.042206	5.50136e-44	TRUE	TRUE			intergenic_variant	FALSE		OSGEP,ENSG00000259060,TPPP2,OR11H6,ANG,TEP1,RNASE9,ZNF219,OR11G2,ARHGEF40,RNASE8,RNASE11,RNASE10,RNASE4,RNASE7,EDDM3A,PARP2,TMEM253,OR6S1,CCNB1IP1,METTL17,SLC39A2,APEX1,RNASE6,NDRG2,TTC5,RNASE12,PIP4P1,RNASE1,PNP,OR11H4,ENSG00000259171,EDDM3B,KLHL33,OR5AU1,RNASE2,RNASE13,RNASE3	TRUE	TRUE	3		FALSE	FALSE	ANG
ANG.14.18821971.22177340	ANG	P03950	14	20684177	20698971	14	18821971	22177340	cis	14	chr14:20684008	20684008	C	G	0.2733	common	0.0203	0.2533	0.2939	-0.531	0.0308	9.257e-67	FALSE	--	0.0415963	rs17516133	none		none	0.270571	-0.337834	0.0337005	1.18843e-23	TRUE	FALSE	RNASE4:upstream_gene_variant:1:ENSG00000258818:ENST00000555835,RNASE4:upstream_gene_variant:0:ENSG00000258818:ENST00000555597,RNASE4:upstream_gene_variant:0:ENSG00000258818:ENST00000397995,ENSG00000259171:upstream_gene_variant:1:ENSG00000259171:ENST00000553909,ANG:upstream_gene_variant:1:ENSG00000214274:ENST00000397990,ANG:upstream_gene_variant:0:ENSG00000214274:ENST00000336811	RNASE4:upstream_gene_variant:1:ENSG00000258818:ENST00000555835,RNASE4:upstream_gene_variant:0:ENSG00000258818:ENST00000555597,RNASE4:upstream_gene_variant:0:ENSG00000258818:ENST00000397995,ENSG00000259171:upstream_gene_variant:1:ENSG00000259171:ENST00000553909,ANG:upstream_gene_variant:1:ENSG00000214274:ENST00000397990,ANG:upstream_gene_variant:0:ENSG00000214274:ENST00000336811	upstream_gene_variant	FALSE		OSGEP,ENSG00000259060,TPPP2,OR11H6,ANG,TEP1,RNASE9,ZNF219,OR11G2,ARHGEF40,RNASE8,RNASE11,RNASE10,RNASE4,RNASE7,EDDM3A,PARP2,TMEM253,OR6S1,CCNB1IP1,METTL17,SLC39A2,APEX1,RNASE6,NDRG2,TTC5,RNASE12,PIP4P1,RNASE1,PNP,OR11H4,ENSG00000259171,EDDM3B,KLHL33,OR5AU1,RNASE2,RNASE13,RNASE3	TRUE	TRUE	5		FALSE	FALSE	ANG
ANG.14.18821971.22177340	ANG	P03950	14	20684177	20698971	14	18821971	22177340	cis	14	chr14:20690751	20690751	T	G	0.1219	common	0.022	0.0969	0.1413	0.7401	0.0424	2.297e-68	FALSE	++	0.00775101	rs17114699	Blood protein levels		none	0.116489	0.588495	0.0456079	4.31007e-38	TRUE	FALSE	RNASE4:intron_variant:1:ENSG00000258818:ENST00000555835,RNASE4:intron_variant:0:ENSG00000258818:ENST00000555597,RNASE4:intron_variant:0:ENSG00000258818:ENST00000397995,ENSG00000259171:intron_variant:1:ENSG00000259171:ENST00000553909,ANG:intron_variant:1:ENSG00000214274:ENST00000397990,ANG:intron_variant:0:ENSG00000214274:ENST00000336811	RNASE4:intron_variant:1:ENSG00000258818:ENST00000555835,RNASE4:intron_variant:0:ENSG00000258818:ENST00000555597,RNASE4:intron_variant:0:ENSG00000258818:ENST00000397995,ENSG00000259171:intron_variant:1:ENSG00000259171:ENST00000553909,ANG:intron_variant:1:ENSG00000214274:ENST00000397990,ANG:intron_variant:0:ENSG00000214274:ENST00000336811	intron_variant	FALSE	RNASE4;ANG	OSGEP,ENSG00000259060,TPPP2,OR11H6,ANG,TEP1,RNASE9,ZNF219,OR11G2,ARHGEF40,RNASE8,RNASE11,RNASE10,RNASE4,RNASE7,EDDM3A,PARP2,TMEM253,OR6S1,CCNB1IP1,METTL17,SLC39A2,APEX1,RNASE6,NDRG2,TTC5,RNASE12,PIP4P1,RNASE1,PNP,OR11H4,ENSG00000259171,EDDM3B,KLHL33,OR5AU1,RNASE2,RNASE13,RNASE3	TRUE	TRUE	2		FALSE	FALSE	ANG
ANG.14.18821971.22177340	ANG	P03950	14	20684177	20698971	14	18821971	22177340	cis	14	chr14:20693674	20693674	A	G	0.995	rare	0	0.995	0.995	2.6942	0.2818	1.164e-21	FALSE	+?	0.000951017	rs756137289	none		none	0.995196	2.33358	0.291673	1.23734e-15	TRUE	FALSE	RNASE4:intron_variant:1:ENSG00000258818:ENST00000555835,RNASE4:intron_variant:0:ENSG00000258818:ENST00000555597,RNASE4:intron_variant:0:ENSG00000258818:ENST00000397995,ENSG00000259171:intron_variant:1:ENSG00000259171:ENST00000553909,ANG:missense_variant:1:ENSG00000214274:ENST00000397990,ANG:missense_variant:0:ENSG00000214274:ENST00000336811	ANG:missense_variant:1:ENSG00000214274:ENST00000397990,ANG:missense_variant:0:ENSG00000214274:ENST00000336811	missense_variant	TRUE	RNASE4;EGILA;ANG	OSGEP,ENSG00000259060,TPPP2,OR11H6,ANG,TEP1,RNASE9,ZNF219,OR11G2,ARHGEF40,RNASE8,RNASE11,RNASE10,RNASE4,RNASE7,EDDM3A,PARP2,TMEM253,OR6S1,CCNB1IP1,METTL17,SLC39A2,APEX1,RNASE6,NDRG2,TTC5,RNASE12,PIP4P1,RNASE1,PNP,OR11H4,ENSG00000259171,EDDM3B,KLHL33,OR5AU1,RNASE2,RNASE13,RNASE3	TRUE	FALSE	2	rs756137289:A:G=missense_variant=ANG;EGILA;RNASE4	TRUE	FALSE	ANG
CCL5.1.149329768.151329768	CCL5	P13501	17	35871491	35880793	1	149329768	151329768	trans	1	chr1:150329768	150329768	T	G	0.9952	rare	0.0015	0.9947	0.9993	-1.4616	0.2631	2.762e-08	TRUE	--	1	rs75410904	none		none	0.996773	-1.4616	0.265393	3.64355e-08	TRUE	TRUE	PRPF3:intron_variant:1:ENSG00000117360:ENST00000324862	PRPF3:intron_variant:1:ENSG00000117360:ENST00000324862	intron_variant	FALSE	PRPF3	PLEKHO1,APH1A,HORMAD1,ANP32E,H3C15,OTUD7B,CIART,H3C14,H4C15,VPS45,MRPS21,H4C14,BOLA1,C1orf54,SV2A,RPRD2,H2AC18,MTMR11,H2AC20,H2AC21,GOLPH3L,CTSK,MCL1,TARS2,CA14,SF3B4,CTSS,H2BC21,ARNT,H2AC19,ECM1,ENSA,ADAMTSL4,PRPF3	FALSE	FALSE	87	rs780262070:T:C=missense_variant=SHC1	TRUE	FALSE
CD59.1.85483952.87483952	CD59	P13987	11	33703010	33736479	1	85483952	87483952	trans	1	chr1:86483952	86483952	A	G	0.0032	rare	0	0.0032	0.0032	1.8624	0.3353	2.776e-08	TRUE	+?	1	rs140477028	none		none	0.00377488	1.8624	0.33853	3.76703e-08	TRUE	TRUE	CLCA1:intron_variant:1:ENSG00000016490:ENST00000394711,CLCA1:intron_variant:0:ENSG00000016490:ENST00000234701	CLCA1:intron_variant:1:ENSG00000016490:ENST00000394711,CLCA1:intron_variant:0:ENSG00000016490:ENST00000234701	intron_variant	FALSE	CLCA1	CLCA1,CLCA4,HS2ST1,CLCA2,COL24A1,SELENOF,ODF2L,SH3GLB1	FALSE	FALSE	8		FALSE	FALSE
QPCT.8.73001975.75001975	QPCT	Q16769	2	37342827	37373322	8	73001975	75001975	trans	8	chr8:74001975	74001975	A	C	0.0032	rare	0	0.0032	0.0032	1.6936	0.305	2.799e-08	TRUE	+?	1	rs190959982	none		none	0.00309704	1.6936	0.307372	3.58964e-08	TRUE	TRUE	LY96:intron_variant:1:ENSG00000154589:ENST00000284818,LY96:intron_variant:0:ENSG00000154589:ENST00000518893	LY96:intron_variant:1:ENSG00000154589:ENST00000284818,LY96:intron_variant:0:ENSG00000154589:ENST00000518893	intron_variant	FALSE	LY96	ENSG00000258677,LY96,UBE2W,JPH1,ELOC,TMEM70,STAU2,GDAP1	FALSE	FALSE	1		FALSE	FALSE
C1QTNF1.15.52969478.54969478	C1QTNF1	Q9BXJ1	17	79022814	79049788	15	52969478	54969478	trans	15	chr15:53969478	53969478	T	C	0.9948	rare	0.0019	0.994	0.9988	1.283	0.231	2.806e-08	TRUE	++	1	rs1477151056	none		none	0.996612	1.283	0.232687	3.51064e-08	TRUE	TRUE			intergenic_variant	FALSE		UNC13C,WDR72	FALSE	FALSE	70		FALSE	FALSE
VASN.15.75669317.81030691	VASN	Q6EMK4	16	4371848	4383538	15	75669317	81030691	trans	15	chr15:76669317	76669317	T	C	0.9979	rare	0	0.9979	0.9979	2.5272	0.4552	2.827e-08	TRUE	+?	1	rs1024340008	none		none	0.997941	2.5272	0.460414	4.04282e-08	TRUE	TRUE	SCAPER:intron_variant:1:ENSG00000140386:ENST00000563290,SCAPER:intron_variant:0:ENSG00000140386:ENST00000538941,SCAPER:intron_variant:0:ENSG00000140386:ENST00000324767	SCAPER:intron_variant:1:ENSG00000140386:ENST00000563290,SCAPER:intron_variant:0:ENSG00000140386:ENST00000538941,SCAPER:intron_variant:0:ENSG00000140386:ENST00000324767	intron_variant	FALSE	SCAPER	TSPAN3,ETFA,RCN2,SCAPER,ISL2,PEAK1,PSTPIP1,TMEM266	FALSE	FALSE	2		FALSE	FALSE
SERPINA5.14.92188015.96680948	SERPINA5	P05154	14	94561442	94593118	14	92188015	96680948	cis	14	chr14:94585983	94585983	T	C	0.6525	common	0.0469	0.6071	0.7009	0.1568	0.0283	3.154e-08	FALSE	++	0.00841772	rs2069956	none		none	0.656663	0.168113	0.0284649	3.50548e-09	TRUE	FALSE	SERPINA5:intron_variant:1:ENSG00000188488:ENST00000329597,SERPINA5:intron_variant:0:ENSG00000188488:ENST00000557598,SERPINA5:intron_variant:0:ENSG00000188488:ENST00000556775,SERPINA5:intron_variant:0:ENSG00000188488:ENST00000556064,SERPINA5:intron_variant:0:ENSG00000188488:ENST00000555681,SERPINA5:intron_variant:0:ENSG00000188488:ENST00000554866,SERPINA5:intron_variant:0:ENSG00000188488:ENST00000…	SERPINA5:intron_variant:1:ENSG00000188488:ENST00000329597,SERPINA5:intron_variant:0:ENSG00000188488:ENST00000557598,SERPINA5:intron_variant:0:ENSG00000188488:ENST00000556775,SERPINA5:intron_variant:0:ENSG00000188488:ENST00000556064,SERPINA5:intron_variant:0:ENSG00000188488:ENST00000555681,SERPINA5:intron_variant:0:ENSG00000188488:ENST00000554866,SERPINA5:intron_variant:0:ENSG00000188488:ENST00000…	intron_variant	FALSE	SERPINA5	GSC,SERPINA5,ENSG00000273259,SERPINA6,SERPINA1,SERPINA11,SERPINA3,SERPINA10,SERPINA12,IFI27L1,PPP4R4,IFI27L2,SERPINA4,IFI27,SERPINA9	TRUE	FALSE	4		FALSE	FALSE	SERPINA5
SERPINA5.14.92188015.96680948	SERPINA5	P05154	14	94561442	94593118	14	92188015	96680948	cis	14	chr14:94590238	94590238	A	G	0.0143	low-frequency	0	0.0143	0.0143	-1.3655	0.1569	3.155e-18	TRUE	?-	1	rs745627399	none		none	0.0140073	-1.40858	0.160783	1.93936e-18	TRUE	TRUE	SERPINA5:missense_variant:1:ENSG00000188488:ENST00000329597,SERPINA5:missense_variant:0:ENSG00000188488:ENST00000554866,SERPINA5:missense_variant:0:ENSG00000188488:ENST00000554276,SERPINA5:missense_variant:0:ENSG00000188488:ENST00000553780,SERPINA5:downstream_gene_variant:0:ENSG00000188488:ENST00000557598,SERPINA5:downstream_gene_variant:0:ENSG00000188488:ENST00000556775,SERPINA5:downstream_gene_…	SERPINA5:missense_variant:1:ENSG00000188488:ENST00000329597,SERPINA5:missense_variant:0:ENSG00000188488:ENST00000554866,SERPINA5:missense_variant:0:ENSG00000188488:ENST00000554276,SERPINA5:missense_variant:0:ENSG00000188488:ENST00000553780	missense_variant	TRUE	SERPINA5	DICER1,GSC,SERPINA5,ENSG00000273259,SERPINA6,SERPINA1,SERPINA11,SERPINA3,SERPINA10,SERPINA12,IFI27L1,PPP4R4,IFI27L2,SERPINA4,IFI27,SERPINA9	TRUE	FALSE	54	rs745732168:T:C=missense_variant=PPP4R4,rs745627399:A:G=missense_variant=SERPINA5	TRUE	FALSE	SERPINA5
COL18A1.7.91779056.93779056	COL18A1	P39060	21	45405165	45513720	7	91779056	93779056	trans	7	chr7:92779056	92779056	T	C	0.1601	common	0.0315	0.1249	0.1883	0.2074	0.0374	2.828e-08	TRUE	++	1	rs445	Neutrophil percentage of white cells;Eosinophil counts;Sum basophil neutrophil counts;White blood cell count;Neutrophil count;Liver enzyme levels (alanine transaminase);Mitochondrial DNA copy number;SSC-A on CD14+ monocyte;Total testosterone levels;Height;CD14- CD16- Absolute Count;Mean spheric corpuscular volume;SSC-A on granulocyte;White blood cell types;CD127 on granulocyte;CCR2 on granulocyte…		none	0.153598	0.2074	0.0375826	3.41896e-08	TRUE	TRUE	CDK6:intron_variant:1:ENSG00000105810:ENST00000424848,CDK6:intron_variant:0:ENSG00000105810:ENST00000265734	CDK6:intron_variant:1:ENSG00000105810:ENST00000424848,CDK6:intron_variant:0:ENSG00000105810:ENST00000265734	intron_variant	FALSE	CDK6	FAM133B,SAMD9,ERVW-1,GATAD1,ANKIB1,PEX1,CDK6,VPS50,SAMD9L,RBM48,HEPACAM2	FALSE	FALSE	1		FALSE	FALSE
COL18A1.18.4110602.6110602	COL18A1	P39060	21	45405165	45513720	18	4110602	6110602	trans	18	chr18:5110602	5110602	A	G	0.0019	rare	0	0.0019	0.0019	-2.3908	0.4307	2.838e-08	TRUE	?-	1	rs777676732	none		none	0.00182704	-2.3908	0.434667	3.79152e-08	TRUE	TRUE			intergenic_variant	FALSE		ZBTB14,AKAIN1,EPB41L3	FALSE	FALSE	1		FALSE	FALSE
FETUB.15.42695713.44695713	FETUB	Q9UGM5	3	186635969	186653141	15	42695713	44695713	trans	15	chr15:43464986	43464986	T	C	0.9415	common	0.0161	0.9288	0.962	0.4011	0.0616	7.323e-11	TRUE	++	1	rs190543502	Gamma glutamyl transpeptidase;Hematocrit;Hemoglobin concentration;Lipoprotein phospholipase A2 activity in cardiovascular disease		none	0.946273	0.4011	0.0620692	1.03228e-10	TRUE	TRUE	TP53BP1:intron_variant:1:ENSG00000067369:ENST00000382044,TP53BP1:intron_variant:0:ENSG00000067369:ENST00000450115,TP53BP1:intron_variant:0:ENSG00000067369:ENST00000413546,TP53BP1:intron_variant:0:ENSG00000067369:ENST00000382039,TP53BP1:intron_variant:0:ENSG00000067369:ENST00000263801	TP53BP1:intron_variant:1:ENSG00000067369:ENST00000382044,TP53BP1:intron_variant:0:ENSG00000067369:ENST00000450115,TP53BP1:intron_variant:0:ENSG00000067369:ENST00000413546,TP53BP1:intron_variant:0:ENSG00000067369:ENST00000382039,TP53BP1:intron_variant:0:ENSG00000067369:ENST00000263801	intron_variant	FALSE	TP53BP1	FRMD5,ADAL,PPIP5K1,SERF2,SERINC4,ELL3,CKMT1B,ENSG00000284772,CKMT1A,TGM5,MAP1A,CATSPER2,WDR76,HYPK,ZSCAN29,TGM7,CCNDBP1,LCMT2,MFAP1,ENSG00000262560,PDIA3,UBR1,STRC,TMEM62,EPB42,TUBGCP4,TP53BP1	TRUE	FALSE	5		FALSE	FALSE
TGFBI.19.55357878.57357878	TGFBI	Q15582	5	136028988	136063818	19	55357878	57357878	trans	19	chr19:56145481	56145481	A	G	0.0022	rare	0	0.0022	0.0022	-2.1606	0.3892	2.843e-08	TRUE	?-	1	novel	none		none	0.00213155	-2.1606	0.392599	3.72699e-08	TRUE	TRUE	ZNF444:upstream_gene_variant:0:ENSG00000167685:ENST00000591564,ZNF444:intron_variant:1:ENSG00000167685:ENST00000337080,ZNF444:intron_variant:0:ENSG00000167685:ENST00000593100,ZNF444:intron_variant:0:ENSG00000167685:ENST00000592949,ZNF444:intron_variant:0:ENSG00000167685:ENST00000588358,ZNF444:intron_variant:0:ENSG00000167685:ENST00000588203,ZNF444:intron_variant:0:ENSG00000167685:ENST00000587467,…	ZNF444:intron_variant:1:ENSG00000167685:ENST00000337080,ZNF444:intron_variant:0:ENSG00000167685:ENST00000593100,ZNF444:intron_variant:0:ENSG00000167685:ENST00000592949,ZNF444:intron_variant:0:ENSG00000167685:ENST00000588358,ZNF444:intron_variant:0:ENSG00000167685:ENST00000588203,ZNF444:intron_variant:0:ENSG00000167685:ENST00000587467,ZNF444:intron_variant:0:ENSG00000167685:ENST00000586123	intron_variant	FALSE	ZNF444	NLRP11,SMIM17,U2AF2,NLRP4,ZNF787,ZFP28,ZSCAN5C,EPN1,EDDM13,RFPL4A,ZNF582,NLRP9,CCDC106,ZNF71,ZNF444,ZSCAN5A,ZNF470,ZNF583,NLRP13,RFPL4AL1,ZNF667,GALP,ZNF471,NLRP8,ZSCAN5B,NLRP5,ZNF581	FALSE	FALSE	3		FALSE	FALSE
EFEMP1.10.82811262.84811262	EFEMP1	Q12805	2	55865967	55924139	10	82811262	84811262	trans	10	chr10:83811262	83811262	A	G	0.0036	rare	0.0014	0.0009	0.0043	-1.5101	0.2721	2.845e-08	TRUE	--	1	rs187101658	none		none	0.00242014	-1.5101	0.274003	3.56302e-08	TRUE	TRUE			intergenic_variant	FALSE		GHITM,RGR,CDHR1,C10orf99,LRIT2,LRIT1	FALSE	FALSE	10		FALSE	FALSE
DPP4.15.35122851.37122851	DPP4	P27487	2	161992245	162074394	15	35122851	37122851	trans	15	chr15:36122851	36122851	A	G	0.0198	low-frequency	0.0059	0.0125	0.0246	-0.552	0.0995	2.894e-08	TRUE	--	1	rs147363745	none		none	0.0180703	-0.552	0.0999991	3.38902e-08	TRUE	TRUE			intergenic_variant	FALSE		CDIN1	FALSE	FALSE	1		FALSE	FALSE
CD59.2.237536624.239536624	CD59	P13987	11	33703010	33736479	2	237536624	239536624	trans	2	chr2:238536624	238536624	A	G	0.0025	rare	0	0.0025	0.0025	2.0723	0.3736	2.919e-08	TRUE	+?	1	novel	none		none	0.0024022	2.0723	0.377081	3.89311e-08	TRUE	TRUE			intergenic_variant	FALSE	LINC01107	ERFE,KLHL30,ESPNL,ILKAP,UBE2F-SCLY,HES6,UBE2F,ASB1,TRAF3IP1,SCLY,PER2,TWIST2	FALSE	FALSE	1		FALSE	FALSE
VCAM1.9.107482258.109482258	VCAM1	P19320	1	100719742	100739045	9	107482258	109482258	trans	9	chr9:108482258	108482258	T	C	0.0071	rare	0.0022	0.0009	0.0078	1.1607	0.2093	2.931e-08	TRUE	++	1	rs150447177	none		none	0.00435624	1.1607	0.210978	3.76504e-08	TRUE	TRUE			intergenic_variant	FALSE		ABITRAM,ACTL7B,CTNNAL1,ELP1,ACTL7A	FALSE	FALSE	67	chr9:108855293:A:T=missense_variant=ACTL7B	TRUE	FALSE
FCN2.22.46537637.48537637	FCN2	Q15485	9	134880810	134887523	22	46537637	48537637	trans	22	chr22:47253199	47253199	A	G	0.0031	rare	0	0.0031	0.0031	-1.8601	0.3358	3.03e-08	TRUE	?-	1	rs1459424321	none		none	0.00304507	-1.8601	0.338841	4.02839e-08	TRUE	TRUE			intergenic_variant	FALSE		TBC1D22A	FALSE	FALSE	17		FALSE	FALSE
VASN.16.399003.6558892	VASN	Q6EMK4	16	4371848	4383538	16	399003	6558892	cis	16	chr16:4381359	4381359	A	G	0.0485	low-frequency	0.0083	0.0386	0.0555	-1.2434	0.0638	1.701e-84	TRUE	--	1	rs35713275	none		none	0.0456599	-1.18045	0.0684016	9.80899e-67	TRUE	TRUE	VASN:missense_variant:1:ENSG00000168140:ENST00000304735,CORO7-PAM16:intron_variant:1:ENSG00000103426:ENST00000572467,CORO7:intron_variant:1:ENSG00000262246:ENST00000251166,CORO7:intron_variant:0:ENSG00000262246:ENST00000574025,CORO7:intron_variant:0:ENSG00000262246:ENST00000572549,CORO7:intron_variant:0:ENSG00000262246:ENST00000572044,CORO7:intron_variant:0:ENSG00000262246:ENST00000537233	VASN:missense_variant:1:ENSG00000168140:ENST00000304735	missense_variant	TRUE	CORO7-PAM16;CORO7;VASN;CORO7-PAM16;CORO7	DNAJA3,UBN1,VASN,PAM16,NMRAL1,C16orf96,UBALD1,ANKS3,ZNF500,SRL,SEPTIN12,CDIP1,MGRN1,CORO7,HMOX2,CORO7-PAM16,ADCY9,ROGDI,DNAAF8,SMIM22,NUDT16L1,TFAP4,GLYR1,GLIS2	TRUE	FALSE	3	rs35713275:A:G=missense_variant=CORO7;CORO7-PAM16;VASN	TRUE	FALSE	VASN
VASN.16.399003.6558892	VASN	Q6EMK4	16	4371848	4383538	16	399003	6558892	cis	16	chr16:4382028	4382028	A	C	0.2067	common	0.0494	0.1498	0.2496	0.4315	0.0339	3.502e-37	FALSE	++	0.00770401	rs3810818	Pulse pressure;Waist-to-hip ratio adjusted for BMI (additive genetic model);Systolic blood pressure		none	0.196094	0.380492	0.0349567	1.36392e-27	TRUE	FALSE	VASN:missense_variant:1:ENSG00000168140:ENST00000304735,CORO7-PAM16:intron_variant:1:ENSG00000103426:ENST00000572467,CORO7:intron_variant:1:ENSG00000262246:ENST00000251166,CORO7:intron_variant:0:ENSG00000262246:ENST00000574025,CORO7:intron_variant:0:ENSG00000262246:ENST00000572549,CORO7:intron_variant:0:ENSG00000262246:ENST00000572044,CORO7:intron_variant:0:ENSG00000262246:ENST00000537233	VASN:missense_variant:1:ENSG00000168140:ENST00000304735	missense_variant	TRUE	CORO7-PAM16;CORO7;VASN;CORO7-PAM16;CORO7	DNAJA3,UBN1,VASN,PAM16,NMRAL1,C16orf96,UBALD1,ANKS3,ZNF500,SRL,SEPTIN12,CDIP1,MGRN1,CORO7,HMOX2,CORO7-PAM16,ADCY9,ROGDI,DNAAF8,SMIM22,NUDT16L1,TFAP4,GLYR1,GLIS2	TRUE	TRUE	8	rs758044:A:G=synonymous_variant=CORO7;CORO7-PAM16;VASN,rs3810818:A:C=missense_variant=CORO7;CORO7-PAM16;VASN	TRUE	FALSE	VASN
QPCT.10.99170561.101170561	QPCT	Q16769	2	37342827	37373322	10	99170561	101170561	trans	10	chr10:100170561	100170561	T	C	0.0014	rare	0	0.0014	0.0014	-2.8376	0.5125	3.076e-08	TRUE	-?	1	novel	none		none	0.00171585	-2.8376	0.517416	4.15409e-08	TRUE	TRUE	ERLIN1:intron_variant:1:ENSG00000107566:ENST00000421367,ERLIN1:intron_variant:0:ENSG00000107566:ENST00000407654,ERLIN1:intron_variant:0:ENSG00000107566:ENST00000370408	ERLIN1:intron_variant:1:ENSG00000107566:ENST00000421367,ERLIN1:intron_variant:0:ENSG00000107566:ENST00000407654,ERLIN1:intron_variant:0:ENSG00000107566:ENST00000370408	intron_variant	FALSE	ERLIN1	ERLIN1,PKD2L1,DNMBP,SEC31B,WNT8B,SCD,CHUK,HIF1AN,ABCC2,ENSG00000255339,CPN1,CWF19L1,NDUFB8,CUTC,COX15,ENTPD7,BLOC1S2,ENSG00000285932	FALSE	FALSE	2		FALSE	FALSE
ENG.6.62496239.64496239	ENG	P17813	9	127815013	127854658	6	62496239	64496239	trans	6	chr6:63465013	63465013	T	C	0.0025	rare	0	0.0025	0.0025	2.1006	0.3794	3.096e-08	TRUE	?+	1	rs1034710879	none		none	0.00243605	2.1006	0.382973	4.13516e-08	TRUE	TRUE			intergenic_variant	FALSE		PTP4A1,ENSG00000285976,EYS,PHF3,LGSN,FKBP1C	FALSE	FALSE	41		FALSE	FALSE
PRCP.5.114045765.116045765	PRCP	P42785	11	82822936	82970584	5	114045765	116045765	trans	5	chr5:114804475	114804475	T	C	0.0028	rare	0	0.0028	0.0028	-2.0283	0.3664	3.108e-08	TRUE	-?	1	rs780747759	none		none	0.00274537	-2.0283	0.370035	4.2204e-08	TRUE	TRUE			intergenic_variant	FALSE		KCNN2,CCDC112,TRIM36,PGGT1B	FALSE	FALSE	12		FALSE	FALSE
CD46.19.43699956.45699956	CD46	P15529	1	207752054	207795513	19	43699956	45699956	trans	19	chr19:44699956	44699956	G	GCACA	0.9984	rare	0	0.9984	0.9984	2.367	0.4278	3.14e-08	TRUE	?+	1	novel	none		none	0.997863	2.367	0.431075	3.99842e-08	TRUE	TRUE	CEACAM16:upstream_gene_variant:0:ENSG00000213892:ENST00000405314,CEACAM16:intron_variant:1:ENSG00000213892:ENST00000587331	CEACAM16:intron_variant:1:ENSG00000213892:ENST00000587331	intron_variant	FALSE	CEACAM16;CEACAM16-AS1	NKPD1,APOE,MARK4,CLASRP,CEACAM16,ZNF180,TOMM40,BCAM,ZNF229,ZNF227,APOC4,ZNF285,CEACAM19,APOC4-APOC2,GEMIN7,CLPTM1,CEACAM20,BLOC1S3,PVR,APOC1,RELB,ZNF112,ZNF296,APOC2,PPP1R37,IGSF23,CBLC,ZNF233,ZNF235,BCL3,ENSG00000267173,NECTIN2,TRAPPC6A	FALSE	FALSE	1		FALSE	FALSE
UMOD.16.13159346.23360284	UMOD	P07911	16	20333051	20356301	16	13159346	23360284	cis	16	chr16:20356323	20356323	T	C	0.2284	common	0.0328	0.1938	0.2594	-0.8288	0.0321	8.3e-147	TRUE	--	1	rs12922822	Estimated glomerular filtration rate creatinine, CKDi25;Estimated glomerular filtration rate in diabetes;Velopharyngeal dysfunction		none	0.224105	-0.785847	0.0363576	1.31522e-103	TRUE	TRUE	UMOD:upstream_gene_variant:1:ENSG00000169344:ENST00000396138,UMOD:upstream_gene_variant:0:ENSG00000169344:ENST00000577168,UMOD:upstream_gene_variant:0:ENSG00000169344:ENST00000576688,UMOD:upstream_gene_variant:0:ENSG00000169344:ENST00000573567,UMOD:upstream_gene_variant:0:ENSG00000169344:ENST00000571174,UMOD:upstream_gene_variant:0:ENSG00000169344:ENST00000570972,UMOD:upstream_gene_variant:0:ENSG…	UMOD:upstream_gene_variant:1:ENSG00000169344:ENST00000396138,UMOD:upstream_gene_variant:0:ENSG00000169344:ENST00000577168,UMOD:upstream_gene_variant:0:ENSG00000169344:ENST00000576688,UMOD:upstream_gene_variant:0:ENSG00000169344:ENST00000573567,UMOD:upstream_gene_variant:0:ENSG00000169344:ENST00000571174,UMOD:upstream_gene_variant:0:ENSG00000169344:ENST00000570972,UMOD:upstream_gene_variant:0:ENSG…	upstream_gene_variant	FALSE		GPR139,ACSM3,THUMPD1,ACSM2B,UMOD,GPRC5B,IQCK,ACSM5,DCUN1D3,GP2,REXO5,ACSM1,ERI2,PDILT,ACSM2A	TRUE	TRUE	31	rs28544423:T:C=synonymous_variant=UMOD,rs13335818:T:C=synonymous_variant=UMOD,chr16:20349765:T:TTCTGCCAGA=inframe_insertion=UMOD	FALSE	FALSE	UMOD
UMOD.16.13159346.23360284	UMOD	P07911	16	20333051	20356301	16	13159346	23360284	cis	16	chr16:20366413	20366413	A	G	0.0392	low-frequency	0.0069	0.0302	0.0445	-0.5687	0.0712	1.447e-15	FALSE	--	0.00529549	rs75044573	none		none	0.0374314	-0.428519	0.0722168	2.96033e-09	TRUE	FALSE	PDILT:intron_variant:1:ENSG00000169340:ENST00000302451	PDILT:intron_variant:1:ENSG00000169340:ENST00000302451	intron_variant	FALSE	PDILT	GPR139,ACSM3,THUMPD1,ACSM2B,UMOD,GPRC5B,ACSM5,DCUN1D3,GP2,REXO5,ACSM1,ERI2,PDILT,ACSM2A	TRUE	FALSE	1		FALSE	FALSE	UMOD
UMOD.16.13159346.23360284	UMOD	P07911	16	20333051	20356301	16	13159346	23360284	cis	16	chr16:20394997	20394997	C	G	0.9109	common	0.0074	0.9044	0.9192	-0.5238	0.0476	3.269e-28	FALSE	--	0.0106458	rs28622969	none		none	0.912068	-0.407561	0.0488262	6.99158e-17	TRUE	FALSE	PDILT:intron_variant:1:ENSG00000169340:ENST00000302451,PDILT:intron_variant:0:ENSG00000169340:ENST00000575561	PDILT:intron_variant:1:ENSG00000169340:ENST00000302451,PDILT:intron_variant:0:ENSG00000169340:ENST00000575561	intron_variant	FALSE	PDILT	GPR139,ACSM3,THUMPD1,ACSM2B,ACSM5,UMOD,DCUN1D3,GP2,REXO5,ACSM1,ERI2,PDILT,ACSM2A	TRUE	FALSE	34		FALSE	FALSE	UMOD
PLXNB2.6.49430303.51430303	PLXNB2	O15031	22	50274979	50307646	6	49430303	51430303	trans	6	chr6:50426840	50426840	C	G	0.8594	common	0.0204	0.8421	0.8833	0.2173	0.0393	3.21e-08	TRUE	++	1	rs200262	none		none	0.861891	0.2173	0.0394906	3.74278e-08	TRUE	TRUE			intergenic_variant	FALSE		TFAP2D,TFAP2B,DEFB114,DEFB112,DEFB110,DEFB113	FALSE	FALSE	3		FALSE	FALSE
CCL14.16.18357299.20357299	CCL14	Q16627	17	35983288	35987004	16	18357299	20357299	trans	16	chr16:19357299	19357299	T	C	0.0106	low-frequency	0.0029	0.0069	0.0128	-0.7355	0.1331	3.257e-08	TRUE	--	1	rs8046912	none		none	0.0095192	-0.7355	0.133737	3.80624e-08	TRUE	TRUE			intergenic_variant	FALSE		TMC7,GPRC5B,IQCK,SYT17,CCP110,CLEC19A,GDE1,TMC5,SMG1,ITPRIPL2,COQ7,VPS35L,KNOP1	FALSE	FALSE	1		FALSE	FALSE
COL18A1.22.26984472.35980447	COL18A1	P39060	21	45405165	45513720	22	26984472	35980447	trans	22	chr22:29142001	29142001	A	G	0.0022	rare	0	0.0022	0.0022	-2.2988	0.4161	3.307e-08	TRUE	?-	1	rs117146420	ClinVar: phenotype not specified	benign	none	0.00213155	-2.2988	0.420205	4.48341e-08	TRUE	TRUE	KREMEN1:synonymous_variant:1:ENSG00000183762:ENST00000400335,KREMEN1:synonymous_variant:0:ENSG00000183762:ENST00000407188,KREMEN1:synonymous_variant:0:ENSG00000183762:ENST00000327813	KREMEN1:synonymous_variant:1:ENSG00000183762:ENST00000400335,KREMEN1:synonymous_variant:0:ENSG00000183762:ENST00000407188,KREMEN1:synonymous_variant:0:ENSG00000183762:ENST00000327813	synonymous_variant	FALSE	KREMEN1	XBP1,TTC28,CHEK2,RFPL1,RHBDD3,AP1B1,EWSR1,ZNRF3,NIPSNAP1,NF2,THOC5,GAS2L1,RASL10A,C22orf31,EMID1,NEFH,CCDC117,HSCB,KREMEN1	FALSE	FALSE	47	rs117146420:A:G=synonymous_variant=KREMEN1	FALSE	FALSE
CES1.16.54524640.57679008	CES1	P23141	16	55802851	55833337	16	54524640	57679008	cis	16	chr16:55816819	55816819	A	G	0.0828	common	0.0089	0.0726	0.0907	-0.8818	0.0496	8.422e-71	TRUE	--	1	rs76336259	none		none	0.082446	-0.8818	0.0523618	1.23126e-63	TRUE	TRUE	CES1:intron_variant:1:ENSG00000198848:ENST00000360526,CES1:intron_variant:0:ENSG00000198848:ENST00000422046,CES1:intron_variant:0:ENSG00000198848:ENST00000361503	CES1:intron_variant:1:ENSG00000198848:ENST00000360526,CES1:intron_variant:0:ENSG00000198848:ENST00000422046,CES1:intron_variant:0:ENSG00000198848:ENST00000361503	intron_variant	FALSE	CES1	LPCAT2,CES5A,CES1,CAPNS2,MMP2,IRX6,SLC6A2,GNAO1	TRUE	TRUE	20	rs79711700:C:G=missense_variant=CES1,rs2307240:T:C=missense_variant=CES1	TRUE	FALSE	CES1
C2.5.111889028.113889028	C2	P06681	6	31897785	31945672	5	111889028	113889028	trans	5	chr5:112889028	112889028	T	C	0.9847	low-frequency	0	0.9847	0.9847	0.857	0.1551	3.321e-08	TRUE	?+	1	rs973875939	none		none	0.985052	0.857	0.156579	4.41816e-08	TRUE	TRUE	SRP19:intron_variant:0:ENSG00000153037:ENST00000503445,SRP19:intron_variant:0:ENSG00000153037:ENST00000391338,REEP5:intron_variant:1:ENSG00000129625:ENST00000379638,REEP5:intron_variant:0:ENSG00000129625:ENST00000513339,REEP5:intron_variant:0:ENSG00000129625:ENST00000504247,REEP5:intron_variant:0:ENSG00000129625:ENST00000261482	SRP19:intron_variant:0:ENSG00000153037:ENST00000503445,SRP19:intron_variant:0:ENSG00000153037:ENST00000391338,REEP5:intron_variant:1:ENSG00000129625:ENST00000379638,REEP5:intron_variant:0:ENSG00000129625:ENST00000513339,REEP5:intron_variant:0:ENSG00000129625:ENST00000504247,REEP5:intron_variant:0:ENSG00000129625:ENST00000261482	intron_variant	FALSE	SRP19;REEP5	SRP19,APC,ENSG00000258864,MCC,DCP2,EPB41L4A,REEP5	FALSE	FALSE	25		FALSE	FALSE
C2.3.190396284.192396284	C2	P06681	6	31897785	31945672	3	190396284	192396284	trans	3	chr3:191396284	191396284	C	G	0.9944	rare	0	0.9944	0.9944	-1.3462	0.244	3.427e-08	TRUE	?-	1	rs188998980	none		none	0.994519	-1.3462	0.24612	4.50799e-08	TRUE	TRUE	CCDC50:downstream_gene_variant:0:ENSG00000152492:ENST00000392456,CCDC50:3_prime_UTR_variant:1:ENSG00000152492:ENST00000392455	CCDC50:3_prime_UTR_variant:1:ENSG00000152492:ENST00000392455	3_prime_UTR_variant	FALSE	CCDC50	UTS2B,OSTN,CCDC50,PYDC2	FALSE	FALSE	9		FALSE	FALSE
NOTCH1.8.4946103.6946103	NOTCH1	P46531	9	136494433	136546048	8	4946103	6946103	trans	8	chr8:5946103	5946103	A	AT	0.994	rare	0	0.994	0.994	1.3818	0.2506	3.516e-08	TRUE	+?	1	novel	none		rs549027568:A/G:intergenic_variant:none:none	0.994166	1.3818	0.253045	4.74298e-08	TRUE	TRUE			intergenic_variant	FALSE		MCPH1	FALSE	FALSE	1		FALSE	FALSE
PRSS2.16.74221890.76221890	PRSS2	P07478	7	142760398	142774564	16	74221890	76221890	trans	16	chr16:75222462	75222462	T	G	0.22	common	0.0236	0.1929	0.2405	-0.186	0.0323	8.839e-09	TRUE	--	1	rs8045196	none		none	0.218135	-0.186	0.0324638	1.00755e-08	TRUE	TRUE	CTRB1:upstream_gene_variant:0:ENSG00000168925:ENST00000495583,CTRB1:intron_variant:1:ENSG00000168925:ENST00000361017	CTRB1:intron_variant:1:ENSG00000168925:ENST00000361017	intron_variant	FALSE	CTRB1	ENSG00000284484,CTRB1,TMEM170A,TERF2IP,CHST5,ENSG00000261717,FA2H,ADAT1,CFDP1,ENSG00000260092,GABARAPL2,KARS1,BCAR1,ZFP1,ZNRF1,CTRB2,CHST6,TMEM231,CPHXL,LDHD,DUXB,WDR59	TRUE	FALSE	2		FALSE	FALSE
CDH1.4.174931609.176931609	CDH1	P12830	16	68737292	68835537	4	174931609	176931609	trans	4	chr4:175262658	175262658	T	C	0.9972	rare	0	0.9972	0.9972	1.9653	0.3565	3.539e-08	TRUE	+?	1	rs992526517	none		none	0.997255	1.9653	0.359776	4.69301e-08	TRUE	TRUE			intergenic_variant	FALSE		GLRA3,GPM6A,ADAM29	FALSE	FALSE	16		FALSE	FALSE
CCL14.2.75767295.77767295	CCL14	Q16627	17	35983288	35987004	2	75767295	77767295	trans	2	chr2:76634041	76634041	A	T	0.0021	rare	0	0.0021	0.0021	-2.3515	0.4266	3.555e-08	TRUE	-?	1	rs773914233	none		none	0.0024022	-2.3515	0.430799	4.80262e-08	TRUE	TRUE			intergenic_variant	FALSE		LRRTM4	FALSE	FALSE	17		FALSE	FALSE
CD59.10.100052722.102052722	CD59	P13987	11	33703010	33736479	10	100052722	102052722	trans	10	chr10:101052722	101052722	T	C	0.0028	rare	0	0.0028	0.0028	1.8134	0.3291	3.568e-08	TRUE	?+	1	novel	none		none	0.00274056	1.8134	0.331723	4.58715e-08	TRUE	TRUE			regulatory_region_variant	FALSE		LBX1,LZTS2,SLF2,SEMA4G,MRPL43,TLX1,PAX2,PDZD7,SFXN3,TWNK,KAZALD1,HIF1AN,BTRC	FALSE	FALSE	1		FALSE	FALSE
FETUB.5.152847447.154847447	FETUB	Q9UGM5	3	186635969	186653141	5	152847447	154847447	trans	5	chr5:153847447	153847447	T	TA	0.0018	rare	0	0.0018	0.0018	-2.4339	0.4418	3.597e-08	TRUE	-?	1	novel	none		rs193134385:T/A:intergenic_variant:none:none	0.00171821	-2.4339	0.445812	4.77534e-08	TRUE	TRUE			intergenic_variant	FALSE		MFAP3,FAM114A2,GRIA1,GALNT10	FALSE	FALSE	1		FALSE	FALSE
CCL5.17.33321745.36556518	CCL5	P13501	17	35871491	35880793	17	33321745	36556518	cis	17	chr17:35885124	35885124	T	C	0.1908	common	0.0248	0.1616	0.2118	-0.5083	0.0344	1.977e-49	TRUE	--	1	rs7211393	none		none	0.189416	-0.5083	0.0356554	4.11951e-46	TRUE	TRUE	CCL5:upstream_gene_variant:1:ENSG00000271503:ENST00000651122,CCL5:upstream_gene_variant:0:ENSG00000271503:ENST00000605509,CCL5:upstream_gene_variant:0:ENSG00000271503:ENST00000605140,CCL5:upstream_gene_variant:0:ENSG00000271503:ENST00000603197	CCL5:upstream_gene_variant:1:ENSG00000271503:ENST00000651122,CCL5:upstream_gene_variant:0:ENSG00000271503:ENST00000605509,CCL5:upstream_gene_variant:0:ENSG00000271503:ENST00000605140,CCL5:upstream_gene_variant:0:ENSG00000271503:ENST00000603197	upstream_gene_variant	FALSE		TBC1D3B,TBC1D3G,HEATR9,CCL23,CCL15,CCL14,CCL4L2,C17orf50,PEX12,SLFN14,TBC1D3I,TBC1D3H,RDM1,CCL3,CCL5,CCL15-CCL14,AP2B1,TAF15,CCL4,MMP28,CCL3L3,LYZL6,GAS2L2,SLFN13,SLFN12L,CCL18,RASL10B,CCL16,SLFN12	TRUE	TRUE	35	rs4795087:C:G=missense_variant=C17orf50;MMP28,chr17:35858531:A:AG=splice_region_variant=HEATR9;TAF15	TRUE	FALSE	CCL5
CCL14.17.33377333.39800930	CCL14	Q16627	17	35983288	35987004	17	33377333	39800930	cis	17	chr17:35984351	35984351	T	C	0.923	common	0.0293	0.9043	0.9688	0.5393	0.0571	3.611e-21	FALSE	++	0.0067548	rs16971802	Blood protein levels		none	0.938367	0.656782	0.0583329	2.0861e-29	TRUE	FALSE	CCL16:upstream_gene_variant:1:ENSG00000275152:ENST00000611905,CCL14:missense_variant:1:ENSG00000276409:ENST00000618404,CCL14:missense_variant:0:ENSG00000276409:ENST00000622526,CCL14:missense_variant:0:ENSG00000276409:ENST00000620991,CCL14:missense_variant:0:ENSG00000276409:ENST00000614009	CCL14:missense_variant:1:ENSG00000276409:ENST00000618404,CCL14:missense_variant:0:ENSG00000276409:ENST00000622526,CCL14:missense_variant:0:ENSG00000276409:ENST00000620991,CCL14:missense_variant:0:ENSG00000276409:ENST00000614009	missense_variant	TRUE	CCL14;CCL15-CCL14	TBC1D3B,TBC1D3G,HEATR9,CCL23,TBC1D3F,CCL15,CCL14,CCL4L2,C17orf50,PEX12,SLFN14,TBC1D3I,TBC1D3H,RDM1,CCL3,CCL5,CCL15-CCL14,AP2B1,TAF15,CCL4,MMP28,CCL3L3,LYZL6,GAS2L2,SLFN12L,CCL18,RASL10B,CCL16	TRUE	TRUE	2	rs16971802:T:C=missense_variant=CCL14;CCL15-CCL14	TRUE	FALSE	CCL14
CCL14.17.33377333.39800930	CCL14	Q16627	17	35983288	35987004	17	33377333	39800930	cis	17	chr17:35986879	35986879	A	G	0.9131	common	0.0116	0.9031	0.9267	1.3165	0.0483	2.32e-163	TRUE	++	1	rs9892586	Blood protein levels		none	0.913843	1.36759	0.0555068	4.9276e-134	TRUE	TRUE	CCL14:upstream_gene_variant:1:ENSG00000276409:ENST00000618404,CCL14:upstream_gene_variant:0:ENSG00000276409:ENST00000622526,CCL14:upstream_gene_variant:0:ENSG00000276409:ENST00000620991,CCL14:5_prime_UTR_variant:0:ENSG00000276409:ENST00000614009	CCL14:5_prime_UTR_variant:0:ENSG00000276409:ENST00000614009	5_prime_UTR_variant	FALSE	CCL14;CCL15-CCL14	TBC1D3B,TBC1D3G,HEATR9,CCL23,TBC1D3F,CCL15,CCL14,CCL4L2,C17orf50,PEX12,SLFN14,TBC1D3I,TBC1D3H,RDM1,CCL3,CCL5,CCL15-CCL14,AP2B1,TAF15,CCL4,MMP28,CCL3L3,LYZL6,GAS2L2,ZNHIT3,SLFN12L,CCL18,RASL10B,CCL16	TRUE	TRUE	6		FALSE	FALSE	CCL14
CCL18.17.33636162.37105782	CCL18	P55774	17	36064272	36072032	17	33636162	37105782	cis	17	chr17:35985179	35985179	T	C	0.8853	common	0.0063	0.8794	0.8922	-0.4351	0.0422	5.834e-25	FALSE	--	0.0460703	rs854684	none		none	0.88577	-0.26203	0.0436935	2.00987e-09	TRUE	FALSE	CCL16:upstream_gene_variant:1:ENSG00000275152:ENST00000611905,CCL14:intron_variant:1:ENSG00000276409:ENST00000618404,CCL14:intron_variant:0:ENSG00000276409:ENST00000622526,CCL14:intron_variant:0:ENSG00000276409:ENST00000620991,CCL14:5_prime_UTR_variant:0:ENSG00000276409:ENST00000614009	CCL14:5_prime_UTR_variant:0:ENSG00000276409:ENST00000614009	5_prime_UTR_variant	FALSE	CCL14;CCL15-CCL14	TBC1D3B,TBC1D3G,HEATR9,CCL23,TBC1D3F,CCL15,CCL14,CCL4L2,C17orf50,PEX12,SLFN14,TBC1D3I,TBC1D3H,RDM1,CCL3,CCL5,CCL15-CCL14,AP2B1,TAF15,CCL4,MMP28,CCL3L3,LYZL6,GAS2L2,SLFN12L,CCL18,RASL10B,CCL16	TRUE	TRUE	7		FALSE	FALSE	CCL18
CCL18.17.33636162.37105782	CCL18	P55774	17	36064272	36072032	17	33636162	37105782	cis	17	chr17:36062554	36062554	A	G	0.8437	common	0.0281	0.8185	0.8751	-0.9762	0.0381	6.49e-145	TRUE	--	1	rs1102934	Blood protein levels		none	0.848661	-0.926847	0.0438826	5.09377e-99	TRUE	TRUE	CCL18:upstream_gene_variant:1:ENSG00000275385:ENST00000616054	CCL18:upstream_gene_variant:1:ENSG00000275385:ENST00000616054	upstream_gene_variant	FALSE		TBC1D3B,TBC1D3G,HEATR9,CCL23,PIGW,CCL15,CCL14,CCL4L2,MYO19,C17orf50,PEX12,GGNBP2,TBC1D3I,TBC1D3H,RDM1,CCL3,CCL5,CCL15-CCL14,AP2B1,TAF15,CCL4,MMP28,CCL3L3,LYZL6,RASL10B,GAS2L2,ZNHIT3,CCL18,TBC1D3F,CCL16	TRUE	TRUE	11		FALSE	FALSE	CCL18
AOC3.17.39836457.47771832	AOC3	Q16853	17	42851184	42858130	17	39836457	47771832	cis	17	chr17:42843457	42843457	A	G	0.0047	rare	0.0003	0.0044	0.005	-1.3332	0.1963	1.108e-11	FALSE	--	0.000962625	rs139296430	none		none	0.00564698	-1.42775	0.197774	5.23466e-13	TRUE	FALSE	PSME3:downstream_gene_variant:0:ENSG00000131467:ENST00000592169,PSME3:downstream_gene_variant:0:ENSG00000131467:ENST00000591152,PSME3:downstream_gene_variant:0:ENSG00000131467:ENST00000589469,PSME3:downstream_gene_variant:0:ENSG00000131467:ENST00000586114,PSME3:downstream_gene_variant:0:ENSG00000131467:ENST00000585805,PSME3:downstream_gene_variant:0:ENSG00000131467:ENST00000545225,PSME3:downstrea…	PSME3:3_prime_UTR_variant:1:ENSG00000131467:ENST00000590720,PSME3:3_prime_UTR_variant:0:ENSG00000131467:ENST00000541124,PSME3:3_prime_UTR_variant:0:ENSG00000131467:ENST00000293362	3_prime_UTR_variant	FALSE	PSME3	AOC2,RUNDC1,PTGES3L,COA3,AARSD1,BECN1,BRCA1,TUBG2,CCR10,RND2,CAVIN1,ATP6V0A1,RAMP2,VPS25,NAGLU,PSME3,EZH1,AOC3,CNTNAP1,TUBG1,HSD17B1,CCDC200,TMEM106A,PLEKHH3,G6PC1,MLX,VAT1,COASY,PSMC3IP,RETREG3,CNTD1,NBR1,IFI35,STAT3,WNK4,RPL27,PTGES3L-AARSD1	TRUE	FALSE	24	rs2229595:A:G=missense_variant=AOC3	TRUE	FALSE	AOC3
AOC3.17.39836457.47771832	AOC3	Q16853	17	42851184	42858130	17	39836457	47771832	cis	17	chr17:42852620	42852620	A	G	0.066	common	0.0049	0.0611	0.0708	-0.9217	0.0548	2.066e-63	TRUE	--	1	rs33986943	none		rs1567690047:GTGATGCCTTTTGTGTG/GTG:frameshift_variant:none:none	0.0671184	-0.933903	0.0574651	2.17444e-59	TRUE	TRUE	AOC3:upstream_gene_variant:0:ENSG00000131471:ENST00000617500,AOC3:upstream_gene_variant:0:ENSG00000131471:ENST00000592999,AOC3:upstream_gene_variant:0:ENSG00000131471:ENST00000591562,AOC3:upstream_gene_variant:0:ENSG00000131471:ENST00000588033,AOC3:missense_variant:1:ENSG00000131471:ENST00000308423,AOC3:missense_variant:0:ENSG00000131471:ENST00000613571,AOC2:downstream_gene_variant:1:ENSG00000131…	AOC3:missense_variant:1:ENSG00000131471:ENST00000308423,AOC3:missense_variant:0:ENSG00000131471:ENST00000613571	missense_variant	TRUE	AOC3	AOC2,RUNDC1,PTGES3L,COA3,AARSD1,BECN1,BRCA1,TUBG2,CCR10,RND2,CAVIN1,ATP6V0A1,RAMP2,VPS25,NAGLU,PSME3,EZH1,AOC3,CNTNAP1,TUBG1,HSD17B1,CCDC200,TMEM106A,PLEKHH3,G6PC1,MLX,VAT1,COASY,PSMC3IP,RETREG3,CNTD1,NBR1,IFI35,STAT3,WNK4,RPL27,PTGES3L-AARSD1	TRUE	TRUE	4	rs33986943:A:G=missense_variant=AOC3	TRUE	FALSE	AOC3
CA4.17.59245732.63864448	CA4	P22748	17	60149942	60170899	17	59245732	63864448	cis	17	chr17:60156793	60156793	A	T	0.9052	common	0.0258	0.8872	0.9423	0.619	0.0469	8.013e-40	TRUE	++	1	rs117154637	none		none	0.913036	0.619	0.0483153	1.4107e-37	TRUE	TRUE	CA4:upstream_gene_variant:0:ENSG00000167434:ENST00000590203,CA4:upstream_gene_variant:0:ENSG00000167434:ENST00000587265,CA4:intron_variant:1:ENSG00000167434:ENST00000300900,CA4:intron_variant:0:ENSG00000167434:ENST00000591725	CA4:intron_variant:1:ENSG00000167434:ENST00000300900,CA4:intron_variant:0:ENSG00000167434:ENST00000591725	intron_variant	FALSE	CA4	PPM1D,PTRH2,RNFT1,C17orf64,TUBD1,CA4,CLTC,VMP1,USP32,RPS6KB1,HEATR6,ENSG00000267318,APPBP2	TRUE	TRUE	104	rs345186:T:C=splice_region_variant=CA4	FALSE	FALSE	CA4
AOC3.2.123753196.127764494	AOC3	Q16853	17	42851184	42858130	2	123753196	127764494	trans	2	chr2:124589013	124589013	CT	C	0.0014	rare	0	0.0014	0.0014	-2.728	0.4954	3.657e-08	TRUE	-?	1	novel	none		none	0.00171585	-2.728	0.499746	4.79435e-08	TRUE	TRUE	CNTNAP5:intron_variant:1:ENSG00000155052:ENST00000682447,CNTNAP5:intron_variant:0:ENSG00000155052:ENST00000431078	CNTNAP5:intron_variant:1:ENSG00000155052:ENST00000682447,CNTNAP5:intron_variant:0:ENSG00000155052:ENST00000431078	intron_variant	FALSE	CNTNAP5	CNTNAP5	FALSE	FALSE	11		FALSE	FALSE
PRCP.14.23801765.25801765	PRCP	P42785	11	82822936	82970584	14	23801765	25801765	trans	14	chr14:24801765	24801765	A	G	0.0055	rare	0.0019	0.0025	0.0068	-1.087	0.1974	3.669e-08	TRUE	--	1	rs75863955	none		none	0.00451759	-1.087	0.198494	4.3449e-08	TRUE	TRUE			intergenic_variant	FALSE		LTB4R2,CTSG,NYNRIN,CIDEB,ADCY4,RIPK3,NFATC4,GZMH,STXBP6,NOP9,LTB4R,CBLN3,SDR39U1,GZMB,CMA1,KHNYN	FALSE	FALSE	1		FALSE	FALSE
C1QTNF1.17.78051599.80051599	C1QTNF1	Q9BXJ1	17	79022814	79049788	17	78051599	80051599	cis	17	chr17:79022318	79022318	T	C	0.1257	common	0.0155	0.11	0.1409	0.4465	0.0414	3.832e-27	TRUE	++	1	rs116539064	none		none	0.124072	0.4465	0.0422116	3.78253e-26	TRUE	TRUE	C1QTNF1:upstream_gene_variant:1:ENSG00000173918:ENST00000579760,C1QTNF1:upstream_gene_variant:0:ENSG00000173918:ENST00000580454,C1QTNF1:upstream_gene_variant:0:ENSG00000173918:ENST00000578229,C1QTNF1:upstream_gene_variant:0:ENSG00000173918:ENST00000392445,C1QTNF1:upstream_gene_variant:0:ENSG00000173918:ENST00000354124,C1QTNF1:upstream_gene_variant:0:ENSG00000173918:ENST00000339142,C1QTNF1:upstrea…	C1QTNF1:upstream_gene_variant:1:ENSG00000173918:ENST00000579760,C1QTNF1:upstream_gene_variant:0:ENSG00000173918:ENST00000580454,C1QTNF1:upstream_gene_variant:0:ENSG00000173918:ENST00000578229,C1QTNF1:upstream_gene_variant:0:ENSG00000173918:ENST00000392445,C1QTNF1:upstream_gene_variant:0:ENSG00000173918:ENST00000354124,C1QTNF1:upstream_gene_variant:0:ENSG00000173918:ENST00000339142,C1QTNF1:upstrea…	upstream_gene_variant	FALSE	C1QTNF1-AS1	CEP295NL,ENGASE,TIMP2,LGALS3BP,C1QTNF1,CYTH1,USP36,RBFOX3,DNAH17,CANT1	TRUE	TRUE	27		FALSE	FALSE	C1QTNF1
QPCT.17.82063172.84063172	QPCT	Q16769	2	37342827	37373322	17	82063172	84063172	trans	17	chr17:83063172	83063172	A	G	0.0025	rare	0	0.0025	0.0025	2.1113	0.3838	3.766e-08	TRUE	+?	1	rs1013045805	none		none	0.0024022	2.1113	0.387433	5.05248e-08	TRUE	TRUE			regulatory_region_variant	FALSE		RAB40B,METRNL,B3GNTL1,WDR45B,TBCD,ZNF750,FN3K,FOXK2,FN3KRP	FALSE	FALSE	5		FALSE	FALSE
QPCT.16.4424916.9723344	QPCT	Q16769	2	37342827	37373322	16	4424916	9723344	trans	16	chr16:8723344	8723344	C	G	0.9982	rare	0	0.9982	0.9982	2.412	0.4387	3.827e-08	FALSE	+?	3.75377e-05	rs376095829	none		none	0.997941	2.4276	0.44261	4.14068e-08	TRUE	FALSE	ABAT:intron_variant:1:ENSG00000183044:ENST00000268251,ABAT:intron_variant:0:ENSG00000183044:ENST00000569156,ABAT:intron_variant:0:ENSG00000183044:ENST00000568847,ABAT:intron_variant:0:ENSG00000183044:ENST00000567812,ABAT:intron_variant:0:ENSG00000183044:ENST00000565016,ABAT:intron_variant:0:ENSG00000183044:ENST00000564714,ABAT:intron_variant:0:ENSG00000183044:ENST00000561870,ABAT:intron_variant:0…	ABAT:intron_variant:1:ENSG00000183044:ENST00000268251,ABAT:intron_variant:0:ENSG00000183044:ENST00000569156,ABAT:intron_variant:0:ENSG00000183044:ENST00000568847,ABAT:intron_variant:0:ENSG00000183044:ENST00000567812,ABAT:intron_variant:0:ENSG00000183044:ENST00000565016,ABAT:intron_variant:0:ENSG00000183044:ENST00000564714,ABAT:intron_variant:0:ENSG00000183044:ENST00000561870,ABAT:intron_variant:0…	intron_variant	FALSE	ABAT	TMEM186,TMEM114,CARHSP1,USP7,C16orf72,METTL22,ABAT,LITAFD,PMM2	FALSE	FALSE	1		FALSE	FALSE
CD46.6.39134502.41134502	CD46	P15529	1	207752054	207795513	6	39134502	41134502	trans	6	chr6:40134502	40134502	A	G	0.9975	rare	0	0.9975	0.9975	-2.084	0.379	3.83e-08	TRUE	-?	1	rs531537229	none		none	0.997598	-2.084	0.382518	5.0909e-08	TRUE	TRUE			intergenic_variant	FALSE		DAAM2,KIF6,MOCS1,LRFN2	FALSE	FALSE	1		FALSE	FALSE
REG3A.11.41626795.43626795	REG3A	Q06141	2	79157003	79159753	11	41626795	43626795	trans	11	chr11:42626658	42626658	CACTAG	C	0.2914	common	0.0089	0.2829	0.3007	0.16	0.0291	3.909e-08	TRUE	++	1	novel	none		none	0.288803	0.16	0.0292366	4.43477e-08	TRUE	TRUE			intergenic_variant	FALSE			FALSE	FALSE	12		FALSE	FALSE
LILRB5.18.57653248.59653248	LILRB5	O75023	19	54249421	54257301	18	57653248	59653248	trans	18	chr18:58653248	58653248	A	G	0.014	low-frequency	0.0029	0.0007	0.0146	0.8179	0.1488	3.911e-08	TRUE	++	1	rs145622219	none		none	0.00790578	0.8179	0.149984	4.94606e-08	TRUE	TRUE			regulatory_region_variant	FALSE		ALPK2,ZNF532,NEDD4L,MALT1,SEC11C	FALSE	FALSE	7	rs141822309:A:G=missense_variant=ZNF532	TRUE	FALSE	ZNF532
CD46.16.56913055.58913055	CD46	P15529	1	207752054	207795513	16	56913055	58913055	trans	16	chr16:57913055	57913055	A	G	0.0139	low-frequency	0	0.0139	0.0139	0.9051	0.1648	3.947e-08	TRUE	+?	1	rs147028668	none		none	0.0137268	0.9051	0.166387	5.33597e-08	TRUE	TRUE	CNGB1:intron_variant:1:ENSG00000070729:ENST00000251102,CNGB1:intron_variant:0:ENSG00000070729:ENST00000564448	CNGB1:intron_variant:1:ENSG00000070729:ENST00000251102,CNGB1:intron_variant:0:ENSG00000070729:ENST00000564448	intron_variant	FALSE	CNGB1	USB1,GINS3,ADGRG1,CCDC113,CCL17,CSNK2A2,POLR2C,TEPP,KIFC3,KATNB1,CIAPIN1,ADGRG5,DRC7,COQ9,CNGB1,DOK4,PRSS54,CCDC102A,MMP15,ADGRG3,ZNF319,CFAP20	FALSE	FALSE	4		FALSE	FALSE
C1QTNF1.2.11970865.13970865	C1QTNF1	Q9BXJ1	17	79022814	79049788	2	11970865	13970865	trans	2	chr2:12971362	12971362	A	G	0.4301	common	0.0032	0.4271	0.4335	0.1486	0.027	3.952e-08	TRUE	++	1	rs10165801	none		none	0.429977	0.1486	0.0271247	4.29204e-08	TRUE	TRUE			intergenic_variant	FALSE		TRIB2	FALSE	FALSE	5		FALSE	FALSE
VASN.5.148983606.150983606	VASN	Q6EMK4	16	4371848	4383538	5	148983606	150983606	trans	5	chr5:149980062	149980062	C	G	0.1397	common	0.0131	0.1265	0.1527	-0.2132	0.0389	4.065e-08	TRUE	--	1	rs6860282	ClinVar: phenotype not specified	benign	none	0.137302	-0.2132	0.0390799	4.88372e-08	TRUE	TRUE	SLC26A2:intron_variant:1:ENSG00000155850:ENST00000286298,SLC26A2:intron_variant:0:ENSG00000155850:ENST00000503336,SLC26A2:downstream_gene_variant:0:ENSG00000155850:ENST00000433184	SLC26A2:intron_variant:1:ENSG00000155850:ENST00000286298,SLC26A2:intron_variant:0:ENSG00000155850:ENST00000503336	intron_variant	FALSE	SLC26A2	CSF1R,CD74,ARHGEF37,TCOF1,TIGD6,SLC6A7,RPS14,CSNK1A1,CAMK2A,CDX1,PDE6A,PPARGC1B,SLC26A2,HMGXB3,ARSI,PDGFRB	FALSE	FALSE	22	rs3776070:A:T=missense_variant=SLC26A2	TRUE	FALSE	SLC26A2
CNDP1.18.73480600.75480600	CNDP1	Q96KN2	18	74534500	74587212	18	73480600	75480600	cis	18	chr18:74551264	74551264	A	AT	0.693	common	0.002	0.6911	0.6952	-0.2554	0.0292	2.252e-18	TRUE	--	1	novel	none		none	0.692767	-0.2554	0.0295541	5.53428e-18	TRUE	TRUE	CNDP1:intron_variant:1:ENSG00000150656:ENST00000358821,CNDP1:intron_variant:0:ENSG00000150656:ENST00000582365	CNDP1:intron_variant:1:ENSG00000150656:ENST00000358821,CNDP1:intron_variant:0:ENSG00000150656:ENST00000582365	intron_variant	FALSE	CNDP1	CYB5A,TIMM21,C18orf63,CNDP2,CNDP1,FBXO15,ZNF407,DIPK1C	TRUE	TRUE	11		FALSE	FALSE	CNDP1
PTPRS.19.4293173.6293173	PTPRS	Q13332	19	5158495	5340803	19	4293173	6293173	cis	19	chr19:5293164	5293164	A	G	0.1918	common	0.0438	0.1434	0.2315	0.3127	0.0337	1.899e-20	TRUE	++	1	rs8111385	none		none	0.184083	0.3127	0.0341506	5.36031e-20	TRUE	TRUE	PTPRS:upstream_gene_variant:0:ENSG00000105426:ENST00000586065,PTPRS:intron_variant:1:ENSG00000105426:ENST00000262963,PTPRS:5_prime_UTR_variant:0:ENSG00000105426:ENST00000591760	PTPRS:5_prime_UTR_variant:0:ENSG00000105426:ENST00000591760	5_prime_UTR_variant	FALSE	PTPRS	UHRF1,TINCR,PTPRS,FEM1A,ZNRF4,CATSPERD,RPL36,TICAM1,PLIN3,ENSG00000267157,PRR22,DUS3L,ARRDC5,SAFB2,SAFB,KDM4B,LONP1,MICOS13,HSD11B1L	TRUE	FALSE	1		FALSE	FALSE	PTPRS
ICAM3.19.8614109.15499484	ICAM3	P32942	19	10333776	10339661	19	8614109	15499484	cis	19	chr19:10312563	10312563	T	C	0.3083	common	0.0167	0.29	0.3236	0.2103	0.0296	1.259e-12	FALSE	++	0.0141838	rs8101365	none		none	0.308487	0.23763	0.0300685	2.7238e-15	TRUE	FALSE	ZGLP1:upstream_gene_variant:1:ENSG00000220201:ENST00000403903,ZGLP1:upstream_gene_variant:0:ENSG00000220201:ENST00000403352,RAVER1:downstream_gene_variant:1:ENSG00000161847:ENST00000617231,RAVER1:downstream_gene_variant:0:ENSG00000161847:ENST00000615032,RAVER1:downstream_gene_variant:0:ENSG00000161847:ENST00000611074,FDX2:intron_variant:1:ENSG00000267673:ENST00000393708,FDX2:intron_variant:0:ENSG…	FDX2:intron_variant:1:ENSG00000267673:ENST00000393708,FDX2:intron_variant:0:ENSG00000267673:ENST00000494368,FDX2:intron_variant:0:ENSG00000267673:ENST00000492239	intron_variant	FALSE	FDX2	ENSG00000167807,AP1M2,COL5A3,SHFL,PPAN-P2RY11,ICAM4,UBL5,KRI1,ICAM5,ANGPTL6,RDH8,ATG4D,OLFM2,ICAM3,FDX2,PDE4A,S1PR5,RAVER1,S1PR2,DNMT1,P2RY11,DNM2,ENSG00000267303,PPAN,QTRT1,CDC37,ICAM1,MRPL4,SLC44A2,CDKN2D,ILF3,KEAP1,EIF3G,ZGLP1,TYK2,FBXL12,PIN1	TRUE	FALSE	7	rs281425:T:G=synonymous_variant=RAVER1	FALSE	FALSE	ICAM3
ICAM3.19.8614109.15499484	ICAM3	P32942	19	10333776	10339661	19	8614109	15499484	cis	19	chr19:10335892	10335892	T	C	0.7501	common	0.0076	0.7423	0.7575	-0.2976	0.031	8.081e-22	TRUE	--	1	rs2304237	none		none	0.749435	-0.316143	0.0317023	2.01612e-23	TRUE	TRUE	RAVER1:upstream_gene_variant:1:ENSG00000161847:ENST00000617231,RAVER1:upstream_gene_variant:0:ENSG00000161847:ENST00000615032,RAVER1:upstream_gene_variant:0:ENSG00000161847:ENST00000611074,ICAM3:upstream_gene_variant:0:ENSG00000076662:ENST00000592945,ICAM3:upstream_gene_variant:0:ENSG00000076662:ENST00000592439,ICAM3:missense_variant:1:ENSG00000076662:ENST00000160262,ICAM3:missense_variant:0:ENSG…	ICAM3:missense_variant:1:ENSG00000076662:ENST00000160262,ICAM3:missense_variant:0:ENSG00000076662:ENST00000590569,ICAM3:missense_variant:0:ENSG00000076662:ENST00000589261	missense_variant	TRUE	ICAM3	ENSG00000167807,AP1M2,COL5A3,SHFL,PPAN-P2RY11,ICAM4,KRI1,ICAM5,ANGPTL6,RDH8,ATG4D,OLFM2,ICAM3,FDX2,PDE4A,S1PR5,RAVER1,S1PR2,DNMT1,P2RY11,DNM2,ENSG00000267303,PPAN,QTRT1,CDC37,ICAM1,TMED1,MRPL4,SLC44A2,CDKN2D,ILF3,KEAP1,EIF3G,ZGLP1,TYK2,PIN1	TRUE	FALSE	18	rs2304237:T:C=missense_variant=ICAM3,rs7258015:T:C=missense_variant=ICAM3,rs3176767:T:G=missense_variant=ICAM3,rs3176766:A:G=missense_variant=ICAM3	TRUE	FALSE	ICAM3
ICAM3.19.8614109.15499484	ICAM3	P32942	19	10333776	10339661	19	8614109	15499484	cis	19	chr19:13457399	13457399	T	C	0.027	low-frequency	0	0.027	0.027	-1.1573	0.1215	1.649e-21	FALSE	-?	0.0074161	rs112609316	none		none	0.0274537	-1.07517	0.125523	1.07627e-17	TRUE	FALSE	CACNA1A:intron_variant:1:ENSG00000141837:ENST00000360228,CACNA1A:intron_variant:0:ENSG00000141837:ENST00000664864,CACNA1A:intron_variant:0:ENSG00000141837:ENST00000638029,CACNA1A:intron_variant:0:ENSG00000141837:ENST00000638009,CACNA1A:intron_variant:0:ENSG00000141837:ENST00000637927,CACNA1A:intron_variant:0:ENSG00000141837:ENST00000637769,CACNA1A:intron_variant:0:ENSG00000141837:ENST00000637736,…	CACNA1A:intron_variant:1:ENSG00000141837:ENST00000360228,CACNA1A:intron_variant:0:ENSG00000141837:ENST00000664864,CACNA1A:intron_variant:0:ENSG00000141837:ENST00000638029,CACNA1A:intron_variant:0:ENSG00000141837:ENST00000638009,CACNA1A:intron_variant:0:ENSG00000141837:ENST00000637927,CACNA1A:intron_variant:0:ENSG00000141837:ENST00000637769,CACNA1A:intron_variant:0:ENSG00000141837:ENST00000637736,…	intron_variant	FALSE	CACNA1A	C19orf53,TRMT1,YJU2B,CC2D1A,NFIX,DAND5,MRI1,CACNA1A,DCAF15,ZSWIM4,BRME1,NACC1,STX10,PODNL1,NANOS3,IER2,LYL1	TRUE	FALSE	1		FALSE	FALSE	ICAM3
ICAM1.19.9544050.11544050	ICAM1	P05362	19	10271093	10286615	19	9544050	11544050	cis	19	chr19:10282929	10282929	CTTGA	C	0.3909	common	0.0308	0.3604	0.4221	0.555	0.0282	4.186e-86	TRUE	++	1	novel	none		rs200172244:C/A:intron_variant:none:none	0.388835	0.556718	0.0301902	6.23061e-76	TRUE	TRUE	ICAM4:upstream_gene_variant:1:ENSG00000105371:ENST00000380770,ICAM4:upstream_gene_variant:0:ENSG00000105371:ENST00000393717,ICAM4:upstream_gene_variant:0:ENSG00000105371:ENST00000340992,ICAM1:intron_variant:1:ENSG00000090339:ENST00000264832,ICAM1:intron_variant:0:ENSG00000090339:ENST00000588645,ICAM1:intron_variant:0:ENSG00000090339:ENST00000423829	ICAM1:intron_variant:1:ENSG00000090339:ENST00000264832,ICAM1:intron_variant:0:ENSG00000090339:ENST00000588645,ICAM1:intron_variant:0:ENSG00000090339:ENST00000423829	intron_variant	FALSE	ICAM1	ENSG00000167807,AP1M2,COL5A3,SHFL,PPAN-P2RY11,ZNF846,ICAM4,UBL5,KRI1,ICAM5,ANGPTL6,RDH8,ATG4D,OLFM2,ICAM3,FDX2,PDE4A,S1PR5,RAVER1,S1PR2,DNMT1,P2RY11,DNM2,ENSG00000267303,PPAN,QTRT1,CDC37,ICAM1,MRPL4,SLC44A2,CDKN2D,ILF3,KEAP1,EIF3G,ZGLP1,TYK2,FBXL12,PIN1	TRUE	TRUE	3		FALSE	FALSE	ICAM1
ICAM1.19.9544050.11544050	ICAM1	P05362	19	10271093	10286615	19	9544050	11544050	cis	19	chr19:9965850	9965850	T	C	0.4269	common	0.0042	0.4224	0.4308	0.1598	0.0272	3.97e-09	FALSE	++	0.000106037	rs746052	none		rs1568403022:C/-:intron_variant:none:none	0.428041	0.164568	0.0273461	1.7662e-09	TRUE	FALSE	COL5A3:intron_variant:1:ENSG00000080573:ENST00000264828	COL5A3:intron_variant:1:ENSG00000080573:ENST00000264828	intron_variant	FALSE	COL5A3	ENSG00000167807,COL5A3,SHFL,PPAN-P2RY11,ZNF846,ICAM4,UBL5,ZNF560,ICAM5,ANGPTL6,RDH8,ZNF562,OLFM2,ICAM3,FDX2,PDE4A,RAVER1,ZNF121,S1PR2,DNMT1,P2RY11,ENSG00000267303,PPAN,ZNF426,CDC37,ICAM1,MRPL4,ZNF561,EIF3G,ZGLP1,TYK2,FBXL12,PIN1	TRUE	FALSE	1		FALSE	FALSE	ICAM1
VASN.7.21880585.23880585	VASN	Q6EMK4	16	4371848	4383538	7	21880585	23880585	trans	7	chr7:22880585	22880585	T	C	0.9914	rare	0.0027	0.9893	0.995	0.8309	0.1514	4.092e-08	TRUE	++	1	rs568044276	none		none	0.992417	0.8309	0.152155	4.73768e-08	TRUE	TRUE			intergenic_variant	FALSE		IGF2BP3,TOMM7,IL6,MALSU1,FAM126A,KLHL7,GPNMB,NUP42,STEAP1B	FALSE	FALSE	3		FALSE	FALSE
CR2.13.107308034.109308034	CR2	P20023	1	207454230	207489895	13	107308034	109308034	trans	13	chr13:108308032	108308032	T	TGCTG	0.0639	common	0.0132	0.0483	0.0751	0.2997	0.0546	4.123e-08	TRUE	++	1	novel	none		rs1216750082:T/A:3_prime_UTR_variant:none:none	0.0600194	0.2997	0.054848	4.65016e-08	TRUE	TRUE	TNFSF13B:downstream_gene_variant:0:ENSG00000102524:ENST00000542136,TNFSF13B:3_prime_UTR_variant:1:ENSG00000102524:ENST00000375887,TNFSF13B:3_prime_UTR_variant:0:ENSG00000102524:ENST00000430559	TNFSF13B:3_prime_UTR_variant:1:ENSG00000102524:ENST00000375887,TNFSF13B:3_prime_UTR_variant:0:ENSG00000102524:ENST00000430559	3_prime_UTR_variant	FALSE	TNFSF13B	ABHD13,LIG4,TNFSF13B,MYO16,NALF1	FALSE	FALSE	2		FALSE	FALSE
COMP.19.17792999.19792999	COMP	P49747	19	18782773	18791305	19	17792999	19792999	cis	19	chr19:18792999	18792999	A	T	0.487	common	0.0334	0.4551	0.5221	-0.1522	0.0268	1.391e-08	TRUE	--	1	rs739638	none		none	0.487899	-0.1522	0.0269315	1.59179e-08	TRUE	TRUE	COMP:upstream_gene_variant:1:ENSG00000105664:ENST00000222271,COMP:upstream_gene_variant:0:ENSG00000105664:ENST00000542601,COMP:upstream_gene_variant:0:ENSG00000105664:ENST00000425807	COMP:upstream_gene_variant:1:ENSG00000105664:ENST00000222271,COMP:upstream_gene_variant:0:ENSG00000105664:ENST00000542601,COMP:upstream_gene_variant:0:ENSG00000105664:ENST00000425807	upstream_gene_variant	FALSE		SUGP2,ELL,COPE,ISYNA1,NCAN,KLHL26,COMP,TMEM161A,UBA52,BORCS8,NR2C2AP,ARMC6,HOMER3,BORCS8-MEF2B,DDX49,PGPEP1,TMEM59L,CRLF1,GDF1,HAPLN4,UPF1,SUGP1,FKBP8,LSM4,MEF2B,GDF15,CRTC1,TM6SF2,LRRC25,ENSG00000268193,SSBP4,SLC25A42,REX1BD,CERS1,KXD1,RFXANK	TRUE	FALSE	2		FALSE	FALSE	COMP
CNDP1.19.22823552.28617579	CNDP1	Q96KN2	18	74534500	74587212	19	22823552	28617579	trans	19	chr19:23687308	23687308	T	G	0.1957	common	0.0272	0.1641	0.219	-0.4648	0.0344	1.312e-41	TRUE	--	1	rs8102710	none		none	0.192965	-0.4648	0.0354585	2.95221e-39	TRUE	TRUE	ZNF675:upstream_gene_variant:1:ENSG00000197372:ENST00000359788,ZNF675:upstream_gene_variant:0:ENSG00000197372:ENST00000601935,ZNF675:upstream_gene_variant:0:ENSG00000197372:ENST00000601010,ZNF675:upstream_gene_variant:0:ENSG00000197372:ENST00000600313,ZNF675:upstream_gene_variant:0:ENSG00000197372:ENST00000599535,ZNF675:upstream_gene_variant:0:ENSG00000197372:ENST00000599168,ZNF675:upstream_gene_…	ZNF675:upstream_gene_variant:1:ENSG00000197372:ENST00000359788,ZNF675:upstream_gene_variant:0:ENSG00000197372:ENST00000601935,ZNF675:upstream_gene_variant:0:ENSG00000197372:ENST00000601010,ZNF675:upstream_gene_variant:0:ENSG00000197372:ENST00000600313,ZNF675:upstream_gene_variant:0:ENSG00000197372:ENST00000599535,ZNF675:upstream_gene_variant:0:ENSG00000197372:ENST00000599168,ZNF675:upstream_gene_…	upstream_gene_variant	FALSE		RPSAP58,ZNF675,ENSG00000283201,ZNF726,ZNF681,ZNF724,ZNF254,ZNF91	TRUE	TRUE	8		FALSE	FALSE
PROC.20.21627799.23627799	PROC	P04070	2	127418427	127429242	20	21627799	23627799	trans	20	chr20:22528590	22528590	A	G	0.0121	low-frequency	0	0.0121	0.0121	0.9525	0.1737	4.15e-08	TRUE	?+	1	rs780884373	none		none	0.0118758	0.9525	0.175318	5.54186e-08	TRUE	TRUE			intergenic_variant	FALSE		FOXA2	FALSE	FALSE	17		FALSE	FALSE
KIT.19.32265025.34265025	KIT	P10721	4	54657918	54740715	19	32265025	34265025	trans	19	chr19:33263642	33263642	T	C	0.0607	common	0.0025	0.0583	0.0633	0.3468	0.0557	4.929e-10	TRUE	++	1	rs78744187	Mean corpuscular volume;Hematocrit;Serum levels of protein KIT;Basophil count;Hemoglobin;Mean spheric corpuscular volume;Basophil percentage of white cells;Plateletcrit;Serum levels of protein TPSB2;Sum eosinophil basophil counts;Platelet Count;Red blood cell count;Mean corpuscular hemoglobin;Mean reticulocyte volume;White blood cell count (basophil)		none	0.0601807	0.3468	0.0560261	6.01758e-10	TRUE	TRUE			intergenic_variant	FALSE		PEPD,CEP89,CHST8,CEBPA,TDRD12,SLC7A10,FAAP24,LRP3,WDR88,GPATCH1,CEBPG,RHPN2,SLC7A9	TRUE	TRUE	2		FALSE	FALSE
C2.3.87388992.89388992	C2	P06681	6	31897785	31945672	3	87388992	89388992	trans	3	chr3:88388992	88388992	C	G	0.9969	rare	0	0.9969	0.9969	1.9433	0.3544	4.178e-08	TRUE	?+	1	novel	none		none	0.996955	1.9433	0.357966	5.6757e-08	TRUE	TRUE	CSNKA2IP:intron_variant:1:ENSG00000283434:ENST00000637986	CSNKA2IP:intron_variant:1:ENSG00000283434:ENST00000637986	intron_variant	FALSE	CSNKA2IP	C3orf38,ZNF654,CGGBP1,ENSG00000288654,HTR1F,CSNKA2IP	FALSE	FALSE	4		FALSE	FALSE
SERPINA7.13.109535447.111535447	SERPINA7	P05543	X	106032435	106038727	13	109535447	111535447	trans	13	chr13:110535492	110535492	A	T	0.3613	common	0.0104	0.3502	0.371	-0.1522	0.0278	4.249e-08	TRUE	--	1	rs9515244	none		none	0.360923	-0.1522	0.0279249	5.02748e-08	TRUE	TRUE	RAB20:intron_variant:1:ENSG00000139832:ENST00000267328	RAB20:intron_variant:1:ENSG00000139832:ENST00000267328	intron_variant	FALSE	RAB20	COL4A1,CARS2,COL4A2,RAB20,NAXD,ANKRD10,ING1	FALSE	FALSE	21		FALSE	FALSE
TIMP1.7.12269372.14269372	TIMP1	P01033	X	47582408	47586789	7	12269372	14269372	trans	7	chr7:13269372	13269372	T	C	0.0025	rare	0	0.0025	0.0025	2.1423	0.3911	4.309e-08	TRUE	+?	1	rs62445776	none		none	0.0024022	2.1423	0.394932	5.81237e-08	TRUE	TRUE			intergenic_variant	FALSE			FALSE	FALSE	9		FALSE	FALSE
FCGR3B.19.42633546.44633546	FCGR3B	O75015	1	161623196	161631963	19	42633546	44633546	trans	19	chr19:43648948	43648948	A	G	0.8495	common	0.0181	0.834	0.8705	0.2519	0.0381	3.863e-11	TRUE	++	1	rs4760	TNF-related apoptosis-inducing ligand levels;Plateletcrit;HDL cholesterol levels;Neutrophil-to-lymphocyte ratio;TRAIL levels;Lymphocyte counts;HDL cholesterol;Red cell distribution width;Granulocyte count;Eosinophil percentage of white cells;Granulocyte percentage of myeloid white cells;Lymphocyte percentage of white cells;Blood protein levels;Neutrophil percentage of white cells;Myeloid white ce…		none	0.851726	0.2519	0.0383726	5.21783e-11	TRUE	TRUE	PLAUR:missense_variant:1:ENSG00000011422:ENST00000340093,PLAUR:missense_variant:0:ENSG00000011422:ENST00000601723,PLAUR:missense_variant:0:ENSG00000011422:ENST00000221264,PLAUR:intron_variant:0:ENSG00000011422:ENST00000593447,PLAUR:intron_variant:0:ENSG00000011422:ENST00000339082,PLAUR:downstream_gene_variant:0:ENSG00000011422:ENST00000599892,PLAUR:downstream_gene_variant:0:ENSG00000011422:ENST00…	PLAUR:missense_variant:1:ENSG00000011422:ENST00000340093,PLAUR:missense_variant:0:ENSG00000011422:ENST00000601723,PLAUR:missense_variant:0:ENSG00000011422:ENST00000221264	missense_variant	TRUE	PLAUR	XRCC1,IRGC,SMG9,ZNF45,SRRM5,ZNF223,PHLDB3,ENSG00000268361,ZNF225,ENSG00000267022,ETHE1,PINLYP,LYPD5,PSG9,ZNF283,ZNF234,ZNF155,PSG4,IRGQ,TEX101,CD177,CADM4,ZNF404,ZNF576,ZNF428,PLAUR,ZNF224,ZNF230,KCNN4,ZNF575,PSG5,ZNF284,LYPD3,ZNF222,ZNF221	TRUE	TRUE	1	rs4760:A:G=missense_variant=PLAUR	TRUE	FALSE	PLAUR	PLAUR
TIMP1.9.93334488.95334488	TIMP1	P01033	X	47582408	47586789	9	93334488	95334488	trans	9	chr9:94334488	94334488	T	C	0.0018	rare	0	0.0018	0.0018	2.5284	0.4617	4.336e-08	TRUE	+?	1	novel	none		none	0.00171585	2.5284	0.46624	5.86214e-08	TRUE	TRUE			intergenic_variant	FALSE		PTPDC1,FBP1,ZNF169,NUTM2F,MFSD14B,AOPEP,BARX1,FBP2	FALSE	FALSE	1		FALSE	FALSE
PLA2G7.19.43916178.45916178	PLA2G7	Q13093	6	46704201	46735693	19	43916178	45916178	trans	19	chr19:44909976	44909976	T	G	0.081	common	0.0038	0.0769	0.0844	-0.3561	0.0477	8.707e-14	TRUE	--	1	rs1065853	LDL cholesterol;Carotid intima media thickness mean-maximum;Low density lipoprotein cholesterol levels;Carotid intima media thickness maximum;Total cholesterol levels in LDL;High light scatter reticulocyte count;Carotid intima media thickness mean;Lipid or lipoprotein levels;Serum total cholesterol levels;Myocardial infarction;Immature fraction of reticulocytes;Serum 25-Hydroxyvitamin D levels;Hi…		none	0.0811552	-0.3561	0.0480924	1.31652e-13	TRUE	TRUE	APOE:downstream_gene_variant:1:ENSG00000130203:ENST00000252486,APOE:downstream_gene_variant:0:ENSG00000130203:ENST00000446996,APOE:downstream_gene_variant:0:ENSG00000130203:ENST00000434152,APOE:downstream_gene_variant:0:ENSG00000130203:ENST00000425718,APOC1:upstream_gene_variant:1:ENSG00000130208:ENST00000592535,APOC1:upstream_gene_variant:0:ENSG00000130208:ENST00000592885,APOC1:upstream_gene_var…	APOC1:upstream_gene_variant:1:ENSG00000130208:ENST00000592535,APOC1:upstream_gene_variant:0:ENSG00000130208:ENST00000592885,APOC1:upstream_gene_variant:0:ENSG00000130208:ENST00000589781,APOC1:upstream_gene_variant:0:ENSG00000130208:ENST00000589078,APOC1:upstream_gene_variant:0:ENSG00000130208:ENST00000588802,APOC1:upstream_gene_variant:0:ENSG00000130208:ENST00000588750,APOC1:upstream_gene_variant…	upstream_gene_variant	FALSE		NKPD1,APOE,MARK4,CLASRP,CEACAM16,ZNF180,TOMM40,BCAM,ZNF229,APOC4,CKM,CEACAM19,APOC4-APOC2,GEMIN7,CLPTM1,CEACAM20,BLOC1S3,PVR,APOC1,RELB,ZNF296,POLR1G,APOC2,PPP1R13L,PPP1R37,IGSF23,CBLC,KLC3,ERCC2,BCL3,ERCC1,NECTIN2,EXOC3L2,TRAPPC6A	TRUE	TRUE	3	rs7412:T:C=missense_variant=APOE	TRUE	FALSE
REG1A.19.47673783.49673783	REG1A	P05451	2	79120362	79123409	19	47673783	49673783	trans	19	chr19:48703160	48703160	A	G	0.4534	common	0.0381	0.4128	0.4891	0.2058	0.027	2.32e-14	TRUE	++	1	rs492602	Cholesterol, total;Vitamin B levels in ischemic stroke;Triglycerides;Serum alkaline phosphatase levels;Psoriasis;Human milk oligosaccharide concentration lacto-N-fucopentaose I;BK polyomavirus VP1 antibody levels;Lung function FEV1/FVC;Tissue factor levels;Vitamin B12 levels;Mammographic density (dense area);LDL cholesterol levels;Blood protein levels;Problematic alcohol use;Blood protein levels …		none	0.452243	0.2058	0.0272467	4.24658e-14	TRUE	TRUE	FUT2:synonymous_variant:1:ENSG00000176920:ENST00000425340,FUT2:synonymous_variant:0:ENSG00000176920:ENST00000522966,FUT2:synonymous_variant:0:ENSG00000176920:ENST00000391876	FUT2:synonymous_variant:1:ENSG00000176920:ENST00000425340,FUT2:synonymous_variant:0:ENSG00000176920:ENST00000522966,FUT2:synonymous_variant:0:ENSG00000176920:ENST00000391876	synonymous_variant	FALSE	FUT2	LMTK3,FGF21,NTF4,CARD8,SNRNP70,CGB2,DHDH,LHB,BAX,KDELR1,ENSG00000268655,HSD17B14,CYTH2,RPL18,ODAD1,BCAT2,ZNF114,FTL,FUT1,MAMSTR,EMP3,KCNJ14,ENSG00000283663,ENSG00000267335,DBP,GRWD1,CGB1,GYS1,SULT2B1,PPP1R15A,CGB7,SYNGR4,CGB5,LIN7B,C19orf73,TMEM143,TRPM4,PPFIA3,ENSG00000268465,HRC,RUVBL2,PLEKHA4,NUCB1,SPACA4,GRIN2D,FAM83E,KCNA7,CGB3,IZUMO1,NTN5,CGB8,SPHK2,RASIP1,CA11,FUT2,TULP2	TRUE	TRUE	34	rs492602:A:G=synonymous_variant=FUT2,rs681343:T:C=stop_gained=FUT2,rs281377:T:C=missense_variant=FUT2,rs601338:A:G=stop_gained=FUT2,rs602662:A:G=missense_variant=FUT2,rs485186:A:G=synonymous_variant=FUT2	TRUE	TRUE	FUT2	FUT2
CDH1.19.47682170.49682170	CDH1	P12830	16	68737292	68835537	19	47682170	49682170	trans	19	chr19:48703205	48703205	T	C	0.5469	common	0.0387	0.5103	0.5879	-0.4849	0.027	6.106e-72	TRUE	--	1	rs681343	Blood protein levels;Primary sclerosing cholangitis;Mitochondrial heteroplasmy measurement;Familial Otitis Media;Dyslipidemia;Cholesterol, total;Childhood ear infection;Behcet's disease;BK polyomavirus VP1 antibody levels;Peptic ulcer disease;Lung adenocarcinoma	confers sensitivity	none	0.547273	-0.4849	0.0284757	5.04249e-65	TRUE	TRUE	FUT2:synonymous_variant:1:ENSG00000176920:ENST00000425340,FUT2:synonymous_variant:0:ENSG00000176920:ENST00000522966,FUT2:synonymous_variant:0:ENSG00000176920:ENST00000391876	FUT2:synonymous_variant:1:ENSG00000176920:ENST00000425340,FUT2:synonymous_variant:0:ENSG00000176920:ENST00000522966,FUT2:synonymous_variant:0:ENSG00000176920:ENST00000391876	synonymous_variant	FALSE	FUT2	LMTK3,FGF21,NTF4,CARD8,SNRNP70,CGB2,DHDH,LHB,BAX,KDELR1,ENSG00000268655,HSD17B14,CYTH2,RPL18,ODAD1,BCAT2,ZNF114,FTL,FUT1,MAMSTR,EMP3,KCNJ14,ENSG00000283663,ENSG00000267335,DBP,GRWD1,CGB1,GYS1,SULT2B1,PPP1R15A,CGB7,SYNGR4,CGB5,LIN7B,C19orf73,TMEM143,TRPM4,PPFIA3,ENSG00000268465,HRC,RUVBL2,PLEKHA4,NUCB1,SPACA4,GRIN2D,FAM83E,KCNA7,CGB3,IZUMO1,NTN5,CGB8,SPHK2,RASIP1,CA11,FUT2,TULP2	TRUE	TRUE	34	rs492602:A:G=synonymous_variant=FUT2,rs681343:T:C=stop_gained=FUT2,rs281377:T:C=missense_variant=FUT2,rs601338:A:G=stop_gained=FUT2,rs602662:A:G=missense_variant=FUT2,rs485186:A:G=synonymous_variant=FUT2	TRUE	TRUE	FUT2	FUT2
FAP.12.888378.2888378	FAP	Q12884	2	162170684	162245151	12	888378	2888378	trans	12	chr12:1888378	1888378	T	C	0.0059	rare	0	0.0059	0.0059	-1.2727	0.2325	4.391e-08	TRUE	?-	1	rs77059867	none		none	0.00578563	-1.2727	0.234493	5.7167e-08	TRUE	TRUE	CACNA2D4:intron_variant:1:ENSG00000151062:ENST00000382722,CACNA2D4:intron_variant:0:ENSG00000151062:ENST00000588077,CACNA2D4:intron_variant:0:ENSG00000151062:ENST00000587995,CACNA2D4:intron_variant:0:ENSG00000151062:ENST00000586184,CACNA2D4:intron_variant:0:ENSG00000151062:ENST00000585732,CACNA2D4:intron_variant:0:ENSG00000151062:ENST00000585708	CACNA2D4:intron_variant:1:ENSG00000151062:ENST00000382722,CACNA2D4:intron_variant:0:ENSG00000151062:ENST00000588077,CACNA2D4:intron_variant:0:ENSG00000151062:ENST00000587995,CACNA2D4:intron_variant:0:ENSG00000151062:ENST00000586184,CACNA2D4:intron_variant:0:ENSG00000151062:ENST00000585732,CACNA2D4:intron_variant:0:ENSG00000151062:ENST00000585708	intron_variant	FALSE	CACNA2D4	WNT5B,DCP1B,ADIPOR2,CACNA2D4,LRTM2,FBXL14,CACNA1C,ERC1	FALSE	FALSE	2		FALSE	FALSE
LILRB1.19.50781380.56471414	LILRB1	Q8NHL6	19	54617158	54638022	19	50781380	56471414	cis	19	chr19:54292777	54292777	A	G	0.0668	common	0.008	0.0573	0.0735	-0.7993	0.054	1.162e-49	TRUE	--	1	rs416867	Red cell distribution width;Total cholesterol levels;High-density lipoprotein cholesterol		none	0.065989	-0.723043	0.057357	1.95636e-36	TRUE	TRUE			intergenic_variant	FALSE		LILRA2,LILRB1,CACNG8,OSCAR,KIR2DL3,TFPT,PRPF31,MBOAT7,LILRB2,NLRP12,TMC4,VSTM1,LILRB3,CDC42EP5,KIR2DL1,LENG1,LILRA4,CACNG7,LENG9,TSEN34,LILRA1,LILRA5,CNOT3,NDUFA3,LILRB4,TARM1,TTYH1,LENG8,MYADM,RPS9,LILRB5,LAIR1,PRKCG,LILRA6,KIR3DL3,LAIR2,CACNG6	TRUE	FALSE	22		FALSE	FALSE	LILRB1
LILRB1.19.50781380.56471414	LILRB1	Q8NHL6	19	54617158	54638022	19	50781380	56471414	cis	19	chr19:54325893	54325893	A	G	0.2006	common	0.0046	0.1957	0.205	-0.3519	0.0331	2.552e-26	FALSE	--	0.0506957	rs12979085	High-density lipoprotein cholesterol		none	0.199258	-0.25385	0.0345094	1.89567e-13	TRUE	FALSE			intergenic_variant	FALSE		LILRA2,LILRB1,CACNG8,OSCAR,KIR2DL3,TFPT,PRPF31,MBOAT7,KIR3DL1,LILRB2,TMC4,VSTM1,LILRB3,CDC42EP5,KIR2DL1,LENG1,LILRA4,CACNG7,LENG9,TSEN34,LILRA1,LILRA5,CNOT3,NDUFA3,LILRB4,TARM1,KIR2DL4,TTYH1,LENG8,MYADM,RPS9,LILRB5,LAIR1,PRKCG,LILRA6,KIR3DL3,LAIR2,CACNG6	TRUE	FALSE	7		FALSE	FALSE	LILRB1
LILRB1.19.50781380.56471414	LILRB1	Q8NHL6	19	54617158	54638022	19	50781380	56471414	cis	19	chr19:54572106	54572106	G	GT	0.0214	low-frequency	0.0038	0.0007	0.0221	0.8262	0.1228	1.738e-11	FALSE	-+	4.4008e-06	novel	none		none	0.011778	0.801497	0.12434	1.14847e-10	TRUE	FALSE	LILRA2:upstream_gene_variant:1:ENSG00000239998:ENST00000391738,LILRA2:upstream_gene_variant:0:ENSG00000239998:ENST00000472992,LILRA2:upstream_gene_variant:0:ENSG00000239998:ENST00000439534,LILRA2:upstream_gene_variant:0:ENSG00000239998:ENST00000391737,LILRA2:upstream_gene_variant:0:ENSG00000239998:ENST00000251377,LILRA2:upstream_gene_variant:0:ENSG00000239998:ENST00000251376	LILRA2:upstream_gene_variant:1:ENSG00000239998:ENST00000391738,LILRA2:upstream_gene_variant:0:ENSG00000239998:ENST00000472992,LILRA2:upstream_gene_variant:0:ENSG00000239998:ENST00000439534,LILRA2:upstream_gene_variant:0:ENSG00000239998:ENST00000391737,LILRA2:upstream_gene_variant:0:ENSG00000239998:ENST00000251377,LILRA2:upstream_gene_variant:0:ENSG00000239998:ENST00000251376	upstream_gene_variant	FALSE		LILRA2,LILRB1,OSCAR,KIR2DL3,NLRP7,TFPT,PRPF31,MBOAT7,KIR3DL1,RDH13,LILRB2,TMC4,EPS8L1,FCAR,NCR1,LILRB3,CDC42EP5,LILRA6,GP6,KIR2DL1,NLRP2,LENG1,LILRA4,LENG9,TSEN34,LILRA1,LILRA5,CNOT3,NDUFA3,LILRB4,TARM1,KIR2DL4,TTYH1,LENG8,RPS9,LILRB5,LAIR1,KIR3DL2,KIR3DL3,LAIR2	TRUE	FALSE	10		FALSE	FALSE	LILRB1
LILRB1.19.50781380.56471414	LILRB1	Q8NHL6	19	54617158	54638022	19	50781380	56471414	cis	19	chr19:54709973	54709973	A	G	0.9634	low-frequency	0.01	0.9604	0.9972	0.6273	0.0869	5.252e-13	FALSE	++	0.00172675	rs45470491	none		none	0.97805	0.662974	0.0879999	4.92856e-14	TRUE	FALSE			intergenic_variant	FALSE	LILRP2	LILRA2,LILRB1,KIR2DL3,NLRP7,PTPRH,KIR3DL1,RDH13,LILRB2,SYT5,EPS8L1,DNAAF3,FCAR,NCR1,LILRB3,CDC42EP5,LILRA6,GP6,TNNT1,KIR2DL1,NLRP2,LILRA4,TNNI3,LENG9,PPP1R12C,LILRA1,LILRA5,KIR2DL4,LILRB4,TTYH1,LENG8,RPS9,LILRB5,LAIR1,ENSG00000267110,KIR3DL2,KIR3DL3,LAIR2	TRUE	FALSE	1		FALSE	FALSE	LILRB1
LILRB2.19.52072954.55562568	LILRB2	Q8N423	19	54273812	54281184	19	52072954	55562568	cis	19	chr19:54251862	54251862	T	C	0.0439	low-frequency	0.0134	0.0242	0.053	-0.9833	0.0689	3.371e-46	FALSE	--	0.0332767	rs1889418	none		rs1272143270:CG/CGCG:non_coding_transcript_exon_variant:none:none	0.0398516	-0.57673	0.0736065	4.67669e-15	TRUE	FALSE	LILRB5:intron_variant:1:ENSG00000105609:ENST00000449561,LILRB5:intron_variant:0:ENSG00000105609:ENST00000345866,LILRB5:intron_variant:0:ENSG00000105609:ENST00000316219	LILRB5:intron_variant:1:ENSG00000105609:ENST00000449561,LILRB5:intron_variant:0:ENSG00000105609:ENST00000345866,LILRB5:intron_variant:0:ENSG00000105609:ENST00000316219	intron_variant	FALSE	LILRB5	LILRA2,LILRB1,CACNG8,OSCAR,KIR2DL3,TFPT,PRPF31,MBOAT7,LILRB2,NLRP12,TMC4,VSTM1,LILRB3,CDC42EP5,LENG1,LILRA4,CACNG7,LENG9,TSEN34,LILRA1,LILRA5,CNOT3,NDUFA3,LILRB4,TARM1,TTYH1,LENG8,MYADM,RPS9,LILRB5,LAIR1,PRKCG,LILRA6,KIR3DL3,LAIR2,CACNG6	TRUE	FALSE	1		FALSE	FALSE	LILRB2
LILRB2.19.52072954.55562568	LILRB2	Q8N423	19	54273812	54281184	19	52072954	55562568	cis	19	chr19:54277510	54277510	T	C	0.0421	low-frequency	0.0113	0.0046	0.0455	-0.7593	0.0835	9.826e-20	FALSE	--	0.0457397	rs7249967	none		none	0.0261375	-0.487691	0.086915	2.01008e-08	TRUE	FALSE	LILRB2:intron_variant:1:ENSG00000131042:ENST00000314446,LILRB2:intron_variant:0:ENSG00000131042:ENST00000434421,LILRB2:intron_variant:0:ENSG00000131042:ENST00000391749,LILRB2:intron_variant:0:ENSG00000131042:ENST00000391748,LILRB2:intron_variant:0:ENSG00000131042:ENST00000391746	LILRB2:intron_variant:1:ENSG00000131042:ENST00000314446,LILRB2:intron_variant:0:ENSG00000131042:ENST00000434421,LILRB2:intron_variant:0:ENSG00000131042:ENST00000391749,LILRB2:intron_variant:0:ENSG00000131042:ENST00000391748,LILRB2:intron_variant:0:ENSG00000131042:ENST00000391746	intron_variant	FALSE	LILRB2	LILRA2,LILRB1,CACNG8,OSCAR,KIR2DL3,TFPT,PRPF31,MBOAT7,LILRB2,NLRP12,TMC4,VSTM1,LILRB3,CDC42EP5,KIR2DL1,LENG1,LILRA4,CACNG7,LENG9,TSEN34,LILRA1,LILRA5,CNOT3,NDUFA3,LILRB4,TARM1,TTYH1,LENG8,MYADM,RPS9,LILRB5,LAIR1,PRKCG,LILRA6,KIR3DL3,LAIR2,CACNG6	TRUE	FALSE	21	rs73938622:A:G=splice_region_variant=LILRB2,rs7247025:C:G=missense_variant=LILRB2,rs7246737:A:G=missense_variant=LILRB2	TRUE	FALSE	LILRB2
LILRB2.19.52072954.55562568	LILRB2	Q8N423	19	54273812	54281184	19	52072954	55562568	cis	19	chr19:54278734	54278734	T	C	0.4323	common	0.0066	0.4253	0.4386	-0.6986	0.0272	6.21e-146	TRUE	--	1	rs586206	none		none	0.432838	-0.53686	0.0321444	1.27842e-62	TRUE	TRUE	LILRB2:intron_variant:1:ENSG00000131042:ENST00000314446,LILRB2:intron_variant:0:ENSG00000131042:ENST00000434421,LILRB2:intron_variant:0:ENSG00000131042:ENST00000391749,LILRB2:intron_variant:0:ENSG00000131042:ENST00000391748,LILRB2:intron_variant:0:ENSG00000131042:ENST00000391746	LILRB2:intron_variant:1:ENSG00000131042:ENST00000314446,LILRB2:intron_variant:0:ENSG00000131042:ENST00000434421,LILRB2:intron_variant:0:ENSG00000131042:ENST00000391749,LILRB2:intron_variant:0:ENSG00000131042:ENST00000391748,LILRB2:intron_variant:0:ENSG00000131042:ENST00000391746	intron_variant	FALSE	LILRB2	LILRA2,LILRB1,CACNG8,OSCAR,KIR2DL3,TFPT,PRPF31,MBOAT7,LILRB2,NLRP12,TMC4,VSTM1,LILRB3,CDC42EP5,KIR2DL1,LENG1,LILRA4,CACNG7,LENG9,TSEN34,LILRA1,LILRA5,CNOT3,NDUFA3,LILRB4,TARM1,TTYH1,LENG8,MYADM,RPS9,LILRB5,LAIR1,PRKCG,LILRA6,KIR3DL3,LAIR2,CACNG6	TRUE	TRUE	8	rs7247538:A:G=missense_variant=LILRB2	TRUE	FALSE	LILRB2
LILRB2.19.52072954.55562568	LILRB2	Q8N423	19	54273812	54281184	19	52072954	55562568	cis	19	chr19:54288907	54288907	C	G	0.0685	common	0.0189	0.042	0.0819	-1.0986	0.0546	6.12e-90	FALSE	--	0.0439479	rs386000	High-density lipoprotein cholesterol;HDL cholesterol levels;HDL cholesterol;High density lipoprotein cholesterol levels		none	0.0634076	-0.797118	0.0607567	2.53466e-39	TRUE	FALSE			intergenic_variant	FALSE		LILRA2,LILRB1,CACNG8,OSCAR,KIR2DL3,TFPT,PRPF31,MBOAT7,LILRB2,NLRP12,TMC4,VSTM1,LILRB3,CDC42EP5,KIR2DL1,LENG1,LILRA4,CACNG7,LENG9,TSEN34,LILRA1,LILRA5,CNOT3,NDUFA3,LILRB4,TARM1,TTYH1,LENG8,MYADM,RPS9,LILRB5,LAIR1,PRKCG,LILRA6,KIR3DL3,LAIR2,CACNG6	TRUE	TRUE	7		FALSE	FALSE	LILRB2
LILRB5.19.52495105.56673966	LILRB5	O75023	19	54249421	54257301	19	52495105	56673966	cis	19	chr19:54151376	54151376	C	G	0.9885	low-frequency	0.0028	0.9866	0.9925	-0.7766	0.1323	4.403e-09	FALSE	--	0.00906783	rs587658356	none		none	0.98919	-0.785248	0.134168	4.83553e-09	TRUE	FALSE	LENG1:downstream_gene_variant:1:ENSG00000105617:ENST00000222224,CNOT3:upstream_gene_variant:0:ENSG00000088038:ENST00000471126,CNOT3:intron_variant:1:ENSG00000088038:ENST00000221232,CNOT3:intron_variant:0:ENSG00000088038:ENST00000617930,CNOT3:intron_variant:0:ENSG00000088038:ENST00000457463,CNOT3:intron_variant:0:ENSG00000088038:ENST00000447684,CNOT3:intron_variant:0:ENSG00000088038:ENST0000035838…	CNOT3:intron_variant:1:ENSG00000088038:ENST00000221232,CNOT3:intron_variant:0:ENSG00000088038:ENST00000617930,CNOT3:intron_variant:0:ENSG00000088038:ENST00000457463,CNOT3:intron_variant:0:ENSG00000088038:ENST00000447684,CNOT3:intron_variant:0:ENSG00000088038:ENST00000358389	intron_variant	FALSE	CNOT3	LILRA2,LILRB1,CACNG8,OSCAR,TFPT,PRPF31,MBOAT7,LILRB2,NLRP12,TMC4,VSTM1,LILRB3,CDC42EP5,LENG1,LILRA4,CACNG7,LENG9,TSEN34,LILRA1,LILRA5,CNOT3,NDUFA3,LILRB4,TARM1,TTYH1,LENG8,MYADM,RPS9,LILRB5,LAIR1,PRKCG,LILRA6,LAIR2,CACNG6	TRUE	FALSE	2		FALSE	FALSE	LILRB5
LILRB5.19.52495105.56673966	LILRB5	O75023	19	54249421	54257301	19	52495105	56673966	cis	19	chr19:54231004	54231004	G	GT	0.1262	common	0.0109	0.1153	0.137	0.4743	0.0396	5.295e-33	FALSE	++	0.0461148	novel	none		rs1418421303:G/T:intron_variant:none:none	0.125363	0.3361	0.0409198	2.14599e-16	TRUE	FALSE			intergenic_variant	FALSE	RPS9	LILRA2,LILRB1,CACNG8,OSCAR,TFPT,PRPF31,MBOAT7,LILRB2,NLRP12,TMC4,VSTM1,LILRB3,CDC42EP5,LENG1,LILRA4,CACNG7,LENG9,TSEN34,LILRA1,LILRA5,CNOT3,NDUFA3,LILRB4,TARM1,TTYH1,LENG8,MYADM,RPS9,LILRB5,LAIR1,PRKCG,LILRA6,KIR3DL3,LAIR2,CACNG6	TRUE	FALSE	1		FALSE	FALSE	LILRB5
LILRB5.19.52495105.56673966	LILRB5	O75023	19	54249421	54257301	19	52495105	56673966	cis	19	chr19:54246774	54246774	A	G	0.2537	common	0.0188	0.2352	0.2728	0.4006	0.0303	5.919e-40	FALSE	++	0.0363861	rs606851	none		none	0.25468	0.364475	0.0317814	1.90642e-30	TRUE	FALSE	LILRB5:downstream_gene_variant:1:ENSG00000105609:ENST00000449561,LILRB5:downstream_gene_variant:0:ENSG00000105609:ENST00000345866,LILRB5:downstream_gene_variant:0:ENSG00000105609:ENST00000316219,LILRA6:upstream_gene_variant:1:ENSG00000244482:ENST00000396365,LILRA6:upstream_gene_variant:0:ENSG00000244482:ENST00000245621	LILRA6:upstream_gene_variant:1:ENSG00000244482:ENST00000396365,LILRA6:upstream_gene_variant:0:ENSG00000244482:ENST00000245621	upstream_gene_variant	FALSE	RPS9	LILRA2,LILRB1,CACNG8,OSCAR,KIR2DL3,TFPT,PRPF31,MBOAT7,LILRB2,NLRP12,TMC4,VSTM1,LILRB3,CDC42EP5,LENG1,LILRA4,CACNG7,LENG9,TSEN34,LILRA1,LILRA5,CNOT3,NDUFA3,LILRB4,TARM1,TTYH1,LENG8,MYADM,RPS9,LILRB5,LAIR1,PRKCG,LILRA6,KIR3DL3,LAIR2,CACNG6	TRUE	FALSE	1		FALSE	FALSE	LILRB5
LILRB5.19.52495105.56673966	LILRB5	O75023	19	54249421	54257301	19	52495105	56673966	cis	19	chr19:54255498	54255498	T	C	0.473	common	0.1003	0.3698	0.5704	1.2148	0.0269	0	TRUE	++	1	rs12975366	Lactate dehydrogenase levels;Lactate dehydrogenase levels in off-statin users;Kallikrein-6 levels;Matrix metalloproteinase-12 levels;Serum levels of protein GDI2;Serum levels of protein LDHB;Creatine kinase levels in statin users;Creatine kinase levels;Aspartate aminotransferase levels;Serum levels of protein EGFLAM;Blood protein levels;Serum levels of protein TXNRD1;ClinVar: phenotype not specif…	benign	none	0.476444	0.995376	0.0471851	8.81302e-99	TRUE	TRUE	LILRB5:missense_variant:1:ENSG00000105609:ENST00000449561,LILRB5:missense_variant:0:ENSG00000105609:ENST00000345866,LILRB5:missense_variant:0:ENSG00000105609:ENST00000316219	LILRB5:missense_variant:1:ENSG00000105609:ENST00000449561,LILRB5:missense_variant:0:ENSG00000105609:ENST00000345866,LILRB5:missense_variant:0:ENSG00000105609:ENST00000316219	missense_variant	TRUE	LILRB5	LILRA2,LILRB1,CACNG8,OSCAR,KIR2DL3,TFPT,PRPF31,MBOAT7,LILRB2,NLRP12,TMC4,VSTM1,LILRB3,CDC42EP5,LENG1,LILRA4,CACNG7,LENG9,TSEN34,LILRA1,LILRA5,CNOT3,NDUFA3,LILRB4,TARM1,TTYH1,LENG8,MYADM,RPS9,LILRB5,LAIR1,PRKCG,LILRA6,KIR3DL3,LAIR2,CACNG6	TRUE	TRUE	2	rs12975366:T:C=missense_variant=LILRB5	TRUE	FALSE	LILRB5
LILRB5.19.52495105.56673966	LILRB5	O75023	19	54249421	54257301	19	52495105	56673966	cis	19	chr19:54278115	54278115	C	G	0.0483	low-frequency	0.0158	0.0103	0.0548	0.5692	0.0727	4.791e-15	FALSE	++	0.0357806	rs7246530	none		none	0.0337206	0.510347	0.0755073	1.39032e-11	TRUE	FALSE	LILRB2:intron_variant:1:ENSG00000131042:ENST00000314446,LILRB2:intron_variant:0:ENSG00000131042:ENST00000434421,LILRB2:intron_variant:0:ENSG00000131042:ENST00000391749,LILRB2:intron_variant:0:ENSG00000131042:ENST00000391748,LILRB2:intron_variant:0:ENSG00000131042:ENST00000391746	LILRB2:intron_variant:1:ENSG00000131042:ENST00000314446,LILRB2:intron_variant:0:ENSG00000131042:ENST00000434421,LILRB2:intron_variant:0:ENSG00000131042:ENST00000391749,LILRB2:intron_variant:0:ENSG00000131042:ENST00000391748,LILRB2:intron_variant:0:ENSG00000131042:ENST00000391746	intron_variant	FALSE	LILRB2	LILRA2,LILRB1,CACNG8,OSCAR,KIR2DL3,TFPT,PRPF31,MBOAT7,LILRB2,NLRP12,TMC4,VSTM1,LILRB3,CDC42EP5,KIR2DL1,LENG1,LILRA4,CACNG7,LENG9,TSEN34,LILRA1,LILRA5,CNOT3,NDUFA3,LILRB4,TARM1,TTYH1,LENG8,MYADM,RPS9,LILRB5,LAIR1,PRKCG,LILRA6,KIR3DL3,LAIR2,CACNG6	TRUE	FALSE	1		FALSE	FALSE	LILRB5
LILRB5.19.52495105.56673966	LILRB5	O75023	19	54249421	54257301	19	52495105	56673966	cis	19	chr19:54278734	54278734	T	C	0.4323	common	0.0066	0.4253	0.4386	-0.275	0.0268	1.01e-24	FALSE	--	0.043373	rs586206	none		none	0.432838	-0.258511	0.0281775	4.54151e-20	TRUE	FALSE	LILRB2:intron_variant:1:ENSG00000131042:ENST00000314446,LILRB2:intron_variant:0:ENSG00000131042:ENST00000434421,LILRB2:intron_variant:0:ENSG00000131042:ENST00000391749,LILRB2:intron_variant:0:ENSG00000131042:ENST00000391748,LILRB2:intron_variant:0:ENSG00000131042:ENST00000391746	LILRB2:intron_variant:1:ENSG00000131042:ENST00000314446,LILRB2:intron_variant:0:ENSG00000131042:ENST00000434421,LILRB2:intron_variant:0:ENSG00000131042:ENST00000391749,LILRB2:intron_variant:0:ENSG00000131042:ENST00000391748,LILRB2:intron_variant:0:ENSG00000131042:ENST00000391746	intron_variant	FALSE	LILRB2	LILRA2,LILRB1,CACNG8,OSCAR,KIR2DL3,TFPT,PRPF31,MBOAT7,LILRB2,NLRP12,TMC4,VSTM1,LILRB3,CDC42EP5,KIR2DL1,LENG1,LILRA4,CACNG7,LENG9,TSEN34,LILRA1,LILRA5,CNOT3,NDUFA3,LILRB4,TARM1,TTYH1,LENG8,MYADM,RPS9,LILRB5,LAIR1,PRKCG,LILRA6,KIR3DL3,LAIR2,CACNG6	TRUE	FALSE	8	rs7247538:A:G=missense_variant=LILRB2	TRUE	FALSE	LILRB5
NOTCH1.6.84272687.86272687	NOTCH1	P46531	9	136494433	136546048	6	84272687	86272687	trans	6	chr6:85272687	85272687	T	C	0.0021	rare	0	0.0021	0.0021	-1.9618	0.3585	4.437e-08	TRUE	-?	1	rs679912	none		none	0.00205903	-1.9618	0.360966	5.48371e-08	TRUE	TRUE			intergenic_variant	FALSE		SYNCRIP,SNX14,ENSG00000271793,NT5E	FALSE	FALSE	172		FALSE	FALSE
APOM.10.51827263.53827263	APOM	O95445	6	31652416	31658210	10	51827263	53827263	trans	10	chr10:52827263	52827263	A	G	0.0032	rare	0	0.0032	0.0032	-1.6985	0.3105	4.501e-08	TRUE	-?	1	rs569726697	none		none	0.00308854	-1.6985	0.312924	5.70404e-08	TRUE	TRUE			intergenic_variant	FALSE		MBL2	FALSE	FALSE	1		FALSE	FALSE
VCAM1.7.109250995.111250995	VCAM1	P19320	1	100719742	100739045	7	109250995	111250995	trans	7	chr7:110250995	110250995	C	G	0.059	common	0.0024	0.0562	0.0611	0.3147	0.0576	4.572e-08	TRUE	++	1	rs10487316	none		none	0.0580833	0.3147	0.0578657	5.37434e-08	TRUE	TRUE			intergenic_variant	FALSE		IMMP2L	FALSE	FALSE	6		FALSE	FALSE
CST3.20.22703686.34564718	CST3	P01034	20	23626706	23638473	20	22703686	34564718	cis	20	chr20:23610449	23610449	A	C	0.873	common	0.0147	0.8587	0.8882	0.4276	0.041	1.881e-25	TRUE	++	1	rs67862677	none		rs35536112:A/CC:intergenic_variant:none:none|rs386813373:AT/CC:intergenic_variant:none:none	0.874476	0.4276	0.0417352	1.23934e-24	TRUE	TRUE	CST9:upstream_gene_variant:1:ENSG00000173335:ENST00000376971	CST9:upstream_gene_variant:1:ENSG00000173335:ENST00000376971	upstream_gene_variant	FALSE		CST9L,CSTL1,CST5,CST1,GGTLC1,NXT1,CST4,NAPB,CST2,CST3,CST8,GZF1,CST9,CST11	TRUE	TRUE	82	rs1064039:T:C=missense_variant=CST3,rs73318135:T:G=splice_acceptor_variant=CST3	TRUE	TRUE	CST3
PROC.20.32565313.39039820	PROC	P04070	2	127418427	127429242	20	32565313	39039820	trans	20	chr20:35152001	35152001	CCCAT	C	0.7788	common	0.0109	0.7688	0.7907	0.3062	0.0331	2.404e-20	FALSE	++	0.0378713	novel	none		none	0.778477	0.205458	0.0342194	1.92347e-09	TRUE	FALSE	EDEM2:upstream_gene_variant:1:ENSG00000088298:ENST00000374492,EDEM2:upstream_gene_variant:0:ENSG00000088298:ENST00000374491	EDEM2:upstream_gene_variant:1:ENSG00000088298:ENST00000374492,EDEM2:upstream_gene_variant:0:ENSG00000088298:ENST00000374491	upstream_gene_variant	FALSE		NCOA6,RBM12,ERGIC3,ACSS2,MMP24OS,SPAG4,EDEM2,GGT7,GSS,FAM83C,MMP24,ENSG00000272897,ENSG00000261582,CEP250,PROCR,C20orf173,CPNE1,UQCC1,PIGU,MYH7B,TRPC4AP,TP53INP2,GDF5,EIF6	TRUE	TRUE	26		FALSE	FALSE
PROC.20.32565313.39039820	PROC	P04070	2	127418427	127429242	20	32565313	39039820	trans	20	chr20:35171469	35171469	C	G	0.894	common	0.0057	0.8883	0.8997	-0.7601	0.0433	4.566e-69	TRUE	--	1	rs2069940	Serum levels of protein PROC		none	0.895127	-0.706191	0.0464086	2.73574e-52	TRUE	TRUE	PROCR:upstream_gene_variant:1:ENSG00000101000:ENST00000216968,PROCR:upstream_gene_variant:0:ENSG00000101000:ENST00000635377,PROCR:upstream_gene_variant:0:ENSG00000101000:ENST00000634509	PROCR:upstream_gene_variant:1:ENSG00000101000:ENST00000216968,PROCR:upstream_gene_variant:0:ENSG00000101000:ENST00000635377,PROCR:upstream_gene_variant:0:ENSG00000101000:ENST00000634509	upstream_gene_variant	FALSE		NCOA6,RBM12,ERGIC3,ACSS2,MMP24OS,SPAG4,NFS1,EDEM2,GGT7,GSS,FAM83C,MMP24,ENSG00000272897,ENSG00000261582,CEP250,PROCR,C20orf173,CPNE1,UQCC1,PIGU,MYH7B,TRPC4AP,TP53INP2,GDF5,EIF6	TRUE	TRUE	54	rs867186:A:G=missense_variant=PROCR	TRUE	FALSE
PLTP.20.44904528.46904528	PLTP	P55058	20	45898621	45912155	20	44904528	46904528	cis	20	chr20:45916409	45916409	T	C	0.7171	common	0.0359	0.6819	0.7536	0.3008	0.0302	2.457e-23	TRUE	++	1	rs4810479	Blood protein levels in cardiovascular risk;Metabolite levels;High-density lipoprotein cholesterol;Heel bone mineral density;Serum alkaline phosphatase levels;Serum metabolite levels;Serum metabolite levels CMS;Triglyceride levels x long total sleep time interaction 2df test;HDL cholesterol x physical activity interaction (2df test);High density lipoprotein cholesterol levels;Triglycerides		none	0.718619	0.3008	0.0306933	1.12393e-22	TRUE	TRUE	PLTP:upstream_gene_variant:1:ENSG00000100979:ENST00000372431,PLTP:upstream_gene_variant:0:ENSG00000100979:ENST00000477313,PLTP:upstream_gene_variant:0:ENSG00000100979:ENST00000420868,PLTP:upstream_gene_variant:0:ENSG00000100979:ENST00000354050	PLTP:upstream_gene_variant:1:ENSG00000100979:ENST00000372431,PLTP:upstream_gene_variant:0:ENSG00000100979:ENST00000477313,PLTP:upstream_gene_variant:0:ENSG00000100979:ENST00000420868,PLTP:upstream_gene_variant:0:ENSG00000100979:ENST00000354050	upstream_gene_variant	FALSE		DNTTIP1,WFDC9,PIGT,TNNC2,WFDC13,WFDC2,SPINT4,WFDC8,EPPIN-WFDC6,ACOT8,WFDC10A,WFDC3,SLC35C2,SNX21,CDH22,SPATA25,SLC12A5,PCIF1,ZNF335,NCOA5,UBE2C,WFDC11,ZSWIM3,ZSWIM1,CD40,WFDC10B,ELMO2,NEURL2,PLTP,SPINT3,EPPIN,CTSA,MMP9,WFDC6	TRUE	TRUE	3		FALSE	FALSE	PLTP
PLTP.6.11399492.13399492	PLTP	P55058	20	45898621	45912155	6	11399492	13399492	trans	6	chr6:12399492	12399492	A	AAAAAAT	0.0018	rare	0	0.0018	0.0018	-2.4186	0.4425	4.596e-08	TRUE	-?	1	novel	none		none	0.00171585	-2.4186	0.446498	6.06672e-08	TRUE	TRUE			intergenic_variant	FALSE		HIVEP1,EDN1,PHACTR1	FALSE	FALSE	1		FALSE	FALSE
AOC3.6.146620211.148620211	AOC3	Q16853	17	42851184	42858130	6	146620211	148620211	trans	6	chr6:147620211	147620211	A	G	0.4821	common	0.0145	0.4685	0.4975	-0.1457	0.0267	4.689e-08	TRUE	--	1	rs9497823	none		none	0.480962	-0.1457	0.0268185	5.54703e-08	TRUE	TRUE	SAMD5:intron_variant:0:ENSG00000203727:ENST00000566741	SAMD5:intron_variant:0:ENSG00000203727:ENST00000566741	intron_variant	FALSE	SAMD5	STXBP5,SAMD5	FALSE	FALSE	10		FALSE	FALSE
CCL14.1.146061697.148061697	CCL14	Q16627	17	35983288	35987004	1	146061697	148061697	trans	1	chr1:147061697	147061697	T	G	0.0025	rare	0	0.0025	0.0025	-2.1503	0.3937	4.696e-08	TRUE	-?	1	rs185516245	none		none	0.0024022	-2.1503	0.397553	6.34345e-08	TRUE	TRUE			intergenic_variant	FALSE		BCL9,PRKAB2,FMO5,CHD1L,NBPF12	FALSE	FALSE	2		FALSE	FALSE
COL18A1.21.42927270.46681343	COL18A1	P39060	21	45405165	45513720	21	42927270	46681343	cis	21	chr21:45472632	45472632	A	G	0.6619	common	0.0223	0.6414	0.6861	0.2527	0.0288	1.747e-18	FALSE	++	2.08207e-05	rs8128040	none		none	0.661665	0.227808	0.0294094	9.47641e-15	TRUE	FALSE	COL18A1:intron_variant:1:ENSG00000182871:ENST00000651438,COL18A1:intron_variant:0:ENSG00000182871:ENST00000359759,COL18A1:intron_variant:0:ENSG00000182871:ENST00000355480	COL18A1:intron_variant:1:ENSG00000182871:ENST00000651438,COL18A1:intron_variant:0:ENSG00000182871:ENST00000359759,COL18A1:intron_variant:0:ENSG00000182871:ENST00000355480	intron_variant	FALSE	COL18A1	ADARB1,SLC19A1,POFUT2,COL18A1,SLX9,PCBP3	TRUE	TRUE	10	rs2236451:A:G=synonymous_variant=COL18A1,rs8133886:T:C=missense_variant=COL18A1	TRUE	FALSE	COL18A1
COL18A1.21.42927270.46681343	COL18A1	P39060	21	45405165	45513720	21	42927270	46681343	cis	21	chr21:45510090	45510090	CCT	C	0.9981	rare	0	0.9981	0.9981	3.9391	0.4451	8.801e-19	TRUE	?+	1	novel	none		rs1568952253:C/T:synonymous_variant:none:none	0.998173	3.82421	0.457726	6.55457e-17	TRUE	TRUE	SLC19A1:intron_variant:0:ENSG00000173638:ENST00000567670,SLC19A1:intron_variant:0:ENSG00000173638:ENST00000417954,SLC19A1:downstream_gene_variant:1:ENSG00000173638:ENST00000311124,SLC19A1:downstream_gene_variant:0:ENSG00000173638:ENST00000650808,SLC19A1:downstream_gene_variant:0:ENSG00000173638:ENST00000380010,COL18A1:frameshift_variant:1:ENSG00000182871:ENST00000651438,COL18A1:frameshift_variant…	COL18A1:frameshift_variant:1:ENSG00000182871:ENST00000651438,COL18A1:frameshift_variant:0:ENSG00000182871:ENST00000423214,COL18A1:frameshift_variant:0:ENSG00000182871:ENST00000359759,COL18A1:frameshift_variant:0:ENSG00000182871:ENST00000355480,COL18A1:frameshift_variant:0:ENSG00000182871:ENST00000342220	frameshift_variant	TRUE	SLC19A1;COL18A1	ADARB1,SLC19A1,POFUT2,COL6A1,COL18A1,PCBP3	TRUE	FALSE	1	chr21:45510090:CCT:C=frameshift_variant=COL18A1;SLC19A1	FALSE	TRUE	COL18A1
COL18A1.21.42927270.46681343	COL18A1	P39060	21	45405165	45513720	21	42927270	46681343	cis	21	chr21:45510178	45510178	A	G	0.0359	low-frequency	0.0118	0.0093	0.0411	-0.7136	0.0818	2.78e-18	FALSE	--	0.000290966	rs144147445	ClinVar: phenotype not specified;Blood protein levels	benign, likely benign	none	0.0259761	-0.656501	0.0838146	4.77228e-15	TRUE	FALSE	SLC19A1:intron_variant:0:ENSG00000173638:ENST00000567670,SLC19A1:intron_variant:0:ENSG00000173638:ENST00000417954,SLC19A1:downstream_gene_variant:1:ENSG00000173638:ENST00000311124,SLC19A1:downstream_gene_variant:0:ENSG00000173638:ENST00000650808,SLC19A1:downstream_gene_variant:0:ENSG00000173638:ENST00000380010,COL18A1:missense_variant:1:ENSG00000182871:ENST00000651438,COL18A1:missense_variant:0:E…	COL18A1:missense_variant:1:ENSG00000182871:ENST00000651438,COL18A1:missense_variant:0:ENSG00000182871:ENST00000423214,COL18A1:missense_variant:0:ENSG00000182871:ENST00000359759,COL18A1:missense_variant:0:ENSG00000182871:ENST00000355480,COL18A1:missense_variant:0:ENSG00000182871:ENST00000342220	missense_variant	TRUE	SLC19A1;COL18A1	ADARB1,SLC19A1,POFUT2,COL6A1,COL18A1,PCBP3	TRUE	TRUE	1	rs144147445:A:G=missense_variant=COL18A1;SLC19A1	TRUE	FALSE	COL18A1
COL18A1.21.42927270.46681343	COL18A1	P39060	21	45405165	45513720	21	42927270	46681343	cis	21	chr21:45511852	45511852	A	G	0.0237	low-frequency	0.0027	0.0203	0.0259	-0.5239	0.0918	1.148e-08	FALSE	--	0.0141132	rs78037609	none		none	0.023556	-0.520315	0.0925741	1.90374e-08	TRUE	FALSE	SLC19A1:intron_variant:0:ENSG00000173638:ENST00000567670,SLC19A1:intron_variant:0:ENSG00000173638:ENST00000417954,SLC19A1:downstream_gene_variant:1:ENSG00000173638:ENST00000311124,SLC19A1:downstream_gene_variant:0:ENSG00000173638:ENST00000650808,SLC19A1:downstream_gene_variant:0:ENSG00000173638:ENST00000485649,SLC19A1:downstream_gene_variant:0:ENSG00000173638:ENST00000380010,COL18A1:intron_varian…	SLC19A1:intron_variant:0:ENSG00000173638:ENST00000567670,SLC19A1:intron_variant:0:ENSG00000173638:ENST00000417954,COL18A1:intron_variant:1:ENSG00000182871:ENST00000651438,COL18A1:intron_variant:0:ENSG00000182871:ENST00000423214,COL18A1:intron_variant:0:ENSG00000182871:ENST00000359759,COL18A1:intron_variant:0:ENSG00000182871:ENST00000355480,COL18A1:intron_variant:0:ENSG00000182871:ENST00000342220	intron_variant	FALSE	SLC19A1;COL18A1	ADARB1,SLC19A1,POFUT2,COL6A1,COL18A1,PCBP3	TRUE	FALSE	5	rs9980939:A:G=synonymous_variant=COL18A1;SLC19A1	FALSE	FALSE	COL18A1
FCGR3B.6.33122637.35122637	FCGR3B	O75015	1	161623196	161631963	6	33122637	35122637	trans	6	chr6:34122637	34122637	T	C	0.0195	low-frequency	0.0058	0.0025	0.0215	0.6802	0.1245	4.718e-08	TRUE	++	1	rs535973719	none		none	0.0129074	0.6802	0.125462	5.90734e-08	TRUE	TRUE	GRM4:intron_variant:1:ENSG00000124493:ENST00000538487,GRM4:intron_variant:0:ENSG00000124493:ENST00000374181,GRM4:intron_variant:0:ENSG00000124493:ENST00000374177	GRM4:intron_variant:1:ENSG00000124493:ENST00000538487,GRM4:intron_variant:0:ENSG00000124493:ENST00000374181,GRM4:intron_variant:0:ENSG00000124493:ENST00000374177	intron_variant	FALSE	GRM4	ILRUN,MLN,LEMD2,NUDT3,UQCC2,ITPR3,PACSIN1,SMIM29,IP6K3,RPS10,GRM4,SPDEF,RPS10-NUDT3,HMGA1	FALSE	FALSE	68		FALSE	FALSE
IGLC2.22.21907151.23907151	IGLC2	P0DOY2	22	22900976	22901437	22	21907151	23907151	cis	22	chr22:22907270	22907270	A	C	0.1751	common	0.0184	0.1561	0.1929	0.3202	0.0354	1.331e-19	TRUE	++	1	rs2856876	Serum levels of protein SCP2D1;Serum levels of protein FOXJ2		none	0.173282	0.3202	0.0358563	4.25687e-19	TRUE	TRUE			intergenic_variant	FALSE		ZNF280A,RSPH14,ZNF280B,RAB36,IGLL5,PRAME,GGTLC2,GNAZ,BCR	FALSE	FALSE	1		FALSE	FALSE	IGLC2
TCN2.22.26677011.35059365	TCN2	P20062	22	30607003	30627271	22	26677011	35059365	cis	22	chr22:30010924	30010924	A	G	0.995	rare	0	0.995	0.995	2.1793	0.2673	3.567e-16	FALSE	+?	0.0070835	rs991358238	none		none	0.995196	2.44328	0.27324	3.82625e-19	TRUE	FALSE	MTMR3:intron_variant:1:ENSG00000100330:ENST00000401950,MTMR3:intron_variant:0:ENSG00000100330:ENST00000406629,MTMR3:intron_variant:0:ENSG00000100330:ENST00000351488,MTMR3:intron_variant:0:ENSG00000100330:ENST00000333027,MTMR3:intron_variant:0:ENSG00000100330:ENST00000323630	MTMR3:intron_variant:1:ENSG00000100330:ENST00000401950,MTMR3:intron_variant:0:ENSG00000100330:ENST00000406629,MTMR3:intron_variant:0:ENSG00000100330:ENST00000351488,MTMR3:intron_variant:0:ENSG00000100330:ENST00000333027,MTMR3:intron_variant:0:ENSG00000100330:ENST00000323630	intron_variant	FALSE	HORMAD2-AS1;MTMR3	LIF,HORMAD2,SEC14L2,SEC14L3,TBC1D10A,ZMAT5,CABP7,NIPSNAP1,NF2,CASTOR1,THOC5,ENSG00000248751,ENSG00000249590,MTFP1,SF3A1,CCDC157,MTMR3,SEC14L4,ASCC2,OSM,RNF215,UQCR10	TRUE	FALSE	22	chr22:30615439:T:C=missense_variant=TCN2	TRUE	FALSE	TCN2
TCN2.22.26677011.35059365	TCN2	P20062	22	30607003	30627271	22	26677011	35059365	cis	22	chr22:30605069	30605069	T	C	0.0647	common	0.0212	0.034	0.0794	-0.601	0.0592	3.435e-24	FALSE	--	0.0541087	rs62227035	none		none	0.0550177	-0.394593	0.0624079	2.5686e-10	TRUE	FALSE	TCN2:upstream_gene_variant:1:ENSG00000185339:ENST00000215838,TCN2:upstream_gene_variant:0:ENSG00000185339:ENST00000450638,TCN2:upstream_gene_variant:0:ENSG00000185339:ENST00000407817,TCN2:upstream_gene_variant:0:ENSG00000185339:ENST00000405742,PES1:intron_variant:0:ENSG00000100029:ENST00000405677,PES1:intron_variant:0:ENSG00000100029:ENST00000402281	PES1:intron_variant:0:ENSG00000100029:ENST00000405677,PES1:intron_variant:0:ENSG00000100029:ENST00000402281	intron_variant	FALSE	PES1	LIF,MORC2,HORMAD2,SEC14L2,SELENOM,SEC14L3,TBC1D10A,CASTOR1,SEC14L6,ENSG00000248751,ENSG00000249590,GAL3ST1,DUSP18,OSBP2,SLC35E4,MTFP1,TUG1,SF3A1,SMTN,CCDC157,TCN2,SEC14L4,OSM,RNF215,PES1	TRUE	FALSE	2		FALSE	FALSE	TCN2
TCN2.22.26677011.35059365	TCN2	P20062	22	30607003	30627271	22	26677011	35059365	cis	22	chr22:30615363	30615363	T	C	0.0137	low-frequency	0.0037	0.0082	0.0162	-0.8144	0.1202	1.238e-11	FALSE	--	0.0103804	rs35838082	ClinVar: phenotype not specified;Transcolabamin II deficiency	uncertain significance, benign	none	0.0125847	-0.827282	0.124157	2.67934e-11	TRUE	FALSE	TCN2:missense_variant:1:ENSG00000185339:ENST00000215838,TCN2:missense_variant:0:ENSG00000185339:ENST00000450638,TCN2:missense_variant:0:ENSG00000185339:ENST00000407817,TCN2:missense_variant:0:ENSG00000185339:ENST00000405742	TCN2:missense_variant:1:ENSG00000185339:ENST00000215838,TCN2:missense_variant:0:ENSG00000185339:ENST00000450638,TCN2:missense_variant:0:ENSG00000185339:ENST00000407817,TCN2:missense_variant:0:ENSG00000185339:ENST00000405742	missense_variant	TRUE	TCN2	LIF,MORC2,HORMAD2,SEC14L2,SELENOM,SEC14L3,TBC1D10A,CASTOR1,SEC14L6,ENSG00000248751,ENSG00000249590,GAL3ST1,DUSP18,OSBP2,SLC35E4,MTFP1,TUG1,SF3A1,SMTN,CCDC157,TCN2,SEC14L4,OSM,RNF215,PES1	TRUE	FALSE	26	rs35838082:T:C=missense_variant=TCN2	TRUE	FALSE	TCN2
TCN2.22.26677011.35059365	TCN2	P20062	22	30607003	30627271	22	26677011	35059365	cis	22	chr22:30622659	30622659	T	C	0.4423	common	0.0381	0.4011	0.4776	0.6352	0.0275	2.19e-118	TRUE	++	1	rs2301955	ClinVar: phenotype not specified	benign	none	0.441433	0.485141	0.0327161	9.53534e-50	TRUE	TRUE	TCN2:intron_variant:1:ENSG00000185339:ENST00000215838,TCN2:intron_variant:0:ENSG00000185339:ENST00000450638,TCN2:intron_variant:0:ENSG00000185339:ENST00000407817,TCN2:intron_variant:0:ENSG00000185339:ENST00000405742	TCN2:intron_variant:1:ENSG00000185339:ENST00000215838,TCN2:intron_variant:0:ENSG00000185339:ENST00000450638,TCN2:intron_variant:0:ENSG00000185339:ENST00000407817,TCN2:intron_variant:0:ENSG00000185339:ENST00000405742	intron_variant	FALSE	TCN2	LIF,MORC2,HORMAD2,SEC14L2,SELENOM,SEC14L3,TBC1D10A,CASTOR1,SEC14L6,ENSG00000248751,ENSG00000249590,GAL3ST1,DUSP18,OSBP2,SLC35E4,MTFP1,TUG1,SF3A1,SMTN,CCDC157,TCN2,SEC14L4,OSM,RNF215,PES1	TRUE	TRUE	17		FALSE	FALSE	TCN2
TCN2.22.26677011.35059365	TCN2	P20062	22	30607003	30627271	22	26677011	35059365	cis	22	chr22:30642291	30642291	A	G	0.0292	low-frequency	0.0077	0.0189	0.0349	-0.6652	0.083	1.105e-15	FALSE	--	0.0256249	rs111970091	none		none	0.0274282	-0.500225	0.0853777	4.65766e-09	TRUE	FALSE	SLC35E4:intron_variant:1:ENSG00000100036:ENST00000343605,SLC35E4:intron_variant:0:ENSG00000100036:ENST00000451479,SLC35E4:intron_variant:0:ENSG00000100036:ENST00000406566	SLC35E4:intron_variant:1:ENSG00000100036:ENST00000343605,SLC35E4:intron_variant:0:ENSG00000100036:ENST00000451479,SLC35E4:intron_variant:0:ENSG00000100036:ENST00000406566	intron_variant	FALSE	SLC35E4	LIF,INPP5J,MORC2,HORMAD2,SEC14L2,SELENOM,SEC14L3,TBC1D10A,CASTOR1,SEC14L6,ENSG00000248751,ENSG00000249590,PLA2G3,GAL3ST1,DUSP18,OSBP2,SLC35E4,MTFP1,TUG1,SF3A1,SMTN,CCDC157,TCN2,SEC14L4,OSM,RNF215,PES1	TRUE	FALSE	2		FALSE	FALSE	TCN2
TCN2.22.26677011.35059365	TCN2	P20062	22	30607003	30627271	22	26677011	35059365	cis	22	chr22:30665534	30665534	A	G	0.9352	common	0.0213	0.9274	0.9931	0.6733	0.0719	7.587e-21	FALSE	++	0.0348587	rs117531294	none		none	0.963053	0.470714	0.0748442	3.18993e-10	TRUE	FALSE	SLC35E4:missense_variant:0:ENSG00000100036:ENST00000451479,SLC35E4:downstream_gene_variant:0:ENSG00000100036:ENST00000406566,DUSP18:intron_variant:1:ENSG00000167065:ENST00000334679,DUSP18:intron_variant:0:ENSG00000167065:ENST00000442752,DUSP18:intron_variant:0:ENSG00000167065:ENST00000407308,DUSP18:intron_variant:0:ENSG00000167065:ENST00000404885,DUSP18:intron_variant:0:ENSG00000167065:ENST000004…	SLC35E4:missense_variant:0:ENSG00000100036:ENST00000451479	missense_variant	TRUE	SLC35E4;DUSP18	LIF,INPP5J,MORC2,HORMAD2,SEC14L2,SELENOM,SEC14L3,TBC1D10A,RNF185,CASTOR1,SEC14L6,ENSG00000248751,ENSG00000249590,PLA2G3,GAL3ST1,DUSP18,OSBP2,SLC35E4,MTFP1,TUG1,SF3A1,SMTN,CCDC157,TCN2,SEC14L4,OSM,RNF215,PES1	TRUE	FALSE	6	rs117531294:A:G=missense_variant=DUSP18;SLC35E4	TRUE	FALSE	TCN2
TCN2.22.26677011.35059365	TCN2	P20062	22	30607003	30627271	22	26677011	35059365	cis	22	chr22:30667817	30667817	G	GT	0.2337	common	0.0245	0.2064	0.2558	0.3338	0.032	1.633e-25	FALSE	++	0.0388588	novel	none		rs1569076736:G/C:5_prime_UTR_variant:none:none	0.233301	0.237165	0.0337434	2.08816e-12	TRUE	FALSE	SLC35E4:downstream_gene_variant:0:ENSG00000100036:ENST00000406566,SLC35E4:3_prime_UTR_variant:0:ENSG00000100036:ENST00000451479,DUSP18:upstream_gene_variant:0:ENSG00000167065:ENST00000442752,DUSP18:5_prime_UTR_variant:1:ENSG00000167065:ENST00000334679,DUSP18:5_prime_UTR_variant:0:ENSG00000167065:ENST00000407308,DUSP18:5_prime_UTR_variant:0:ENSG00000167065:ENST00000404885,DUSP18:5_prime_UTR_varian…	DUSP18:5_prime_UTR_variant:1:ENSG00000167065:ENST00000334679,DUSP18:5_prime_UTR_variant:0:ENSG00000167065:ENST00000407308,DUSP18:5_prime_UTR_variant:0:ENSG00000167065:ENST00000404885,DUSP18:5_prime_UTR_variant:0:ENSG00000167065:ENST00000403268,DUSP18:5_prime_UTR_variant:0:ENSG00000167065:ENST00000342474	5_prime_UTR_variant	FALSE	SLC35E4;DUSP18	LIF,INPP5J,MORC2,HORMAD2,SEC14L2,SELENOM,SEC14L3,TBC1D10A,RNF185,CASTOR1,SEC14L6,ENSG00000248751,ENSG00000249590,PLA2G3,GAL3ST1,DUSP18,OSBP2,SLC35E4,MTFP1,TUG1,SF3A1,SMTN,CCDC157,TCN2,SEC14L4,OSM,RNF215,PES1	TRUE	FALSE	1		FALSE	FALSE	TCN2
DEFA1.18.31749501.33749501	DEFA1	P59665	8	6977649	6980092	18	31749501	33749501	trans	18	chr18:32749501	32749501	T	G	0.9912	rare	0.0017	0.9909	0.9996	1.0808	0.1979	4.718e-08	TRUE	++	1	rs144091067	none		none	0.994837	1.0808	0.199489	6.03256e-08	TRUE	TRUE	KLHL14:intron_variant:1:ENSG00000197705:ENST00000359358,KLHL14:intron_variant:0:ENSG00000197705:ENST00000358095	KLHL14:intron_variant:1:ENSG00000197705:ENST00000359358,KLHL14:intron_variant:0:ENSG00000197705:ENST00000358095	intron_variant	FALSE	KLHL14	GAREM1,CCDC178,KLHL14	FALSE	FALSE	258		FALSE	FALSE
CD46.3.39022444.41022444	CD46	P15529	1	207752054	207795513	3	39022444	41022444	trans	3	chr3:40022444	40022444	A	C	0.9978	rare	0	0.9978	0.9978	2.4615	0.4507	4.728e-08	TRUE	?+	1	novel	none		none	0.997868	2.4615	0.455852	6.67228e-08	TRUE	TRUE	MYRIP:intron_variant:1:ENSG00000170011:ENST00000302541,MYRIP:intron_variant:0:ENSG00000170011:ENST00000444716,MYRIP:intron_variant:0:ENSG00000170011:ENST00000425621,MYRIP:intron_variant:0:ENSG00000170011:ENST00000396217	MYRIP:intron_variant:1:ENSG00000170011:ENST00000302541,MYRIP:intron_variant:0:ENSG00000170011:ENST00000444716,MYRIP:intron_variant:0:ENSG00000170011:ENST00000425621,MYRIP:intron_variant:0:ENSG00000170011:ENST00000396217	intron_variant	FALSE	MYRIP	RPL14,EIF1B,MOBP,MYRIP,ENTPD3,ZNF620,ZNF619	FALSE	FALSE	1		FALSE	FALSE
CD46.3.179701714.181701714	CD46	P15529	1	207752054	207795513	3	179701714	181701714	trans	3	chr3:180701714	180701714	A	G	0.9978	rare	0	0.9978	0.9978	2.4615	0.4507	4.728e-08	TRUE	?+	1	novel	none		none	0.997868	2.4615	0.455852	6.67228e-08	TRUE	TRUE			intergenic_variant	FALSE		CCDC39,FXR1,DNAJC19,TTC14	FALSE	FALSE	1		FALSE	FALSE
CD46.22.41425887.43425887	CD46	P15529	1	207752054	207795513	22	41425887	43425887	trans	22	chr22:42425887	42425887	A	G	0.0022	rare	0	0.0022	0.0022	-2.4615	0.4507	4.728e-08	TRUE	?-	1	rs560474810	none		none	0.00213155	-2.4615	0.455852	6.67228e-08	TRUE	TRUE	NFAM1:intron_variant:1:ENSG00000235568:ENST00000329021	NFAM1:intron_variant:1:ENSG00000235568:ENST00000329021	intron_variant	FALSE	NFAM1	SEPTIN3,A4GALT,POLDIP3,CYB5R3,NFAM1,WBP2NL,PHETA2,NAGA,NDUFA6,SERHL2,RRP7A,LINC00634,SMDT1,ARFGAP3,ATP5MGL,PACSIN2,TCF20,CYP2D6,TNFRSF13C,CENPM,ENSG00000289517	FALSE	FALSE	1		FALSE	FALSE
PRCP.3.86176237.88176237	PRCP	P42785	11	82822936	82970584	3	86176237	88176237	trans	3	chr3:87176237	87176237	A	C	0.0014	rare	0	0.0014	0.0014	-2.7479	0.5032	4.743e-08	TRUE	-?	1	rs540893070	none		none	0.00205903	-2.7479	0.507778	6.24584e-08	TRUE	TRUE			intergenic_variant	FALSE		CHMP2B,VGLL3,POU1F1	FALSE	FALSE	98	rs116319945:A:G=splice_acceptor_variant=LINC00506	FALSE	TRUE
PLXNB2.22.49236275.51236275	PLXNB2	O15031	22	50274979	50307646	22	49236275	51236275	cis	22	chr22:50283705	50283705	T	C	0.341	common	0.0031	0.3377	0.3439	0.5809	0.0285	1.29e-92	TRUE	++	1	rs11547731	High light scatter reticulocyte percentage of red cells;Platelet Count;High light scatter reticulocyte count;Reticulocyte count;Reticulocyte fraction of red cells		none	0.34253	0.566793	0.0306601	2.66065e-76	TRUE	TRUE	PLXNB2:upstream_gene_variant:0:ENSG00000196576:ENST00000427829,PLXNB2:missense_variant:1:ENSG00000196576:ENST00000359337,PLXNB2:missense_variant:0:ENSG00000196576:ENST00000449103,PLXNB2:intron_variant:0:ENSG00000196576:ENST00000411680,PLXNB2:downstream_gene_variant:0:ENSG00000196576:ENST00000434732,PLXNB2:downstream_gene_variant:0:ENSG00000196576:ENST00000432455	PLXNB2:missense_variant:1:ENSG00000196576:ENST00000359337,PLXNB2:missense_variant:0:ENSG00000196576:ENST00000449103	missense_variant	TRUE	PLXNB2	CHKB,PANX2,ADM2,CPT1B,TRABD,IL17REL,TUBGCP6,NCAPH2,SBF1,MAPK11,LMF2,SELENOO,PIM3,CRELD2,RABL2B,BRD1,CHKB-CPT1B,PLXNB2,TYMP,ACR,PPP6R2,DENND6B,KLHDC7B,MIOX,SYCE3,TTLL8,ODF3B,ARSA,ZBED4,ALG12,HDAC10,MOV10L1,SHANK3,MAPK8IP2,MAPK12,MLC1,SCO2	TRUE	TRUE	1	rs11547731:T:C=missense_variant=PLXNB2	TRUE	FALSE	PLXNB2
PLXNB2.22.49236275.51236275	PLXNB2	O15031	22	50274979	50307646	22	49236275	51236275	cis	22	chr22:50283979	50283979	T	C	0.7921	common	0.0284	0.7658	0.8227	0.2685	0.0329	3.423e-16	FALSE	++	0.00527583	rs79966207	Cutaneous malignant melanoma;Cutaneous melanoma or hair colour;Body Mass Index;Hair color;Cortical surface area;Blond vs. brown/black hair color;Nevus count or cutaneous melanoma		none	0.797193	0.226885	0.033317	9.76729e-12	TRUE	FALSE	PLXNB2:upstream_gene_variant:0:ENSG00000196576:ENST00000427829,PLXNB2:missense_variant:1:ENSG00000196576:ENST00000359337,PLXNB2:missense_variant:0:ENSG00000196576:ENST00000449103,PLXNB2:intron_variant:0:ENSG00000196576:ENST00000411680,PLXNB2:downstream_gene_variant:0:ENSG00000196576:ENST00000434732,PLXNB2:downstream_gene_variant:0:ENSG00000196576:ENST00000432455	PLXNB2:missense_variant:1:ENSG00000196576:ENST00000359337,PLXNB2:missense_variant:0:ENSG00000196576:ENST00000449103	missense_variant	TRUE	PLXNB2	CHKB,PANX2,ADM2,CPT1B,TRABD,IL17REL,TUBGCP6,NCAPH2,SBF1,MAPK11,LMF2,SELENOO,PIM3,CRELD2,RABL2B,BRD1,CHKB-CPT1B,PLXNB2,TYMP,ACR,PPP6R2,DENND6B,KLHDC7B,MIOX,SYCE3,TTLL8,ODF3B,ARSA,ZBED4,ALG12,HDAC10,MOV10L1,SHANK3,MAPK8IP2,MAPK12,MLC1,SCO2	TRUE	FALSE	1	rs79966207:T:C=missense_variant=PLXNB2	TRUE	FALSE	PLXNB2
FETUB.2.201792818.203792818	FETUB	Q9UGM5	3	186635969	186653141	2	201792818	203792818	trans	2	chr2:202792818	202792818	A	T	0.99	low-frequency	0.0035	0.9882	0.9968	0.8354	0.153	4.775e-08	TRUE	++	1	rs79140466	none		none	0.992094	0.8354	0.153897	5.68913e-08	TRUE	TRUE	ICA1L:intron_variant:1:ENSG00000163596:ENST00000358299,ICA1L:intron_variant:0:ENSG00000163596:ENST00000617388,ICA1L:intron_variant:0:ENSG00000163596:ENST00000420558,ICA1L:intron_variant:0:ENSG00000163596:ENST00000392237	ICA1L:intron_variant:1:ENSG00000163596:ENST00000358299,ICA1L:intron_variant:0:ENSG00000163596:ENST00000617388,ICA1L:intron_variant:0:ENSG00000163596:ENST00000420558,ICA1L:intron_variant:0:ENSG00000163596:ENST00000392237	intron_variant	FALSE	ICA1L	WDR12,ICA1L,CYP20A1,CARF,FAM117B,BMPR2,ENSG00000289490,NOP58,NBEAL1	FALSE	FALSE	47		FALSE	FALSE
