# Supplementary material for: Genome-wide meta-analysis of 92 cardiometabolic protein serum levels
Source: Mol Metab. 2023 Sep 29;78:101810. doi: 10.1016/j.molmet.2023.101810 (PMC10582065; doi:10.1016/j.molmet.2023.101810)
Supplement: Multimedia component 5 [file mmc5.xlsx]

## Sheet: Description
Supplementary Table 5. pQTL to eQTL colocalisation analysis result
pQTL	Identifier for the pQTL signal
cis/trans-pQTL	cis/trans status of the pQTL signal
protein	Tested protein trait
protein gene	The ENSG ID of the gene that expresses the tested protein
chrom	Chromosome position of the pQTL signal locus
start	Basepair start position of the pQTL signal locus on the chromosome
end	Basepair end position of the pQTL signal locus on the chromosome
pQTL.lead	Independent pQTL signal variant
gene	The ENSG ID of the corresponding eQTL signal's gene
name	The gene symbol of the corresponding eQTL signal's gene
cis/trans-eQTL	Whether the eQTL signal is for the cis-gene (cis) or other gene (trans)
tissue	The corresponding tissue type of the tested eQTL signal
eQTL.lead	The lead variant of the eQTL signal (May be the "one out" variant from an "all-but-one" conditional analysis)
pp4	Posterior probability 4 (i.e. probability of colocalisation of the two signals)
nSnps	Number of variant overlaps between the two signal region
alpha12	Weighted average of effect size ratios (pQTL / eQTL), indicating the relative contribution of each phenotype to the shared genetic variant.
alpha21	Inverse of alpha12 (eQTL / pQTL)
alpha	Direction of alpha12 / alpha21. +/+ means pQTL and eQTL have the same effect direction, while -/- means pQTL and eQTL have opposing effect direction
includes signif eQTL	Whether the overlapping variants between pQTL and eQTL summary statistics contain a significant eQTL signal variant

## Sheet: Supplementary Table 5
pQTL	cis/trans-pQTL	protein	protein gene	chrom	start	end	pQTL.lead	gene	name	cis/trans-eQTL	tissue	eQTL.lead	pp4	nSnps	alpha12	alpha21	alpha	includes signif eQTL
ANG.14.18821971.22177340	cis	ANG	ENSG00000214274	14	18821971	22177340	chr14:20674854	ENSG00000214274	ANG	cis	Liver	chr14:20688145:A:G	0.994793	62	1.615736082	0.619093995	+/+	y
ANG.14.18821971.22177340	cis	ANG	ENSG00000214274	14	18821971	22177340	chr14:20693674	ENSG00000165801	ARHGEF40	trans	Nerve_Tibial	chr14:21177980:C:T	0.761967	41	6.418054944	0.157495221	+/+	n
ANG.14.18821971.22177340	cis	ANG	ENSG00000214274	14	18821971	22177340	chr14:20693674	ENSG00000165801	ARHGEF40	trans	Nerve_Tibial	chr14:21071525:T:C	0.761967	41	6.418054944	0.157495221	+/+	n
ANG.14.18821971.22177340	cis	ANG	ENSG00000214274	14	18821971	22177340	chr14:20693674	ENSG00000100814	CCNB1IP1	trans	Spleen	chr14:20975281:T:C	0.978095	37	-3.087849104	-0.322980579	-/-	n
ANG.14.18821971.22177340	cis	ANG	ENSG00000214274	14	18821971	22177340	chr14:20693674	ENSG00000100814	CCNB1IP1	trans	Spleen	chr14:20317396:T:C	0.978095	37	-3.087849104	-0.322980579	-/-	n
ANG.14.18821971.22177340	cis	ANG	ENSG00000214274	14	18821971	22177340	chr14:20693674	ENSG00000165792	METTL17	trans	Colon_Transverse	chr14:20975281:T:C	0.995341	40	-5.350568072	-0.186866238	-/-	y
ANG.14.18821971.22177340	cis	ANG	ENSG00000214274	14	18821971	22177340	chr14:20693674	ENSG00000092094	OSGEP	trans	Artery_Tibial	chr14:20579794:G:A	0.889924	37	-4.645601263	-0.215482048	-/-	n
ANG.14.18821971.22177340	cis	ANG	ENSG00000214274	14	18821971	22177340	chr14:20693674	ENSG00000092094	OSGEP	trans	Artery_Tibial	chr14:20456995:G:T	0.889924	37	-4.645601263	-0.215482048	-/-	n
ANG.14.18821971.22177340	cis	ANG	ENSG00000214274	14	18821971	22177340	chr14:20693674	ENSG00000092094	OSGEP	trans	Artery_Tibial	chr14:20451508:T:C	0.889924	37	-4.645601263	-0.215482048	-/-	n
ANG.14.18821971.22177340	cis	ANG	ENSG00000214274	14	18821971	22177340	chr14:20693674	ENSG00000092094	OSGEP	trans	Colon_Transverse	chr14:21234963:T:C	0.763942	37	-3.66031558	-0.276097358	-/-	n
ANG.14.18821971.22177340	cis	ANG	ENSG00000214274	14	18821971	22177340	chr14:20693674	ENSG00000092094	OSGEP	trans	Colon_Transverse	chr14:20449585:T:C	0.763942	37	-3.66031558	-0.276097358	-/-	n
ANG.14.18821971.22177340	cis	ANG	ENSG00000214274	14	18821971	22177340	chr14:20693674	ENSG00000092094	OSGEP	trans	Colon_Transverse	chr14:20456995:G:T	0.763942	37	-3.66031558	-0.276097358	-/-	n
ANG.14.18821971.22177340	cis	ANG	ENSG00000214274	14	18821971	22177340	chr14:20690751	ENSG00000169385	RNASE2	trans	Adipose_Visceral_Omentum	chr14:20891649:A:C	0.763863	80	3.835960889	0.260700778	+/+	n
ANG.14.18821971.22177340	cis	ANG	ENSG00000214274	14	18821971	22177340	chr14:20684008	ENSG00000258818	RNASE4	trans	Brain_Putamen_basal_ganglia	chr14:20683324:G:T	0.99963	65	0.85197116	1.173749374	+/+	y
ANG.14.18821971.22177340	cis	ANG	ENSG00000214274	14	18821971	22177340	chr14:20684008	ENSG00000258818	RNASE4	trans	Adipose_Subcutaneous	chr14:20539580:A:G	0.995053	63	2.286163945	0.437413959	+/+	y
ANG.14.18821971.22177340	cis	ANG	ENSG00000214274	14	18821971	22177340	chr14:20684008	ENSG00000258818	RNASE4	trans	Adipose_Subcutaneous	chr14:20683364:A:C	0.995053	63	2.286163945	0.437413959	+/+	y
ANG.14.18821971.22177340	cis	ANG	ENSG00000214274	14	18821971	22177340	chr14:20684008	ENSG00000258818	RNASE4	trans	Adipose_Subcutaneous	chr14:20684008:C:G	0.995053	63	2.286163945	0.437413959	+/+	y
ANG.14.18821971.22177340	cis	ANG	ENSG00000214274	14	18821971	22177340	chr14:20684008	ENSG00000258818	RNASE4	trans	Esophagus_Gastroesophageal_Junction	chr14:20684008:C:G	0.994012	64	1.567739385	0.637876478	+/+	y
ANG.14.18821971.22177340	cis	ANG	ENSG00000214274	14	18821971	22177340	chr14:20684008	ENSG00000258818	RNASE4	trans	Esophagus_Gastroesophageal_Junction	chr14:20684736:C:T	0.994012	64	1.567739385	0.637876478	+/+	y
ANG.14.18821971.22177340	cis	ANG	ENSG00000214274	14	18821971	22177340	chr14:20674854	ENSG00000258818	RNASE4	trans	Esophagus_Mucosa	chr14:20684445:A:C	0.993399	60	-3.547132233	-0.281920322	-/-	y
ANG.14.18821971.22177340	cis	ANG	ENSG00000214274	14	18821971	22177340	chr14:20674854	ENSG00000258818	RNASE4	trans	Esophagus_Mucosa	chr14:20696468:G:A	0.993399	60	-3.547132233	-0.281920322	-/-	y
ANG.14.18821971.22177340	cis	ANG	ENSG00000214274	14	18821971	22177340	chr14:20674854	ENSG00000258818	RNASE4	trans	Esophagus_Mucosa	chr14:21168564:G:A	0.993399	60	-3.547132233	-0.281920322	-/-	y
ANG.14.18821971.22177340	cis	ANG	ENSG00000214274	14	18821971	22177340	chr14:20684008	ENSG00000258818	RNASE4	trans	Brain_Frontal_Cortex_BA9	chr14:20683258:T:G	0.758416	65	1.731348538	0.578121035	+/+	n
ANG.14.18821971.22177340	cis	ANG	ENSG00000214274	14	18821971	22177340	chr14:20684008	ENSG00000258818	RNASE4	trans	Muscle_Skeletal	chr14:20684736:C:T	0.736639	59	3.516472767	0.284461543	+/+	y
ANGPTL3.1.61635014.63635014	cis	ANGPTL3	ENSG00000132855	1	61635014	63635014	chr1:62711694	ENSG00000116641	DOCK7	trans	Ovary	chr1:62693541:T:TA	0.981253	452	0.995507918	1.004557013	+/+	y
ANGPTL3.1.61635014.63635014	cis	ANGPTL3	ENSG00000132855	1	61635014	63635014	chr1:62711694	ENSG00000116641	DOCK7	trans	Artery_Aorta	chr1:61960122:G:A	0.980895	437	1.145731404	0.872804915	+/+	y
ANGPTL3.1.61635014.63635014	cis	ANGPTL3	ENSG00000132855	1	61635014	63635014	chr1:62711694	ENSG00000116641	DOCK7	trans	Artery_Aorta	chr1:62212063:G:A	0.980895	437	1.145731404	0.872804915	+/+	y
ANGPTL3.1.61635014.63635014	cis	ANGPTL3	ENSG00000132855	1	61635014	63635014	chr1:62711694	ENSG00000116641	DOCK7	trans	Artery_Aorta	chr1:62690372:G:A	0.980895	437	1.145731404	0.872804915	+/+	y
ANGPTL3.1.61635014.63635014	cis	ANGPTL3	ENSG00000132855	1	61635014	63635014	chr1:62711694	ENSG00000116641	DOCK7	trans	Artery_Aorta	chr1:62758797:C:T	0.980895	437	1.145731404	0.872804915	+/+	y
ANGPTL3.1.61635014.63635014	cis	ANGPTL3	ENSG00000132855	1	61635014	63635014	chr1:62711694	ENSG00000116641	DOCK7	trans	Heart_Atrial_Appendage	chr1:62690372:G:A	0.980193	439	1.758311285	0.568775968	+/+	y
ANGPTL3.1.61635014.63635014	cis	ANGPTL3	ENSG00000132855	1	61635014	63635014	chr1:62711694	ENSG00000116641	DOCK7	trans	Skin_Not_Sun_Exposed_Suprapubic	chr1:62713541:A:G	0.968213	434	1.440679829	0.69411676	+/+	y
ANGPTL3.1.61635014.63635014	cis	ANGPTL3	ENSG00000132855	1	61635014	63635014	chr1:62711694	ENSG00000116641	DOCK7	trans	Lung	chr1:62708247:T:C	0.830876	440	1.955283578	0.511544536	+/+	y
ANGPTL3.1.61635014.63635014	cis	ANGPTL3	ENSG00000132855	1	61635014	63635014	chr1:62711694	ENSG00000116641	DOCK7	trans	Esophagus_Muscularis	chr1:62439265:A:G	0.80869	310	1.419186751	0.7046289	+/+	y
ANGPTL3.1.61635014.63635014	cis	ANGPTL3	ENSG00000132855	1	61635014	63635014	chr1:62711694	ENSG00000116641	DOCK7	trans	Esophagus_Muscularis	chr1:63608141:T:TCAA	0.80869	310	1.419186751	0.7046289	+/+	y
ANGPTL3.1.61635014.63635014	cis	ANGPTL3	ENSG00000132855	1	61635014	63635014	chr1:62711694	ENSG00000116641	DOCK7	trans	Spleen	chr1:62491528:G:C	0.760614	446	1.044274856	0.957744441	+/+	y
AOC3.17.39836457.47771832	cis	AOC3	ENSG00000131471	17	39836457	47771832	chr17:42852620	ENSG00000131471	AOC3	cis	Artery_Tibial	chr17:42855035:C:T	0.999794	235	4.387268407	0.227932874	+/+	y
AOC3.17.39836457.47771832	cis	AOC3	ENSG00000131471	17	39836457	47771832	chr17:42852620	ENSG00000131471	AOC3	cis	Artery_Tibial	chr17:43361101:A:G	0.999794	235	4.387268407	0.227932874	+/+	y
AOC3.17.39836457.47771832	cis	AOC3	ENSG00000131471	17	39836457	47771832	chr17:42852620	ENSG00000131471	AOC3	cis	Artery_Tibial	chr17:42854743:A:G	0.999794	235	4.387268407	0.227932874	+/+	y
AOC3.17.39836457.47771832	cis	AOC3	ENSG00000131471	17	39836457	47771832	chr17:42852620	ENSG00000131471	AOC3	cis	Colon_Sigmoid	chr17:42288747:A:G	0.999556	225	4.100607144	0.243866848	+/+	y
AOC3.17.39836457.47771832	cis	AOC3	ENSG00000131471	17	39836457	47771832	chr17:42852620	ENSG00000131471	AOC3	cis	Colon_Sigmoid	chr17:42854743:A:G	0.999556	225	4.100607144	0.243866848	+/+	y
AOC3.17.39836457.47771832	cis	AOC3	ENSG00000131471	17	39836457	47771832	chr17:42852620	ENSG00000131471	AOC3	cis	Adipose_Subcutaneous	chr17:42850907:C:T	0.995533	240	5.520661865	0.181139419	+/+	y
AOC3.17.39836457.47771832	cis	AOC3	ENSG00000131471	17	39836457	47771832	chr17:42852620	ENSG00000131471	AOC3	cis	Adipose_Subcutaneous	chr17:42854743:A:G	0.995533	240	5.520661865	0.181139419	+/+	y
AOC3.17.39836457.47771832	cis	AOC3	ENSG00000131471	17	39836457	47771832	chr17:42852620	ENSG00000131471	AOC3	cis	Adipose_Subcutaneous	chr17:43710624:G:C	0.995533	240	5.520661865	0.181139419	+/+	y
AOC3.17.39836457.47771832	cis	AOC3	ENSG00000131471	17	39836457	47771832	chr17:42852620	ENSG00000131471	AOC3	cis	Nerve_Tibial	chr17:42854743:A:G	0.941806	234	5.755203318	0.173785907	+/+	y
AOC3.17.39836457.47771832	cis	AOC3	ENSG00000131471	17	39836457	47771832	chr17:42852620	ENSG00000131482	G6PC	trans	Artery_Tibial	chr17:43645897:G:T	0.999631	240	-1.294404875	-0.772555805	-/-	y
AOC3.17.39836457.47771832	cis	AOC3	ENSG00000131471	17	39836457	47771832	chr17:42852620	ENSG00000131482	G6PC	trans	Artery_Tibial	chr17:42788561:A:G	0.999631	240	-1.294404875	-0.772555805	-/-	y
AOC3.17.39836457.47771832	cis	AOC3	ENSG00000131471	17	39836457	47771832	chr17:42852620	ENSG00000131482	G6PC	trans	Artery_Tibial	chr17:42161164:A:G	0.999631	240	-1.294404875	-0.772555805	-/-	y
AOC3.6.146620211.148620211	trans	AOC3	ENSG00000131471	6	146620211	148620211	chr6:147620211	ENSG00000203727	SAMD5	trans	Muscle_Skeletal	chr6:147622879:A:G	0.950388	55	-0.792830789	-1.262802122	-/-	y
AOC3.6.146620211.148620211	trans	AOC3	ENSG00000131471	6	146620211	148620211	chr6:147620211	ENSG00000203727	SAMD5	trans	Artery_Aorta	chr6:147621100:A:G	0.744343	56	-0.617058163	-1.630536311	-/-	n
AOC3.6.146620211.148620211	trans	AOC3	ENSG00000131471	6	146620211	148620211	chr6:147620211	ENSG00000203727	SAMD5	trans	Artery_Aorta	chr6:147508708:G:T	0.744343	56	-0.617058163	-1.630536311	-/-	n
AOC3.6.146620211.148620211	trans	AOC3	ENSG00000131471	6	146620211	148620211	chr6:147620211	ENSG00000203727	SAMD5	trans	Artery_Aorta	chr6:147506510:G:A	0.744343	56	-0.617058163	-1.630536311	-/-	n
AOC3.6.146620211.148620211	trans	AOC3	ENSG00000131471	6	146620211	148620211	chr6:147620211	ENSG00000203727	SAMD5	trans	Artery_Aorta	chr6:147163307:A:G	0.744343	56	-0.617058163	-1.630536311	-/-	n
APOM.6.29942041.33036900	cis	APOM	ENSG00000204444	6	29942041	33036900	chr6:31630516	ENSG00000224389	C4B	trans	Brain_Caudate_basal_ganglia	chr6:32893880:A:G	0.749304	208	2.153276644	0.464411496	+/+	n
APOM.6.29942041.33036900	cis	APOM	ENSG00000204444	6	29942041	33036900	chr6:31630516	ENSG00000224389	C4B	trans	Brain_Caudate_basal_ganglia	chr6:32056457:A:G	0.749304	208	2.153276644	0.464411496	+/+	n
APOM.6.29942041.33036900	cis	APOM	ENSG00000204444	6	29942041	33036900	chr6:31630516	ENSG00000240053	LY6G5B	trans	Muscle_Skeletal	chr6:31901161:T:C	0.999843	203	3.375125089	0.296285312	+/+	y
APOM.6.29942041.33036900	cis	APOM	ENSG00000204444	6	29942041	33036900	chr6:31630516	ENSG00000240053	LY6G5B	trans	Muscle_Skeletal	chr6:31586937:C:G	0.999843	203	3.375125089	0.296285312	+/+	y
APOM.6.29942041.33036900	cis	APOM	ENSG00000204444	6	29942041	33036900	chr6:31630516	ENSG00000240053	LY6G5B	trans	Muscle_Skeletal	chr6:31637390:A:G	0.999843	203	3.375125089	0.296285312	+/+	y
APOM.6.29942041.33036900	cis	APOM	ENSG00000204444	6	29942041	33036900	chr6:31630516	ENSG00000240053	LY6G5B	trans	Muscle_Skeletal	chr6:31670030:T:C	0.999843	203	3.375125089	0.296285312	+/+	y
APOM.6.29942041.33036900	cis	APOM	ENSG00000204444	6	29942041	33036900	chr6:31630516	ENSG00000240053	LY6G5B	trans	Muscle_Skeletal	chr6:31758911:A:C	0.999843	203	3.375125089	0.296285312	+/+	y
APOM.6.29942041.33036900	cis	APOM	ENSG00000204444	6	29942041	33036900	chr6:31630516	ENSG00000240053	LY6G5B	trans	Muscle_Skeletal	chr6:31827773:T:C	0.999843	203	3.375125089	0.296285312	+/+	y
APOM.6.29942041.33036900	cis	APOM	ENSG00000204444	6	29942041	33036900	chr6:31630516	ENSG00000240053	LY6G5B	trans	Muscle_Skeletal	chr6:31857135:T:A	0.999843	203	3.375125089	0.296285312	+/+	y
APOM.6.29942041.33036900	cis	APOM	ENSG00000204444	6	29942041	33036900	chr6:31630516	ENSG00000240053	LY6G5B	trans	Muscle_Skeletal	chr6:31873278:A:G	0.999843	203	3.375125089	0.296285312	+/+	y
APOM.6.29942041.33036900	cis	APOM	ENSG00000204444	6	29942041	33036900	chr6:31630516	ENSG00000240053	LY6G5B	trans	Muscle_Skeletal	chr6:32239210:T:C	0.999843	203	3.375125089	0.296285312	+/+	y
APOM.6.29942041.33036900	cis	APOM	ENSG00000204444	6	29942041	33036900	chr6:31630516	ENSG00000240053	LY6G5B	trans	Muscle_Skeletal	chr6:32446513:G:A	0.999843	203	3.375125089	0.296285312	+/+	y
APOM.6.29942041.33036900	cis	APOM	ENSG00000204444	6	29942041	33036900	chr6:31630516	ENSG00000240053	LY6G5B	trans	Muscle_Skeletal	chr6:32477873:A:T	0.999843	203	3.375125089	0.296285312	+/+	y
APOM.6.29942041.33036900	cis	APOM	ENSG00000204444	6	29942041	33036900	chr6:31630516	ENSG00000240053	LY6G5B	trans	Muscle_Skeletal	chr6:32485766:G:C	0.999843	203	3.375125089	0.296285312	+/+	y
APOM.6.29942041.33036900	cis	APOM	ENSG00000204444	6	29942041	33036900	chr6:31630516	ENSG00000240053	LY6G5B	trans	Muscle_Skeletal	chr6:32619010:G:A	0.999843	203	3.375125089	0.296285312	+/+	y
APOM.6.29942041.33036900	cis	APOM	ENSG00000204444	6	29942041	33036900	chr6:31630516	ENSG00000240053	LY6G5B	trans	Liver	chr6:31617223:A:T	0.717133	224	2.402843676	0.416187359	+/+	n
APOM.6.29942041.33036900	cis	APOM	ENSG00000204444	6	29942041	33036900	chr6:31630516	ENSG00000240053	LY6G5B	trans	Liver	chr6:32396039:C:T	0.717133	224	2.402843676	0.416187359	+/+	n
C1QTNF1.17.78051599.80051599	cis	C1QTNF1	ENSG00000173918	17	78051599	80051599	chr17:79022318	ENSG00000173918	C1QTNF1	cis	Skin_Not_Sun_Exposed_Suprapubic	chr17:79040001:A:G	0.855215	91	2.021578919	0.494669264	+/+	y
C1QTNF1.17.78051599.80051599	cis	C1QTNF1	ENSG00000173918	17	78051599	80051599	chr17:79022318	ENSG00000173918	C1QTNF1	cis	Skin_Not_Sun_Exposed_Suprapubic	chr17:79268352:G:A	0.855215	91	2.021578919	0.494669264	+/+	y
C1QTNF1.17.78051599.80051599	cis	C1QTNF1	ENSG00000173918	17	78051599	80051599	chr17:79022318	ENSG00000173918	C1QTNF1	cis	Adipose_Subcutaneous	chr17:79035411:C:T	0.809925	91	3.660282728	0.273623413	+/+	y
C1QTNF1.17.78051599.80051599	cis	C1QTNF1	ENSG00000173918	17	78051599	80051599	chr17:79022318	ENSG00000173918	C1QTNF1	cis	Thyroid	chr17:79186678:TA:T	0.794379	91	2.513648966	0.398808779	+/+	y
C1QTNF1.17.78051599.80051599	cis	C1QTNF1	ENSG00000173918	17	78051599	80051599	chr17:79022318	ENSG00000173918	C1QTNF1	cis	Thyroid	chr17:79033184:A:G	0.794379	91	2.513648966	0.398808779	+/+	y
C1QTNF1.17.78051599.80051599	cis	C1QTNF1	ENSG00000173918	17	78051599	80051599	chr17:79022318	ENSG00000173918	C1QTNF1	cis	Artery_Tibial	chr17:79870520:T:C	0.784484	85	1.615725146	0.618917282	+/+	y
C1QTNF1.17.78051599.80051599	cis	C1QTNF1	ENSG00000173918	17	78051599	80051599	chr17:79022318	ENSG00000173918	C1QTNF1	cis	Artery_Tibial	chr17:79035353:G:A	0.784484	85	1.615725146	0.618917282	+/+	y
C1QTNF1.17.78051599.80051599	cis	C1QTNF1	ENSG00000173918	17	78051599	80051599	chr17:79022318	ENSG00000173918	C1QTNF1	cis	Muscle_Skeletal	chr17:78096472:C:G	0.781902	81	2.271189365	0.440354645	+/+	y
C1QTNF1.17.78051599.80051599	cis	C1QTNF1	ENSG00000173918	17	78051599	80051599	chr17:79022318	ENSG00000173918	C1QTNF1	cis	Muscle_Skeletal	chr17:79035353:G:A	0.781902	81	2.271189365	0.440354645	+/+	y
C1QTNF1.17.78051599.80051599	cis	C1QTNF1	ENSG00000173918	17	78051599	80051599	chr17:79022318	ENSG00000173918	C1QTNF1	cis	Artery_Aorta	chr17:79035353:G:A	0.77666	90	1.590101065	0.62913706	+/+	y
C1QTNF1.17.78051599.80051599	cis	C1QTNF1	ENSG00000173918	17	78051599	80051599	chr17:79022318	ENSG00000173918	C1QTNF1	cis	Artery_Aorta	chr17:79931350:G:A	0.77666	90	1.590101065	0.62913706	+/+	y
C1QTNF1.17.78051599.80051599	cis	C1QTNF1	ENSG00000173918	17	78051599	80051599	chr17:79022318	ENSG00000173918	C1QTNF1	cis	Cells_Cultured_fibroblasts	chr17:78564362:C:CTTAAT	0.750208	86	1.143593861	0.874436314	+/+	y
C1QTNF1.17.78051599.80051599	cis	C1QTNF1	ENSG00000173918	17	78051599	80051599	chr17:79022318	ENSG00000173918	C1QTNF1	cis	Cells_Cultured_fibroblasts	chr17:79038646:G:A	0.750208	86	1.143593861	0.874436314	+/+	y
C1QTNF1.17.78051599.80051599	cis	C1QTNF1	ENSG00000173918	17	78051599	80051599	chr17:79022318	ENSG00000173918	C1QTNF1	cis	Cells_Cultured_fibroblasts	chr17:79077245:C:T	0.750208	86	1.143593861	0.874436314	+/+	y
C1QTNF1.17.78051599.80051599	cis	C1QTNF1	ENSG00000173918	17	78051599	80051599	chr17:79022318	ENSG00000173918	C1QTNF1	cis	Cells_Cultured_fibroblasts	chr17:80004039:A:G	0.750208	86	1.143593861	0.874436314	+/+	y
C1QTNF1.17.78051599.80051599	cis	C1QTNF1	ENSG00000173918	17	78051599	80051599	chr17:79022318	ENSG00000173918	C1QTNF1	cis	Cells_Cultured_fibroblasts	chr17:80020546:T:C	0.750208	86	1.143593861	0.874436314	+/+	y
C1QTNF1.17.78051599.80051599	cis	C1QTNF1	ENSG00000173918	17	78051599	80051599	chr17:79022318	ENSG00000173918	C1QTNF1	cis	Esophagus_Mucosa	chr17:78277204:G:T	0.747659	92	1.98802655	0.503038681	+/+	y
C1QTNF1.17.78051599.80051599	cis	C1QTNF1	ENSG00000173918	17	78051599	80051599	chr17:79022318	ENSG00000173918	C1QTNF1	cis	Esophagus_Mucosa	chr17:79038646:G:A	0.747659	92	1.98802655	0.503038681	+/+	y
C1QTNF1.17.78051599.80051599	cis	C1QTNF1	ENSG00000173918	17	78051599	80051599	chr17:79022318	ENSG00000173918	C1QTNF1	cis	Esophagus_Mucosa	chr17:79125917:G:A	0.747659	92	1.98802655	0.503038681	+/+	y
C1QTNF1.17.78051599.80051599	cis	C1QTNF1	ENSG00000173918	17	78051599	80051599	chr17:79022318	ENSG00000173918	C1QTNF1	cis	Esophagus_Mucosa	chr17:79418155:G:A	0.747659	92	1.98802655	0.503038681	+/+	y
C1QTNF1.17.78051599.80051599	cis	C1QTNF1	ENSG00000173918	17	78051599	80051599	chr17:79022318	ENSG00000173918	C1QTNF1	cis	Esophagus_Mucosa	chr17:79885524:A:G	0.747659	92	1.98802655	0.503038681	+/+	y
C1QTNF1.17.78051599.80051599	cis	C1QTNF1	ENSG00000173918	17	78051599	80051599	chr17:79022318	ENSG00000173918	C1QTNF1	cis	Adipose_Visceral_Omentum	chr17:78026081:A:AG	0.727249	91	2.440592796	0.420589297	+/+	y
C1QTNF1.17.78051599.80051599	cis	C1QTNF1	ENSG00000173918	17	78051599	80051599	chr17:79022318	ENSG00000173918	C1QTNF1	cis	Adipose_Visceral_Omentum	chr17:79035353:G:A	0.727249	91	2.440592796	0.420589297	+/+	y
C2.4.185238209.187238209	trans	C2	ENSG00000166278	4	185238209	187238209	chr4:186235986	ENSG00000088926	F11	trans	Esophagus_Muscularis	chr4:186248013:T:C	0.976483	100	-0.609672513	-1.640223799	-/-	y
C2.4.185238209.187238209	trans	C2	ENSG00000166278	4	185238209	187238209	chr4:186235986	ENSG00000088926	F11	trans	Artery_Tibial	chr4:185663474:A:G	0.975344	105	-0.688980406	-1.451854067	-/-	y
C2.4.185238209.187238209	trans	C2	ENSG00000166278	4	185238209	187238209	chr4:186235986	ENSG00000088926	F11	trans	Artery_Tibial	chr4:186220550:C:A	0.975344	105	-0.688980406	-1.451854067	-/-	y
C2.4.185238209.187238209	trans	C2	ENSG00000166278	4	185238209	187238209	chr4:186235986	ENSG00000088926	F11	trans	Artery_Tibial	chr4:186248013:T:C	0.975344	105	-0.688980406	-1.451854067	-/-	y
C2.4.185238209.187238209	trans	C2	ENSG00000166278	4	185238209	187238209	chr4:186235986	ENSG00000088926	F11	trans	Artery_Tibial	chr4:186200797:C:CTG	0.975344	105	-0.688980406	-1.451854067	-/-	y
C2.4.185238209.187238209	trans	C2	ENSG00000166278	4	185238209	187238209	chr4:186235986	ENSG00000088926	F11	trans	Brain_Cortex	chr4:186257633:CTTT:C	0.734683	118	-0.402201181	-2.503713116	-/-	y
C2.6.23793112.41584609	cis	C2	ENSG00000166278	6	23793112	41584609	chr6:32244428	ENSG00000204348	DXO	trans	Brain_Nucleus_accumbens_basal_ganglia	chr6:31967615:C:T	1	1318	1.466078067	0.682091918	+/+	y
C2.6.23793112.41584609	cis	C2	ENSG00000166278	6	23793112	41584609	chr6:32244428	ENSG00000204348	DXO	trans	Muscle_Skeletal	chr6:30998097:C:T	1	1173	1.834613041	0.545074072	+/+	y
C2.6.23793112.41584609	cis	C2	ENSG00000166278	6	23793112	41584609	chr6:32244428	ENSG00000204348	DXO	trans	Muscle_Skeletal	chr6:31924864:C:T	1	1173	1.834613041	0.545074072	+/+	y
C2.6.23793112.41584609	cis	C2	ENSG00000166278	6	23793112	41584609	chr6:32244428	ENSG00000204348	DXO	trans	Muscle_Skeletal	chr6:31966200:C:A	1	1173	1.834613041	0.545074072	+/+	y
C2.6.23793112.41584609	cis	C2	ENSG00000166278	6	23793112	41584609	chr6:32244428	ENSG00000204348	DXO	trans	Muscle_Skeletal	chr6:31967615:C:T	1	1173	1.834613041	0.545074072	+/+	y
C2.6.23793112.41584609	cis	C2	ENSG00000166278	6	23793112	41584609	chr6:32244428	ENSG00000204348	DXO	trans	Muscle_Skeletal	chr6:32232904:A:G	1	1173	1.834613041	0.545074072	+/+	y
C2.6.23793112.41584609	cis	C2	ENSG00000166278	6	23793112	41584609	chr6:32244428	ENSG00000204348	DXO	trans	Skin_Not_Sun_Exposed_Suprapubic	chr6:31967615:C:T	1	1249	2.323734499	0.430341763	+/+	y
C2.6.23793112.41584609	cis	C2	ENSG00000166278	6	23793112	41584609	chr6:32244428	ENSG00000204348	DXO	trans	Skin_Not_Sun_Exposed_Suprapubic	chr6:32248703:A:G	1	1249	2.323734499	0.430341763	+/+	y
C2.6.23793112.41584609	cis	C2	ENSG00000166278	6	23793112	41584609	chr6:32244428	ENSG00000204348	DXO	trans	Skin_Sun_Exposed_Lower_leg	chr6:31069519:G:A	1	1234	1.848891086	0.540864742	+/+	y
C2.6.23793112.41584609	cis	C2	ENSG00000166278	6	23793112	41584609	chr6:32244428	ENSG00000204348	DXO	trans	Skin_Sun_Exposed_Lower_leg	chr6:31967615:C:T	1	1234	1.848891086	0.540864742	+/+	y
C2.6.23793112.41584609	cis	C2	ENSG00000166278	6	23793112	41584609	chr6:32244428	ENSG00000204348	DXO	trans	Skin_Sun_Exposed_Lower_leg	chr6:31970330:G:A	1	1234	1.848891086	0.540864742	+/+	y
C2.6.23793112.41584609	cis	C2	ENSG00000166278	6	23793112	41584609	chr6:32244428	ENSG00000204348	DXO	trans	Artery_Tibial	chr6:31026036:A:G	0.999997	1185	2.533729522	0.394675119	+/+	y
C2.6.23793112.41584609	cis	C2	ENSG00000166278	6	23793112	41584609	chr6:32244428	ENSG00000204348	DXO	trans	Artery_Tibial	chr6:31356033:G:A	0.999997	1185	2.533729522	0.394675119	+/+	y
C2.6.23793112.41584609	cis	C2	ENSG00000166278	6	23793112	41584609	chr6:32244428	ENSG00000204348	DXO	trans	Artery_Tibial	chr6:31772226:G:A	0.999997	1185	2.533729522	0.394675119	+/+	y
C2.6.23793112.41584609	cis	C2	ENSG00000166278	6	23793112	41584609	chr6:32244428	ENSG00000204348	DXO	trans	Artery_Tibial	chr6:31967615:C:T	0.999997	1185	2.533729522	0.394675119	+/+	y
C2.6.23793112.41584609	cis	C2	ENSG00000166278	6	23793112	41584609	chr6:32244428	ENSG00000204348	DXO	trans	Artery_Tibial	chr6:32079491:C:T	0.999997	1185	2.533729522	0.394675119	+/+	y
C2.6.23793112.41584609	cis	C2	ENSG00000166278	6	23793112	41584609	chr6:32244428	ENSG00000204348	DXO	trans	Thyroid	chr6:31970343:T:C	0.999984	1256	3.557107843	0.281127265	+/+	y
C2.6.23793112.41584609	cis	C2	ENSG00000166278	6	23793112	41584609	chr6:32244428	ENSG00000204348	DXO	trans	Thyroid	chr6:32720762:T:G	0.999984	1256	3.557107843	0.281127265	+/+	y
C2.6.23793112.41584609	cis	C2	ENSG00000166278	6	23793112	41584609	chr6:32244428	ENSG00000204348	DXO	trans	Thyroid	chr6:31977107:T:C	0.999984	1256	3.557107843	0.281127265	+/+	y
C2.6.23793112.41584609	cis	C2	ENSG00000166278	6	23793112	41584609	chr6:32244428	ENSG00000204348	DXO	trans	Prostate	chr6:31970343:T:C	0.999972	1325	1.851816437	0.540010335	+/+	y
C2.6.23793112.41584609	cis	C2	ENSG00000166278	6	23793112	41584609	chr6:32244428	ENSG00000204348	DXO	trans	Colon_Transverse	chr6:32168994:T:C	0.999015	1298	2.171907495	0.460424766	+/+	y
C2.6.23793112.41584609	cis	C2	ENSG00000166278	6	23793112	41584609	chr6:32244428	ENSG00000204348	DXO	trans	Artery_Aorta	chr6:31924864:C:T	0.997967	1291	1.818006424	0.550053056	+/+	y
C2.6.23793112.41584609	cis	C2	ENSG00000166278	6	23793112	41584609	chr6:32244428	ENSG00000204348	DXO	trans	Artery_Aorta	chr6:31970343:T:C	0.997967	1291	1.818006424	0.550053056	+/+	y
C2.6.23793112.41584609	cis	C2	ENSG00000166278	6	23793112	41584609	chr6:32244428	ENSG00000204348	DXO	trans	Breast_Mammary_Tissue	chr6:31970343:T:C	0.997967	1238	2.551637731	0.391905188	+/+	y
C2.6.23793112.41584609	cis	C2	ENSG00000166278	6	23793112	41584609	chr6:32244428	ENSG00000204348	DXO	trans	Cells_Cultured_fibroblasts	chr6:31069519:G:A	0.997967	1271	1.326345035	0.75395163	+/+	y
C2.6.23793112.41584609	cis	C2	ENSG00000166278	6	23793112	41584609	chr6:32244428	ENSG00000204348	DXO	trans	Cells_Cultured_fibroblasts	chr6:31349049:G:A	0.997967	1271	1.326345035	0.75395163	+/+	y
C2.6.23793112.41584609	cis	C2	ENSG00000166278	6	23793112	41584609	chr6:32244428	ENSG00000204348	DXO	trans	Cells_Cultured_fibroblasts	chr6:31621296:C:CCCT	0.997967	1271	1.326345035	0.75395163	+/+	y
C2.6.23793112.41584609	cis	C2	ENSG00000166278	6	23793112	41584609	chr6:32244428	ENSG00000204348	DXO	trans	Cells_Cultured_fibroblasts	chr6:31966200:C:A	0.997967	1271	1.326345035	0.75395163	+/+	y
C2.6.23793112.41584609	cis	C2	ENSG00000166278	6	23793112	41584609	chr6:32244428	ENSG00000204348	DXO	trans	Cells_Cultured_fibroblasts	chr6:31967615:C:T	0.997967	1271	1.326345035	0.75395163	+/+	y
C2.6.23793112.41584609	cis	C2	ENSG00000166278	6	23793112	41584609	chr6:32244428	ENSG00000204348	DXO	trans	Cells_Cultured_fibroblasts	chr6:32218571:T:C	0.997967	1271	1.326345035	0.75395163	+/+	y
C2.6.23793112.41584609	cis	C2	ENSG00000166278	6	23793112	41584609	chr6:32244428	ENSG00000204348	DXO	trans	Cells_Cultured_fibroblasts	chr6:32232904:A:G	0.997967	1271	1.326345035	0.75395163	+/+	y
C2.6.23793112.41584609	cis	C2	ENSG00000166278	6	23793112	41584609	chr6:32244428	ENSG00000204348	DXO	trans	Cells_Cultured_fibroblasts	chr6:32669234:A:T	0.997967	1271	1.326345035	0.75395163	+/+	y
C2.6.23793112.41584609	cis	C2	ENSG00000166278	6	23793112	41584609	chr6:32244428	ENSG00000204348	DXO	trans	Esophagus_Gastroesophageal_Junction	chr6:31970343:T:C	0.997967	1296	1.977864907	0.505595671	+/+	y
C2.6.23793112.41584609	cis	C2	ENSG00000166278	6	23793112	41584609	chr6:32244428	ENSG00000204348	DXO	trans	Esophagus_Mucosa	chr6:31472237:A:C	0.997967	1224	2.12217145	0.471215462	+/+	y
C2.6.23793112.41584609	cis	C2	ENSG00000166278	6	23793112	41584609	chr6:32244428	ENSG00000204348	DXO	trans	Esophagus_Mucosa	chr6:31609271:C:T	0.997967	1224	2.12217145	0.471215462	+/+	y
C2.6.23793112.41584609	cis	C2	ENSG00000166278	6	23793112	41584609	chr6:32244428	ENSG00000204348	DXO	trans	Esophagus_Mucosa	chr6:31835297:T:C	0.997967	1224	2.12217145	0.471215462	+/+	y
C2.6.23793112.41584609	cis	C2	ENSG00000166278	6	23793112	41584609	chr6:32244428	ENSG00000204348	DXO	trans	Esophagus_Muscularis	chr6:31720741:A:T	0.997967	1285	2.113007232	0.473259147	+/+	y
C2.6.23793112.41584609	cis	C2	ENSG00000166278	6	23793112	41584609	chr6:32244428	ENSG00000204348	DXO	trans	Esophagus_Muscularis	chr6:31970343:T:C	0.997967	1285	2.113007232	0.473259147	+/+	y
C2.6.23793112.41584609	cis	C2	ENSG00000166278	6	23793112	41584609	chr6:32244428	ENSG00000204348	DXO	trans	Esophagus_Mucosa	chr6:31970343:T:C	0.997967	1224	2.12217145	0.471215462	+/+	y
C2.6.23793112.41584609	cis	C2	ENSG00000166278	6	23793112	41584609	chr6:32244428	ENSG00000204348	DXO	trans	Esophagus_Muscularis	chr6:31282013:G:C	0.997967	1285	2.113007232	0.473259147	+/+	y
C2.6.23793112.41584609	cis	C2	ENSG00000166278	6	23793112	41584609	chr6:32244428	ENSG00000204348	DXO	trans	Stomach	chr6:31970343:T:C	0.997967	1316	1.246403715	0.802308275	+/+	y
C2.6.23793112.41584609	cis	C2	ENSG00000166278	6	23793112	41584609	chr6:32244428	ENSG00000204348	DXO	trans	Testis	chr6:31356033:G:A	0.997967	1310	1.599094731	0.625353821	+/+	y
C2.6.23793112.41584609	cis	C2	ENSG00000166278	6	23793112	41584609	chr6:32244428	ENSG00000204348	DXO	trans	Testis	chr6:31966200:C:A	0.997967	1310	1.599094731	0.625353821	+/+	y
C2.6.23793112.41584609	cis	C2	ENSG00000166278	6	23793112	41584609	chr6:32244428	ENSG00000204348	DXO	trans	Testis	chr6:31970343:T:C	0.997967	1310	1.599094731	0.625353821	+/+	y
C2.6.23793112.41584609	cis	C2	ENSG00000166278	6	23793112	41584609	chr6:32244428	ENSG00000204348	DXO	trans	Lung	chr6:31967615:C:T	0.997966	1227	2.047926641	0.488298764	+/+	y
C2.6.23793112.41584609	cis	C2	ENSG00000166278	6	23793112	41584609	chr6:32244428	ENSG00000204348	DXO	trans	Lung	chr6:32161127:T:TTAA	0.997966	1227	2.047926641	0.488298764	+/+	y
C2.6.23793112.41584609	cis	C2	ENSG00000166278	6	23793112	41584609	chr6:32244428	ENSG00000204348	DXO	trans	Heart_Atrial_Appendage	chr6:31970343:T:C	0.997966	1239	1.88075335	0.531701918	+/+	y
C2.6.23793112.41584609	cis	C2	ENSG00000166278	6	23793112	41584609	chr6:32244428	ENSG00000204348	DXO	trans	Heart_Left_Ventricle	chr6:31970343:T:C	0.997962	1243	2.078205714	0.481182366	+/+	y
C2.6.23793112.41584609	cis	C2	ENSG00000166278	6	23793112	41584609	chr6:32244428	ENSG00000204348	DXO	trans	Heart_Left_Ventricle	chr6:32324015:G:C	0.997962	1243	2.078205714	0.481182366	+/+	y
C2.6.23793112.41584609	cis	C2	ENSG00000166278	6	23793112	41584609	chr6:32244428	ENSG00000204348	DXO	trans	Pancreas	chr6:31970343:T:C	0.997959	1321	1.753063164	0.570430614	+/+	y
C2.6.23793112.41584609	cis	C2	ENSG00000166278	6	23793112	41584609	chr6:32244428	ENSG00000204348	DXO	trans	Brain_Putamen_basal_ganglia	chr6:31967615:C:T	0.997953	1314	1.961327669	0.509858746	+/+	y
C2.6.23793112.41584609	cis	C2	ENSG00000166278	6	23793112	41584609	chr6:32244428	ENSG00000204348	DXO	trans	Colon_Sigmoid	chr6:31970343:T:C	0.997942	1257	2.447660643	0.408555713	+/+	y
C2.6.23793112.41584609	cis	C2	ENSG00000166278	6	23793112	41584609	chr6:32244428	ENSG00000204348	DXO	trans	Cells_EBV-transformed_lymphocytes	chr6:31970343:T:C	0.997755	1333	0.890105695	1.122204277	+/+	y
C2.6.23793112.41584609	cis	C2	ENSG00000166278	6	23793112	41584609	chr6:32244428	ENSG00000204348	DXO	trans	Brain_Hypothalamus	chr6:31967615:C:T	0.997636	1314	1.716371233	0.582652266	+/+	y
C2.6.23793112.41584609	cis	C2	ENSG00000166278	6	23793112	41584609	chr6:32244428	ENSG00000204348	DXO	trans	Spleen	chr6:31011288:A:G	0.997278	1341	1.602978003	0.623880198	+/+	y
C2.6.23793112.41584609	cis	C2	ENSG00000166278	6	23793112	41584609	chr6:32244428	ENSG00000204348	DXO	trans	Spleen	chr6:31967615:C:T	0.997278	1341	1.602978003	0.623880198	+/+	y
C2.6.23793112.41584609	cis	C2	ENSG00000166278	6	23793112	41584609	chr6:32244428	ENSG00000204348	DXO	trans	Small_Intestine_Terminal_Ileum	chr6:31970343:T:C	0.996513	1334	1.925497672	0.519441159	+/+	y
C2.6.23793112.41584609	cis	C2	ENSG00000166278	6	23793112	41584609	chr6:32244428	ENSG00000204348	DXO	trans	Brain_Cerebellar_Hemisphere	chr6:31719231:A:G	0.970666	1328	2.917505154	0.341568295	+/+	y
C2.6.23793112.41584609	cis	C2	ENSG00000166278	6	23793112	41584609	chr6:32244428	ENSG00000204348	DXO	trans	Brain_Cerebellar_Hemisphere	chr6:31929442:A:G	0.970666	1328	2.917505154	0.341568295	+/+	y
C2.6.23793112.41584609	cis	C2	ENSG00000166278	6	23793112	41584609	chr6:32244428	ENSG00000204348	DXO	trans	Brain_Cerebellar_Hemisphere	chr6:31967615:C:T	0.970666	1328	2.917505154	0.341568295	+/+	y
C2.6.23793112.41584609	cis	C2	ENSG00000166278	6	23793112	41584609	chr6:32244428	ENSG00000204348	DXO	trans	Brain_Cerebellar_Hemisphere	chr6:32185681:G:GTTTC	0.970666	1328	2.917505154	0.341568295	+/+	y
C2.6.23793112.41584609	cis	C2	ENSG00000166278	6	23793112	41584609	chr6:32244428	ENSG00000237541	HLA-DQA2	trans	Skin_Sun_Exposed_Lower_leg	chr6:33490957:T:C	0.916068	488	-2.850813359	-0.350777227	-/-	y
C2.6.23793112.41584609	cis	C2	ENSG00000166278	6	23793112	41584609	chr6:32244428	ENSG00000237541	HLA-DQA2	trans	Skin_Sun_Exposed_Lower_leg	chr6:32485766:G:C	0.916068	488	-2.850813359	-0.350777227	-/-	y
C2.6.23793112.41584609	cis	C2	ENSG00000166278	6	23793112	41584609	chr6:32244428	ENSG00000237541	HLA-DQA2	trans	Skin_Sun_Exposed_Lower_leg	chr6:32535374:C:T	0.916068	488	-2.850813359	-0.350777227	-/-	y
C2.6.23793112.41584609	cis	C2	ENSG00000166278	6	23793112	41584609	chr6:32244428	ENSG00000237541	HLA-DQA2	trans	Skin_Sun_Exposed_Lower_leg	chr6:32593879:A:G	0.916068	488	-2.850813359	-0.350777227	-/-	y
C2.6.23793112.41584609	cis	C2	ENSG00000166278	6	23793112	41584609	chr6:32244428	ENSG00000237541	HLA-DQA2	trans	Skin_Sun_Exposed_Lower_leg	chr6:32618955:C:G	0.916068	488	-2.850813359	-0.350777227	-/-	y
C2.6.23793112.41584609	cis	C2	ENSG00000166278	6	23793112	41584609	chr6:32244428	ENSG00000237541	HLA-DQA2	trans	Skin_Sun_Exposed_Lower_leg	chr6:32619939:T:G	0.916068	488	-2.850813359	-0.350777227	-/-	y
C2.6.23793112.41584609	cis	C2	ENSG00000166278	6	23793112	41584609	chr6:32244428	ENSG00000237541	HLA-DQA2	trans	Skin_Sun_Exposed_Lower_leg	chr6:32620853:C:T	0.916068	488	-2.850813359	-0.350777227	-/-	y
C2.6.23793112.41584609	cis	C2	ENSG00000166278	6	23793112	41584609	chr6:32244428	ENSG00000237541	HLA-DQA2	trans	Skin_Sun_Exposed_Lower_leg	chr6:32621218:GA:G	0.916068	488	-2.850813359	-0.350777227	-/-	y
C2.6.23793112.41584609	cis	C2	ENSG00000166278	6	23793112	41584609	chr6:32244428	ENSG00000237541	HLA-DQA2	trans	Skin_Sun_Exposed_Lower_leg	chr6:32633362:G:A	0.916068	488	-2.850813359	-0.350777227	-/-	y
C2.6.23793112.41584609	cis	C2	ENSG00000166278	6	23793112	41584609	chr6:32244428	ENSG00000237541	HLA-DQA2	trans	Skin_Sun_Exposed_Lower_leg	chr6:32634705:C:T	0.916068	488	-2.850813359	-0.350777227	-/-	y
C2.6.23793112.41584609	cis	C2	ENSG00000166278	6	23793112	41584609	chr6:32244428	ENSG00000237541	HLA-DQA2	trans	Skin_Sun_Exposed_Lower_leg	chr6:32670309:A:G	0.916068	488	-2.850813359	-0.350777227	-/-	y
C2.6.23793112.41584609	cis	C2	ENSG00000166278	6	23793112	41584609	chr6:32244428	ENSG00000237541	HLA-DQA2	trans	Skin_Sun_Exposed_Lower_leg	chr6:32758219:C:T	0.916068	488	-2.850813359	-0.350777227	-/-	y
C2.6.23793112.41584609	cis	C2	ENSG00000166278	6	23793112	41584609	chr6:32244428	ENSG00000237541	HLA-DQA2	trans	Skin_Sun_Exposed_Lower_leg	chr6:32787315:G:T	0.916068	488	-2.850813359	-0.350777227	-/-	y
C2.6.23793112.41584609	cis	C2	ENSG00000166278	6	23793112	41584609	chr6:32244428	ENSG00000237541	HLA-DQA2	trans	Skin_Sun_Exposed_Lower_leg	chr6:32822178:T:C	0.916068	488	-2.850813359	-0.350777227	-/-	y
C2.6.23793112.41584609	cis	C2	ENSG00000166278	6	23793112	41584609	chr6:32244428	ENSG00000237541	HLA-DQA2	trans	Skin_Sun_Exposed_Lower_leg	chr6:32837021:A:G	0.916068	488	-2.850813359	-0.350777227	-/-	y
C2.6.23793112.41584609	cis	C2	ENSG00000166278	6	23793112	41584609	chr6:32244428	ENSG00000237541	HLA-DQA2	trans	Skin_Sun_Exposed_Lower_leg	chr6:32970484:G:T	0.916068	488	-2.850813359	-0.350777227	-/-	y
C2.6.23793112.41584609	cis	C2	ENSG00000166278	6	23793112	41584609	chr6:32244428	ENSG00000237541	HLA-DQA2	trans	Skin_Sun_Exposed_Lower_leg	chr6:32923561:T:C	0.916068	488	-2.850813359	-0.350777227	-/-	y
C2.6.23793112.41584609	cis	C2	ENSG00000166278	6	23793112	41584609	chr6:32244428	ENSG00000237541	HLA-DQA2	trans	Skin_Sun_Exposed_Lower_leg	chr6:32400000:T:A	0.916068	488	-2.850813359	-0.350777227	-/-	y
C2.6.23793112.41584609	cis	C2	ENSG00000166278	6	23793112	41584609	chr6:32244428	ENSG00000237541	HLA-DQA2	trans	Stomach	chr6:32618955:C:G	0.872633	943	-3.960094927	-0.252510087	-/-	y
C2.6.23793112.41584609	cis	C2	ENSG00000166278	6	23793112	41584609	chr6:32244428	ENSG00000237541	HLA-DQA2	trans	Stomach	chr6:32182024:T:C	0.872633	943	-3.960094927	-0.252510087	-/-	y
C2.6.23793112.41584609	cis	C2	ENSG00000166278	6	23793112	41584609	chr6:32244428	ENSG00000237541	HLA-DQA2	trans	Stomach	chr6:32619939:T:G	0.872633	943	-3.960094927	-0.252510087	-/-	y
C2.6.23793112.41584609	cis	C2	ENSG00000166278	6	23793112	41584609	chr6:32244428	ENSG00000237541	HLA-DQA2	trans	Stomach	chr6:32400000:T:A	0.872633	943	-3.960094927	-0.252510087	-/-	y
C2.6.23793112.41584609	cis	C2	ENSG00000166278	6	23793112	41584609	chr6:32244428	ENSG00000237541	HLA-DQA2	trans	Stomach	chr6:32485766:G:C	0.872633	943	-3.960094927	-0.252510087	-/-	y
C2.6.23793112.41584609	cis	C2	ENSG00000166278	6	23793112	41584609	chr6:32244428	ENSG00000237541	HLA-DQA2	trans	Stomach	chr6:32620767:T:A	0.872633	943	-3.960094927	-0.252510087	-/-	y
C2.6.23793112.41584609	cis	C2	ENSG00000166278	6	23793112	41584609	chr6:32244428	ENSG00000237541	HLA-DQA2	trans	Stomach	chr6:32817937:C:T	0.872633	943	-3.960094927	-0.252510087	-/-	y
C2.6.23793112.41584609	cis	C2	ENSG00000166278	6	23793112	41584609	chr6:32244428	ENSG00000237541	HLA-DQA2	trans	Stomach	chr6:31959565:G:A	0.872633	943	-3.960094927	-0.252510087	-/-	y
C2.6.23793112.41584609	cis	C2	ENSG00000166278	6	23793112	41584609	chr6:32244428	ENSG00000237541	HLA-DQA2	trans	Stomach	chr6:32593879:A:G	0.872633	943	-3.960094927	-0.252510087	-/-	y
C2.6.23793112.41584609	cis	C2	ENSG00000166278	6	23793112	41584609	chr6:32244428	ENSG00000237541	HLA-DQA2	trans	Stomach	chr6:32660316:C:T	0.872633	943	-3.960094927	-0.252510087	-/-	y
C2.6.23793112.41584609	cis	C2	ENSG00000166278	6	23793112	41584609	chr6:32244428	ENSG00000237541	HLA-DQA2	trans	Stomach	chr6:32621218:GA:G	0.872633	943	-3.960094927	-0.252510087	-/-	y
C2.6.23793112.41584609	cis	C2	ENSG00000166278	6	23793112	41584609	chr6:32244428	ENSG00000196126	HLA-DRB1	trans	Lung	chr6:31892341:A:G	0.723046	944	-6.517938223	-0.155195472	-/-	y
C2.6.23793112.41584609	cis	C2	ENSG00000166278	6	23793112	41584609	chr6:32244428	ENSG00000196126	HLA-DRB1	trans	Lung	chr6:32197667:G:A	0.723046	944	-6.517938223	-0.155195472	-/-	y
C2.6.23793112.41584609	cis	C2	ENSG00000166278	6	23793112	41584609	chr6:32244428	ENSG00000196126	HLA-DRB1	trans	Lung	chr6:32464687:T:G	0.723046	944	-6.517938223	-0.155195472	-/-	y
C2.6.23793112.41584609	cis	C2	ENSG00000166278	6	23793112	41584609	chr6:32244428	ENSG00000196126	HLA-DRB1	trans	Lung	chr6:32486413:T:A	0.723046	944	-6.517938223	-0.155195472	-/-	y
C2.6.23793112.41584609	cis	C2	ENSG00000166278	6	23793112	41584609	chr6:32244428	ENSG00000196126	HLA-DRB1	trans	Lung	chr6:32552577:G:A	0.723046	944	-6.517938223	-0.155195472	-/-	y
C2.6.23793112.41584609	cis	C2	ENSG00000166278	6	23793112	41584609	chr6:32244428	ENSG00000196126	HLA-DRB1	trans	Lung	chr6:32636374:T:C	0.723046	944	-6.517938223	-0.155195472	-/-	y
C2.6.23793112.41584609	cis	C2	ENSG00000166278	6	23793112	41584609	chr6:32244428	ENSG00000196126	HLA-DRB1	trans	Lung	chr6:31714128:T:C	0.723046	944	-6.517938223	-0.155195472	-/-	y
C2.6.23793112.41584609	cis	C2	ENSG00000166278	6	23793112	41584609	chr6:32244428	ENSG00000196126	HLA-DRB1	trans	Lung	chr6:32400000:T:A	0.723046	944	-6.517938223	-0.155195472	-/-	y
C2.6.23793112.41584609	cis	C2	ENSG00000166278	6	23793112	41584609	chr6:32244428	ENSG00000196126	HLA-DRB1	trans	Lung	chr6:32442219:C:T	0.723046	944	-6.517938223	-0.155195472	-/-	y
C2.6.23793112.41584609	cis	C2	ENSG00000166278	6	23793112	41584609	chr6:32244428	ENSG00000196126	HLA-DRB1	trans	Lung	chr6:32457516:C:T	0.723046	944	-6.517938223	-0.155195472	-/-	y
C2.6.23793112.41584609	cis	C2	ENSG00000166278	6	23793112	41584609	chr6:32244428	ENSG00000196126	HLA-DRB1	trans	Lung	chr6:32485766:G:C	0.723046	944	-6.517938223	-0.155195472	-/-	y
C2.6.23793112.41584609	cis	C2	ENSG00000166278	6	23793112	41584609	chr6:32244428	ENSG00000196126	HLA-DRB1	trans	Lung	chr6:32605694:G:A	0.723046	944	-6.517938223	-0.155195472	-/-	y
C2.6.23793112.41584609	cis	C2	ENSG00000166278	6	23793112	41584609	chr6:32244428	ENSG00000196126	HLA-DRB1	trans	Lung	chr6:32607213:C:T	0.723046	944	-6.517938223	-0.155195472	-/-	y
C2.6.23793112.41584609	cis	C2	ENSG00000166278	6	23793112	41584609	chr6:32244428	ENSG00000196126	HLA-DRB1	trans	Lung	chr6:32619131:A:G	0.723046	944	-6.517938223	-0.155195472	-/-	y
C2.6.23793112.41584609	cis	C2	ENSG00000166278	6	23793112	41584609	chr6:32244428	ENSG00000196126	HLA-DRB1	trans	Lung	chr6:32621218:GA:G	0.723046	944	-6.517938223	-0.155195472	-/-	y
C2.6.23793112.41584609	cis	C2	ENSG00000166278	6	23793112	41584609	chr6:32244428	ENSG00000196126	HLA-DRB1	trans	Lung	chr6:32659122:T:G	0.723046	944	-6.517938223	-0.155195472	-/-	y
C2.6.23793112.41584609	cis	C2	ENSG00000166278	6	23793112	41584609	chr6:32244428	ENSG00000196126	HLA-DRB1	trans	Lung	chr6:32837021:A:G	0.723046	944	-6.517938223	-0.155195472	-/-	y
CA3.8.84412771.86412771	cis	CA3	ENSG00000164879	8	84412771	86412771	chr8:85479352	ENSG00000185015	CA13	trans	Heart_Atrial_Appendage	chr8:84527785:A:G	0.701855	361	-1.32647844	-0.755092135	-/-	y
CA4.17.59245732.63864448	cis	CA4	ENSG00000167434	17	59245732	63864448	chr17:60156793	ENSG00000167434	CA4	cis	Esophagus_Muscularis	chr17:59224494:A:G	0.926065	159	1.152425122	0.867980295	+/+	y
CA4.17.59245732.63864448	cis	CA4	ENSG00000167434	17	59245732	63864448	chr17:60156793	ENSG00000167434	CA4	cis	Esophagus_Muscularis	chr17:60407472:A:C	0.926065	159	1.152425122	0.867980295	+/+	y
CA4.17.59245732.63864448	cis	CA4	ENSG00000167434	17	59245732	63864448	chr17:60156793	ENSG00000068097	HEATR6	trans	Brain_Hippocampus	chr17:60079031:G:A	0.941729	279	-0.801554777	-1.247609983	-/-	y
CA4.17.59245732.63864448	cis	CA4	ENSG00000167434	17	59245732	63864448	chr17:60156793	ENSG00000068097	HEATR6	trans	Brain_Hippocampus	chr17:59228127:C:G	0.941729	279	-0.801554777	-1.247609983	-/-	y
CA4.17.59245732.63864448	cis	CA4	ENSG00000167434	17	59245732	63864448	chr17:60156793	ENSG00000068097	HEATR6	trans	Brain_Hippocampus	chr17:60006354:C:T	0.941729	279	-0.801554777	-1.247609983	-/-	y
CA4.17.59245732.63864448	cis	CA4	ENSG00000167434	17	59245732	63864448	chr17:60156793	ENSG00000068097	HEATR6	trans	Brain_Hippocampus	chr17:60373548:A:AT	0.941729	279	-0.801554777	-1.247609983	-/-	y
CA4.17.59245732.63864448	cis	CA4	ENSG00000167434	17	59245732	63864448	chr17:60156793	ENSG00000068097	HEATR6	trans	Brain_Hippocampus	chr17:60558968:G:A	0.941729	279	-0.801554777	-1.247609983	-/-	y
CA4.17.59245732.63864448	cis	CA4	ENSG00000167434	17	59245732	63864448	chr17:60156793	ENSG00000189050	RNFT1	trans	Liver	chr17:60187387:G:A	0.717065	237	-0.974352698	-1.026041795	-/-	y
CA4.17.59245732.63864448	cis	CA4	ENSG00000167434	17	59245732	63864448	chr17:60156793	ENSG00000189050	RNFT1	trans	Liver	chr17:60515759:T:C	0.717065	237	-0.974352698	-1.026041795	-/-	y
CA4.17.59245732.63864448	cis	CA4	ENSG00000167434	17	59245732	63864448	chr17:60156793	ENSG00000189050	RNFT1	trans	Liver	chr17:59856147:G:A	0.717065	237	-0.974352698	-1.026041795	-/-	y
CA4.17.59245732.63864448	cis	CA4	ENSG00000167434	17	59245732	63864448	chr17:60156793	ENSG00000189050	RNFT1	trans	Liver	chr17:60150164:T:G	0.717065	237	-0.974352698	-1.026041795	-/-	y
CA4.17.59245732.63864448	cis	CA4	ENSG00000167434	17	59245732	63864448	chr17:60156793	ENSG00000189050	RNFT1	trans	Liver	chr17:60174402:A:AAAAAC	0.717065	237	-0.974352698	-1.026041795	-/-	y
CA4.19.42633546.44633546	trans	CA4	ENSG00000167434	19	42633546	44633546	chr19:43648948	ENSG00000105767	CADM4	trans	Whole_Blood	chr19:43648948:G:A	0.999361	23	-1.024607213	-0.975984171	-/-	y
CA4.19.42633546.44633546	trans	CA4	ENSG00000167434	19	42633546	44633546	chr19:43648948	ENSG00000105767	CADM4	trans	Whole_Blood	chr19:43798095:T:C	0.999361	23	-1.024607213	-0.975984171	-/-	y
CA4.19.42633546.44633546	trans	CA4	ENSG00000167434	19	42633546	44633546	chr19:43648948	ENSG00000105767	CADM4	trans	Nerve_Tibial	chr19:43636453:T:C	0.863436	23	-0.805095703	-1.244565357	-/-	y
CA4.19.42633546.44633546	trans	CA4	ENSG00000167434	19	42633546	44633546	chr19:43648948	ENSG00000176222	ZNF404	trans	Thyroid	chr19:43648948:G:A	0.982933	23	1.132429365	0.883048088	+/+	n
CA4.19.42633546.44633546	trans	CA4	ENSG00000167434	19	42633546	44633546	chr19:43648948	ENSG00000176222	ZNF404	trans	Thyroid	chr19:43730363:C:T	0.982933	23	1.132429365	0.883048088	+/+	n
CA4.19.42633546.44633546	trans	CA4	ENSG00000167434	19	42633546	44633546	chr19:43648948	ENSG00000176222	ZNF404	trans	Thyroid	chr19:43815949:A:G	0.982933	23	1.132429365	0.883048088	+/+	n
CA4.19.42633546.44633546	trans	CA4	ENSG00000167434	19	42633546	44633546	chr19:43648948	ENSG00000176222	ZNF404	trans	Thyroid	chr19:43863186:G:A	0.982933	23	1.132429365	0.883048088	+/+	n
CA4.19.42633546.44633546	trans	CA4	ENSG00000167434	19	42633546	44633546	chr19:43648948	ENSG00000176222	ZNF404	trans	Thyroid	chr19:43965995:A:G	0.982933	23	1.132429365	0.883048088	+/+	n
CA4.19.42633546.44633546	trans	CA4	ENSG00000167434	19	42633546	44633546	chr19:43648948	ENSG00000176222	ZNF404	trans	Artery_Aorta	chr19:43224008:T:C	0.919004	24	0.871285051	1.147790114	+/+	n
CA4.19.42633546.44633546	trans	CA4	ENSG00000167434	19	42633546	44633546	chr19:43648948	ENSG00000176222	ZNF404	trans	Artery_Aorta	chr19:43489956:A:G	0.919004	24	0.871285051	1.147790114	+/+	n
CA4.19.42633546.44633546	trans	CA4	ENSG00000167434	19	42633546	44633546	chr19:43648948	ENSG00000176222	ZNF404	trans	Artery_Aorta	chr19:43822026:G:T	0.919004	24	0.871285051	1.147790114	+/+	n
CA4.19.42633546.44633546	trans	CA4	ENSG00000167434	19	42633546	44633546	chr19:43648948	ENSG00000176222	ZNF404	trans	Artery_Aorta	chr19:43867058:G:A	0.919004	24	0.871285051	1.147790114	+/+	n
CA4.19.42633546.44633546	trans	CA4	ENSG00000167434	19	42633546	44633546	chr19:43648948	ENSG00000176222	ZNF404	trans	Esophagus_Gastroesophageal_Junction	chr19:43845611:C:T	0.73454	24	1.248038991	0.801397838	+/+	n
CA4.19.42633546.44633546	trans	CA4	ENSG00000167434	19	42633546	44633546	chr19:43648948	ENSG00000176222	ZNF404	trans	Esophagus_Gastroesophageal_Junction	chr19:43863186:G:A	0.73454	24	1.248038991	0.801397838	+/+	n
CA4.19.42633546.44633546	trans	CA4	ENSG00000167434	19	42633546	44633546	chr19:43648948	ENSG00000176222	ZNF404	trans	Esophagus_Gastroesophageal_Junction	chr19:44324059:G:GTTT	0.73454	24	1.248038991	0.801397838	+/+	n
CCL14.1.158246756.160246756	trans	CCL14	ENSG00000276409	1	158246756	160246756	chr1:159205564	ENSG00000179639	FCER1A	trans	Muscle_Skeletal	chr1:159985245:C:T	0.803372	110	2.123702905	0.470875657	+/+	y
CCL14.16.18357299.20357299	trans	CCL14	ENSG00000276409	16	18357299	20357299	chr16:19357299	ENSG00000103534	TMC5	trans	Thyroid	chr16:19382436:T:C	0.905551	6	1.47918465	0.678303192	+/+	n
CCL14.17.33377333.39800930	cis	CCL14	ENSG00000276409	17	33377333	39800930	chr17:35986879	ENSG00000276409	CCL14	cis	Esophagus_Muscularis	chr17:35983666:G:A	0.999378	332	1.428159422	0.700201942	+/+	y
CCL14.17.33377333.39800930	cis	CCL14	ENSG00000276409	17	33377333	39800930	chr17:35986879	ENSG00000276409	CCL14	cis	Nerve_Tibial	chr17:36115148:T:G	0.999378	329	1.157936805	0.863604988	+/+	y
CCL14.17.33377333.39800930	cis	CCL14	ENSG00000276409	17	33377333	39800930	chr17:35986879	ENSG00000276409	CCL14	cis	Skin_Not_Sun_Exposed_Suprapubic	chr17:36898867:G:C	0.999378	335	1.372872812	0.728399595	+/+	y
CCL14.17.33377333.39800930	cis	CCL14	ENSG00000276409	17	33377333	39800930	chr17:35986879	ENSG00000276409	CCL14	cis	Breast_Mammary_Tissue	chr17:35983666:G:A	0.999378	345	1.599499165	0.6251957	+/+	y
CCL14.17.33377333.39800930	cis	CCL14	ENSG00000276409	17	33377333	39800930	chr17:35986879	ENSG00000276409	CCL14	cis	Lung	chr17:35983666:G:A	0.999378	325	1.659209981	0.602696471	+/+	y
CCL14.17.33377333.39800930	cis	CCL14	ENSG00000276409	17	33377333	39800930	chr17:35986879	ENSG00000276409	CCL14	cis	Esophagus_Mucosa	chr17:35983666:G:A	0.999378	332	1.56110322	0.640572633	+/+	y
CCL14.17.33377333.39800930	cis	CCL14	ENSG00000276409	17	33377333	39800930	chr17:35986879	ENSG00000276409	CCL14	cis	Muscle_Skeletal	chr17:36114620:T:C	0.999378	316	1.722091478	0.580689245	+/+	y
CCL14.17.33377333.39800930	cis	CCL14	ENSG00000276409	17	33377333	39800930	chr17:35986879	ENSG00000276409	CCL14	cis	Esophagus_Muscularis	chr17:35934014:A:G	0.999378	332	1.428159422	0.700201942	+/+	y
CCL14.17.33377333.39800930	cis	CCL14	ENSG00000276409	17	33377333	39800930	chr17:35986879	ENSG00000276409	CCL14	cis	Skin_Not_Sun_Exposed_Suprapubic	chr17:35983666:G:A	0.999378	335	1.372872812	0.728399595	+/+	y
CCL14.17.33377333.39800930	cis	CCL14	ENSG00000276409	17	33377333	39800930	chr17:35986879	ENSG00000276409	CCL14	cis	Nerve_Tibial	chr17:35983666:G:A	0.999378	329	1.157936805	0.863604988	+/+	y
CCL14.17.33377333.39800930	cis	CCL14	ENSG00000276409	17	33377333	39800930	chr17:35986879	ENSG00000276409	CCL14	cis	Small_Intestine_Terminal_Ileum	chr17:35983666:G:A	0.999378	375	1.343826487	0.744143694	+/+	y
CCL14.17.33377333.39800930	cis	CCL14	ENSG00000276409	17	33377333	39800930	chr17:35986879	ENSG00000276409	CCL14	cis	Lung	chr17:35090795:A:T	0.999378	325	1.659209981	0.602696471	+/+	y
CCL14.17.33377333.39800930	cis	CCL14	ENSG00000276409	17	33377333	39800930	chr17:35986879	ENSG00000276409	CCL14	cis	Thyroid	chr17:35983666:G:A	0.999378	319	1.798189899	0.556114791	+/+	y
CCL14.17.33377333.39800930	cis	CCL14	ENSG00000276409	17	33377333	39800930	chr17:35986879	ENSG00000276409	CCL14	cis	Muscle_Skeletal	chr17:35983666:G:A	0.999378	316	1.722091478	0.580689245	+/+	y
CCL14.17.33377333.39800930	cis	CCL14	ENSG00000276409	17	33377333	39800930	chr17:35986879	ENSG00000276409	CCL14	cis	Skin_Sun_Exposed_Lower_leg	chr17:35983666:G:A	0.999378	322	1.471187825	0.679722863	+/+	y
CCL14.17.33377333.39800930	cis	CCL14	ENSG00000276409	17	33377333	39800930	chr17:35986879	ENSG00000276409	CCL14	cis	Esophagus_Mucosa	chr17:36804930:A:G	0.999378	332	1.56110322	0.640572633	+/+	y
CCL14.17.33377333.39800930	cis	CCL14	ENSG00000276409	17	33377333	39800930	chr17:35986879	ENSG00000276409	CCL14	cis	Esophagus_Mucosa	chr17:36831827:A:G	0.999378	332	1.56110322	0.640572633	+/+	y
CCL14.17.33377333.39800930	cis	CCL14	ENSG00000276409	17	33377333	39800930	chr17:35986879	ENSG00000276409	CCL14	cis	Skin_Not_Sun_Exposed_Suprapubic	chr17:35108071:T:C	0.999378	335	1.372872812	0.728399595	+/+	y
CCL14.17.33377333.39800930	cis	CCL14	ENSG00000276409	17	33377333	39800930	chr17:35986879	ENSG00000276409	CCL14	cis	Skin_Not_Sun_Exposed_Suprapubic	chr17:36768914:T:A	0.999378	335	1.372872812	0.728399595	+/+	y
CCL14.17.33377333.39800930	cis	CCL14	ENSG00000276409	17	33377333	39800930	chr17:35986879	ENSG00000276409	CCL14	cis	Skin_Sun_Exposed_Lower_leg	chr17:35983724:G:C	0.999378	322	1.471187825	0.679722863	+/+	y
CCL14.17.33377333.39800930	cis	CCL14	ENSG00000276409	17	33377333	39800930	chr17:35986879	ENSG00000276409	CCL14	cis	Spleen	chr17:35983666:G:A	0.999378	373	1.359441774	0.735596057	+/+	y
CCL14.17.33377333.39800930	cis	CCL14	ENSG00000276409	17	33377333	39800930	chr17:35986879	ENSG00000276409	CCL14	cis	Minor_Salivary_Gland	chr17:35983666:G:A	0.99937	381	1.308750909	0.764088137	+/+	y
CCL14.17.33377333.39800930	cis	CCL14	ENSG00000276409	17	33377333	39800930	chr17:35986879	ENSG00000276409	CCL14	cis	Artery_Tibial	chr17:35985301:C:T	0.99893	324	2.76870384	0.361179836	+/+	y
CCL14.17.33377333.39800930	cis	CCL14	ENSG00000276409	17	33377333	39800930	chr17:35986879	ENSG00000276409	CCL14	cis	Colon_Transverse	chr17:36025300:T:C	0.99893	339	1.222107373	0.818258708	+/+	y
CCL14.17.33377333.39800930	cis	CCL14	ENSG00000276409	17	33377333	39800930	chr17:35986879	ENSG00000276409	CCL14	cis	Adipose_Subcutaneous	chr17:35976530:C:T	0.99893	326	1.252272581	0.798548188	+/+	y
CCL14.17.33377333.39800930	cis	CCL14	ENSG00000276409	17	33377333	39800930	chr17:35986879	ENSG00000276409	CCL14	cis	Esophagus_Gastroesophageal_Junction	chr17:35985301:C:T	0.99893	335	1.29213985	0.773910038	+/+	y
CCL14.17.33377333.39800930	cis	CCL14	ENSG00000276409	17	33377333	39800930	chr17:35986879	ENSG00000276409	CCL14	cis	Adipose_Subcutaneous	chr17:35985301:C:T	0.99893	326	1.252272581	0.798548188	+/+	y
CCL14.17.33377333.39800930	cis	CCL14	ENSG00000276409	17	33377333	39800930	chr17:35986879	ENSG00000276409	CCL14	cis	Colon_Sigmoid	chr17:35985301:C:T	0.99893	344	1.563531699	0.639577695	+/+	y
CCL14.17.33377333.39800930	cis	CCL14	ENSG00000276409	17	33377333	39800930	chr17:35986879	ENSG00000276409	CCL14	cis	Colon_Transverse	chr17:35985301:C:T	0.99893	339	1.222107373	0.818258708	+/+	y
CCL14.17.33377333.39800930	cis	CCL14	ENSG00000276409	17	33377333	39800930	chr17:35986879	ENSG00000276409	CCL14	cis	Artery_Tibial	chr17:35982404:G:T	0.99893	324	2.76870384	0.361179836	+/+	y
CCL14.17.33377333.39800930	cis	CCL14	ENSG00000276409	17	33377333	39800930	chr17:35986879	ENSG00000276409	CCL14	cis	Adipose_Subcutaneous	chr17:36109345:C:T	0.99893	326	1.252272581	0.798548188	+/+	y
CCL14.17.33377333.39800930	cis	CCL14	ENSG00000276409	17	33377333	39800930	chr17:35986879	ENSG00000276409	CCL14	cis	Adipose_Visceral_Omentum	chr17:35985301:C:T	0.99893	327	1.343252028	0.744461932	+/+	y
CCL14.17.33377333.39800930	cis	CCL14	ENSG00000276409	17	33377333	39800930	chr17:35986879	ENSG00000276409	CCL14	cis	Stomach	chr17:35985301:C:T	0.99893	355	1.939933513	0.515481584	+/+	y
CCL14.17.33377333.39800930	cis	CCL14	ENSG00000276409	17	33377333	39800930	chr17:35986879	ENSG00000276409	CCL14	cis	Prostate	chr17:35985301:C:T	0.998848	370	1.897562921	0.526994252	+/+	y
CCL14.17.33377333.39800930	cis	CCL14	ENSG00000276409	17	33377333	39800930	chr17:35986879	ENSG00000276409	CCL14	cis	Testis	chr17:35985545:A:G	0.989038	342	1.471923942	0.679382933	+/+	y
CCL14.17.33377333.39800930	cis	CCL14	ENSG00000276409	17	33377333	39800930	chr17:35986879	ENSG00000276409	CCL14	cis	Adrenal_Gland	chr17:35985301:C:T	0.982128	359	1.98676861	0.501941684	+/+	y
CCL14.17.33377333.39800930	cis	CCL14	ENSG00000276409	17	33377333	39800930	chr17:35986879	ENSG00000276409	CCL14	cis	Artery_Aorta	chr17:35985545:A:G	0.9789	337	3.199522845	0.31281235	+/+	y
CCL14.17.33377333.39800930	cis	CCL14	ENSG00000276409	17	33377333	39800930	chr17:35986879	ENSG00000276409	CCL14	cis	Heart_Left_Ventricle	chr17:35995074:A:G	0.974196	338	2.044238627	0.489179709	+/+	y
CCL14.17.33377333.39800930	cis	CCL14	ENSG00000276409	17	33377333	39800930	chr17:35986879	ENSG00000275152	CCL16	trans	Lung	chr17:35016300:G:A	0.999377	325	2.460346679	0.406446709	+/+	y
CCL14.17.33377333.39800930	cis	CCL14	ENSG00000276409	17	33377333	39800930	chr17:35986879	ENSG00000275152	CCL16	trans	Lung	chr17:35270663:T:C	0.999377	325	2.460346679	0.406446709	+/+	y
CCL14.17.33377333.39800930	cis	CCL14	ENSG00000276409	17	33377333	39800930	chr17:35986879	ENSG00000275152	CCL16	trans	Lung	chr17:35983666:G:A	0.999377	325	2.460346679	0.406446709	+/+	y
CCL14.17.33377333.39800930	cis	CCL14	ENSG00000276409	17	33377333	39800930	chr17:35986879	ENSG00000275152	CCL16	trans	Skin_Not_Sun_Exposed_Suprapubic	chr17:35983666:G:A	0.998986	335	2.544806503	0.392957851	+/+	y
CCL14.17.33377333.39800930	cis	CCL14	ENSG00000276409	17	33377333	39800930	chr17:35986879	ENSG00000275152	CCL16	trans	Skin_Not_Sun_Exposed_Suprapubic	chr17:36126451:T:C	0.998986	335	2.544806503	0.392957851	+/+	y
CCL14.17.33377333.39800930	cis	CCL14	ENSG00000276409	17	33377333	39800930	chr17:35986879	ENSG00000275152	CCL16	trans	Spleen	chr17:35983666:G:A	0.996873	373	1.686491987	0.593075566	+/+	y
CCL14.17.33377333.39800930	cis	CCL14	ENSG00000276409	17	33377333	39800930	chr17:35986879	ENSG00000275385	CCL18	trans	Thyroid	chr17:35985545:A:G	0.727809	321	-3.501127496	-0.304522983	-/-	y
CCL14.17.33377333.39800930	cis	CCL14	ENSG00000276409	17	33377333	39800930	chr17:35986879	ENSG00000274736	CCL23	trans	Adipose_Subcutaneous	chr17:36642729:G:T	0.999378	327	-1.119608649	-0.893169234	-/-	y
CCL14.17.33377333.39800930	cis	CCL14	ENSG00000276409	17	33377333	39800930	chr17:35986879	ENSG00000274736	CCL23	trans	Adipose_Subcutaneous	chr17:35978326:T:C	0.999378	327	-1.119608649	-0.893169234	-/-	y
CCL14.17.33377333.39800930	cis	CCL14	ENSG00000276409	17	33377333	39800930	chr17:35986879	ENSG00000274736	CCL23	trans	Adipose_Subcutaneous	chr17:35983666:G:A	0.999378	327	-1.119608649	-0.893169234	-/-	y
CCL14.17.33377333.39800930	cis	CCL14	ENSG00000276409	17	33377333	39800930	chr17:35986879	ENSG00000274736	CCL23	trans	Adipose_Subcutaneous	chr17:36673987:A:G	0.999378	327	-1.119608649	-0.893169234	-/-	y
CCL14.17.33377333.39800930	cis	CCL14	ENSG00000276409	17	33377333	39800930	chr17:35986879	ENSG00000274736	CCL23	trans	Adipose_Visceral_Omentum	chr17:35983666:G:A	0.999378	327	-1.269298883	-0.787836508	-/-	y
CCL14.17.33377333.39800930	cis	CCL14	ENSG00000276409	17	33377333	39800930	chr17:35986879	ENSG00000274736	CCL23	trans	Artery_Tibial	chr17:35983666:G:A	0.999378	324	-1.948916402	-0.513105641	-/-	y
CCL14.17.33377333.39800930	cis	CCL14	ENSG00000276409	17	33377333	39800930	chr17:35986879	ENSG00000274736	CCL23	trans	Breast_Mammary_Tissue	chr17:35983666:G:A	0.999378	345	-1.242352641	-0.804924437	-/-	y
CCL14.17.33377333.39800930	cis	CCL14	ENSG00000276409	17	33377333	39800930	chr17:35986879	ENSG00000274736	CCL23	trans	Colon_Sigmoid	chr17:35983666:G:A	0.999378	344	-1.274382826	-0.784693563	-/-	y
CCL14.17.33377333.39800930	cis	CCL14	ENSG00000276409	17	33377333	39800930	chr17:35986879	ENSG00000274736	CCL23	trans	Esophagus_Gastroesophageal_Junction	chr17:35983666:G:A	0.999378	335	-1.660059489	-0.602388051	-/-	y
CCL14.17.33377333.39800930	cis	CCL14	ENSG00000276409	17	33377333	39800930	chr17:35986879	ENSG00000274736	CCL23	trans	Esophagus_Mucosa	chr17:35934014:A:G	0.999378	332	-1.802237942	-0.55486569	-/-	y
CCL14.17.33377333.39800930	cis	CCL14	ENSG00000276409	17	33377333	39800930	chr17:35986879	ENSG00000274736	CCL23	trans	Esophagus_Mucosa	chr17:35983666:G:A	0.999378	332	-1.802237942	-0.55486569	-/-	y
CCL14.17.33377333.39800930	cis	CCL14	ENSG00000276409	17	33377333	39800930	chr17:35986879	ENSG00000274736	CCL23	trans	Esophagus_Mucosa	chr17:36036108:T:A	0.999378	332	-1.802237942	-0.55486569	-/-	y
CCL14.17.33377333.39800930	cis	CCL14	ENSG00000276409	17	33377333	39800930	chr17:35986879	ENSG00000274736	CCL23	trans	Esophagus_Muscularis	chr17:35934014:A:G	0.999378	332	-1.064655846	-0.93927066	-/-	y
CCL14.17.33377333.39800930	cis	CCL14	ENSG00000276409	17	33377333	39800930	chr17:35986879	ENSG00000274736	CCL23	trans	Esophagus_Muscularis	chr17:35983666:G:A	0.999378	332	-1.064655846	-0.93927066	-/-	y
CCL14.17.33377333.39800930	cis	CCL14	ENSG00000276409	17	33377333	39800930	chr17:35986879	ENSG00000274736	CCL23	trans	Nerve_Tibial	chr17:35983666:G:A	0.999378	328	-1.201934704	-0.831991952	-/-	y
CCL14.17.33377333.39800930	cis	CCL14	ENSG00000276409	17	33377333	39800930	chr17:35986879	ENSG00000274736	CCL23	trans	Nerve_Tibial	chr17:36038761:T:C	0.999378	328	-1.201934704	-0.831991952	-/-	y
CCL14.17.33377333.39800930	cis	CCL14	ENSG00000276409	17	33377333	39800930	chr17:35986879	ENSG00000274736	CCL23	trans	Skin_Not_Sun_Exposed_Suprapubic	chr17:35105752:A:G	0.999378	335	-1.386062428	-0.721468225	-/-	y
CCL14.17.33377333.39800930	cis	CCL14	ENSG00000276409	17	33377333	39800930	chr17:35986879	ENSG00000274736	CCL23	trans	Skin_Not_Sun_Exposed_Suprapubic	chr17:35983666:G:A	0.999378	335	-1.386062428	-0.721468225	-/-	y
CCL14.17.33377333.39800930	cis	CCL14	ENSG00000276409	17	33377333	39800930	chr17:35986879	ENSG00000274736	CCL23	trans	Skin_Not_Sun_Exposed_Suprapubic	chr17:36908925:T:C	0.999378	335	-1.386062428	-0.721468225	-/-	y
CCL14.17.33377333.39800930	cis	CCL14	ENSG00000276409	17	33377333	39800930	chr17:35986879	ENSG00000274736	CCL23	trans	Skin_Sun_Exposed_Lower_leg	chr17:35983666:G:A	0.999378	322	-1.488015822	-0.672035865	-/-	y
CCL14.17.33377333.39800930	cis	CCL14	ENSG00000276409	17	33377333	39800930	chr17:35986879	ENSG00000274736	CCL23	trans	Artery_Coronary	chr17:35983666:G:A	0.999375	377	-1.567661258	-0.637893042	-/-	y
CCL14.17.33377333.39800930	cis	CCL14	ENSG00000276409	17	33377333	39800930	chr17:35986879	ENSG00000274736	CCL23	trans	Colon_Transverse	chr17:35983666:G:A	0.999222	339	-1.897441704	-0.527122141	-/-	y
CCL14.17.33377333.39800930	cis	CCL14	ENSG00000276409	17	33377333	39800930	chr17:35986879	ENSG00000274736	CCL23	trans	Muscle_Skeletal	chr17:35985301:C:T	0.99893	316	-1.240538666	-0.806101436	-/-	y
CCL14.17.33377333.39800930	cis	CCL14	ENSG00000276409	17	33377333	39800930	chr17:35986879	ENSG00000274736	CCL23	trans	Thyroid	chr17:35985301:C:T	0.998925	319	-2.547921367	-0.392476896	-/-	y
CCL14.17.33377333.39800930	cis	CCL14	ENSG00000276409	17	33377333	39800930	chr17:35986879	ENSG00000274736	CCL23	trans	Prostate	chr17:35983666:G:A	0.997504	370	-1.983115698	-0.453859594	-/-	y
CCL14.17.33377333.39800930	cis	CCL14	ENSG00000276409	17	33377333	39800930	chr17:35986879	ENSG00000274736	CCL23	trans	Pancreas	chr17:35985301:C:T	0.995804	354	-1.813207845	-0.55274043	-/-	y
CCL14.17.33377333.39800930	cis	CCL14	ENSG00000276409	17	33377333	39800930	chr17:35986879	ENSG00000274736	CCL23	trans	Stomach	chr17:35983666:G:A	0.994002	355	-2.729051151	-0.366616109	-/-	y
CCL14.17.33377333.39800930	cis	CCL14	ENSG00000276409	17	33377333	39800930	chr17:35986879	ENSG00000274736	CCL23	trans	Artery_Aorta	chr17:35985545:A:G	0.989038	337	-1.59451141	-0.62715136	-/-	y
CCL14.17.33377333.39800930	cis	CCL14	ENSG00000276409	17	33377333	39800930	chr17:35986879	ENSG00000274736	CCL23	trans	Minor_Salivary_Gland	chr17:35985545:A:G	0.970464	383	-1.621368663	-0.619094856	-/-	y
CCL14.17.33377333.39800930	cis	CCL14	ENSG00000276409	17	33377333	39800930	chr17:35986879	ENSG00000274736	CCL23	trans	Vagina	chr17:35985545:A:G	0.929474	375	-1.183159753	-0.88107968	-/-	y
CCL14.17.33377333.39800930	cis	CCL14	ENSG00000276409	17	33377333	39800930	chr17:35984351	ENSG00000274736	CCL23	trans	Esophagus_Mucosa	chr17:35934014:A:G	0.716041	41	2.396316206	0.417316684	+/+	y
CCL14.17.33377333.39800930	cis	CCL14	ENSG00000276409	17	33377333	39800930	chr17:35984351	ENSG00000274736	CCL23	trans	Esophagus_Mucosa	chr17:35983666:G:A	0.716041	41	2.396316206	0.417316684	+/+	y
CCL14.17.33377333.39800930	cis	CCL14	ENSG00000276409	17	33377333	39800930	chr17:35984351	ENSG00000274736	CCL23	trans	Esophagus_Mucosa	chr17:36036108:T:A	0.716041	41	2.396316206	0.417316684	+/+	y
CCL14.17.33377333.39800930	cis	CCL14	ENSG00000276409	17	33377333	39800930	chr17:35986879	ENSG00000273611	ZNHIT3	trans	Pancreas	chr17:36485825:A:C	0.831308	344	-4.339946078	-0.230574163	-/-	n
CCL18.17.33636162.37105782	cis	CCL18	ENSG00000275385	17	33636162	37105782	chr17:35985179	ENSG00000276409	CCL14	trans	Pancreas	chr17:35982733:C:CCCTT	0.983273	103	-0.393986883	-2.53814251	-/-	y
CCL18.17.33636162.37105782	cis	CCL18	ENSG00000275385	17	33636162	37105782	chr17:35985179	ENSG00000276409	CCL14	trans	Testis	chr17:35985545:A:G	0.886836	102	-0.318730974	-3.137441695	-/-	y
CCL18.17.33636162.37105782	cis	CCL18	ENSG00000275385	17	33636162	37105782	chr17:35985179	ENSG00000276409	CCL14	trans	Artery_Tibial	chr17:35982404:G:T	0.856476	98	-0.5942487	-1.682797117	-/-	y
CCL18.17.33636162.37105782	cis	CCL18	ENSG00000275385	17	33636162	37105782	chr17:35985179	ENSG00000276409	CCL14	trans	Artery_Tibial	chr17:35985301:C:T	0.856476	98	-0.5942487	-1.682797117	-/-	y
CCL18.17.33636162.37105782	cis	CCL18	ENSG00000275385	17	33636162	37105782	chr17:35985179	ENSG00000276409	CCL14	trans	Adipose_Subcutaneous	chr17:35985301:C:T	0.856474	99	-0.268776076	-3.720569237	-/-	y
CCL18.17.33636162.37105782	cis	CCL18	ENSG00000275385	17	33636162	37105782	chr17:35985179	ENSG00000276409	CCL14	trans	Adipose_Subcutaneous	chr17:36109345:C:T	0.856474	99	-0.268776076	-3.720569237	-/-	y
CCL18.17.33636162.37105782	cis	CCL18	ENSG00000275385	17	33636162	37105782	chr17:35985179	ENSG00000276409	CCL14	trans	Adipose_Subcutaneous	chr17:35976530:C:T	0.856474	99	-0.268776076	-3.720569237	-/-	y
CCL18.17.33636162.37105782	cis	CCL18	ENSG00000275385	17	33636162	37105782	chr17:35985179	ENSG00000276409	CCL14	trans	Adipose_Visceral_Omentum	chr17:35985301:C:T	0.856474	99	-0.288303054	-3.468572349	-/-	y
CCL18.17.33636162.37105782	cis	CCL18	ENSG00000275385	17	33636162	37105782	chr17:35985179	ENSG00000276409	CCL14	trans	Colon_Sigmoid	chr17:35985301:C:T	0.856472	101	-0.335581822	-2.979899188	-/-	y
CCL18.17.33636162.37105782	cis	CCL18	ENSG00000275385	17	33636162	37105782	chr17:35985179	ENSG00000276409	CCL14	trans	Colon_Transverse	chr17:35985301:C:T	0.856472	101	-0.262301698	-3.812403839	-/-	y
CCL18.17.33636162.37105782	cis	CCL18	ENSG00000275385	17	33636162	37105782	chr17:35985179	ENSG00000276409	CCL14	trans	Colon_Transverse	chr17:36025300:T:C	0.856472	101	-0.262301698	-3.812403839	-/-	y
CCL18.17.33636162.37105782	cis	CCL18	ENSG00000275385	17	33636162	37105782	chr17:35985179	ENSG00000276409	CCL14	trans	Esophagus_Gastroesophageal_Junction	chr17:35985301:C:T	0.856472	100	-0.277332814	-3.605775985	-/-	y
CCL18.17.33636162.37105782	cis	CCL18	ENSG00000275385	17	33636162	37105782	chr17:35985179	ENSG00000276409	CCL14	trans	Stomach	chr17:35985301:C:T	0.856471	102	-0.416369188	-2.401714703	-/-	y
CCL18.17.33636162.37105782	cis	CCL18	ENSG00000275385	17	33636162	37105782	chr17:35985179	ENSG00000276409	CCL14	trans	Heart_Left_Ventricle	chr17:35995074:A:G	0.851746	102	-0.439272924	-2.27648828	-/-	y
CCL18.17.33636162.37105782	cis	CCL18	ENSG00000275385	17	33636162	37105782	chr17:35985179	ENSG00000276409	CCL14	trans	Prostate	chr17:35985301:C:T	0.851625	102	-0.405248451	-2.455203377	-/-	y
CCL18.17.33636162.37105782	cis	CCL18	ENSG00000275385	17	33636162	37105782	chr17:35985179	ENSG00000276409	CCL14	trans	Artery_Aorta	chr17:35985545:A:G	0.808017	101	-0.685331283	-1.441042224	-/-	y
CCL18.17.33636162.37105782	cis	CCL18	ENSG00000275385	17	33636162	37105782	chr17:35985179	ENSG00000276409	CCL14	trans	Skin_Sun_Exposed_Lower_leg	chr17:35983666:G:A	0.803542	95	-0.311740182	-3.207799499	-/-	y
CCL18.17.33636162.37105782	cis	CCL18	ENSG00000275385	17	33636162	37105782	chr17:35985179	ENSG00000276409	CCL14	trans	Skin_Sun_Exposed_Lower_leg	chr17:35983724:G:C	0.803542	95	-0.311740182	-3.207799499	-/-	y
CCL18.17.33636162.37105782	cis	CCL18	ENSG00000275385	17	33636162	37105782	chr17:35985179	ENSG00000276409	CCL14	trans	Muscle_Skeletal	chr17:35983666:G:A	0.803542	97	-0.364905896	-2.740432566	-/-	y
CCL18.17.33636162.37105782	cis	CCL18	ENSG00000275385	17	33636162	37105782	chr17:35985179	ENSG00000276409	CCL14	trans	Muscle_Skeletal	chr17:36114620:T:C	0.803542	97	-0.364905896	-2.740432566	-/-	y
CCL18.17.33636162.37105782	cis	CCL18	ENSG00000275385	17	33636162	37105782	chr17:35985179	ENSG00000276409	CCL14	trans	Thyroid	chr17:35983666:G:A	0.803542	96	-0.381030917	-2.624458946	-/-	y
CCL18.17.33636162.37105782	cis	CCL18	ENSG00000275385	17	33636162	37105782	chr17:35985179	ENSG00000276409	CCL14	trans	Lung	chr17:35090795:A:T	0.80354	96	-0.3515815	-2.844290729	-/-	y
CCL18.17.33636162.37105782	cis	CCL18	ENSG00000275385	17	33636162	37105782	chr17:35985179	ENSG00000276409	CCL14	trans	Esophagus_Mucosa	chr17:36804930:A:G	0.80354	96	-0.330792978	-3.023038776	-/-	y
CCL18.17.33636162.37105782	cis	CCL18	ENSG00000275385	17	33636162	37105782	chr17:35985179	ENSG00000276409	CCL14	trans	Lung	chr17:35983666:G:A	0.80354	96	-0.3515815	-2.844290729	-/-	y
CCL18.17.33636162.37105782	cis	CCL18	ENSG00000275385	17	33636162	37105782	chr17:35985179	ENSG00000276409	CCL14	trans	Esophagus_Mucosa	chr17:35983666:G:A	0.80354	96	-0.330792978	-3.023038776	-/-	y
CCL18.17.33636162.37105782	cis	CCL18	ENSG00000275385	17	33636162	37105782	chr17:35985179	ENSG00000276409	CCL14	trans	Esophagus_Mucosa	chr17:36831827:A:G	0.80354	96	-0.330792978	-3.023038776	-/-	y
CCL18.17.33636162.37105782	cis	CCL18	ENSG00000275385	17	33636162	37105782	chr17:35985179	ENSG00000276409	CCL14	trans	Nerve_Tibial	chr17:35983666:G:A	0.803539	99	-0.245363253	-4.075589918	-/-	y
CCL18.17.33636162.37105782	cis	CCL18	ENSG00000275385	17	33636162	37105782	chr17:35985179	ENSG00000276409	CCL14	trans	Skin_Not_Sun_Exposed_Suprapubic	chr17:35108071:T:C	0.803539	98	-0.290907533	-3.437518411	-/-	y
CCL18.17.33636162.37105782	cis	CCL18	ENSG00000275385	17	33636162	37105782	chr17:35985179	ENSG00000276409	CCL14	trans	Skin_Not_Sun_Exposed_Suprapubic	chr17:36898867:G:C	0.803539	98	-0.290907533	-3.437518411	-/-	y
CCL18.17.33636162.37105782	cis	CCL18	ENSG00000275385	17	33636162	37105782	chr17:35985179	ENSG00000276409	CCL14	trans	Nerve_Tibial	chr17:36115148:T:G	0.803539	99	-0.245363253	-4.075589918	-/-	y
CCL18.17.33636162.37105782	cis	CCL18	ENSG00000275385	17	33636162	37105782	chr17:35985179	ENSG00000276409	CCL14	trans	Esophagus_Muscularis	chr17:35934014:A:G	0.803539	98	-0.302622596	-3.304445915	-/-	y
CCL18.17.33636162.37105782	cis	CCL18	ENSG00000275385	17	33636162	37105782	chr17:35985179	ENSG00000276409	CCL14	trans	Skin_Not_Sun_Exposed_Suprapubic	chr17:35983666:G:A	0.803539	98	-0.290907533	-3.437518411	-/-	y
CCL18.17.33636162.37105782	cis	CCL18	ENSG00000275385	17	33636162	37105782	chr17:35985179	ENSG00000276409	CCL14	trans	Skin_Not_Sun_Exposed_Suprapubic	chr17:36768914:T:A	0.803539	98	-0.290907533	-3.437518411	-/-	y
CCL18.17.33636162.37105782	cis	CCL18	ENSG00000275385	17	33636162	37105782	chr17:35985179	ENSG00000276409	CCL14	trans	Esophagus_Muscularis	chr17:35983666:G:A	0.803539	98	-0.302622596	-3.304445915	-/-	y
CCL18.17.33636162.37105782	cis	CCL18	ENSG00000275385	17	33636162	37105782	chr17:35985179	ENSG00000276409	CCL14	trans	Breast_Mammary_Tissue	chr17:35983666:G:A	0.803536	101	-0.338928961	-2.950470791	-/-	y
CCL18.17.33636162.37105782	cis	CCL18	ENSG00000275385	17	33636162	37105782	chr17:35985179	ENSG00000276409	CCL14	trans	Spleen	chr17:35983666:G:A	0.803523	102	-0.288060007	-3.471467884	-/-	y
CCL18.17.33636162.37105782	cis	CCL18	ENSG00000275385	17	33636162	37105782	chr17:35985179	ENSG00000276409	CCL14	trans	Small_Intestine_Terminal_Ileum	chr17:35983666:G:A	0.803508	104	-0.284754965	-3.511818643	-/-	y
CCL18.17.33636162.37105782	cis	CCL18	ENSG00000275385	17	33636162	37105782	chr17:35985179	ENSG00000276409	CCL14	trans	Minor_Salivary_Gland	chr17:35983666:G:A	0.802746	105	-0.277363672	-3.605870136	-/-	y
CCL18.17.33636162.37105782	cis	CCL18	ENSG00000275385	17	33636162	37105782	chr17:35985179	ENSG00000275152	CCL16	trans	Adipose_Visceral_Omentum	chr17:35987850:T:G	0.989785	99	-0.68166679	-1.466990217	-/-	y
CCL18.17.33636162.37105782	cis	CCL18	ENSG00000275385	17	33636162	37105782	chr17:35985179	ENSG00000275152	CCL16	trans	Nerve_Tibial	chr17:35453071:C:T	0.989068	100	-0.385124185	-2.596565055	-/-	y
CCL18.17.33636162.37105782	cis	CCL18	ENSG00000275385	17	33636162	37105782	chr17:35985179	ENSG00000275152	CCL16	trans	Nerve_Tibial	chr17:35983220:A:C	0.989068	100	-0.385124185	-2.596565055	-/-	y
CCL18.17.33636162.37105782	cis	CCL18	ENSG00000275385	17	33636162	37105782	chr17:35985179	ENSG00000275152	CCL16	trans	Nerve_Tibial	chr17:36465055:G:T	0.989068	100	-0.385124185	-2.596565055	-/-	y
CCL18.17.33636162.37105782	cis	CCL18	ENSG00000275385	17	33636162	37105782	chr17:35985179	ENSG00000275152	CCL16	trans	Breast_Mammary_Tissue	chr17:35983220:A:C	0.988045	103	-0.411880993	-2.427885763	-/-	y
CCL18.17.33636162.37105782	cis	CCL18	ENSG00000275385	17	33636162	37105782	chr17:35985179	ENSG00000275152	CCL16	trans	Esophagus_Mucosa	chr17:35983220:A:C	0.987567	98	-0.757277147	-1.320493815	-/-	y
CCL18.17.33636162.37105782	cis	CCL18	ENSG00000275385	17	33636162	37105782	chr17:35985179	ENSG00000275152	CCL16	trans	Skin_Sun_Exposed_Lower_leg	chr17:35988597:G:A	0.985602	96	-0.549993811	-1.818202311	-/-	y
CCL18.17.33636162.37105782	cis	CCL18	ENSG00000275385	17	33636162	37105782	chr17:35985179	ENSG00000275152	CCL16	trans	Esophagus_Muscularis	chr17:35988597:G:A	0.985566	99	-0.636421938	-1.571254779	-/-	y
CCL18.17.33636162.37105782	cis	CCL18	ENSG00000275385	17	33636162	37105782	chr17:35985179	ENSG00000275152	CCL16	trans	Adipose_Subcutaneous	chr17:35962946:G:A	0.983332	101	-0.456678351	-2.189724994	-/-	y
CCL18.17.33636162.37105782	cis	CCL18	ENSG00000275385	17	33636162	37105782	chr17:35985179	ENSG00000275152	CCL16	trans	Adipose_Subcutaneous	chr17:35982733:C:CCCTT	0.983332	101	-0.456678351	-2.189724994	-/-	y
CCL18.17.33636162.37105782	cis	CCL18	ENSG00000275385	17	33636162	37105782	chr17:35985179	ENSG00000275152	CCL16	trans	Adipose_Subcutaneous	chr17:36108745:C:CT	0.983332	101	-0.456678351	-2.189724994	-/-	y
CCL18.17.33636162.37105782	cis	CCL18	ENSG00000275385	17	33636162	37105782	chr17:35985179	ENSG00000275152	CCL16	trans	Thyroid	chr17:35274826:C:T	0.9833	98	-0.711687302	-1.405113182	-/-	y
CCL18.17.33636162.37105782	cis	CCL18	ENSG00000275385	17	33636162	37105782	chr17:35985179	ENSG00000275152	CCL16	trans	Thyroid	chr17:35959448:C:T	0.9833	98	-0.711687302	-1.405113182	-/-	y
CCL18.17.33636162.37105782	cis	CCL18	ENSG00000275385	17	33636162	37105782	chr17:35985179	ENSG00000275152	CCL16	trans	Thyroid	chr17:35976276:C:T	0.9833	98	-0.711687302	-1.405113182	-/-	y
CCL18.17.33636162.37105782	cis	CCL18	ENSG00000275385	17	33636162	37105782	chr17:35985179	ENSG00000275152	CCL16	trans	Thyroid	chr17:35982733:C:CCCTT	0.9833	98	-0.711687302	-1.405113182	-/-	y
CCL18.17.33636162.37105782	cis	CCL18	ENSG00000275385	17	33636162	37105782	chr17:35985179	ENSG00000275152	CCL16	trans	Artery_Tibial	chr17:35975575:C:G	0.942456	100	-0.975080516	-1.026680533	-/-	y
CCL18.17.33636162.37105782	cis	CCL18	ENSG00000275385	17	33636162	37105782	chr17:35985179	ENSG00000275152	CCL16	trans	Artery_Tibial	chr17:35982733:C:CCCTT	0.942456	100	-0.975080516	-1.026680533	-/-	y
CCL18.17.33636162.37105782	cis	CCL18	ENSG00000275385	17	33636162	37105782	chr17:35985179	ENSG00000275152	CCL16	trans	Artery_Tibial	chr17:36077805:C:T	0.942456	100	-0.975080516	-1.026680533	-/-	y
CCL18.17.33636162.37105782	cis	CCL18	ENSG00000275385	17	33636162	37105782	chr17:35985179	ENSG00000275152	CCL16	trans	Artery_Tibial	chr17:36639069:A:T	0.942456	100	-0.975080516	-1.026680533	-/-	y
CCL18.17.33636162.37105782	cis	CCL18	ENSG00000275385	17	33636162	37105782	chr17:35985179	ENSG00000275152	CCL16	trans	Lung	chr17:35016300:G:A	0.803505	96	-0.521338169	-1.918133364	-/-	y
CCL18.17.33636162.37105782	cis	CCL18	ENSG00000275385	17	33636162	37105782	chr17:35985179	ENSG00000275152	CCL16	trans	Lung	chr17:35270663:T:C	0.803505	96	-0.521338169	-1.918133364	-/-	y
CCL18.17.33636162.37105782	cis	CCL18	ENSG00000275385	17	33636162	37105782	chr17:35985179	ENSG00000275152	CCL16	trans	Lung	chr17:35983666:G:A	0.803505	96	-0.521338169	-1.918133364	-/-	y
CCL18.17.33636162.37105782	cis	CCL18	ENSG00000275385	17	33636162	37105782	chr17:35985179	ENSG00000275152	CCL16	trans	Esophagus_Gastroesophageal_Junction	chr17:35982733:C:CCCTT	0.768357	102	-0.800421471	-1.25977506	-/-	y
CCL18.17.33636162.37105782	cis	CCL18	ENSG00000275385	17	33636162	37105782	chr17:35985179	ENSG00000275152	CCL16	trans	Skin_Not_Sun_Exposed_Suprapubic	chr17:35983666:G:A	0.76727	98	-0.526391821	-1.853400386	-/-	y
CCL18.17.33636162.37105782	cis	CCL18	ENSG00000275385	17	33636162	37105782	chr17:35985179	ENSG00000275152	CCL16	trans	Skin_Not_Sun_Exposed_Suprapubic	chr17:36126451:T:C	0.76727	98	-0.526391821	-1.853400386	-/-	y
CCL18.17.33636162.37105782	cis	CCL18	ENSG00000275385	17	33636162	37105782	chr17:35985179	ENSG00000274736	CCL23	trans	Artery_Aorta	chr17:35985545:A:G	0.886838	101	0.345276164	2.89623236	+/+	y
CCL18.17.33636162.37105782	cis	CCL18	ENSG00000275385	17	33636162	37105782	chr17:35985179	ENSG00000274736	CCL23	trans	Muscle_Skeletal	chr17:35985301:C:T	0.856476	97	0.266257618	3.755761079	+/+	y
CCL18.17.33636162.37105782	cis	CCL18	ENSG00000275385	17	33636162	37105782	chr17:35985179	ENSG00000274736	CCL23	trans	Thyroid	chr17:35985301:C:T	0.856164	96	0.546845038	1.82860949	+/+	y
CCL18.17.33636162.37105782	cis	CCL18	ENSG00000275385	17	33636162	37105782	chr17:35985179	ENSG00000274736	CCL23	trans	Artery_Tibial	chr17:35983666:G:A	0.803542	98	0.412969401	2.421486916	+/+	y
CCL18.17.33636162.37105782	cis	CCL18	ENSG00000275385	17	33636162	37105782	chr17:35985179	ENSG00000274736	CCL23	trans	Skin_Sun_Exposed_Lower_leg	chr17:35983666:G:A	0.803542	95	0.315305983	3.171522438	+/+	y
CCL18.17.33636162.37105782	cis	CCL18	ENSG00000275385	17	33636162	37105782	chr17:35985179	ENSG00000274736	CCL23	trans	Esophagus_Mucosa	chr17:35983666:G:A	0.80354	96	0.381888685	2.618564097	+/+	y
CCL18.17.33636162.37105782	cis	CCL18	ENSG00000275385	17	33636162	37105782	chr17:35985179	ENSG00000274736	CCL23	trans	Esophagus_Mucosa	chr17:36036108:T:A	0.80354	96	0.381888685	2.618564097	+/+	y
CCL18.17.33636162.37105782	cis	CCL18	ENSG00000275385	17	33636162	37105782	chr17:35985179	ENSG00000274736	CCL23	trans	Esophagus_Mucosa	chr17:35934014:A:G	0.80354	96	0.381888685	2.618564097	+/+	y
CCL18.17.33636162.37105782	cis	CCL18	ENSG00000275385	17	33636162	37105782	chr17:35985179	ENSG00000274736	CCL23	trans	Adipose_Subcutaneous	chr17:35978326:T:C	0.803539	99	0.237241634	4.215111746	+/+	y
CCL18.17.33636162.37105782	cis	CCL18	ENSG00000275385	17	33636162	37105782	chr17:35985179	ENSG00000274736	CCL23	trans	Adipose_Subcutaneous	chr17:35983666:G:A	0.803539	99	0.237241634	4.215111746	+/+	y
CCL18.17.33636162.37105782	cis	CCL18	ENSG00000275385	17	33636162	37105782	chr17:35985179	ENSG00000274736	CCL23	trans	Adipose_Subcutaneous	chr17:36642729:G:T	0.803539	99	0.237241634	4.215111746	+/+	y
CCL18.17.33636162.37105782	cis	CCL18	ENSG00000275385	17	33636162	37105782	chr17:35985179	ENSG00000274736	CCL23	trans	Adipose_Subcutaneous	chr17:36673987:A:G	0.803539	99	0.237241634	4.215111746	+/+	y
CCL18.17.33636162.37105782	cis	CCL18	ENSG00000275385	17	33636162	37105782	chr17:35985179	ENSG00000274736	CCL23	trans	Adipose_Visceral_Omentum	chr17:35983666:G:A	0.803539	99	0.268960535	3.718017584	+/+	y
CCL18.17.33636162.37105782	cis	CCL18	ENSG00000275385	17	33636162	37105782	chr17:35985179	ENSG00000274736	CCL23	trans	Esophagus_Muscularis	chr17:35934014:A:G	0.803539	98	0.225597304	4.432677079	+/+	y
CCL18.17.33636162.37105782	cis	CCL18	ENSG00000275385	17	33636162	37105782	chr17:35985179	ENSG00000274736	CCL23	trans	Esophagus_Muscularis	chr17:35983666:G:A	0.803539	98	0.225597304	4.432677079	+/+	y
CCL18.17.33636162.37105782	cis	CCL18	ENSG00000275385	17	33636162	37105782	chr17:35985179	ENSG00000274736	CCL23	trans	Nerve_Tibial	chr17:36038761:T:C	0.803539	99	0.254686273	3.92639929	+/+	y
CCL18.17.33636162.37105782	cis	CCL18	ENSG00000275385	17	33636162	37105782	chr17:35985179	ENSG00000274736	CCL23	trans	Skin_Not_Sun_Exposed_Suprapubic	chr17:35105752:A:G	0.803539	98	0.293702372	3.404807369	+/+	y
CCL18.17.33636162.37105782	cis	CCL18	ENSG00000275385	17	33636162	37105782	chr17:35985179	ENSG00000274736	CCL23	trans	Skin_Not_Sun_Exposed_Suprapubic	chr17:35983666:G:A	0.803539	98	0.293702372	3.404807369	+/+	y
CCL18.17.33636162.37105782	cis	CCL18	ENSG00000275385	17	33636162	37105782	chr17:35985179	ENSG00000274736	CCL23	trans	Nerve_Tibial	chr17:35983666:G:A	0.803539	99	0.254686273	3.92639929	+/+	y
CCL18.17.33636162.37105782	cis	CCL18	ENSG00000275385	17	33636162	37105782	chr17:35985179	ENSG00000274736	CCL23	trans	Skin_Not_Sun_Exposed_Suprapubic	chr17:36908925:T:C	0.803539	98	0.293702372	3.404807369	+/+	y
CCL18.17.33636162.37105782	cis	CCL18	ENSG00000275385	17	33636162	37105782	chr17:35985179	ENSG00000274736	CCL23	trans	Breast_Mammary_Tissue	chr17:35983666:G:A	0.803536	101	0.263250709	3.79866023	+/+	y
CCL18.17.33636162.37105782	cis	CCL18	ENSG00000275385	17	33636162	37105782	chr17:35985179	ENSG00000274736	CCL23	trans	Colon_Sigmoid	chr17:35983666:G:A	0.803536	101	0.270037807	3.703185159	+/+	y
CCL18.17.33636162.37105782	cis	CCL18	ENSG00000275385	17	33636162	37105782	chr17:35985179	ENSG00000274736	CCL23	trans	Esophagus_Gastroesophageal_Junction	chr17:35983666:G:A	0.803536	100	0.351761507	2.842835211	+/+	y
CCL18.17.33636162.37105782	cis	CCL18	ENSG00000275385	17	33636162	37105782	chr17:35985179	ENSG00000274736	CCL23	trans	Artery_Coronary	chr17:35983666:G:A	0.803279	101	0.332147504	3.010346411	+/+	y
CCL18.17.33636162.37105782	cis	CCL18	ENSG00000275385	17	33636162	37105782	chr17:35985179	ENSG00000274736	CCL23	trans	Colon_Transverse	chr17:35983666:G:A	0.788743	101	0.401062131	2.486020974	+/+	y
CCL18.17.33636162.37105782	cis	CCL18	ENSG00000275385	17	33636162	37105782	chr17:35985179	ENSG00000274736	CCL23	trans	Minor_Salivary_Gland	chr17:35985545:A:G	0.751435	107	0.359606166	2.852281879	+/+	y
CCL18.17.33636162.37105782	cis	CCL18	ENSG00000275385	17	33636162	37105782	chr17:35985179	ENSG00000274736	CCL23	trans	Pancreas	chr17:35985301:C:T	0.703933	101	0.390525191	2.566120915	+/+	y
CCL18.17.33636162.37105782	cis	CCL18	ENSG00000275385	17	33636162	37105782	chr17:35985179	ENSG00000275302	CCL4	trans	Spleen	chr17:36031163:T:A	0.953794	98	0.524995884	1.899172684	+/+	y
CCL18.17.33636162.37105782	cis	CCL18	ENSG00000275385	17	33636162	37105782	chr17:35985179	ENSG00000275302	CCL4	trans	Spleen	chr17:35739678:G:C	0.953794	98	0.524995884	1.899172684	+/+	y
CCL18.17.33636162.37105782	cis	CCL18	ENSG00000275385	17	33636162	37105782	chr17:35985179	ENSG00000275302	CCL4	trans	Spleen	chr17:36093008:A:G	0.953794	98	0.524995884	1.899172684	+/+	y
CCL18.17.33636162.37105782	cis	CCL18	ENSG00000275385	17	33636162	37105782	chr17:36062554	ENSG00000270765	GAS2L2	trans	Brain_Cortex	chr17:35756225:C:A	0.932803	155	2.269461535	0.440633157	+/+	n
CCL18.17.33636162.37105782	cis	CCL18	ENSG00000275385	17	33636162	37105782	chr17:36062554	ENSG00000270765	GAS2L2	trans	Skin_Not_Sun_Exposed_Suprapubic	chr17:35142959:T:C	0.808732	126	2.670700689	0.3748298	+/+	n
CCL18.17.33636162.37105782	cis	CCL18	ENSG00000275385	17	33636162	37105782	chr17:36062554	ENSG00000270765	GAS2L2	trans	Skin_Not_Sun_Exposed_Suprapubic	chr17:35848377:T:C	0.808732	126	2.670700689	0.3748298	+/+	n
CCL18.17.33636162.37105782	cis	CCL18	ENSG00000275385	17	33636162	37105782	chr17:36062554	ENSG00000270765	GAS2L2	trans	Skin_Not_Sun_Exposed_Suprapubic	chr17:35918625:G:T	0.808732	126	2.670700689	0.3748298	+/+	n
CCL5.1.157286588.160316861	trans	CCL5	ENSG00000271503	1	157286588	160316861	chr1:159204893	ENSG00000213088	ACKR1	trans	Heart_Atrial_Appendage	chr1:159213917:C:A	0.971454	82	-1.043559108	-0.95824441	-/-	y
CCL5.1.157286588.160316861	trans	CCL5	ENSG00000271503	1	157286588	160316861	chr1:159204893	ENSG00000213088	ACKR1	trans	Heart_Atrial_Appendage	chr1:159803614:A:G	0.971454	82	-1.043559108	-0.95824441	-/-	y
CCL5.1.157286588.160316861	trans	CCL5	ENSG00000271503	1	157286588	160316861	chr1:159205564	ENSG00000179639	FCER1A	trans	Whole_Blood	chr1:159207041:T:C	0.999754	12	1.021252023	0.97919023	+/+	y
CCL5.1.157286588.160316861	trans	CCL5	ENSG00000271503	1	157286588	160316861	chr1:159205564	ENSG00000179639	FCER1A	trans	Whole_Blood	chr1:159285076:T:G	0.999754	12	1.021252023	0.97919023	+/+	y
CCL5.1.157286588.160316861	trans	CCL5	ENSG00000271503	1	157286588	160316861	chr1:159205564	ENSG00000179639	FCER1A	trans	Whole_Blood	chr1:158678699:C:T	0.999754	12	1.021252023	0.97919023	+/+	y
CCL5.1.157286588.160316861	trans	CCL5	ENSG00000271503	1	157286588	160316861	chr1:159205564	ENSG00000179639	FCER1A	trans	Skin_Not_Sun_Exposed_Suprapubic	chr1:159207041:T:C	0.999723	12	1.012436122	0.98771679	+/+	y
CCL5.1.157286588.160316861	trans	CCL5	ENSG00000271503	1	157286588	160316861	chr1:159205564	ENSG00000179639	FCER1A	trans	Skin_Not_Sun_Exposed_Suprapubic	chr1:160017398:A:G	0.999723	12	1.012436122	0.98771679	+/+	y
CCL5.1.157286588.160316861	trans	CCL5	ENSG00000271503	1	157286588	160316861	chr1:159205564	ENSG00000179639	FCER1A	trans	Skin_Not_Sun_Exposed_Suprapubic	chr1:158573093:A:G	0.999723	12	1.012436122	0.98771679	+/+	y
CCL5.1.157286588.160316861	trans	CCL5	ENSG00000271503	1	157286588	160316861	chr1:159205564	ENSG00000179639	FCER1A	trans	Skin_Sun_Exposed_Lower_leg	chr1:159207041:T:C	0.999652	12	1.12103806	0.8920307	+/+	y
CCL5.1.157286588.160316861	trans	CCL5	ENSG00000271503	1	157286588	160316861	chr1:159205564	ENSG00000179639	FCER1A	trans	Skin_Sun_Exposed_Lower_leg	chr1:159351469:A:G	0.999652	12	1.12103806	0.8920307	+/+	y
CCL5.1.157286588.160316861	trans	CCL5	ENSG00000271503	1	157286588	160316861	chr1:159205564	ENSG00000179639	FCER1A	trans	Skin_Sun_Exposed_Lower_leg	chr1:159612313:T:C	0.999652	12	1.12103806	0.8920307	+/+	y
CCL5.1.157286588.160316861	trans	CCL5	ENSG00000271503	1	157286588	160316861	chr1:159205564	ENSG00000179639	FCER1A	trans	Brain_Hypothalamus	chr1:159206718:G:A	0.953681	27	0.316507684	3.15985691	+/+	y
CCL5.1.157286588.160316861	trans	CCL5	ENSG00000271503	1	157286588	160316861	chr1:159205564	ENSG00000163563	MNDA	trans	Whole_Blood	chr1:157928831:G:T	0.999732	15	1.787476149	0.559448071	+/+	n
CCL5.1.157286588.160316861	trans	CCL5	ENSG00000271503	1	157286588	160316861	chr1:159205564	ENSG00000163563	MNDA	trans	Whole_Blood	chr1:158767891:T:C	0.999732	15	1.787476149	0.559448071	+/+	n
CCL5.1.157286588.160316861	trans	CCL5	ENSG00000271503	1	157286588	160316861	chr1:159205564	ENSG00000163563	MNDA	trans	Whole_Blood	chr1:158844029:G:A	0.999732	15	1.787476149	0.559448071	+/+	n
CCL5.1.157286588.160316861	trans	CCL5	ENSG00000271503	1	157286588	160316861	chr1:159205564	ENSG00000163563	MNDA	trans	Whole_Blood	chr1:159207041:T:C	0.999732	15	1.787476149	0.559448071	+/+	n
CCL5.10.101117238.103117238	trans	CCL5	ENSG00000271503	10	101117238	103117238	chr10:102113782	ENSG00000166197	NOLC1	trans	Brain_Cerebellum	chr10:102219784:T:C	0.732219	84	1.858751388	0.724906782	+/+	y
CCL5.17.33321745.36556518	cis	CCL5	ENSG00000271503	17	33321745	36556518	chr17:35885124	ENSG00000271503	CCL5	cis	Whole_Blood	chr17:35872637:T:A	0.999199	336	6.086108502	0.164308605	+/+	y
CD46.1.193968019.218807925	cis	CD46	ENSG00000117335	1	193968019	218807925	chr1:207706809	ENSG00000117335	CD46	cis	Artery_Aorta	chr1:206802888:C:G	0.987118	160	-0.707010317	-1.41438417	-/-	y
CD46.1.193968019.218807925	cis	CD46	ENSG00000117335	1	193968019	218807925	chr1:207706809	ENSG00000117335	CD46	cis	Artery_Aorta	chr1:207706809:G:C	0.987118	160	-0.707010317	-1.41438417	-/-	y
CD46.1.193968019.218807925	cis	CD46	ENSG00000117335	1	193968019	218807925	chr1:207706809	ENSG00000117335	CD46	cis	Artery_Aorta	chr1:207749736:G:A	0.987118	160	-0.707010317	-1.41438417	-/-	y
CD46.1.193968019.218807925	cis	CD46	ENSG00000117335	1	193968019	218807925	chr1:207706809	ENSG00000117335	CD46	cis	Artery_Aorta	chr1:207846892:C:T	0.987118	160	-0.707010317	-1.41438417	-/-	y
CD46.1.193968019.218807925	cis	CD46	ENSG00000117335	1	193968019	218807925	chr1:207706809	ENSG00000117335	CD46	cis	Brain_Cerebellum	chr1:207744154:G:A	0.96779	159	-0.498080596	-2.007562585	-/-	y
CD46.1.193968019.218807925	cis	CD46	ENSG00000117335	1	193968019	218807925	chr1:207706809	ENSG00000117335	CD46	cis	Brain_Cerebellum	chr1:207850717:C:G	0.96779	159	-0.498080596	-2.007562585	-/-	y
CD46.1.193968019.218807925	cis	CD46	ENSG00000117335	1	193968019	218807925	chr1:207706809	ENSG00000117335	CD46	cis	Brain_Cerebellum	chr1:207876956:G:A	0.96779	159	-0.498080596	-2.007562585	-/-	y
CD46.1.193968019.218807925	cis	CD46	ENSG00000117335	1	193968019	218807925	chr1:207706809	ENSG00000117335	CD46	cis	Brain_Cerebellum	chr1:208006101:T:A	0.96779	159	-0.498080596	-2.007562585	-/-	y
CD46.1.193968019.218807925	cis	CD46	ENSG00000117335	1	193968019	218807925	chr1:207706809	ENSG00000117335	CD46	cis	Artery_Tibial	chr1:207669359:C:T	0.967436	125	-1.120084981	-0.892598472	-/-	y
CD46.1.193968019.218807925	cis	CD46	ENSG00000117335	1	193968019	218807925	chr1:207706809	ENSG00000117335	CD46	cis	Artery_Tibial	chr1:207626809:A:G	0.967436	125	-1.120084981	-0.892598472	-/-	y
CD46.1.193968019.218807925	cis	CD46	ENSG00000117335	1	193968019	218807925	chr1:207706809	ENSG00000117335	CD46	cis	Artery_Tibial	chr1:207749736:G:A	0.967436	125	-1.120084981	-0.892598472	-/-	y
CD46.1.193968019.218807925	cis	CD46	ENSG00000117335	1	193968019	218807925	chr1:207706809	ENSG00000117335	CD46	cis	Artery_Tibial	chr1:207850717:C:G	0.967436	125	-1.120084981	-0.892598472	-/-	y
CD46.1.193968019.218807925	cis	CD46	ENSG00000117335	1	193968019	218807925	chr1:207706809	ENSG00000117335	CD46	cis	Artery_Tibial	chr1:207988474:T:G	0.967436	125	-1.120084981	-0.892598472	-/-	y
CD46.1.193968019.218807925	cis	CD46	ENSG00000117335	1	193968019	218807925	chr1:207706809	ENSG00000117335	CD46	cis	Adipose_Subcutaneous	chr1:207788925:A:G	0.953147	129	-1.06209604	-0.941534432	-/-	y
CD46.1.193968019.218807925	cis	CD46	ENSG00000117335	1	193968019	218807925	chr1:207706809	ENSG00000117335	CD46	cis	Adipose_Subcutaneous	chr1:208245943:T:C	0.953147	129	-1.06209604	-0.941534432	-/-	y
CD46.1.193968019.218807925	cis	CD46	ENSG00000117335	1	193968019	218807925	chr1:207706809	ENSG00000117335	CD46	cis	Adipose_Subcutaneous	chr1:208415200:T:G	0.953147	129	-1.06209604	-0.941534432	-/-	y
CD46.1.193968019.218807925	cis	CD46	ENSG00000117335	1	193968019	218807925	chr1:207706809	ENSG00000117335	CD46	cis	Ovary	chr1:207787713:G:A	0.862883	171	-0.352569159	-2.836322029	-/-	y
CD46.1.193968019.218807925	cis	CD46	ENSG00000117335	1	193968019	218807925	chr1:207706809	ENSG00000117335	CD46	cis	Nerve_Tibial	chr1:207761504:G:A	0.85197	92	-0.914907321	-1.093006883	-/-	y
CD46.1.193968019.218807925	cis	CD46	ENSG00000117335	1	193968019	218807925	chr1:207706809	ENSG00000117335	CD46	cis	Nerve_Tibial	chr1:207702216:A:T	0.85197	92	-0.914907321	-1.093006883	-/-	y
CD46.1.193968019.218807925	cis	CD46	ENSG00000117335	1	193968019	218807925	chr1:207706809	ENSG00000117335	CD46	cis	Nerve_Tibial	chr1:207591481:A:T	0.85197	92	-0.914907321	-1.093006883	-/-	y
CD46.1.193968019.218807925	cis	CD46	ENSG00000117335	1	193968019	218807925	chr1:207706809	ENSG00000117335	CD46	cis	Nerve_Tibial	chr1:207772625:A:G	0.85197	92	-0.914907321	-1.093006883	-/-	y
CD46.1.193968019.218807925	cis	CD46	ENSG00000117335	1	193968019	218807925	chr1:207706809	ENSG00000117335	CD46	cis	Esophagus_Mucosa	chr1:207738834:C:G	0.762906	129	0.857231371	1.166546202	+/+	y
CD46.1.193968019.218807925	cis	CD46	ENSG00000117335	1	193968019	218807925	chr1:207706809	ENSG00000117335	CD46	cis	Esophagus_Mucosa	chr1:208290097:T:G	0.762906	129	0.857231371	1.166546202	+/+	y
CD59.11.32770376.34770376	cis	CD59	ENSG00000085063	11	32770376	34770376	chr11:33701277	ENSG00000085063	CD59	cis	Heart_Atrial_Appendage	chr11:33701277:T:C	0.999734	116	1.239390652	0.806848106	+/+	y
CD59.11.32770376.34770376	cis	CD59	ENSG00000085063	11	32770376	34770376	chr11:33701277	ENSG00000085063	CD59	cis	Heart_Atrial_Appendage	chr11:33837768:T:C	0.999734	116	1.239390652	0.806848106	+/+	y
CD59.11.32770376.34770376	cis	CD59	ENSG00000085063	11	32770376	34770376	chr11:33701277	ENSG00000085063	CD59	cis	Brain_Nucleus_accumbens_basal_ganglia	chr11:33701277:T:C	0.999716	132	0.934412587	1.070191193	+/+	y
CD59.11.32770376.34770376	cis	CD59	ENSG00000085063	11	32770376	34770376	chr11:33701277	ENSG00000085063	CD59	cis	Heart_Left_Ventricle	chr11:33701277:T:C	0.998168	111	2.307260197	0.433416145	+/+	y
CD59.11.32770376.34770376	cis	CD59	ENSG00000085063	11	32770376	34770376	chr11:33701277	ENSG00000085063	CD59	cis	Heart_Left_Ventricle	chr11:33794429:G:A	0.998168	111	2.307260197	0.433416145	+/+	y
CD59.11.32770376.34770376	cis	CD59	ENSG00000085063	11	32770376	34770376	chr11:33701277	ENSG00000085063	CD59	cis	Uterus	chr11:33701277:T:C	0.996276	161	0.890801491	1.122607631	+/+	y
CD59.11.32770376.34770376	cis	CD59	ENSG00000085063	11	32770376	34770376	chr11:33701277	ENSG00000085063	CD59	cis	Uterus	chr11:32916619:G:A	0.996276	161	0.890801491	1.122607631	+/+	y
CD59.11.32770376.34770376	cis	CD59	ENSG00000085063	11	32770376	34770376	chr11:33701277	ENSG00000085063	CD59	cis	Skin_Sun_Exposed_Lower_leg	chr11:33730857:G:A	0.980698	105	-0.941723909	-1.061882353	-/-	y
CD59.11.32770376.34770376	cis	CD59	ENSG00000085063	11	32770376	34770376	chr11:33701277	ENSG00000085063	CD59	cis	Skin_Sun_Exposed_Lower_leg	chr11:33716721:T:C	0.980698	105	-0.941723909	-1.061882353	-/-	y
CD59.11.32770376.34770376	cis	CD59	ENSG00000085063	11	32770376	34770376	chr11:33701277	ENSG00000085063	CD59	cis	Brain_Cerebellar_Hemisphere	chr11:33699873:G:C	0.750791	141	1.240909937	0.81203732	+/+	y
CD59.11.32770376.34770376	cis	CD59	ENSG00000085063	11	32770376	34770376	chr11:33701277	ENSG00000085063	CD59	cis	Brain_Frontal_Cortex_BA9	chr11:33721473:T:C	0.700311	145	0.806356708	1.240146852	+/+	y
CD59.11.32770376.34770376	cis	CD59	ENSG00000085063	11	32770376	34770376	chr11:33701277	ENSG00000110427	KIAA1549L	trans	Skin_Sun_Exposed_Lower_leg	chr11:33138172:T:C	0.964946	105	-1.295158938	-0.772550296	-/-	y
CD59.11.32770376.34770376	cis	CD59	ENSG00000085063	11	32770376	34770376	chr11:33701277	ENSG00000110427	KIAA1549L	trans	Skin_Sun_Exposed_Lower_leg	chr11:33537640:A:C	0.964946	105	-1.295158938	-0.772550296	-/-	y
CD59.11.32770376.34770376	cis	CD59	ENSG00000085063	11	32770376	34770376	chr11:33701277	ENSG00000110427	KIAA1549L	trans	Skin_Sun_Exposed_Lower_leg	chr11:33716721:T:C	0.964946	105	-1.295158938	-0.772550296	-/-	y
CD59.11.32770376.34770376	cis	CD59	ENSG00000085063	11	32770376	34770376	chr11:33701277	ENSG00000110427	KIAA1549L	trans	Skin_Sun_Exposed_Lower_leg	chr11:33749628:G:T	0.964946	105	-1.295158938	-0.772550296	-/-	y
CD59.17.60628593.62628593	trans	CD59	ENSG00000085063	17	60628593	62628593	chr17:61628593	ENSG00000121075	TBX4	trans	Testis	chr17:61339158:T:C	0.783731	4	2.042782183	0.492150025	+/+	n
CD59.17.60628593.62628593	trans	CD59	ENSG00000085063	17	60628593	62628593	chr17:61628593	ENSG00000121075	TBX4	trans	Testis	chr17:62426116:C:A	0.783731	4	2.042782183	0.492150025	+/+	n
CDH1.19.47682170.49682170	trans	CDH1	ENSG00000039068	19	47682170	49682170	chr19:48703205	ENSG00000176920	FUT2	trans	Brain_Nucleus_accumbens_basal_ganglia	chr19:48686506:C:G	1	267	-0.886952536	-1.127456047	-/-	y
CDH1.19.47682170.49682170	trans	CDH1	ENSG00000039068	19	47682170	49682170	chr19:48703205	ENSG00000176920	FUT2	trans	Brain_Caudate_basal_ganglia	chr19:47835756:C:G	1	268	-0.86822982	-1.151768779	-/-	y
CDH1.19.47682170.49682170	trans	CDH1	ENSG00000039068	19	47682170	49682170	chr19:48703205	ENSG00000176920	FUT2	trans	Brain_Nucleus_accumbens_basal_ganglia	chr19:48705244:G:A	1	267	-0.886952536	-1.127456047	-/-	y
CDH1.19.47682170.49682170	trans	CDH1	ENSG00000039068	19	47682170	49682170	chr19:48703205	ENSG00000176920	FUT2	trans	Brain_Caudate_basal_ganglia	chr19:48704297:T:C	1	268	-0.86822982	-1.151768779	-/-	y
CDH1.19.47682170.49682170	trans	CDH1	ENSG00000039068	19	47682170	49682170	chr19:48703205	ENSG00000176920	FUT2	trans	Brain_Caudate_basal_ganglia	chr19:48600514:A:G	1	268	-0.86822982	-1.151768779	-/-	y
CDH1.19.47682170.49682170	trans	CDH1	ENSG00000039068	19	47682170	49682170	chr19:48703205	ENSG00000176920	FUT2	trans	Skin_Not_Sun_Exposed_Suprapubic	chr19:48199765:C:T	1	235	0.616448546	1.622195408	+/+	y
CDH1.19.47682170.49682170	trans	CDH1	ENSG00000039068	19	47682170	49682170	chr19:48703205	ENSG00000176920	FUT2	trans	Brain_Caudate_basal_ganglia	chr19:48686506:C:G	1	268	-0.86822982	-1.151768779	-/-	y
CDH1.19.47682170.49682170	trans	CDH1	ENSG00000039068	19	47682170	49682170	chr19:48703205	ENSG00000176920	FUT2	trans	Pancreas	chr19:48704297:T:C	1	272	0.391860226	2.55193034	+/+	y
CDH1.19.47682170.49682170	trans	CDH1	ENSG00000039068	19	47682170	49682170	chr19:48703205	ENSG00000176920	FUT2	trans	Skin_Not_Sun_Exposed_Suprapubic	chr19:48095566:G:A	1	235	0.616448546	1.622195408	+/+	y
CDH1.19.47682170.49682170	trans	CDH1	ENSG00000039068	19	47682170	49682170	chr19:48703205	ENSG00000176920	FUT2	trans	Pancreas	chr19:48597446:C:T	1	272	0.391860226	2.55193034	+/+	y
CDH1.19.47682170.49682170	trans	CDH1	ENSG00000039068	19	47682170	49682170	chr19:48703205	ENSG00000176920	FUT2	trans	Skin_Not_Sun_Exposed_Suprapubic	chr19:48317677:A:C	1	235	0.616448546	1.622195408	+/+	y
CDH1.19.47682170.49682170	trans	CDH1	ENSG00000039068	19	47682170	49682170	chr19:48703205	ENSG00000176920	FUT2	trans	Pancreas	chr19:48675435:A:G	1	272	0.391860226	2.55193034	+/+	y
CDH1.19.47682170.49682170	trans	CDH1	ENSG00000039068	19	47682170	49682170	chr19:48703205	ENSG00000176920	FUT2	trans	Pancreas	chr19:48297081:G:A	1	272	0.391860226	2.55193034	+/+	y
CDH1.19.47682170.49682170	trans	CDH1	ENSG00000039068	19	47682170	49682170	chr19:48703205	ENSG00000176920	FUT2	trans	Pancreas	chr19:48786648:T:C	1	272	0.391860226	2.55193034	+/+	y
CDH1.19.47682170.49682170	trans	CDH1	ENSG00000039068	19	47682170	49682170	chr19:48703205	ENSG00000176920	FUT2	trans	Skin_Not_Sun_Exposed_Suprapubic	chr19:48707126:A:G	1	235	0.616448546	1.622195408	+/+	y
CDH1.19.47682170.49682170	trans	CDH1	ENSG00000039068	19	47682170	49682170	chr19:48703205	ENSG00000176920	FUT2	trans	Skin_Not_Sun_Exposed_Suprapubic	chr19:47820036:C:T	1	235	0.616448546	1.622195408	+/+	y
CDH1.19.47682170.49682170	trans	CDH1	ENSG00000039068	19	47682170	49682170	chr19:48703205	ENSG00000176920	FUT2	trans	Skin_Sun_Exposed_Lower_leg	chr19:48064344:A:G	1	228	0.940879771	1.062835052	+/+	y
CDH1.19.47682170.49682170	trans	CDH1	ENSG00000039068	19	47682170	49682170	chr19:48703205	ENSG00000176920	FUT2	trans	Skin_Not_Sun_Exposed_Suprapubic	chr19:49434565:T:C	1	235	0.616448546	1.622195408	+/+	y
CDH1.19.47682170.49682170	trans	CDH1	ENSG00000039068	19	47682170	49682170	chr19:48703205	ENSG00000176920	FUT2	trans	Pancreas	chr19:48763549:T:C	1	272	0.391860226	2.55193034	+/+	y
CDH1.19.47682170.49682170	trans	CDH1	ENSG00000039068	19	47682170	49682170	chr19:48703205	ENSG00000176920	FUT2	trans	Pancreas	chr19:49259003:A:G	1	272	0.391860226	2.55193034	+/+	y
CDH1.19.47682170.49682170	trans	CDH1	ENSG00000039068	19	47682170	49682170	chr19:48703205	ENSG00000176920	FUT2	trans	Skin_Not_Sun_Exposed_Suprapubic	chr19:48696547:C:G	1	235	0.616448546	1.622195408	+/+	y
CDH1.19.47682170.49682170	trans	CDH1	ENSG00000039068	19	47682170	49682170	chr19:48703205	ENSG00000176920	FUT2	trans	Skin_Not_Sun_Exposed_Suprapubic	chr19:48763549:T:C	1	235	0.616448546	1.622195408	+/+	y
CDH1.19.47682170.49682170	trans	CDH1	ENSG00000039068	19	47682170	49682170	chr19:48703205	ENSG00000176920	FUT2	trans	Skin_Not_Sun_Exposed_Suprapubic	chr19:48787329:A:T	1	235	0.616448546	1.622195408	+/+	y
CDH1.19.47682170.49682170	trans	CDH1	ENSG00000039068	19	47682170	49682170	chr19:48703205	ENSG00000176920	FUT2	trans	Skin_Not_Sun_Exposed_Suprapubic	chr19:48877547:T:TTTTG	1	235	0.616448546	1.622195408	+/+	y
CDH1.19.47682170.49682170	trans	CDH1	ENSG00000039068	19	47682170	49682170	chr19:48703205	ENSG00000176920	FUT2	trans	Skin_Sun_Exposed_Lower_leg	chr19:48651755:C:T	1	228	0.940879771	1.062835052	+/+	y
CDH1.19.47682170.49682170	trans	CDH1	ENSG00000039068	19	47682170	49682170	chr19:48703205	ENSG00000176920	FUT2	trans	Pancreas	chr19:48025479:T:C	1	272	0.391860226	2.55193034	+/+	y
CDH1.19.47682170.49682170	trans	CDH1	ENSG00000039068	19	47682170	49682170	chr19:48703205	ENSG00000176920	FUT2	trans	Skin_Sun_Exposed_Lower_leg	chr19:48095566:G:A	1	228	0.940879771	1.062835052	+/+	y
CDH1.19.47682170.49682170	trans	CDH1	ENSG00000039068	19	47682170	49682170	chr19:48703205	ENSG00000176920	FUT2	trans	Skin_Sun_Exposed_Lower_leg	chr19:48697960:T:C	1	228	0.940879771	1.062835052	+/+	y
CDH1.19.47682170.49682170	trans	CDH1	ENSG00000039068	19	47682170	49682170	chr19:48703205	ENSG00000176920	FUT2	trans	Skin_Sun_Exposed_Lower_leg	chr19:48707126:A:G	1	228	0.940879771	1.062835052	+/+	y
CDH1.19.47682170.49682170	trans	CDH1	ENSG00000039068	19	47682170	49682170	chr19:48703205	ENSG00000176920	FUT2	trans	Skin_Sun_Exposed_Lower_leg	chr19:48763549:T:C	1	228	0.940879771	1.062835052	+/+	y
CDH1.19.47682170.49682170	trans	CDH1	ENSG00000039068	19	47682170	49682170	chr19:48703205	ENSG00000176920	FUT2	trans	Skin_Sun_Exposed_Lower_leg	chr19:48910002:C:T	1	228	0.940879771	1.062835052	+/+	y
CDH1.19.47682170.49682170	trans	CDH1	ENSG00000039068	19	47682170	49682170	chr19:48703205	ENSG00000176920	FUT2	trans	Skin_Not_Sun_Exposed_Suprapubic	chr19:48668336:C:T	1	235	0.616448546	1.622195408	+/+	y
CDH1.19.47682170.49682170	trans	CDH1	ENSG00000039068	19	47682170	49682170	chr19:48703205	ENSG00000176920	FUT2	trans	Pancreas	chr19:48515011:G:A	1	272	0.391860226	2.55193034	+/+	y
CDH1.19.47682170.49682170	trans	CDH1	ENSG00000039068	19	47682170	49682170	chr19:48703205	ENSG00000176920	FUT2	trans	Skin_Sun_Exposed_Lower_leg	chr19:48703029:G:A	1	228	0.940879771	1.062835052	+/+	y
CDH1.19.47682170.49682170	trans	CDH1	ENSG00000039068	19	47682170	49682170	chr19:48703205	ENSG00000176920	FUT2	trans	Skin_Not_Sun_Exposed_Suprapubic	chr19:48726066:A:G	1	235	0.616448546	1.622195408	+/+	y
CDH1.19.47682170.49682170	trans	CDH1	ENSG00000039068	19	47682170	49682170	chr19:48703205	ENSG00000176920	FUT2	trans	Skin_Sun_Exposed_Lower_leg	chr19:48664104:A:G	1	228	0.940879771	1.062835052	+/+	y
CDH1.19.47682170.49682170	trans	CDH1	ENSG00000039068	19	47682170	49682170	chr19:48703205	ENSG00000176920	FUT2	trans	Stomach	chr19:48704297:T:C	1	275	1.522036962	0.657014268	+/+	y
CDH1.19.47682170.49682170	trans	CDH1	ENSG00000039068	19	47682170	49682170	chr19:48703205	ENSG00000176920	FUT2	trans	Skin_Sun_Exposed_Lower_leg	chr19:48933725:C:G	1	228	0.940879771	1.062835052	+/+	y
CDH1.19.47682170.49682170	trans	CDH1	ENSG00000039068	19	47682170	49682170	chr19:48703205	ENSG00000176920	FUT2	trans	Skin_Not_Sun_Exposed_Suprapubic	chr19:49202421:A:G	1	235	0.616448546	1.622195408	+/+	y
CDH1.19.47682170.49682170	trans	CDH1	ENSG00000039068	19	47682170	49682170	chr19:48703205	ENSG00000176920	FUT2	trans	Skin_Not_Sun_Exposed_Suprapubic	chr19:48751316:A:T	1	235	0.616448546	1.622195408	+/+	y
CDH1.19.47682170.49682170	trans	CDH1	ENSG00000039068	19	47682170	49682170	chr19:48703205	ENSG00000176920	FUT2	trans	Skin_Not_Sun_Exposed_Suprapubic	chr19:48856127:T:C	1	235	0.616448546	1.622195408	+/+	y
CDH1.19.47682170.49682170	trans	CDH1	ENSG00000039068	19	47682170	49682170	chr19:48703205	ENSG00000176920	FUT2	trans	Skin_Sun_Exposed_Lower_leg	chr19:48915451:C:G	1	228	0.940879771	1.062835052	+/+	y
CDH1.19.47682170.49682170	trans	CDH1	ENSG00000039068	19	47682170	49682170	chr19:48703205	ENSG00000176920	FUT2	trans	Skin_Not_Sun_Exposed_Suprapubic	chr19:47777029:T:C	1	235	0.616448546	1.622195408	+/+	y
CDH1.19.47682170.49682170	trans	CDH1	ENSG00000039068	19	47682170	49682170	chr19:48703205	ENSG00000176920	FUT2	trans	Skin_Not_Sun_Exposed_Suprapubic	chr19:48697960:T:C	1	235	0.616448546	1.622195408	+/+	y
CDH1.19.47682170.49682170	trans	CDH1	ENSG00000039068	19	47682170	49682170	chr19:48703205	ENSG00000176920	FUT2	trans	Skin_Not_Sun_Exposed_Suprapubic	chr19:47853035:TTC:T	1	235	0.616448546	1.622195408	+/+	y
CDH1.19.47682170.49682170	trans	CDH1	ENSG00000039068	19	47682170	49682170	chr19:48703205	ENSG00000176920	FUT2	trans	Skin_Sun_Exposed_Lower_leg	chr19:48877547:T:TTTTG	1	228	0.940879771	1.062835052	+/+	y
CDH1.19.47682170.49682170	trans	CDH1	ENSG00000039068	19	47682170	49682170	chr19:48703205	ENSG00000176920	FUT2	trans	Stomach	chr19:48068510:G:A	1	275	1.522036962	0.657014268	+/+	y
CDH1.19.47682170.49682170	trans	CDH1	ENSG00000039068	19	47682170	49682170	chr19:48703205	ENSG00000176920	FUT2	trans	Skin_Sun_Exposed_Lower_leg	chr19:48682911:G:A	1	228	0.940879771	1.062835052	+/+	y
CDH1.19.47682170.49682170	trans	CDH1	ENSG00000039068	19	47682170	49682170	chr19:48703205	ENSG00000176920	FUT2	trans	Minor_Salivary_Gland	chr19:48702851:G:C	0.998528	316	0.646675352	1.546370984	+/+	y
CDH1.19.47682170.49682170	trans	CDH1	ENSG00000039068	19	47682170	49682170	chr19:48703205	ENSG00000176920	FUT2	trans	Minor_Salivary_Gland	chr19:48040517:G:C	0.998528	316	0.646675352	1.546370984	+/+	y
CDH1.19.47682170.49682170	trans	CDH1	ENSG00000039068	19	47682170	49682170	chr19:48703205	ENSG00000176920	FUT2	trans	Minor_Salivary_Gland	chr19:48392980:A:G	0.998528	316	0.646675352	1.546370984	+/+	y
CDH1.19.47682170.49682170	trans	CDH1	ENSG00000039068	19	47682170	49682170	chr19:48703205	ENSG00000176920	FUT2	trans	Brain_Anterior_cingulate_cortex_BA24	chr19:48710027:A:G	0.998254	298	-1.265373044	-0.790288452	-/-	y
CDH1.19.47682170.49682170	trans	CDH1	ENSG00000039068	19	47682170	49682170	chr19:48703205	ENSG00000176909	MAMSTR	trans	Brain_Frontal_Cortex_BA9	chr19:48708712:C:T	0.999974	283	-1.255189852	-0.796692228	-/-	y
CDH1.19.47682170.49682170	trans	CDH1	ENSG00000039068	19	47682170	49682170	chr19:48703205	ENSG00000176909	MAMSTR	trans	Brain_Frontal_Cortex_BA9	chr19:48686506:C:G	0.999974	283	-1.255189852	-0.796692228	-/-	y
CDH1.19.47682170.49682170	trans	CDH1	ENSG00000039068	19	47682170	49682170	chr19:48703205	ENSG00000176909	MAMSTR	trans	Brain_Cortex	chr19:48686506:C:G	0.999941	267	-1.141254948	-0.876228403	-/-	y
CDH1.19.47682170.49682170	trans	CDH1	ENSG00000039068	19	47682170	49682170	chr19:48703205	ENSG00000176909	MAMSTR	trans	Brain_Cortex	chr19:49099366:A:G	0.999941	267	-1.141254948	-0.876228403	-/-	y
CDH1.19.47682170.49682170	trans	CDH1	ENSG00000039068	19	47682170	49682170	chr19:48703205	ENSG00000176909	MAMSTR	trans	Brain_Cortex	chr19:48705608:A:G	0.999941	267	-1.141254948	-0.876228403	-/-	y
CDH1.19.47682170.49682170	trans	CDH1	ENSG00000039068	19	47682170	49682170	chr19:48703205	ENSG00000176909	MAMSTR	trans	Brain_Anterior_cingulate_cortex_BA24	chr19:48051618:T:C	0.999513	294	-1.136465586	-0.879921239	-/-	n
CDH1.19.47682170.49682170	trans	CDH1	ENSG00000039068	19	47682170	49682170	chr19:48703205	ENSG00000176909	MAMSTR	trans	Brain_Anterior_cingulate_cortex_BA24	chr19:49137578:T:C	0.999513	294	-1.136465586	-0.879921239	-/-	n
CDH1.19.47682170.49682170	trans	CDH1	ENSG00000039068	19	47682170	49682170	chr19:48703205	ENSG00000176909	MAMSTR	trans	Brain_Anterior_cingulate_cortex_BA24	chr19:48708712:C:T	0.999513	294	-1.136465586	-0.879921239	-/-	n
CDH1.19.47682170.49682170	trans	CDH1	ENSG00000039068	19	47682170	49682170	chr19:48703205	ENSG00000176909	MAMSTR	trans	Brain_Hippocampus	chr19:48561597:T:C	0.976089	298	-0.818118767	-1.222316636	-/-	y
CDH1.19.47682170.49682170	trans	CDH1	ENSG00000039068	19	47682170	49682170	chr19:48703205	ENSG00000176909	MAMSTR	trans	Brain_Hippocampus	chr19:48710027:A:G	0.976089	298	-0.818118767	-1.222316636	-/-	y
CDH1.19.47682170.49682170	trans	CDH1	ENSG00000039068	19	47682170	49682170	chr19:48703205	ENSG00000176909	MAMSTR	trans	Brain_Hippocampus	chr19:47832931:C:T	0.976089	298	-0.818118767	-1.222316636	-/-	y
CDH1.19.47682170.49682170	trans	CDH1	ENSG00000039068	19	47682170	49682170	chr19:48703205	ENSG00000176909	MAMSTR	trans	Adrenal_Gland	chr19:48706207:A:C	0.965145	278	-2.943100896	-0.339777682	-/-	y
CDH1.19.47682170.49682170	trans	CDH1	ENSG00000039068	19	47682170	49682170	chr19:48703205	ENSG00000142233	NTN5	trans	Esophagus_Muscularis	chr19:48673697:T:C	1	239	-1.608168956	-0.621825211	-/-	y
CDH1.19.47682170.49682170	trans	CDH1	ENSG00000039068	19	47682170	49682170	chr19:48703205	ENSG00000142233	NTN5	trans	Esophagus_Muscularis	chr19:48697960:T:C	1	239	-1.608168956	-0.621825211	-/-	y
CDH1.19.47682170.49682170	trans	CDH1	ENSG00000039068	19	47682170	49682170	chr19:48703205	ENSG00000142233	NTN5	trans	Spleen	chr19:48710876:T:C	0.999999	283	-1.003577677	-0.996435077	-/-	y
CDH1.19.47682170.49682170	trans	CDH1	ENSG00000039068	19	47682170	49682170	chr19:48703205	ENSG00000142233	NTN5	trans	Spleen	chr19:48668336:C:T	0.999999	283	-1.003577677	-0.996435077	-/-	y
CDH1.19.47682170.49682170	trans	CDH1	ENSG00000039068	19	47682170	49682170	chr19:48703205	ENSG00000142233	NTN5	trans	Spleen	chr19:48705244:G:A	0.999999	283	-1.003577677	-0.996435077	-/-	y
CDH1.19.47682170.49682170	trans	CDH1	ENSG00000039068	19	47682170	49682170	chr19:48703205	ENSG00000142233	NTN5	trans	Pancreas	chr19:48704297:T:C	0.999778	273	-1.324378173	-0.755071339	-/-	y
CDH1.19.47682170.49682170	trans	CDH1	ENSG00000039068	19	47682170	49682170	chr19:48703205	ENSG00000142233	NTN5	trans	Pancreas	chr19:48986688:T:G	0.999778	273	-1.324378173	-0.755071339	-/-	y
CDH1.19.47682170.49682170	trans	CDH1	ENSG00000039068	19	47682170	49682170	chr19:48703205	ENSG00000142233	NTN5	trans	Stomach	chr19:48704297:T:C	0.997831	275	-1.829432131	-0.546617709	-/-	y
CDH1.19.47682170.49682170	trans	CDH1	ENSG00000039068	19	47682170	49682170	chr19:48703205	ENSG00000142233	NTN5	trans	Stomach	chr19:49256202:A:ACT	0.997831	275	-1.829432131	-0.546617709	-/-	y
CDH1.19.47682170.49682170	trans	CDH1	ENSG00000039068	19	47682170	49682170	chr19:48703205	ENSG00000142233	NTN5	trans	Pituitary	chr19:48708712:C:T	0.997737	253	-1.769661992	-0.565088054	-/-	y
CDH1.19.47682170.49682170	trans	CDH1	ENSG00000039068	19	47682170	49682170	chr19:48703205	ENSG00000142233	NTN5	trans	Cells_Cultured_fibroblasts	chr19:48695865:G:T	0.986517	244	-2.642659005	-0.378406748	-/-	y
CDH1.19.47682170.49682170	trans	CDH1	ENSG00000039068	19	47682170	49682170	chr19:48703205	ENSG00000142233	NTN5	trans	Cells_Cultured_fibroblasts	chr19:48697960:T:C	0.986517	244	-2.642659005	-0.378406748	-/-	y
CDH1.19.47682170.49682170	trans	CDH1	ENSG00000039068	19	47682170	49682170	chr19:48703205	ENSG00000142233	NTN5	trans	Cells_Cultured_fibroblasts	chr19:48776778:T:C	0.986517	244	-2.642659005	-0.378406748	-/-	y
CDH1.19.47682170.49682170	trans	CDH1	ENSG00000039068	19	47682170	49682170	chr19:48703205	ENSG00000142233	NTN5	trans	Adipose_Visceral_Omentum	chr19:48672642:C:CTT	0.887362	250	-2.31014885	-0.43287254	-/-	y
CDH1.19.47682170.49682170	trans	CDH1	ENSG00000039068	19	47682170	49682170	chr19:48703205	ENSG00000142233	NTN5	trans	Adrenal_Gland	chr19:48714004:G:A	0.778594	286	-1.857552961	-0.538363348	-/-	y
CDH1.19.47682170.49682170	trans	CDH1	ENSG00000039068	19	47682170	49682170	chr19:48703205	ENSG00000105538	RASIP1	trans	Esophagus_Gastroesophageal_Junction	chr19:48697960:T:C	0.999887	252	-1.840067608	-0.543458293	-/-	y
CDH1.19.47682170.49682170	trans	CDH1	ENSG00000039068	19	47682170	49682170	chr19:48703205	ENSG00000105538	RASIP1	trans	Artery_Aorta	chr19:48138184:T:C	0.936579	240	-3.666006148	-0.272776445	-/-	y
CDH1.19.47682170.49682170	trans	CDH1	ENSG00000039068	19	47682170	49682170	chr19:48703205	ENSG00000105538	RASIP1	trans	Artery_Aorta	chr19:48697960:T:C	0.936579	240	-3.666006148	-0.272776445	-/-	y
CDH1.19.47682170.49682170	trans	CDH1	ENSG00000039068	19	47682170	49682170	chr19:48703205	ENSG00000105538	RASIP1	trans	Artery_Aorta	chr19:48790232:C:T	0.936579	240	-3.666006148	-0.272776445	-/-	y
CDH1.19.47682170.49682170	trans	CDH1	ENSG00000039068	19	47682170	49682170	chr19:48703205	ENSG00000105538	RASIP1	trans	Artery_Aorta	chr19:49728939:A:C	0.936579	240	-3.666006148	-0.272776445	-/-	y
CDH1.9.132347608.134347608	trans	CDH1	ENSG00000039068	9	132347608	134347608	chr9:133254260	ENSG00000175164	ABO	trans	Brain_Anterior_cingulate_cortex_BA24	chr9:133253728:T:A	0.994661	57	0.311290499	3.212407428	+/+	y
CDH1.9.132347608.134347608	trans	CDH1	ENSG00000039068	9	132347608	134347608	chr9:133254260	ENSG00000175164	ABO	trans	Brain_Anterior_cingulate_cortex_BA24	chr9:133274987:A:G	0.994661	57	0.311290499	3.212407428	+/+	y
CDH1.9.132347608.134347608	trans	CDH1	ENSG00000039068	9	132347608	134347608	chr9:133254260	ENSG00000175164	ABO	trans	Brain_Frontal_Cortex_BA9	chr9:132370264:G:GCTAGA	0.991184	64	0.376252347	2.675974045	+/+	y
CDH1.9.132347608.134347608	trans	CDH1	ENSG00000039068	9	132347608	134347608	chr9:133254260	ENSG00000175164	ABO	trans	Brain_Frontal_Cortex_BA9	chr9:133252942:C:T	0.991184	64	0.376252347	2.675974045	+/+	y
CDH1.9.132347608.134347608	trans	CDH1	ENSG00000039068	9	132347608	134347608	chr9:133254260	ENSG00000175164	ABO	trans	Brain_Frontal_Cortex_BA9	chr9:133266772:T:C	0.991184	64	0.376252347	2.675974045	+/+	y
CDH1.9.132347608.134347608	trans	CDH1	ENSG00000039068	9	132347608	134347608	chr9:133254260	ENSG00000175164	ABO	trans	Nerve_Tibial	chr9:133259081:C:A	0.989206	45	0.421356655	2.373286353	+/+	y
CDH1.9.132347608.134347608	trans	CDH1	ENSG00000039068	9	132347608	134347608	chr9:133254260	ENSG00000175164	ABO	trans	Nerve_Tibial	chr9:133220383:C:G	0.989206	45	0.421356655	2.373286353	+/+	y
CDH1.9.132347608.134347608	trans	CDH1	ENSG00000039068	9	132347608	134347608	chr9:133254260	ENSG00000175164	ABO	trans	Nerve_Tibial	chr9:133276354:T:C	0.989206	45	0.421356655	2.373286353	+/+	y
CDH1.9.132347608.134347608	trans	CDH1	ENSG00000039068	9	132347608	134347608	chr9:133254260	ENSG00000175164	ABO	trans	Nerve_Tibial	chr9:132444734:A:T	0.989206	45	0.421356655	2.373286353	+/+	y
CDH1.9.132347608.134347608	trans	CDH1	ENSG00000039068	9	132347608	134347608	chr9:133254260	ENSG00000175164	ABO	trans	Nerve_Tibial	chr9:133253171:C:T	0.989206	45	0.421356655	2.373286353	+/+	y
CDH1.9.132347608.134347608	trans	CDH1	ENSG00000039068	9	132347608	134347608	chr9:133254260	ENSG00000175164	ABO	trans	Nerve_Tibial	chr9:133593456:T:TC	0.989206	45	0.421356655	2.373286353	+/+	y
CDH1.9.132347608.134347608	trans	CDH1	ENSG00000039068	9	132347608	134347608	chr9:133254260	ENSG00000175164	ABO	trans	Stomach	chr9:133593456:T:TC	0.989097	59	0.558708541	1.789841984	+/+	y
CDH1.9.132347608.134347608	trans	CDH1	ENSG00000039068	9	132347608	134347608	chr9:133254260	ENSG00000175164	ABO	trans	Stomach	chr9:133258643:A:G	0.989097	59	0.558708541	1.789841984	+/+	y
CDH1.9.132347608.134347608	trans	CDH1	ENSG00000039068	9	132347608	134347608	chr9:133254260	ENSG00000175164	ABO	trans	Stomach	chr9:133253171:C:T	0.989097	59	0.558708541	1.789841984	+/+	y
CDH1.9.132347608.134347608	trans	CDH1	ENSG00000039068	9	132347608	134347608	chr9:133254260	ENSG00000175164	ABO	trans	Thyroid	chr9:133191307:C:T	0.988081	44	0.427471442	2.339337558	+/+	y
CDH1.9.132347608.134347608	trans	CDH1	ENSG00000039068	9	132347608	134347608	chr9:133254260	ENSG00000175164	ABO	trans	Thyroid	chr9:133262254:T:C	0.988081	44	0.427471442	2.339337558	+/+	y
CDH1.9.132347608.134347608	trans	CDH1	ENSG00000039068	9	132347608	134347608	chr9:133254260	ENSG00000175164	ABO	trans	Thyroid	chr9:133274987:A:G	0.988081	44	0.427471442	2.339337558	+/+	y
CDH1.9.132347608.134347608	trans	CDH1	ENSG00000039068	9	132347608	134347608	chr9:133254260	ENSG00000175164	ABO	trans	Thyroid	chr9:133337361:T:A	0.988081	44	0.427471442	2.339337558	+/+	y
CDH1.9.132347608.134347608	trans	CDH1	ENSG00000039068	9	132347608	134347608	chr9:133254260	ENSG00000175164	ABO	trans	Thyroid	chr9:133381608:A:G	0.988081	44	0.427471442	2.339337558	+/+	y
CDH1.9.132347608.134347608	trans	CDH1	ENSG00000039068	9	132347608	134347608	chr9:133254260	ENSG00000175164	ABO	trans	Thyroid	chr9:134194285:T:TTGG	0.988081	44	0.427471442	2.339337558	+/+	y
CDH1.9.132347608.134347608	trans	CDH1	ENSG00000039068	9	132347608	134347608	chr9:133254260	ENSG00000175164	ABO	trans	Thyroid	chr9:133018743:T:C	0.988081	44	0.427471442	2.339337558	+/+	y
CDH1.9.132347608.134347608	trans	CDH1	ENSG00000039068	9	132347608	134347608	chr9:133254260	ENSG00000175164	ABO	trans	Brain_Cortex	chr9:133265724:C:T	0.98516	48	0.456155793	2.192529742	+/+	y
CDH1.9.132347608.134347608	trans	CDH1	ENSG00000039068	9	132347608	134347608	chr9:133254260	ENSG00000175164	ABO	trans	Brain_Cortex	chr9:133255801:T:C	0.98516	48	0.456155793	2.192529742	+/+	y
CDH1.9.132347608.134347608	trans	CDH1	ENSG00000039068	9	132347608	134347608	chr9:133254260	ENSG00000175164	ABO	trans	Skin_Sun_Exposed_Lower_leg	chr9:132833541:A:G	0.976197	39	0.315312489	3.171457002	+/+	y
CDH1.9.132347608.134347608	trans	CDH1	ENSG00000039068	9	132347608	134347608	chr9:133254260	ENSG00000175164	ABO	trans	Skin_Sun_Exposed_Lower_leg	chr9:132996132:T:C	0.976197	39	0.315312489	3.171457002	+/+	y
CDH1.9.132347608.134347608	trans	CDH1	ENSG00000039068	9	132347608	134347608	chr9:133254260	ENSG00000175164	ABO	trans	Skin_Sun_Exposed_Lower_leg	chr9:133233778:T:C	0.976197	39	0.315312489	3.171457002	+/+	y
CDH1.9.132347608.134347608	trans	CDH1	ENSG00000039068	9	132347608	134347608	chr9:133254260	ENSG00000175164	ABO	trans	Skin_Sun_Exposed_Lower_leg	chr9:133252613:C:G	0.976197	39	0.315312489	3.171457002	+/+	y
CDH1.9.132347608.134347608	trans	CDH1	ENSG00000039068	9	132347608	134347608	chr9:133254260	ENSG00000175164	ABO	trans	Skin_Sun_Exposed_Lower_leg	chr9:133274987:A:G	0.976197	39	0.315312489	3.171457002	+/+	y
CDH1.9.132347608.134347608	trans	CDH1	ENSG00000039068	9	132347608	134347608	chr9:133254260	ENSG00000175164	ABO	trans	Skin_Sun_Exposed_Lower_leg	chr9:133381608:A:G	0.976197	39	0.315312489	3.171457002	+/+	y
CDH1.9.132347608.134347608	trans	CDH1	ENSG00000039068	9	132347608	134347608	chr9:133254260	ENSG00000175164	ABO	trans	Skin_Sun_Exposed_Lower_leg	chr9:133593456:T:TC	0.976197	39	0.315312489	3.171457002	+/+	y
CDH1.9.132347608.134347608	trans	CDH1	ENSG00000039068	9	132347608	134347608	chr9:133254260	ENSG00000175164	ABO	trans	Skin_Sun_Exposed_Lower_leg	chr9:133765276:C:T	0.976197	39	0.315312489	3.171457002	+/+	y
CDH1.9.132347608.134347608	trans	CDH1	ENSG00000039068	9	132347608	134347608	chr9:133254260	ENSG00000175164	ABO	trans	Prostate	chr9:133252613:C:G	0.950274	56	0.540184648	1.857166122	+/+	y
CDH1.9.132347608.134347608	trans	CDH1	ENSG00000039068	9	132347608	134347608	chr9:133254260	ENSG00000175164	ABO	trans	Prostate	chr9:133258308:C:A	0.950274	56	0.540184648	1.857166122	+/+	y
CDH1.9.132347608.134347608	trans	CDH1	ENSG00000039068	9	132347608	134347608	chr9:133254260	ENSG00000175164	ABO	trans	Ovary	chr9:133015880:G:A	0.761025	67	0.709509726	1.414033276	+/+	y
CDH1.9.132347608.134347608	trans	CDH1	ENSG00000039068	9	132347608	134347608	chr9:133254260	ENSG00000175164	ABO	trans	Ovary	chr9:133259081:C:A	0.761025	67	0.709509726	1.414033276	+/+	y
CDH1.9.132347608.134347608	trans	CDH1	ENSG00000039068	9	132347608	134347608	chr9:133274414	ENSG00000175164	ABO	trans	Nerve_Tibial	chr9:132444734:A:T	0.744424	64	-0.711841446	-1.244745753	-/-	y
CDH1.9.132347608.134347608	trans	CDH1	ENSG00000039068	9	132347608	134347608	chr9:133274414	ENSG00000175164	ABO	trans	Nerve_Tibial	chr9:133276354:T:C	0.744424	64	-0.711841446	-1.244745753	-/-	y
CDH1.9.132347608.134347608	trans	CDH1	ENSG00000039068	9	132347608	134347608	chr9:133274414	ENSG00000175164	ABO	trans	Nerve_Tibial	chr9:133593456:T:TC	0.744424	64	-0.711841446	-1.244745753	-/-	y
CDH1.9.132347608.134347608	trans	CDH1	ENSG00000039068	9	132347608	134347608	chr9:133274414	ENSG00000175164	ABO	trans	Nerve_Tibial	chr9:133259081:C:A	0.744424	64	-0.711841446	-1.244745753	-/-	y
CDH1.9.132347608.134347608	trans	CDH1	ENSG00000039068	9	132347608	134347608	chr9:133274414	ENSG00000175164	ABO	trans	Nerve_Tibial	chr9:133220383:C:G	0.744424	64	-0.711841446	-1.244745753	-/-	y
CDH1.9.132347608.134347608	trans	CDH1	ENSG00000039068	9	132347608	134347608	chr9:133274414	ENSG00000175164	ABO	trans	Nerve_Tibial	chr9:133253171:C:T	0.744424	64	-0.711841446	-1.244745753	-/-	y
CDH1.9.132347608.134347608	trans	CDH1	ENSG00000039068	9	132347608	134347608	chr9:133254260	ENSG00000171102	OBP2B	trans	Heart_Left_Ventricle	chr9:133251979:T:C	0.859892	50	-0.48715216	-2.052751827	-/-	y
CDH1.9.132347608.134347608	trans	CDH1	ENSG00000039068	9	132347608	134347608	chr9:133254260	ENSG00000148300	REXO4	trans	Heart_Atrial_Appendage	chr9:133239848:C:G	0.839653	60	-1.119484669	-0.894929094	-/-	y
CDH1.9.132347608.134347608	trans	CDH1	ENSG00000039068	9	132347608	134347608	chr9:133254260	ENSG00000148300	REXO4	trans	Heart_Atrial_Appendage	chr9:134400321:G:A	0.839653	60	-1.119484669	-0.894929094	-/-	y
CDH1.9.132347608.134347608	trans	CDH1	ENSG00000039068	9	132347608	134347608	chr9:133274414	ENSG00000148290	SURF1	trans	Heart_Atrial_Appendage	chr9:133279427:C:T	0.999771	64	0.696636219	1.43546948	+/+	y
CDH1.9.132347608.134347608	trans	CDH1	ENSG00000039068	9	132347608	134347608	chr9:133274414	ENSG00000148290	SURF1	trans	Heart_Atrial_Appendage	chr9:133239789:G:A	0.999771	64	0.696636219	1.43546948	+/+	y
CDH1.9.132347608.134347608	trans	CDH1	ENSG00000039068	9	132347608	134347608	chr9:133274414	ENSG00000148290	SURF1	trans	Heart_Atrial_Appendage	chr9:133319751:T:C	0.999771	64	0.696636219	1.43546948	+/+	y
CDH1.9.132347608.134347608	trans	CDH1	ENSG00000039068	9	132347608	134347608	chr9:133274414	ENSG00000148290	SURF1	trans	Heart_Atrial_Appendage	chr9:133402955:A:G	0.999771	64	0.696636219	1.43546948	+/+	y
CDH1.9.132347608.134347608	trans	CDH1	ENSG00000039068	9	132347608	134347608	chr9:133274414	ENSG00000148290	SURF1	trans	Heart_Atrial_Appendage	chr9:133410264:A:G	0.999771	64	0.696636219	1.43546948	+/+	y
CDH1.9.132347608.134347608	trans	CDH1	ENSG00000039068	9	132347608	134347608	chr9:133274414	ENSG00000148290	SURF1	trans	Heart_Atrial_Appendage	chr9:133469788:C:T	0.999771	64	0.696636219	1.43546948	+/+	y
CDH1.9.132347608.134347608	trans	CDH1	ENSG00000039068	9	132347608	134347608	chr9:133274414	ENSG00000148290	SURF1	trans	Heart_Atrial_Appendage	chr9:133471078:CT:C	0.999771	64	0.696636219	1.43546948	+/+	y
CDH1.9.132347608.134347608	trans	CDH1	ENSG00000039068	9	132347608	134347608	chr9:133254260	ENSG00000148290	SURF1	trans	Heart_Atrial_Appendage	chr9:133319751:T:C	0.941663	60	0.696361667	1.436813667	+/+	y
CDH1.9.132347608.134347608	trans	CDH1	ENSG00000039068	9	132347608	134347608	chr9:133254260	ENSG00000148290	SURF1	trans	Heart_Atrial_Appendage	chr9:133239789:G:A	0.941663	60	0.696361667	1.436813667	+/+	y
CDH1.9.132347608.134347608	trans	CDH1	ENSG00000039068	9	132347608	134347608	chr9:133254260	ENSG00000148290	SURF1	trans	Heart_Atrial_Appendage	chr9:133279427:C:T	0.941663	60	0.696361667	1.436813667	+/+	y
CDH1.9.132347608.134347608	trans	CDH1	ENSG00000039068	9	132347608	134347608	chr9:133254260	ENSG00000148290	SURF1	trans	Heart_Atrial_Appendage	chr9:133402955:A:G	0.941663	60	0.696361667	1.436813667	+/+	y
CDH1.9.132347608.134347608	trans	CDH1	ENSG00000039068	9	132347608	134347608	chr9:133254260	ENSG00000148290	SURF1	trans	Heart_Atrial_Appendage	chr9:133469788:C:T	0.941663	60	0.696361667	1.436813667	+/+	y
CDH1.9.132347608.134347608	trans	CDH1	ENSG00000039068	9	132347608	134347608	chr9:133254260	ENSG00000148290	SURF1	trans	Heart_Atrial_Appendage	chr9:133471078:CT:C	0.941663	60	0.696361667	1.436813667	+/+	y
CDH1.9.132347608.134347608	trans	CDH1	ENSG00000039068	9	132347608	134347608	chr9:133254260	ENSG00000148290	SURF1	trans	Heart_Atrial_Appendage	chr9:133410264:A:G	0.941663	60	0.696361667	1.436813667	+/+	y
CDH1.9.132347608.134347608	trans	CDH1	ENSG00000039068	9	132347608	134347608	chr9:133254260	ENSG00000148290	SURF1	trans	Esophagus_Gastroesophageal_Junction	chr9:133239789:G:A	0.815163	63	0.787046582	1.277927245	+/+	n
CDH1.9.132347608.134347608	trans	CDH1	ENSG00000039068	9	132347608	134347608	chr9:133254260	ENSG00000148290	SURF1	trans	Esophagus_Gastroesophageal_Junction	chr9:133402955:A:G	0.815163	63	0.787046582	1.277927245	+/+	n
CDH1.9.132347608.134347608	trans	CDH1	ENSG00000039068	9	132347608	134347608	chr9:133254260	ENSG00000148290	SURF1	trans	Esophagus_Gastroesophageal_Junction	chr9:133430501:A:G	0.815163	63	0.787046582	1.277927245	+/+	n
CDH1.9.132347608.134347608	trans	CDH1	ENSG00000039068	9	132347608	134347608	chr9:133254260	ENSG00000148290	SURF1	trans	Esophagus_Gastroesophageal_Junction	chr9:133443675:G:C	0.815163	63	0.787046582	1.277927245	+/+	n
CFHR5.1.183024865.204021541	cis	CFHR5	ENSG00000134389	1	183024865	204021541	chr1:197168021	ENSG00000000971	CFH	trans	Adipose_Subcutaneous	chr1:196447806:G:GAC	0.953155	169	0.817992975	1.222735843	+/+	y
CFHR5.1.183024865.204021541	cis	CFHR5	ENSG00000134389	1	183024865	204021541	chr1:197168021	ENSG00000000971	CFH	trans	Adipose_Subcutaneous	chr1:196876143:G:A	0.953155	169	0.817992975	1.222735843	+/+	y
CFHR5.1.183024865.204021541	cis	CFHR5	ENSG00000134389	1	183024865	204021541	chr1:197168021	ENSG00000000971	CFH	trans	Adipose_Subcutaneous	chr1:197023381:T:C	0.953155	169	0.817992975	1.222735843	+/+	y
CFHR5.1.183024865.204021541	cis	CFHR5	ENSG00000134389	1	183024865	204021541	chr1:197168021	ENSG00000244414	CFHR1	trans	Cells_Cultured_fibroblasts	chr1:196855643:C:T	0.822334	161	-0.717481214	-1.485176291	-/-	y
CFHR5.1.183024865.204021541	cis	CFHR5	ENSG00000134389	1	183024865	204021541	chr1:197168021	ENSG00000244414	CFHR1	trans	Cells_Cultured_fibroblasts	chr1:197090748:A:G	0.822334	161	-0.717481214	-1.485176291	-/-	y
CFHR5.1.183024865.204021541	cis	CFHR5	ENSG00000134389	1	183024865	204021541	chr1:197168021	ENSG00000244414	CFHR1	trans	Cells_Cultured_fibroblasts	chr1:197232730:A:G	0.822334	161	-0.717481214	-1.485176291	-/-	y
CFHR5.1.183024865.204021541	cis	CFHR5	ENSG00000134389	1	183024865	204021541	chr1:197168021	ENSG00000244414	CFHR1	trans	Cells_Cultured_fibroblasts	chr1:197335231:G:C	0.822334	161	-0.717481214	-1.485176291	-/-	y
CFHR5.1.183024865.204021541	cis	CFHR5	ENSG00000134389	1	183024865	204021541	chr1:197052059	ENSG00000244414	CFHR1	trans	Kidney_Cortex	chr1:196853900:G:T	0.718474	282	0.68119858	1.468704196	+/+	y
CFHR5.1.183024865.204021541	cis	CFHR5	ENSG00000134389	1	183024865	204021541	chr1:197168021	ENSG00000116785	CFHR3	trans	Thyroid	chr1:196051077:T:G	0.961896	146	-0.287322278	-3.47314952	-/-	y
CFHR5.1.183024865.204021541	cis	CFHR5	ENSG00000134389	1	183024865	204021541	chr1:197168021	ENSG00000116785	CFHR3	trans	Thyroid	chr1:196199866:T:C	0.961896	146	-0.287322278	-3.47314952	-/-	y
CFHR5.1.183024865.204021541	cis	CFHR5	ENSG00000134389	1	183024865	204021541	chr1:197168021	ENSG00000116785	CFHR3	trans	Thyroid	chr1:196657492:A:G	0.961896	146	-0.287322278	-3.47314952	-/-	y
CFHR5.1.183024865.204021541	cis	CFHR5	ENSG00000134389	1	183024865	204021541	chr1:197168021	ENSG00000116785	CFHR3	trans	Thyroid	chr1:196662985:TA:T	0.961896	146	-0.287322278	-3.47314952	-/-	y
CFHR5.1.183024865.204021541	cis	CFHR5	ENSG00000134389	1	183024865	204021541	chr1:197168021	ENSG00000116785	CFHR3	trans	Thyroid	chr1:196693329:C:T	0.961896	146	-0.287322278	-3.47314952	-/-	y
CFHR5.1.183024865.204021541	cis	CFHR5	ENSG00000134389	1	183024865	204021541	chr1:197168021	ENSG00000116785	CFHR3	trans	Thyroid	chr1:196740093:T:A	0.961896	146	-0.287322278	-3.47314952	-/-	y
CFHR5.1.183024865.204021541	cis	CFHR5	ENSG00000134389	1	183024865	204021541	chr1:197168021	ENSG00000116785	CFHR3	trans	Thyroid	chr1:196851990:A:G	0.961896	146	-0.287322278	-3.47314952	-/-	y
CFHR5.1.183024865.204021541	cis	CFHR5	ENSG00000134389	1	183024865	204021541	chr1:197168021	ENSG00000116785	CFHR3	trans	Thyroid	chr1:197022074:G:A	0.961896	146	-0.287322278	-3.47314952	-/-	y
CFHR5.1.183024865.204021541	cis	CFHR5	ENSG00000134389	1	183024865	204021541	chr1:197168021	ENSG00000116785	CFHR3	trans	Thyroid	chr1:197114066:C:T	0.961896	146	-0.287322278	-3.47314952	-/-	y
CFHR5.1.183024865.204021541	cis	CFHR5	ENSG00000134389	1	183024865	204021541	chr1:197168021	ENSG00000116785	CFHR3	trans	Artery_Aorta	chr1:196294517:G:A	0.958322	217	-0.348606684	-2.868580218	-/-	y
CFHR5.1.183024865.204021541	cis	CFHR5	ENSG00000134389	1	183024865	204021541	chr1:197168021	ENSG00000116785	CFHR3	trans	Artery_Aorta	chr1:196628843:G:A	0.958322	217	-0.348606684	-2.868580218	-/-	y
CFHR5.1.183024865.204021541	cis	CFHR5	ENSG00000134389	1	183024865	204021541	chr1:197168021	ENSG00000116785	CFHR3	trans	Artery_Aorta	chr1:196762056:T:C	0.958322	217	-0.348606684	-2.868580218	-/-	y
CFHR5.1.183024865.204021541	cis	CFHR5	ENSG00000134389	1	183024865	204021541	chr1:197168021	ENSG00000116785	CFHR3	trans	Artery_Aorta	chr1:196915128:T:A	0.958322	217	-0.348606684	-2.868580218	-/-	y
CFHR5.1.183024865.204021541	cis	CFHR5	ENSG00000134389	1	183024865	204021541	chr1:197168021	ENSG00000116785	CFHR3	trans	Artery_Aorta	chr1:197023188:G:C	0.958322	217	-0.348606684	-2.868580218	-/-	y
CFHR5.1.183024865.204021541	cis	CFHR5	ENSG00000134389	1	183024865	204021541	chr1:197168021	ENSG00000134376	CRB1	trans	Thyroid	chr1:196598708:A:G	0.878511	193	-0.667678053	-1.497712314	-/-	y
CFHR5.1.183024865.204021541	cis	CFHR5	ENSG00000134389	1	183024865	204021541	chr1:197168021	ENSG00000134376	CRB1	trans	Thyroid	chr1:197192298:C:T	0.878511	193	-0.667678053	-1.497712314	-/-	y
CFHR5.1.183024865.204021541	cis	CFHR5	ENSG00000134389	1	183024865	204021541	chr1:197168021	ENSG00000134376	CRB1	trans	Thyroid	chr1:197863391:T:G	0.878511	193	-0.667678053	-1.497712314	-/-	y
CFHR5.1.183024865.204021541	cis	CFHR5	ENSG00000134389	1	183024865	204021541	chr1:197168021	ENSG00000134376	CRB1	trans	Thyroid	chr1:198089511:C:A	0.878511	193	-0.667678053	-1.497712314	-/-	y
CFHR5.1.183024865.204021541	cis	CFHR5	ENSG00000134389	1	183024865	204021541	chr1:197168021	ENSG00000177888	ZBTB41	trans	Colon_Transverse	chr1:197150888:T:TA	0.96749	194	-0.788146608	-1.268799354	-/-	y
CFHR5.1.183024865.204021541	cis	CFHR5	ENSG00000134389	1	183024865	204021541	chr1:197168021	ENSG00000177888	ZBTB41	trans	Colon_Transverse	chr1:198003290:A:G	0.96749	194	-0.788146608	-1.268799354	-/-	y
CFHR5.1.183024865.204021541	cis	CFHR5	ENSG00000134389	1	183024865	204021541	chr1:197168021	ENSG00000177888	ZBTB41	trans	Muscle_Skeletal	chr1:197020494:A:G	0.929561	112	-1.253299119	-0.797894126	-/-	y
CFHR5.1.183024865.204021541	cis	CFHR5	ENSG00000134389	1	183024865	204021541	chr1:197168021	ENSG00000177888	ZBTB41	trans	Muscle_Skeletal	chr1:196938958:T:G	0.929561	112	-1.253299119	-0.797894126	-/-	y
CFHR5.1.183024865.204021541	cis	CFHR5	ENSG00000134389	1	183024865	204021541	chr1:197168021	ENSG00000177888	ZBTB41	trans	Muscle_Skeletal	chr1:197189982:G:C	0.929561	112	-1.253299119	-0.797894126	-/-	y
CFHR5.1.183024865.204021541	cis	CFHR5	ENSG00000134389	1	183024865	204021541	chr1:197168021	ENSG00000177888	ZBTB41	trans	Adipose_Subcutaneous	chr1:197539771:A:G	0.881509	192	-0.554758952	-1.802584703	-/-	y
CFHR5.1.183024865.204021541	cis	CFHR5	ENSG00000134389	1	183024865	204021541	chr1:197168021	ENSG00000177888	ZBTB41	trans	Adipose_Subcutaneous	chr1:197191178:C:G	0.881509	192	-0.554758952	-1.802584703	-/-	y
CFHR5.1.183024865.204021541	cis	CFHR5	ENSG00000134389	1	183024865	204021541	chr1:197168021	ENSG00000177888	ZBTB41	trans	Adipose_Subcutaneous	chr1:198017229:T:C	0.881509	192	-0.554758952	-1.802584703	-/-	y
CFHR5.1.183024865.204021541	cis	CFHR5	ENSG00000134389	1	183024865	204021541	chr1:197168021	ENSG00000177888	ZBTB41	trans	Esophagus_Mucosa	chr1:197020494:A:G	0.838782	220	-0.663409582	-1.507364419	-/-	y
CFHR5.1.183024865.204021541	cis	CFHR5	ENSG00000134389	1	183024865	204021541	chr1:197168021	ENSG00000177888	ZBTB41	trans	Esophagus_Mucosa	chr1:197192298:C:T	0.838782	220	-0.663409582	-1.507364419	-/-	y
CFHR5.1.183024865.204021541	cis	CFHR5	ENSG00000134389	1	183024865	204021541	chr1:197168021	ENSG00000177888	ZBTB41	trans	Esophagus_Mucosa	chr1:197330185:T:C	0.838782	220	-0.663409582	-1.507364419	-/-	y
CFHR5.1.183024865.204021541	cis	CFHR5	ENSG00000134389	1	183024865	204021541	chr1:197168021	ENSG00000177888	ZBTB41	trans	Esophagus_Muscularis	chr1:197055513:A:G	0.820812	194	-0.845598748	-1.182536678	-/-	y
CFHR5.1.183024865.204021541	cis	CFHR5	ENSG00000134389	1	183024865	204021541	chr1:197168021	ENSG00000177888	ZBTB41	trans	Esophagus_Muscularis	chr1:198039175:G:A	0.820812	194	-0.845598748	-1.182536678	-/-	y
CFHR5.11.18885150.20885150	trans	CFHR5	ENSG00000134389	11	18885150	20885150	chr11:19911473	ENSG00000109854	HTATIP2	trans	Brain_Substantia_nigra	chr11:20364060:A:G	0.992799	25	0.697617593	1.432556888	+/+	n
CFHR5.11.18885150.20885150	trans	CFHR5	ENSG00000134389	11	18885150	20885150	chr11:19911473	ENSG00000109854	HTATIP2	trans	Brain_Substantia_nigra	chr11:19771311:C:T	0.992799	25	0.697617593	1.432556888	+/+	n
CFHR5.11.18885150.20885150	trans	CFHR5	ENSG00000134389	11	18885150	20885150	chr11:19911473	ENSG00000109854	HTATIP2	trans	Brain_Substantia_nigra	chr11:20514736:C:T	0.992799	25	0.697617593	1.432556888	+/+	n
CFHR5.11.18885150.20885150	trans	CFHR5	ENSG00000134389	11	18885150	20885150	chr11:19911473	ENSG00000109854	HTATIP2	trans	Brain_Substantia_nigra	chr11:20913463:C:T	0.992799	25	0.697617593	1.432556888	+/+	n
CHL1.3.0.3989834	cis	CHL1	ENSG00000134121	3	0	3989834	chr3:64672	ENSG00000134121	CHL1	cis	Testis	chr3:205152:A:G	0.99912	171	0.504347095	1.982761495	+/+	y
CHL1.3.0.3989834	cis	CHL1	ENSG00000134121	3	0	3989834	chr3:64672	ENSG00000134121	CHL1	cis	Testis	chr3:385601:A:G	0.99912	171	0.504347095	1.982761495	+/+	y
CHL1.3.0.3989834	cis	CHL1	ENSG00000134121	3	0	3989834	chr3:64672	ENSG00000134121	CHL1	cis	Testis	chr3:63682:C:T	0.99912	171	0.504347095	1.982761495	+/+	y
CHL1.3.0.3989834	cis	CHL1	ENSG00000134121	3	0	3989834	chr3:64672	ENSG00000134121	CHL1	cis	Skin_Not_Sun_Exposed_Suprapubic	chr3:1072658:A:G	0.996386	143	-0.774455142	-1.291230302	-/-	y
CHL1.3.0.3989834	cis	CHL1	ENSG00000134121	3	0	3989834	chr3:64672	ENSG00000134121	CHL1	cis	Skin_Not_Sun_Exposed_Suprapubic	chr3:160705:G:A	0.996386	143	-0.774455142	-1.291230302	-/-	y
CHL1.3.0.3989834	cis	CHL1	ENSG00000134121	3	0	3989834	chr3:64672	ENSG00000134121	CHL1	cis	Skin_Not_Sun_Exposed_Suprapubic	chr3:285154:T:C	0.996386	143	-0.774455142	-1.291230302	-/-	y
CHL1.3.0.3989834	cis	CHL1	ENSG00000134121	3	0	3989834	chr3:64672	ENSG00000134121	CHL1	cis	Skin_Not_Sun_Exposed_Suprapubic	chr3:64672:C:T	0.996386	143	-0.774455142	-1.291230302	-/-	y
CHL1.3.0.3989834	cis	CHL1	ENSG00000134121	3	0	3989834	chr3:64672	ENSG00000134121	CHL1	cis	Skin_Sun_Exposed_Lower_leg	chr3:285154:T:C	0.986873	137	-1.517598128	-0.659319351	-/-	y
CHL1.3.0.3989834	cis	CHL1	ENSG00000134121	3	0	3989834	chr3:64672	ENSG00000134121	CHL1	cis	Skin_Sun_Exposed_Lower_leg	chr3:64672:C:T	0.986873	137	-1.517598128	-0.659319351	-/-	y
CHL1.3.0.3989834	cis	CHL1	ENSG00000134121	3	0	3989834	chr3:64672	ENSG00000134121	CHL1	cis	Liver	chr3:218665:C:T	0.980208	172	0.3653217	2.737338525	+/+	y
CHL1.3.0.3989834	cis	CHL1	ENSG00000134121	3	0	3989834	chr3:64672	ENSG00000134121	CHL1	cis	Liver	chr3:63289:G:A	0.980208	172	0.3653217	2.737338525	+/+	y
CNDP1.19.22823552.28617579	trans	CNDP1	ENSG00000150656	19	22823552	28617579	chr19:23687308	ENSG00000197372	ZNF675	trans	Adipose_Visceral_Omentum	chr19:23794620:C:CTAT	0.999999	297	-1.761791945	-0.567603912	-/-	y
CNDP1.19.22823552.28617579	trans	CNDP1	ENSG00000150656	19	22823552	28617579	chr19:23687308	ENSG00000197372	ZNF675	trans	Adipose_Visceral_Omentum	chr19:24250424:G:C	0.999999	297	-1.761791945	-0.567603912	-/-	y
CNDP1.19.22823552.28617579	trans	CNDP1	ENSG00000150656	19	22823552	28617579	chr19:23687308	ENSG00000197372	ZNF675	trans	Esophagus_Mucosa	chr19:24044022:C:T	0.999997	287	-1.293071733	-0.773352301	-/-	y
CNDP1.19.22823552.28617579	trans	CNDP1	ENSG00000150656	19	22823552	28617579	chr19:23687308	ENSG00000197372	ZNF675	trans	Artery_Tibial	chr19:23794620:C:CTAT	0.999951	285	-1.784007772	-0.560535675	-/-	y
CNDP1.19.22823552.28617579	trans	CNDP1	ENSG00000150656	19	22823552	28617579	chr19:23687308	ENSG00000197372	ZNF675	trans	Thyroid	chr19:24044022:C:T	0.999782	222	-1.695299144	-0.589866403	-/-	y
CNDP1.19.22823552.28617579	trans	CNDP1	ENSG00000150656	19	22823552	28617579	chr19:23687308	ENSG00000197372	ZNF675	trans	Thyroid	chr19:23635508:G:A	0.999782	222	-1.695299144	-0.589866403	-/-	y
CNDP1.19.22823552.28617579	trans	CNDP1	ENSG00000150656	19	22823552	28617579	chr19:23687308	ENSG00000197372	ZNF675	trans	Thyroid	chr19:23343738:C:CAG	0.999782	222	-1.695299144	-0.589866403	-/-	y
CNDP1.19.22823552.28617579	trans	CNDP1	ENSG00000150656	19	22823552	28617579	chr19:23687308	ENSG00000197372	ZNF675	trans	Lung	chr19:23977498:A:C	0.9993	232	-1.714734367	-0.583180707	-/-	y
CNDP1.19.22823552.28617579	trans	CNDP1	ENSG00000150656	19	22823552	28617579	chr19:23687308	ENSG00000197372	ZNF675	trans	Lung	chr19:23794620:C:CTAT	0.9993	232	-1.714734367	-0.583180707	-/-	y
CNDP1.19.22823552.28617579	trans	CNDP1	ENSG00000150656	19	22823552	28617579	chr19:23687308	ENSG00000197372	ZNF675	trans	Nerve_Tibial	chr19:24044022:C:T	0.990048	237	-1.715210767	-0.583023171	-/-	y
CNDP1.19.22823552.28617579	trans	CNDP1	ENSG00000150656	19	22823552	28617579	chr19:23687308	ENSG00000197372	ZNF675	trans	Pancreas	chr19:22905210:A:G	0.815957	359	-1.622015365	-0.616516975	-/-	n
CNDP1.19.22823552.28617579	trans	CNDP1	ENSG00000150656	19	22823552	28617579	chr19:23687308	ENSG00000197372	ZNF675	trans	Pancreas	chr19:23517910:G:A	0.815957	359	-1.622015365	-0.616516975	-/-	n
CNDP1.19.22823552.28617579	trans	CNDP1	ENSG00000150656	19	22823552	28617579	chr19:23687308	ENSG00000197372	ZNF675	trans	Pancreas	chr19:23533979:A:G	0.815957	359	-1.622015365	-0.616516975	-/-	n
CNDP1.19.22823552.28617579	trans	CNDP1	ENSG00000150656	19	22823552	28617579	chr19:23687308	ENSG00000197372	ZNF675	trans	Breast_Mammary_Tissue	chr19:23622543:G:C	0.80614	340	-1.90801813	-0.525496654	-/-	y
CNDP1.19.22823552.28617579	trans	CNDP1	ENSG00000150656	19	22823552	28617579	chr19:23687308	ENSG00000197372	ZNF675	trans	Adipose_Subcutaneous	chr19:24044022:C:T	0.716356	225	-2.60050792	-0.384557829	-/-	n
CNDP1.19.22823552.28617579	trans	CNDP1	ENSG00000150656	19	22823552	28617579	chr19:23687308	ENSG00000197372	ZNF675	trans	Adipose_Subcutaneous	chr19:23686347:G:A	0.716356	225	-2.60050792	-0.384557829	-/-	n
COL18A1.21.42927270.46681343	cis	COL18A1	ENSG00000182871	21	42927270	46681343	chr21:45510178	ENSG00000142156	COL6A1	trans	Esophagus_Muscularis	chr21:45232466:T:C	0.845054	6	1.24984492	0.800099263	+/+	n
COL18A1.21.42927270.46681343	cis	COL18A1	ENSG00000182871	21	42927270	46681343	chr21:45510178	ENSG00000142156	COL6A1	trans	Esophagus_Muscularis	chr21:45953378:TTGG:T	0.845054	6	1.24984492	0.800099263	+/+	n
COL18A1.21.42927270.46681343	cis	COL18A1	ENSG00000182871	21	42927270	46681343	chr21:45510178	ENSG00000142156	COL6A1	trans	Esophagus_Muscularis	chr21:46003475:A:G	0.845054	6	1.24984492	0.800099263	+/+	n
COL18A1.21.42927270.46681343	cis	COL18A1	ENSG00000182871	21	42927270	46681343	chr21:45510178	ENSG00000142156	COL6A1	trans	Esophagus_Muscularis	chr21:46065468:G:A	0.845054	6	1.24984492	0.800099263	+/+	n
COL18A1.21.42927270.46681343	cis	COL18A1	ENSG00000182871	21	42927270	46681343	chr21:45510178	ENSG00000142156	COL6A1	trans	Esophagus_Muscularis	chr21:46256518:G:A	0.845054	6	1.24984492	0.800099263	+/+	n
COL18A1.21.42927270.46681343	cis	COL18A1	ENSG00000182871	21	42927270	46681343	chr21:45511852	ENSG00000142156	COL6A1	trans	Brain_Hippocampus	chr21:45963917:T:C	0.844515	8	0.365600305	2.759795545	+/+	n
COL18A1.21.42927270.46681343	cis	COL18A1	ENSG00000182871	21	42927270	46681343	chr21:45510178	ENSG00000142156	COL6A1	trans	Spleen	chr21:45865691:G:A	0.71398	6	0.808658636	1.236615743	+/+	n
COL18A1.21.42927270.46681343	cis	COL18A1	ENSG00000182871	21	42927270	46681343	chr21:45510178	ENSG00000142156	COL6A1	trans	Spleen	chr21:45953378:TTGG:T	0.71398	6	0.808658636	1.236615743	+/+	n
COL18A1.21.42927270.46681343	cis	COL18A1	ENSG00000182871	21	42927270	46681343	chr21:45472632	ENSG00000183570	PCBP3	trans	Esophagus_Muscularis	chr21:45326308:T:C	0.983765	122	-1.527886338	-0.654530201	-/-	y
COL18A1.21.42927270.46681343	cis	COL18A1	ENSG00000182871	21	42927270	46681343	chr21:45472632	ENSG00000183570	PCBP3	trans	Esophagus_Muscularis	chr21:45486797:A:G	0.983765	122	-1.527886338	-0.654530201	-/-	y
COL18A1.21.42927270.46681343	cis	COL18A1	ENSG00000182871	21	42927270	46681343	chr21:45472632	ENSG00000183570	PCBP3	trans	Esophagus_Muscularis	chr21:45644317:T:C	0.983765	122	-1.527886338	-0.654530201	-/-	y
COL18A1.21.42927270.46681343	cis	COL18A1	ENSG00000182871	21	42927270	46681343	chr21:45472632	ENSG00000183570	PCBP3	trans	Esophagus_Muscularis	chr21:45845872:A:G	0.983765	122	-1.527886338	-0.654530201	-/-	y
COL18A1.21.42927270.46681343	cis	COL18A1	ENSG00000182871	21	42927270	46681343	chr21:45510178	ENSG00000173638	SLC19A1	trans	Skin_Not_Sun_Exposed_Suprapubic	chr21:45489084:A:G	0.846417	5	1.247769593	0.801430012	+/+	y
COL18A1.21.42927270.46681343	cis	COL18A1	ENSG00000182871	21	42927270	46681343	chr21:45510178	ENSG00000173638	SLC19A1	trans	Skin_Not_Sun_Exposed_Suprapubic	chr21:44725798:A:C	0.846417	5	1.247769593	0.801430012	+/+	y
COL18A1.21.42927270.46681343	cis	COL18A1	ENSG00000182871	21	42927270	46681343	chr21:45472632	ENSG00000173638	SLC19A1	trans	Nerve_Tibial	chr21:45439249:T:C	0.768003	123	0.8949245	1.117416263	+/+	y
COL18A1.21.42927270.46681343	cis	COL18A1	ENSG00000182871	21	42927270	46681343	chr21:45472632	ENSG00000173638	SLC19A1	trans	Nerve_Tibial	chr21:45456666:T:C	0.768003	123	0.8949245	1.117416263	+/+	y
COL18A1.21.42927270.46681343	cis	COL18A1	ENSG00000182871	21	42927270	46681343	chr21:45472632	ENSG00000173638	SLC19A1	trans	Nerve_Tibial	chr21:45505502:G:A	0.768003	123	0.8949245	1.117416263	+/+	y
COL18A1.21.42927270.46681343	cis	COL18A1	ENSG00000182871	21	42927270	46681343	chr21:45472632	ENSG00000173638	SLC19A1	trans	Nerve_Tibial	chr21:45555018:A:G	0.768003	123	0.8949245	1.117416263	+/+	y
COMP.19.17792999.19792999	cis	COMP	ENSG00000105664	19	17792999	19792999	chr19:18792999	ENSG00000006016	CRLF1	trans	Nerve_Tibial	chr19:18632576:A:C	0.933915	17	0.694584107	1.438564207	+/+	y
COMP.19.17792999.19792999	cis	COMP	ENSG00000105664	19	17792999	19792999	chr19:18792999	ENSG00000006016	CRLF1	trans	Nerve_Tibial	chr19:18733366:T:C	0.933915	17	0.694584107	1.438564207	+/+	y
COMP.19.17792999.19792999	cis	COMP	ENSG00000105664	19	17792999	19792999	chr19:18792999	ENSG00000105656	ELL	trans	Adipose_Subcutaneous	chr19:18600568:G:A	0.882676	21	-1.127525417	-0.855283831	-/-	n
COMP.19.17792999.19792999	cis	COMP	ENSG00000105664	19	17792999	19792999	chr19:18792999	ENSG00000006015	REX1BD	trans	Esophagus_Muscularis	chr19:18050929:C:CAG	0.892966	22	0.961485923	1.039585254	+/+	y
COMP.19.17792999.19792999	cis	COMP	ENSG00000105664	19	17792999	19792999	chr19:18792999	ENSG00000006015	REX1BD	trans	Esophagus_Muscularis	chr19:18463217:C:G	0.892966	22	0.961485923	1.039585254	+/+	y
COMP.19.17792999.19792999	cis	COMP	ENSG00000105664	19	17792999	19792999	chr19:18792999	ENSG00000006015	REX1BD	trans	Esophagus_Muscularis	chr19:18791783:G:T	0.892966	22	0.961485923	1.039585254	+/+	y
COMP.19.17792999.19792999	cis	COMP	ENSG00000105664	19	17792999	19792999	chr19:18792999	ENSG00000006015	REX1BD	trans	Esophagus_Muscularis	chr19:18924561:C:G	0.892966	22	0.961485923	1.039585254	+/+	y
COMP.19.17792999.19792999	cis	COMP	ENSG00000105664	19	17792999	19792999	chr19:18792999	ENSG00000130511	SSBP4	trans	Artery_Aorta	chr19:18521415:C:T	0.931928	19	0.803956573	1.24392145	+/+	n
COMP.19.17792999.19792999	cis	COMP	ENSG00000105664	19	17792999	19792999	chr19:18792999	ENSG00000130511	SSBP4	trans	Artery_Aorta	chr19:18632576:A:C	0.931928	19	0.803956573	1.24392145	+/+	n
COMP.19.17792999.19792999	cis	COMP	ENSG00000105664	19	17792999	19792999	chr19:18792999	ENSG00000130511	SSBP4	trans	Skin_Not_Sun_Exposed_Suprapubic	chr19:17454905:G:C	0.913731	21	0.424706167	2.354569061	+/+	n
COMP.19.17792999.19792999	cis	COMP	ENSG00000105664	19	17792999	19792999	chr19:18792999	ENSG00000130511	SSBP4	trans	Skin_Not_Sun_Exposed_Suprapubic	chr19:18302214:T:C	0.913731	21	0.424706167	2.354569061	+/+	n
COMP.19.17792999.19792999	cis	COMP	ENSG00000105664	19	17792999	19792999	chr19:18792999	ENSG00000130511	SSBP4	trans	Skin_Not_Sun_Exposed_Suprapubic	chr19:19292268:A:G	0.913731	21	0.424706167	2.354569061	+/+	n
COMP.19.17792999.19792999	cis	COMP	ENSG00000105664	19	17792999	19792999	chr19:18792999	ENSG00000130511	SSBP4	trans	Skin_Not_Sun_Exposed_Suprapubic	chr19:18600758:G:C	0.913731	21	0.424706167	2.354569061	+/+	n
COMP.19.17792999.19792999	cis	COMP	ENSG00000105664	19	17792999	19792999	chr19:18792999	ENSG00000130511	SSBP4	trans	Skin_Not_Sun_Exposed_Suprapubic	chr19:18472433:C:T	0.913731	21	0.424706167	2.354569061	+/+	n
COMP.19.17792999.19792999	cis	COMP	ENSG00000105664	19	17792999	19792999	chr19:18792999	ENSG00000130511	SSBP4	trans	Skin_Not_Sun_Exposed_Suprapubic	chr19:18607901:T:C	0.913731	21	0.424706167	2.354569061	+/+	n
COMP.19.17792999.19792999	cis	COMP	ENSG00000105664	19	17792999	19792999	chr19:18792999	ENSG00000130511	SSBP4	trans	Skin_Not_Sun_Exposed_Suprapubic	chr19:18419351:G:T	0.913731	21	0.424706167	2.354569061	+/+	n
COMP.19.17792999.19792999	cis	COMP	ENSG00000105664	19	17792999	19792999	chr19:18792999	ENSG00000130511	SSBP4	trans	Skin_Sun_Exposed_Lower_leg	chr19:18416421:T:C	0.905473	21	1.101478634	0.907180082	+/+	n
COMP.19.17792999.19792999	cis	COMP	ENSG00000105664	19	17792999	19792999	chr19:18792999	ENSG00000130511	SSBP4	trans	Skin_Sun_Exposed_Lower_leg	chr19:18607901:T:C	0.905473	21	1.101478634	0.907180082	+/+	n
COMP.19.17792999.19792999	cis	COMP	ENSG00000105664	19	17792999	19792999	chr19:18792999	ENSG00000130511	SSBP4	trans	Skin_Sun_Exposed_Lower_leg	chr19:17823063:T:C	0.905473	21	1.101478634	0.907180082	+/+	n
COMP.19.17792999.19792999	cis	COMP	ENSG00000105664	19	17792999	19792999	chr19:18792999	ENSG00000130511	SSBP4	trans	Skin_Sun_Exposed_Lower_leg	chr19:18419351:G:T	0.905473	21	1.101478634	0.907180082	+/+	n
CR2.1.195460414.208375012	cis	CR2	ENSG00000117322	1	195460414	208375012	chr1:207423119	ENSG00000196352	CD55	trans	Whole_Blood	chr1:207580000:T:C	0.991468	28	1.647404594	0.607018845	+/+	y
CR2.1.195460414.208375012	cis	CR2	ENSG00000117322	1	195460414	208375012	chr1:207423119	ENSG00000196352	CD55	trans	Whole_Blood	chr1:206913708:G:A	0.991468	28	1.647404594	0.607018845	+/+	y
CR2.1.195460414.208375012	cis	CR2	ENSG00000117322	1	195460414	208375012	chr1:207423119	ENSG00000196352	CD55	trans	Whole_Blood	chr1:207745121:G:C	0.991468	28	1.647404594	0.607018845	+/+	y
CR2.1.195460414.208375012	cis	CR2	ENSG00000117322	1	195460414	208375012	chr1:207423119	ENSG00000196352	CD55	trans	Whole_Blood	chr1:207480956:T:A	0.991468	28	1.647404594	0.607018845	+/+	y
CR2.1.195460414.208375012	cis	CR2	ENSG00000117322	1	195460414	208375012	chr1:207423119	ENSG00000196352	CD55	trans	Whole_Blood	chr1:207182117:A:G	0.991468	28	1.647404594	0.607018845	+/+	y
CR2.1.195460414.208375012	cis	CR2	ENSG00000117322	1	195460414	208375012	chr1:207423119	ENSG00000196352	CD55	trans	Whole_Blood	chr1:207315423:A:G	0.991468	28	1.647404594	0.607018845	+/+	y
CR2.1.195460414.208375012	cis	CR2	ENSG00000117322	1	195460414	208375012	chr1:207480050	ENSG00000196352	CD55	trans	Artery_Aorta	chr1:207282076:G:T	0.9881	132	-0.925120541	-1.081244305	-/-	y
CR2.1.195460414.208375012	cis	CR2	ENSG00000117322	1	195460414	208375012	chr1:207480050	ENSG00000196352	CD55	trans	Artery_Aorta	chr1:207503423:C:T	0.9881	132	-0.925120541	-1.081244305	-/-	y
CR2.1.195460414.208375012	cis	CR2	ENSG00000117322	1	195460414	208375012	chr1:207423119	ENSG00000196352	CD55	trans	Brain_Putamen_basal_ganglia	chr1:207934065:A:G	0.904133	50	-0.672024878	-1.498020174	-/-	y
CR2.1.195460414.208375012	cis	CR2	ENSG00000117322	1	195460414	208375012	chr1:207423119	ENSG00000196352	CD55	trans	Brain_Putamen_basal_ganglia	chr1:207413863:A:C	0.904133	50	-0.672024878	-1.498020174	-/-	y
CR2.1.195460414.208375012	cis	CR2	ENSG00000117322	1	195460414	208375012	chr1:207423119	ENSG00000196352	CD55	trans	Brain_Caudate_basal_ganglia	chr1:207413863:A:C	0.874034	46	-0.75062741	-1.339476825	-/-	y
CR2.1.195460414.208375012	cis	CR2	ENSG00000117322	1	195460414	208375012	chr1:207423119	ENSG00000196352	CD55	trans	Brain_Cortex	chr1:207399097:A:G	0.838475	44	-0.417675713	-2.394218875	-/-	y
CR2.1.195460414.208375012	cis	CR2	ENSG00000117322	1	195460414	208375012	chr1:207480050	ENSG00000196352	CD55	trans	Lung	chr1:207241387:T:C	0.746315	100	0.846034498	1.182017209	+/+	y
CR2.1.195460414.208375012	cis	CR2	ENSG00000117322	1	195460414	208375012	chr1:207480050	ENSG00000203710	CR1	trans	Brain_Hippocampus	chr1:207615924:G:A	0.723771	141	0.645446728	1.549465472	+/+	y
CRTAC1.10.96016354.98788527	cis	CRTAC1	ENSG00000095713	10	96016354	98788527	chr10:97882974	ENSG00000095713	CRTAC1	cis	Artery_Tibial	chr10:97882605:A:C	0.999995	21	0.724948187	1.379408926	+/+	y
CRTAC1.10.96016354.98788527	cis	CRTAC1	ENSG00000095713	10	96016354	98788527	chr10:97882974	ENSG00000095713	CRTAC1	cis	Artery_Tibial	chr10:97836677:G:A	0.999995	21	0.724948187	1.379408926	+/+	y
CRTAC1.10.96016354.98788527	cis	CRTAC1	ENSG00000095713	10	96016354	98788527	chr10:97865562	ENSG00000155252	PI4K2A	trans	Lung	chr10:97646877:T:C	0.747772	173	-3.760722861	-0.265906326	-/-	n
CRTAC1.10.96016354.98788527	cis	CRTAC1	ENSG00000095713	10	96016354	98788527	chr10:97865562	ENSG00000171307	ZDHHC16	trans	Pancreas	chr10:96690537:A:G	0.895888	198	1.752785605	0.570520432	+/+	n
CST3.20.22703686.34564718	cis	CST3	ENSG00000101439	20	22703686	34564718	chr20:23610449	ENSG00000101439	CST3	cis	Skin_Sun_Exposed_Lower_leg	chr20:23196982:C:T	0.95136	200	2.587692795	0.386379715	+/+	y
CST3.20.22703686.34564718	cis	CST3	ENSG00000101439	20	22703686	34564718	chr20:23610449	ENSG00000101439	CST3	cis	Skin_Sun_Exposed_Lower_leg	chr20:23275176:A:G	0.95136	200	2.587692795	0.386379715	+/+	y
CST3.20.22703686.34564718	cis	CST3	ENSG00000101439	20	22703686	34564718	chr20:23610449	ENSG00000101439	CST3	cis	Skin_Sun_Exposed_Lower_leg	chr20:23718586:A:C	0.95136	200	2.587692795	0.386379715	+/+	y
CST3.20.22703686.34564718	cis	CST3	ENSG00000101439	20	22703686	34564718	chr20:23610449	ENSG00000101439	CST3	cis	Skin_Sun_Exposed_Lower_leg	chr20:23641913:A:G	0.95136	200	2.587692795	0.386379715	+/+	y
CST3.20.22703686.34564718	cis	CST3	ENSG00000101439	20	22703686	34564718	chr20:23610449	ENSG00000101439	CST3	cis	Muscle_Skeletal	chr20:23641629:C:G	0.946154	189	-1.71164997	-0.584231604	-/-	y
CST3.20.22703686.34564718	cis	CST3	ENSG00000101439	20	22703686	34564718	chr20:23610449	ENSG00000101439	CST3	cis	Lung	chr20:23641629:C:G	0.946154	193	1.342731917	0.744750302	+/+	y
EFEMP1.2.54840761.56840761	cis	EFEMP1	ENSG00000115380	2	54840761	56840761	chr2:55869757	ENSG00000115380	EFEMP1	cis	Adipose_Subcutaneous	chr2:55499086:G:A	0.997282	118	0.859063142	1.164065467	+/+	y
EFEMP1.2.54840761.56840761	cis	EFEMP1	ENSG00000115380	2	54840761	56840761	chr2:55869757	ENSG00000115380	EFEMP1	cis	Adipose_Subcutaneous	chr2:55885540:A:G	0.997282	118	0.859063142	1.164065467	+/+	y
EFEMP1.2.54840761.56840761	cis	EFEMP1	ENSG00000115380	2	54840761	56840761	chr2:55869757	ENSG00000115380	EFEMP1	cis	Adipose_Subcutaneous	chr2:55884174:T:C	0.997282	118	0.859063142	1.164065467	+/+	y
EFEMP1.2.54840761.56840761	cis	EFEMP1	ENSG00000115380	2	54840761	56840761	chr2:55869757	ENSG00000115380	EFEMP1	cis	Adipose_Subcutaneous	chr2:56217752:A:G	0.997282	118	0.859063142	1.164065467	+/+	y
EFEMP1.2.54840761.56840761	cis	EFEMP1	ENSG00000115380	2	54840761	56840761	chr2:55869757	ENSG00000115380	EFEMP1	cis	Adipose_Subcutaneous	chr2:55313535:G:A	0.997282	118	0.859063142	1.164065467	+/+	y
EFEMP1.2.54840761.56840761	cis	EFEMP1	ENSG00000115380	2	54840761	56840761	chr2:55869757	ENSG00000115380	EFEMP1	cis	Thyroid	chr2:54969820:A:G	0.99538	104	0.352041188	2.840576714	+/+	y
EFEMP1.2.54840761.56840761	cis	EFEMP1	ENSG00000115380	2	54840761	56840761	chr2:55869757	ENSG00000115380	EFEMP1	cis	Thyroid	chr2:55338038:C:G	0.99538	104	0.352041188	2.840576714	+/+	y
EFEMP1.2.54840761.56840761	cis	EFEMP1	ENSG00000115380	2	54840761	56840761	chr2:55869757	ENSG00000115380	EFEMP1	cis	Thyroid	chr2:55853244:A:T	0.99538	104	0.352041188	2.840576714	+/+	y
EFEMP1.2.54840761.56840761	cis	EFEMP1	ENSG00000115380	2	54840761	56840761	chr2:55869757	ENSG00000115380	EFEMP1	cis	Thyroid	chr2:55001811:G:A	0.99538	104	0.352041188	2.840576714	+/+	y
EFEMP1.2.54840761.56840761	cis	EFEMP1	ENSG00000115380	2	54840761	56840761	chr2:55869757	ENSG00000115380	EFEMP1	cis	Adipose_Visceral_Omentum	chr2:55884174:T:C	0.75793	133	1.528621384	0.653658979	+/+	y
ENG.9.109841624.134454074	cis	ENG	ENSG00000106991	9	109841624	134454074	chr9:133266456	ENSG00000175164	ABO	trans	Nerve_Tibial	chr9:132444734:A:T	0.998877	97	-1.168495827	-0.855800132	-/-	y
ENG.9.109841624.134454074	cis	ENG	ENSG00000106991	9	109841624	134454074	chr9:133266456	ENSG00000175164	ABO	trans	Nerve_Tibial	chr9:133220383:C:G	0.998877	97	-1.168495827	-0.855800132	-/-	y
ENG.9.109841624.134454074	cis	ENG	ENSG00000106991	9	109841624	134454074	chr9:133266456	ENSG00000175164	ABO	trans	Nerve_Tibial	chr9:133253171:C:T	0.998877	97	-1.168495827	-0.855800132	-/-	y
ENG.9.109841624.134454074	cis	ENG	ENSG00000106991	9	109841624	134454074	chr9:133266456	ENSG00000175164	ABO	trans	Nerve_Tibial	chr9:133259081:C:A	0.998877	97	-1.168495827	-0.855800132	-/-	y
ENG.9.109841624.134454074	cis	ENG	ENSG00000106991	9	109841624	134454074	chr9:133266456	ENSG00000175164	ABO	trans	Nerve_Tibial	chr9:133276354:T:C	0.998877	97	-1.168495827	-0.855800132	-/-	y
ENG.9.109841624.134454074	cis	ENG	ENSG00000106991	9	109841624	134454074	chr9:133266456	ENSG00000175164	ABO	trans	Nerve_Tibial	chr9:133593456:T:TC	0.998877	97	-1.168495827	-0.855800132	-/-	y
ENG.9.109841624.134454074	cis	ENG	ENSG00000106991	9	109841624	134454074	chr9:133257230	ENSG00000175164	ABO	trans	Brain_Anterior_cingulate_cortex_BA24	chr9:133274987:A:G	0.996405	157	0.478635542	2.089253833	+/+	y
ENG.9.109841624.134454074	cis	ENG	ENSG00000106991	9	109841624	134454074	chr9:133257230	ENSG00000175164	ABO	trans	Brain_Anterior_cingulate_cortex_BA24	chr9:133253728:T:A	0.996405	157	0.478635542	2.089253833	+/+	y
ENG.9.109841624.134454074	cis	ENG	ENSG00000106991	9	109841624	134454074	chr9:133257230	ENSG00000175164	ABO	trans	Brain_Frontal_Cortex_BA9	chr9:133266772:T:C	0.995838	159	0.576230813	1.74233069	+/+	y
ENG.9.109841624.134454074	cis	ENG	ENSG00000106991	9	109841624	134454074	chr9:133257230	ENSG00000175164	ABO	trans	Brain_Frontal_Cortex_BA9	chr9:133252942:C:T	0.995838	159	0.576230813	1.74233069	+/+	y
ENG.9.109841624.134454074	cis	ENG	ENSG00000106991	9	109841624	134454074	chr9:133257230	ENSG00000175164	ABO	trans	Brain_Frontal_Cortex_BA9	chr9:132370264:G:GCTAGA	0.995838	159	0.576230813	1.74233069	+/+	y
ENG.9.109841624.134454074	cis	ENG	ENSG00000106991	9	109841624	134454074	chr9:133257230	ENSG00000175164	ABO	trans	Thyroid	chr9:133018743:T:C	0.993263	105	0.659294499	1.516772856	+/+	y
ENG.9.109841624.134454074	cis	ENG	ENSG00000106991	9	109841624	134454074	chr9:133257230	ENSG00000175164	ABO	trans	Thyroid	chr9:133262254:T:C	0.993263	105	0.659294499	1.516772856	+/+	y
ENG.9.109841624.134454074	cis	ENG	ENSG00000106991	9	109841624	134454074	chr9:133257230	ENSG00000175164	ABO	trans	Thyroid	chr9:133191307:C:T	0.993263	105	0.659294499	1.516772856	+/+	y
ENG.9.109841624.134454074	cis	ENG	ENSG00000106991	9	109841624	134454074	chr9:133257230	ENSG00000175164	ABO	trans	Thyroid	chr9:133274987:A:G	0.993263	105	0.659294499	1.516772856	+/+	y
ENG.9.109841624.134454074	cis	ENG	ENSG00000106991	9	109841624	134454074	chr9:133257230	ENSG00000175164	ABO	trans	Thyroid	chr9:133337361:T:A	0.993263	105	0.659294499	1.516772856	+/+	y
ENG.9.109841624.134454074	cis	ENG	ENSG00000106991	9	109841624	134454074	chr9:133257230	ENSG00000175164	ABO	trans	Thyroid	chr9:134194285:T:TTGG	0.993263	105	0.659294499	1.516772856	+/+	y
ENG.9.109841624.134454074	cis	ENG	ENSG00000106991	9	109841624	134454074	chr9:133257230	ENSG00000175164	ABO	trans	Thyroid	chr9:133381608:A:G	0.993263	105	0.659294499	1.516772856	+/+	y
ENG.9.109841624.134454074	cis	ENG	ENSG00000106991	9	109841624	134454074	chr9:133257230	ENSG00000175164	ABO	trans	Brain_Cortex	chr9:133255801:T:C	0.993037	141	0.710221104	1.408236847	+/+	y
ENG.9.109841624.134454074	cis	ENG	ENSG00000106991	9	109841624	134454074	chr9:133257230	ENSG00000175164	ABO	trans	Brain_Cortex	chr9:133265724:C:T	0.993037	141	0.710221104	1.408236847	+/+	y
ENG.9.109841624.134454074	cis	ENG	ENSG00000106991	9	109841624	134454074	chr9:133266456	ENSG00000175164	ABO	trans	Spleen	chr9:132462416:G:C	0.985984	126	-0.750159504	-1.33304795	-/-	y
ENG.9.109841624.134454074	cis	ENG	ENSG00000106991	9	109841624	134454074	chr9:133266456	ENSG00000175164	ABO	trans	Spleen	chr9:133252569:C:A	0.985984	126	-0.750159504	-1.33304795	-/-	y
ENG.9.109841624.134454074	cis	ENG	ENSG00000106991	9	109841624	134454074	chr9:133266456	ENSG00000175164	ABO	trans	Spleen	chr9:133274306:A:G	0.985984	126	-0.750159504	-1.33304795	-/-	y
ENG.9.109841624.134454074	cis	ENG	ENSG00000106991	9	109841624	134454074	chr9:133266456	ENSG00000175164	ABO	trans	Spleen	chr9:133276354:T:C	0.985984	126	-0.750159504	-1.33304795	-/-	y
ENG.9.109841624.134454074	cis	ENG	ENSG00000106991	9	109841624	134454074	chr9:133266456	ENSG00000175164	ABO	trans	Spleen	chr9:133334634:C:A	0.985984	126	-0.750159504	-1.33304795	-/-	y
ENG.9.109841624.134454074	cis	ENG	ENSG00000106991	9	109841624	134454074	chr9:133266456	ENSG00000175164	ABO	trans	Spleen	chr9:133484506:G:A	0.985984	126	-0.750159504	-1.33304795	-/-	y
ENG.9.109841624.134454074	cis	ENG	ENSG00000106991	9	109841624	134454074	chr9:133266456	ENSG00000175164	ABO	trans	Spleen	chr9:133826997:T:C	0.985984	126	-0.750159504	-1.33304795	-/-	y
ENG.9.109841624.134454074	cis	ENG	ENSG00000106991	9	109841624	134454074	chr9:133266456	ENSG00000175164	ABO	trans	Spleen	chr9:134020001:T:C	0.985984	126	-0.750159504	-1.33304795	-/-	y
ENG.9.109841624.134454074	cis	ENG	ENSG00000106991	9	109841624	134454074	chr9:133257230	ENSG00000175164	ABO	trans	Nerve_Tibial	chr9:133220383:C:G	0.982653	102	0.641786472	1.558150636	+/+	y
ENG.9.109841624.134454074	cis	ENG	ENSG00000106991	9	109841624	134454074	chr9:133257230	ENSG00000175164	ABO	trans	Nerve_Tibial	chr9:133276354:T:C	0.982653	102	0.641786472	1.558150636	+/+	y
ENG.9.109841624.134454074	cis	ENG	ENSG00000106991	9	109841624	134454074	chr9:133257230	ENSG00000175164	ABO	trans	Nerve_Tibial	chr9:133593456:T:TC	0.982653	102	0.641786472	1.558150636	+/+	y
ENG.9.109841624.134454074	cis	ENG	ENSG00000106991	9	109841624	134454074	chr9:133257230	ENSG00000175164	ABO	trans	Nerve_Tibial	chr9:132444734:A:T	0.982653	102	0.641786472	1.558150636	+/+	y
ENG.9.109841624.134454074	cis	ENG	ENSG00000106991	9	109841624	134454074	chr9:133257230	ENSG00000175164	ABO	trans	Nerve_Tibial	chr9:133253171:C:T	0.982653	102	0.641786472	1.558150636	+/+	y
ENG.9.109841624.134454074	cis	ENG	ENSG00000106991	9	109841624	134454074	chr9:133257230	ENSG00000175164	ABO	trans	Nerve_Tibial	chr9:133259081:C:A	0.982653	102	0.641786472	1.558150636	+/+	y
ENG.9.109841624.134454074	cis	ENG	ENSG00000106991	9	109841624	134454074	chr9:133257230	ENSG00000175164	ABO	trans	Stomach	chr9:133258643:A:G	0.982652	148	0.850993048	1.175097738	+/+	y
ENG.9.109841624.134454074	cis	ENG	ENSG00000106991	9	109841624	134454074	chr9:133257230	ENSG00000175164	ABO	trans	Stomach	chr9:133253171:C:T	0.982652	148	0.850993048	1.175097738	+/+	y
ENG.9.109841624.134454074	cis	ENG	ENSG00000106991	9	109841624	134454074	chr9:133257230	ENSG00000175164	ABO	trans	Stomach	chr9:133593456:T:TC	0.982652	148	0.850993048	1.175097738	+/+	y
ENG.9.109841624.134454074	cis	ENG	ENSG00000106991	9	109841624	134454074	chr9:133257230	ENSG00000175164	ABO	trans	Skin_Sun_Exposed_Lower_leg	chr9:132833541:A:G	0.839435	98	0.479805118	2.084179517	+/+	y
ENG.9.109841624.134454074	cis	ENG	ENSG00000106991	9	109841624	134454074	chr9:133257230	ENSG00000175164	ABO	trans	Skin_Sun_Exposed_Lower_leg	chr9:132996132:T:C	0.839435	98	0.479805118	2.084179517	+/+	y
ENG.9.109841624.134454074	cis	ENG	ENSG00000106991	9	109841624	134454074	chr9:133257230	ENSG00000175164	ABO	trans	Skin_Sun_Exposed_Lower_leg	chr9:133233778:T:C	0.839435	98	0.479805118	2.084179517	+/+	y
ENG.9.109841624.134454074	cis	ENG	ENSG00000106991	9	109841624	134454074	chr9:133257230	ENSG00000175164	ABO	trans	Skin_Sun_Exposed_Lower_leg	chr9:133252613:C:G	0.839435	98	0.479805118	2.084179517	+/+	y
ENG.9.109841624.134454074	cis	ENG	ENSG00000106991	9	109841624	134454074	chr9:133257230	ENSG00000175164	ABO	trans	Skin_Sun_Exposed_Lower_leg	chr9:133274987:A:G	0.839435	98	0.479805118	2.084179517	+/+	y
ENG.9.109841624.134454074	cis	ENG	ENSG00000106991	9	109841624	134454074	chr9:133257230	ENSG00000175164	ABO	trans	Skin_Sun_Exposed_Lower_leg	chr9:133381608:A:G	0.839435	98	0.479805118	2.084179517	+/+	y
ENG.9.109841624.134454074	cis	ENG	ENSG00000106991	9	109841624	134454074	chr9:133257230	ENSG00000175164	ABO	trans	Skin_Sun_Exposed_Lower_leg	chr9:133593456:T:TC	0.839435	98	0.479805118	2.084179517	+/+	y
ENG.9.109841624.134454074	cis	ENG	ENSG00000106991	9	109841624	134454074	chr9:133257230	ENSG00000175164	ABO	trans	Skin_Sun_Exposed_Lower_leg	chr9:133765276:C:T	0.839435	98	0.479805118	2.084179517	+/+	y
ENG.9.109841624.134454074	cis	ENG	ENSG00000106991	9	109841624	134454074	chr9:133257230	ENSG00000175164	ABO	trans	Ovary	chr9:133015880:G:A	0.775272	166	1.088382875	0.921317187	+/+	y
ENG.9.109841624.134454074	cis	ENG	ENSG00000106991	9	109841624	134454074	chr9:133257230	ENSG00000175164	ABO	trans	Ovary	chr9:133259081:C:A	0.775272	166	1.088382875	0.921317187	+/+	y
ENG.9.109841624.134454074	cis	ENG	ENSG00000106991	9	109841624	134454074	chr9:133257230	ENSG00000175164	ABO	trans	Prostate	chr9:133252613:C:G	0.713045	146	0.8480852	1.217792557	+/+	y
ENG.9.109841624.134454074	cis	ENG	ENSG00000106991	9	109841624	134454074	chr9:133257230	ENSG00000175164	ABO	trans	Prostate	chr9:133258308:C:A	0.713045	146	0.8480852	1.217792557	+/+	y
ENG.9.109841624.134454074	cis	ENG	ENSG00000106991	9	109841624	134454074	chr9:127838998	ENSG00000106992	AK1	trans	Liver	chr9:127838998:T:C	0.982719	34	0.966596354	1.034558375	+/+	y
ENG.9.109841624.134454074	cis	ENG	ENSG00000106991	9	109841624	134454074	chr9:127838998	ENSG00000106991	ENG	cis	Artery_Tibial	chr9:127329763:A:G	0.999728	32	1.433613137	0.697538256	+/+	y
ENG.9.109841624.134454074	cis	ENG	ENSG00000106991	9	109841624	134454074	chr9:127838998	ENSG00000106991	ENG	cis	Artery_Tibial	chr9:127511179:A:G	0.999728	32	1.433613137	0.697538256	+/+	y
ENG.9.109841624.134454074	cis	ENG	ENSG00000106991	9	109841624	134454074	chr9:127838998	ENSG00000106991	ENG	cis	Artery_Tibial	chr9:127838998:T:C	0.999728	32	1.433613137	0.697538256	+/+	y
ENG.9.109841624.134454074	cis	ENG	ENSG00000106991	9	109841624	134454074	chr9:127838998	ENSG00000106991	ENG	cis	Thyroid	chr9:127838998:T:C	0.999222	30	1.040078343	0.96146594	+/+	y
ENG.9.109841624.134454074	cis	ENG	ENSG00000106991	9	109841624	134454074	chr9:127838998	ENSG00000106991	ENG	cis	Cells_Cultured_fibroblasts	chr9:127838998:T:C	0.986906	33	2.09907451	0.476399355	+/+	y
ENG.9.109841624.134454074	cis	ENG	ENSG00000106991	9	109841624	134454074	chr9:127838998	ENSG00000167103	PIP5KL1	trans	Heart_Left_Ventricle	chr9:127957572:T:C	0.892409	32	0.862030336	1.159983251	+/+	n
ENG.9.109841624.134454074	cis	ENG	ENSG00000106991	9	109841624	134454074	chr9:127838998	ENSG00000167103	PIP5KL1	trans	Heart_Left_Ventricle	chr9:127974971:C:T	0.892409	32	0.862030336	1.159983251	+/+	n
ENG.9.109841624.134454074	cis	ENG	ENSG00000106991	9	109841624	134454074	chr9:127838998	ENSG00000167103	PIP5KL1	trans	Heart_Left_Ventricle	chr9:128006131:T:C	0.892409	32	0.862030336	1.159983251	+/+	n
ENG.9.109841624.134454074	cis	ENG	ENSG00000106991	9	109841624	134454074	chr9:113614713	ENSG00000148225	WDR31	trans	Skin_Sun_Exposed_Lower_leg	chr9:113275614:T:C	0.873564	5	-2.377644678	-0.420588917	-/-	n
ENG.9.109841624.134454074	cis	ENG	ENSG00000106991	9	109841624	134454074	chr9:113614713	ENSG00000148225	WDR31	trans	Skin_Sun_Exposed_Lower_leg	chr9:113340507:G:C	0.873564	5	-2.377644678	-0.420588917	-/-	n
ENG.9.109841624.134454074	cis	ENG	ENSG00000106991	9	109841624	134454074	chr9:113614713	ENSG00000148225	WDR31	trans	Skin_Sun_Exposed_Lower_leg	chr9:112901850:G:A	0.873564	5	-2.377644678	-0.420588917	-/-	n
ENG.9.109841624.134454074	cis	ENG	ENSG00000106991	9	109841624	134454074	chr9:113614713	ENSG00000148225	WDR31	trans	Skin_Sun_Exposed_Lower_leg	chr9:113249399:C:T	0.873564	5	-2.377644678	-0.420588917	-/-	n
F11.13.111471458.113471458	trans	F11	ENSG00000088926	13	111471458	113471458	chr13:112471458	ENSG00000126217	MCF2L	trans	Whole_Blood	chr13:112987170:T:C	0.739986	3	-1.919207031	-0.4713641	-/-	n
F11.13.111471458.113471458	trans	F11	ENSG00000088926	13	111471458	113471458	chr13:112471458	ENSG00000126217	MCF2L	trans	Whole_Blood	chr13:113082229:T:C	0.739986	3	-1.919207031	-0.4713641	-/-	n
F11.4.183786964.190641070	cis	F11	ENSG00000088926	4	183786964	190641070	chr4:186268172	ENSG00000145476	CYP4V2	trans	Liver	chr4:186191678:T:C	0.999738	36	-0.65176637	-1.534292634	-/-	y
F11.4.183786964.190641070	cis	F11	ENSG00000088926	4	183786964	190641070	chr4:186268172	ENSG00000145476	CYP4V2	trans	Liver	chr4:186200855:A:C	0.999738	36	-0.65176637	-1.534292634	-/-	y
F11.4.183786964.190641070	cis	F11	ENSG00000088926	4	183786964	190641070	chr4:186268172	ENSG00000145476	CYP4V2	trans	Liver	chr4:186284775:C:T	0.999738	36	-0.65176637	-1.534292634	-/-	y
F11.4.183786964.190641070	cis	F11	ENSG00000088926	4	183786964	190641070	chr4:186268172	ENSG00000145476	CYP4V2	trans	Pituitary	chr4:186199543:A:G	0.792874	38	-0.685637185	-1.460104656	-/-	y
F11.4.183786964.190641070	cis	F11	ENSG00000088926	4	183786964	190641070	chr4:186268172	ENSG00000145476	CYP4V2	trans	Pituitary	chr4:186200855:A:C	0.792874	38	-0.685637185	-1.460104656	-/-	y
F11.4.183786964.190641070	cis	F11	ENSG00000088926	4	183786964	190641070	chr4:186268172	ENSG00000145476	CYP4V2	trans	Pituitary	chr4:186320411:A:G	0.792874	38	-0.685637185	-1.460104656	-/-	y
F7.13.111469000.114776328	cis	F7	ENSG00000057593	13	111469000	114776328	chr13:113118518	ENSG00000153531	ADPRHL1	trans	Brain_Hypothalamus	chr13:113099137:A:G	0.953404	18	0.434270941	2.388436633	+/+	y
F7.13.111469000.114776328	cis	F7	ENSG00000057593	13	111469000	114776328	chr13:112990338	ENSG00000153531	ADPRHL1	trans	Brain_Hypothalamus	chr13:113099137:A:G	0.952594	23	0.427734408	2.438998928	+/+	y
F7.13.111469000.114776328	cis	F7	ENSG00000057593	13	111469000	114776328	chr13:113081812	ENSG00000153531	ADPRHL1	trans	Brain_Hypothalamus	chr13:113099137:A:G	0.9111	59	0.71446231	1.486326755	+/+	y
F7.13.111469000.114776328	cis	F7	ENSG00000057593	13	111469000	114776328	chr13:113115325	ENSG00000057593	F7	cis	Brain_Nucleus_accumbens_basal_ganglia	chr13:113100723:G:A	0.999887	275	1.599336103	0.625259452	+/+	y
F7.13.111469000.114776328	cis	F7	ENSG00000057593	13	111469000	114776328	chr13:113118518	ENSG00000057593	F7	cis	Liver	chr13:113103654:A:G	0.9896	17	0.662132805	1.508269782	+/+	y
F7.13.111469000.114776328	cis	F7	ENSG00000057593	13	111469000	114776328	chr13:112990338	ENSG00000057593	F7	cis	Liver	chr13:113103654:A:G	0.989185	22	0.64868925	1.539503768	+/+	y
F7.13.111469000.114776328	cis	F7	ENSG00000057593	13	111469000	114776328	chr13:113081812	ENSG00000057593	F7	cis	Liver	chr13:113103654:A:G	0.983934	59	1.050910789	0.949962591	+/+	y
F7.13.111469000.114776328	cis	F7	ENSG00000057593	13	111469000	114776328	chr13:113115325	ENSG00000057593	F7	cis	Pituitary	chr13:113105441:T:G	0.965371	269	1.263876365	0.791242047	+/+	y
F7.13.111469000.114776328	cis	F7	ENSG00000057593	13	111469000	114776328	chr13:113118518	ENSG00000057593	F7	cis	Breast_Mammary_Tissue	chr13:113126596:C:T	0.930201	18	0.749300129	1.337635885	+/+	y
F7.13.111469000.114776328	cis	F7	ENSG00000057593	13	111469000	114776328	chr13:112990338	ENSG00000057593	F7	cis	Breast_Mammary_Tissue	chr13:113126596:C:T	0.929859	23	0.732965182	1.366485147	+/+	y
F7.13.111469000.114776328	cis	F7	ENSG00000057593	13	111469000	114776328	chr13:113081812	ENSG00000057593	F7	cis	Breast_Mammary_Tissue	chr13:113126596:C:T	0.915512	59	1.201925323	0.834012188	+/+	y
F7.13.111469000.114776328	cis	F7	ENSG00000057593	13	111469000	114776328	chr13:113115325	ENSG00000057593	F7	cis	Ovary	chr13:113102878:A:C	0.912502	310	1.149712727	0.86978511	+/+	y
F7.13.111469000.114776328	cis	F7	ENSG00000057593	13	111469000	114776328	chr13:113115325	ENSG00000057593	F7	cis	Stomach	chr13:113105516:TTCCTATATCC:T	0.893084	273	1.663467528	0.601227469	+/+	y
F7.13.111469000.114776328	cis	F7	ENSG00000057593	13	111469000	114776328	chr13:113115325	ENSG00000057593	F7	cis	Cells_Cultured_fibroblasts	chr13:113098517:G:A	0.792901	254	1.532377759	0.652580602	+/+	y
F7.13.111469000.114776328	cis	F7	ENSG00000057593	13	111469000	114776328	chr13:113115325	ENSG00000057593	F7	cis	Cells_Cultured_fibroblasts	chr13:113292717:T:G	0.792901	254	1.532377759	0.652580602	+/+	y
F7.13.111469000.114776328	cis	F7	ENSG00000057593	13	111469000	114776328	chr13:113115325	ENSG00000057593	F7	cis	Cells_Cultured_fibroblasts	chr13:113604946:G:A	0.792901	254	1.532377759	0.652580602	+/+	y
F7.13.111469000.114776328	cis	F7	ENSG00000057593	13	111469000	114776328	chr13:113115325	ENSG00000057593	F7	cis	Brain_Caudate_basal_ganglia	chr13:113098517:G:A	0.792377	282	1.718900541	0.581806786	+/+	y
F7.13.111469000.114776328	cis	F7	ENSG00000057593	13	111469000	114776328	chr13:113115325	ENSG00000057593	F7	cis	Colon_Sigmoid	chr13:113098517:G:A	0.788742	273	1.496769098	0.670546452	+/+	y
F7.13.111469000.114776328	cis	F7	ENSG00000057593	13	111469000	114776328	chr13:113115325	ENSG00000126217	MCF2L	trans	Brain_Hippocampus	chr13:113048433:T:C	0.852206	283	-1.818669841	-0.550862896	-/-	y
F7.13.111469000.114776328	cis	F7	ENSG00000057593	13	111469000	114776328	chr13:113115325	ENSG00000126217	MCF2L	trans	Brain_Hippocampus	chr13:113061473:C:A	0.852206	283	-1.818669841	-0.550862896	-/-	y
FCGR2A.1.151821362.168458897	cis	FCGR2A	ENSG00000143226	1	151821362	168458897	chr1:161323706	ENSG00000158869	FCER1G	trans	Brain_Nucleus_accumbens_basal_ganglia	chr1:161216523:T:C	0.750402	461	-2.35760182	-0.424366763	-/-	n
FCGR2A.1.151821362.168458897	cis	FCGR2A	ENSG00000143226	1	151821362	168458897	chr1:161323706	ENSG00000162747	FCGR3B	trans	Adrenal_Gland	chr1:161411391:C:T	0.999854	515	-0.611924879	-1.634187935	-/-	y
FCGR2A.1.151821362.168458897	cis	FCGR2A	ENSG00000143226	1	151821362	168458897	chr1:161323706	ENSG00000162747	FCGR3B	trans	Adrenal_Gland	chr1:161530340:G:A	0.999854	515	-0.611924879	-1.634187935	-/-	y
FCGR2A.1.151821362.168458897	cis	FCGR2A	ENSG00000143226	1	151821362	168458897	chr1:161507238	ENSG00000162747	FCGR3B	trans	Adrenal_Gland	chr1:161411391:C:T	0.992173	515	-0.658203273	-1.520251037	-/-	y
FCGR2A.1.151821362.168458897	cis	FCGR2A	ENSG00000143226	1	151821362	168458897	chr1:161507238	ENSG00000162747	FCGR3B	trans	Adrenal_Gland	chr1:161530340:G:A	0.992173	515	-0.658203273	-1.520251037	-/-	y
FCGR2A.1.151821362.168458897	cis	FCGR2A	ENSG00000143226	1	151821362	168458897	chr1:161994126	ENSG00000162747	FCGR3B	trans	Adrenal_Gland	chr1:161411391:C:T	0.968959	454	-0.567204003	-1.748987995	-/-	y
FCGR2A.1.151821362.168458897	cis	FCGR2A	ENSG00000143226	1	151821362	168458897	chr1:161994126	ENSG00000162747	FCGR3B	trans	Adrenal_Gland	chr1:161530340:G:A	0.968959	454	-0.567204003	-1.748987995	-/-	y
FCGR2A.1.151821362.168458897	cis	FCGR2A	ENSG00000143226	1	151821362	168458897	chr1:161514409	ENSG00000143252	SDHC	trans	Artery_Tibial	chr1:161016799:C:G	0.996029	327	-1.942707311	-0.514762966	-/-	y
FCGR2A.1.151821362.168458897	cis	FCGR2A	ENSG00000143226	1	151821362	168458897	chr1:161514409	ENSG00000143252	SDHC	trans	Artery_Tibial	chr1:161377645:T:G	0.996029	327	-1.942707311	-0.514762966	-/-	y
FCGR2A.1.151821362.168458897	cis	FCGR2A	ENSG00000143226	1	151821362	168458897	chr1:161514409	ENSG00000143252	SDHC	trans	Artery_Tibial	chr1:161428411:T:A	0.996029	327	-1.942707311	-0.514762966	-/-	y
FCGR2A.1.151821362.168458897	cis	FCGR2A	ENSG00000143226	1	151821362	168458897	chr1:161503335	ENSG00000143252	SDHC	trans	Esophagus_Muscularis	chr1:161348882:A:AAAAAGTCTATTTGACTTTTTCCTAT	0.941733	511	-2.569989937	-0.389251145	-/-	y
FCGR2A.1.151821362.168458897	cis	FCGR2A	ENSG00000143226	1	151821362	168458897	chr1:161503335	ENSG00000143252	SDHC	trans	Esophagus_Muscularis	chr1:161418623:C:A	0.941733	511	-2.569989937	-0.389251145	-/-	y
FCGR2A.1.151821362.168458897	cis	FCGR2A	ENSG00000143226	1	151821362	168458897	chr1:161503335	ENSG00000143252	SDHC	trans	Esophagus_Muscularis	chr1:160773974:A:G	0.941733	511	-2.569989937	-0.389251145	-/-	y
FCGR2A.1.151821362.168458897	cis	FCGR2A	ENSG00000143226	1	151821362	168458897	chr1:161503335	ENSG00000143252	SDHC	trans	Esophagus_Muscularis	chr1:161221506:C:T	0.941733	511	-2.569989937	-0.389251145	-/-	y
FCGR2A.1.151821362.168458897	cis	FCGR2A	ENSG00000143226	1	151821362	168458897	chr1:161503335	ENSG00000143252	SDHC	trans	Skin_Not_Sun_Exposed_Suprapubic	chr1:161418623:C:A	0.79022	543	-2.479381989	-0.407611691	-/-	y
FCGR2A.1.151821362.168458897	cis	FCGR2A	ENSG00000143226	1	151821362	168458897	chr1:161503335	ENSG00000143252	SDHC	trans	Skin_Not_Sun_Exposed_Suprapubic	chr1:161323200:A:G	0.79022	543	-2.479381989	-0.407611691	-/-	y
FCGR2A.1.151821362.168458897	cis	FCGR2A	ENSG00000143226	1	151821362	168458897	chr1:161503335	ENSG00000143252	SDHC	trans	Skin_Not_Sun_Exposed_Suprapubic	chr1:161348882:A:AAAAAGTCTATTTGACTTTTTCCTAT	0.79022	543	-2.479381989	-0.407611691	-/-	y
FCGR2A.1.151821362.168458897	cis	FCGR2A	ENSG00000143226	1	151821362	168458897	chr1:161503335	ENSG00000143222	UFC1	trans	Brain_Cerebellar_Hemisphere	chr1:160645750:T:C	0.95416	557	1.948862699	0.513119814	+/+	n
FCGR2A.1.151821362.168458897	cis	FCGR2A	ENSG00000143226	1	151821362	168458897	chr1:161503335	ENSG00000143222	UFC1	trans	Brain_Cerebellar_Hemisphere	chr1:161487626:G:A	0.95416	557	1.948862699	0.513119814	+/+	n
FCGR3B.1.152010984.166414501	cis	FCGR3B	ENSG00000162747	1	152010984	166414501	chr1:162594672	ENSG00000162733	DDR2	trans	Artery_Aorta	chr1:162155478:A:G	0.744244	205	2.43079486	0.411395224	+/+	n
FCGR3B.1.152010984.166414501	cis	FCGR3B	ENSG00000162747	1	152010984	166414501	chr1:161642439	ENSG00000143226	FCGR2A	trans	Thyroid	chr1:161499981:A:T	0.892574	516	-4.196351472	-0.238302251	-/-	y
FCGR3B.1.152010984.166414501	cis	FCGR3B	ENSG00000162747	1	152010984	166414501	chr1:161642439	ENSG00000143226	FCGR2A	trans	Thyroid	chr1:161648997:C:G	0.892574	516	-4.196351472	-0.238302251	-/-	y
FCGR3B.1.152010984.166414501	cis	FCGR3B	ENSG00000162747	1	152010984	166414501	chr1:161546669	ENSG00000072694	FCGR2B	trans	Artery_Tibial	chr1:161605303:G:T	0.856949	121	-1.3928012	-0.726628894	-/-	y
FCGR3B.1.152010984.166414501	cis	FCGR3B	ENSG00000162747	1	152010984	166414501	chr1:161546669	ENSG00000072694	FCGR2B	trans	Artery_Tibial	chr1:162021013:T:G	0.856949	121	-1.3928012	-0.726628894	-/-	y
FCGR3B.1.152010984.166414501	cis	FCGR3B	ENSG00000162747	1	152010984	166414501	chr1:162098251	ENSG00000072694	FCGR2B	trans	Artery_Tibial	chr1:161605303:G:T	0.835882	100	-1.374966092	-0.738867094	-/-	y
FCGR3B.1.152010984.166414501	cis	FCGR3B	ENSG00000162747	1	152010984	166414501	chr1:162098251	ENSG00000072694	FCGR2B	trans	Artery_Tibial	chr1:162021013:T:G	0.835882	100	-1.374966092	-0.738867094	-/-	y
FCGR3B.1.152010984.166414501	cis	FCGR3B	ENSG00000162747	1	152010984	166414501	chr1:161703892	ENSG00000072694	FCGR2B	trans	Whole_Blood	chr1:160715585:G:T	0.81989	115	2.576251828	0.388128583	+/+	y
FCGR3B.1.152010984.166414501	cis	FCGR3B	ENSG00000162747	1	152010984	166414501	chr1:161703892	ENSG00000072694	FCGR2B	trans	Whole_Blood	chr1:161543587:C:A	0.81989	115	2.576251828	0.388128583	+/+	y
FCGR3B.1.152010984.166414501	cis	FCGR3B	ENSG00000162747	1	152010984	166414501	chr1:161703892	ENSG00000072694	FCGR2B	trans	Whole_Blood	chr1:161544969:CAG:C	0.81989	115	2.576251828	0.388128583	+/+	y
FCGR3B.1.152010984.166414501	cis	FCGR3B	ENSG00000162747	1	152010984	166414501	chr1:161703892	ENSG00000072694	FCGR2B	trans	Whole_Blood	chr1:161564827:C:T	0.81989	115	2.576251828	0.388128583	+/+	y
FCGR3B.1.152010984.166414501	cis	FCGR3B	ENSG00000162747	1	152010984	166414501	chr1:161703892	ENSG00000072694	FCGR2B	trans	Whole_Blood	chr1:161595976:T:A	0.81989	115	2.576251828	0.388128583	+/+	y
FCGR3B.1.152010984.166414501	cis	FCGR3B	ENSG00000162747	1	152010984	166414501	chr1:161703892	ENSG00000072694	FCGR2B	trans	Whole_Blood	chr1:161604758:A:G	0.81989	115	2.576251828	0.388128583	+/+	y
FCGR3B.1.152010984.166414501	cis	FCGR3B	ENSG00000162747	1	152010984	166414501	chr1:161703892	ENSG00000072694	FCGR2B	trans	Whole_Blood	chr1:161624168:T:C	0.81989	115	2.576251828	0.388128583	+/+	y
FCGR3B.1.152010984.166414501	cis	FCGR3B	ENSG00000162747	1	152010984	166414501	chr1:161703892	ENSG00000072694	FCGR2B	trans	Whole_Blood	chr1:161630864:C:A	0.81989	115	2.576251828	0.388128583	+/+	y
FCGR3B.1.152010984.166414501	cis	FCGR3B	ENSG00000162747	1	152010984	166414501	chr1:161703892	ENSG00000072694	FCGR2B	trans	Whole_Blood	chr1:161637491:A:G	0.81989	115	2.576251828	0.388128583	+/+	y
FCGR3B.1.152010984.166414501	cis	FCGR3B	ENSG00000162747	1	152010984	166414501	chr1:161703892	ENSG00000072694	FCGR2B	trans	Whole_Blood	chr1:161643049:G:A	0.81989	115	2.576251828	0.388128583	+/+	y
FCGR3B.1.152010984.166414501	cis	FCGR3B	ENSG00000162747	1	152010984	166414501	chr1:161703892	ENSG00000072694	FCGR2B	trans	Whole_Blood	chr1:162324280:A:G	0.81989	115	2.576251828	0.388128583	+/+	y
FCGR3B.1.152010984.166414501	cis	FCGR3B	ENSG00000162747	1	152010984	166414501	chr1:161523389	ENSG00000072694	FCGR2B	trans	Artery_Tibial	chr1:161605303:G:T	0.819849	112	-1.366441786	-0.742799502	-/-	y
FCGR3B.1.152010984.166414501	cis	FCGR3B	ENSG00000162747	1	152010984	166414501	chr1:161523389	ENSG00000072694	FCGR2B	trans	Artery_Tibial	chr1:162021013:T:G	0.819849	112	-1.366441786	-0.742799502	-/-	y
FCGR3B.1.152010984.166414501	cis	FCGR3B	ENSG00000162747	1	152010984	166414501	chr1:161527015	ENSG00000072694	FCGR2B	trans	Artery_Tibial	chr1:161605303:G:T	0.722874	116	-1.370403838	-0.734902585	-/-	y
FCGR3B.1.152010984.166414501	cis	FCGR3B	ENSG00000162747	1	152010984	166414501	chr1:161527015	ENSG00000072694	FCGR2B	trans	Artery_Tibial	chr1:162021013:T:G	0.722874	116	-1.370403838	-0.734902585	-/-	y
FCGR3B.1.152010984.166414501	cis	FCGR3B	ENSG00000162747	1	152010984	166414501	chr1:161523389	ENSG00000203747	FCGR3A	trans	Skin_Not_Sun_Exposed_Suprapubic	chr1:161620918:G:GA	0.702341	113	-0.573480812	-1.74373904	-/-	y
FCGR3B.1.152010984.166414501	cis	FCGR3B	ENSG00000162747	1	152010984	166414501	chr1:162098251	ENSG00000162747	FCGR3B	cis	Whole_Blood	chr1:161221891:T:G	0.980811	101	1.556761795	0.642340566	+/+	y
FCGR3B.1.152010984.166414501	cis	FCGR3B	ENSG00000162747	1	152010984	166414501	chr1:162098251	ENSG00000162747	FCGR3B	cis	Whole_Blood	chr1:161532142:A:G	0.980811	101	1.556761795	0.642340566	+/+	y
FCGR3B.1.152010984.166414501	cis	FCGR3B	ENSG00000162747	1	152010984	166414501	chr1:162098251	ENSG00000162747	FCGR3B	cis	Whole_Blood	chr1:161568056:G:T	0.980811	101	1.556761795	0.642340566	+/+	y
FCGR3B.1.152010984.166414501	cis	FCGR3B	ENSG00000162747	1	152010984	166414501	chr1:162098251	ENSG00000162747	FCGR3B	cis	Whole_Blood	chr1:161594882:C:T	0.980811	101	1.556761795	0.642340566	+/+	y
FCGR3B.1.152010984.166414501	cis	FCGR3B	ENSG00000162747	1	152010984	166414501	chr1:162098251	ENSG00000162747	FCGR3B	cis	Whole_Blood	chr1:161597246:G:A	0.980811	101	1.556761795	0.642340566	+/+	y
FCGR3B.1.152010984.166414501	cis	FCGR3B	ENSG00000162747	1	152010984	166414501	chr1:162098251	ENSG00000162747	FCGR3B	cis	Whole_Blood	chr1:161610223:T:C	0.980811	101	1.556761795	0.642340566	+/+	y
FCGR3B.1.152010984.166414501	cis	FCGR3B	ENSG00000162747	1	152010984	166414501	chr1:162098251	ENSG00000162747	FCGR3B	cis	Whole_Blood	chr1:161621113:CG:C	0.980811	101	1.556761795	0.642340566	+/+	y
FCGR3B.1.152010984.166414501	cis	FCGR3B	ENSG00000162747	1	152010984	166414501	chr1:162098251	ENSG00000162747	FCGR3B	cis	Whole_Blood	chr1:161700922:T:TC	0.980811	101	1.556761795	0.642340566	+/+	y
FCGR3B.1.152010984.166414501	cis	FCGR3B	ENSG00000162747	1	152010984	166414501	chr1:162098251	ENSG00000162747	FCGR3B	cis	Whole_Blood	chr1:162436107:T:G	0.980811	101	1.556761795	0.642340566	+/+	y
FCGR3B.1.152010984.166414501	cis	FCGR3B	ENSG00000162747	1	152010984	166414501	chr1:161527015	ENSG00000162747	FCGR3B	cis	Whole_Blood	chr1:161221891:T:G	0.978378	117	1.587711139	0.629831122	+/+	y
FCGR3B.1.152010984.166414501	cis	FCGR3B	ENSG00000162747	1	152010984	166414501	chr1:161527015	ENSG00000162747	FCGR3B	cis	Whole_Blood	chr1:161532142:A:G	0.978378	117	1.587711139	0.629831122	+/+	y
FCGR3B.1.152010984.166414501	cis	FCGR3B	ENSG00000162747	1	152010984	166414501	chr1:161527015	ENSG00000162747	FCGR3B	cis	Whole_Blood	chr1:161568056:G:T	0.978378	117	1.587711139	0.629831122	+/+	y
FCGR3B.1.152010984.166414501	cis	FCGR3B	ENSG00000162747	1	152010984	166414501	chr1:161527015	ENSG00000162747	FCGR3B	cis	Whole_Blood	chr1:161594882:C:T	0.978378	117	1.587711139	0.629831122	+/+	y
FCGR3B.1.152010984.166414501	cis	FCGR3B	ENSG00000162747	1	152010984	166414501	chr1:161527015	ENSG00000162747	FCGR3B	cis	Whole_Blood	chr1:161597246:G:A	0.978378	117	1.587711139	0.629831122	+/+	y
FCGR3B.1.152010984.166414501	cis	FCGR3B	ENSG00000162747	1	152010984	166414501	chr1:161527015	ENSG00000162747	FCGR3B	cis	Whole_Blood	chr1:161610223:T:C	0.978378	117	1.587711139	0.629831122	+/+	y
FCGR3B.1.152010984.166414501	cis	FCGR3B	ENSG00000162747	1	152010984	166414501	chr1:161527015	ENSG00000162747	FCGR3B	cis	Whole_Blood	chr1:161621113:CG:C	0.978378	117	1.587711139	0.629831122	+/+	y
FCGR3B.1.152010984.166414501	cis	FCGR3B	ENSG00000162747	1	152010984	166414501	chr1:161527015	ENSG00000162747	FCGR3B	cis	Whole_Blood	chr1:161700922:T:TC	0.978378	117	1.587711139	0.629831122	+/+	y
FCGR3B.1.152010984.166414501	cis	FCGR3B	ENSG00000162747	1	152010984	166414501	chr1:161527015	ENSG00000162747	FCGR3B	cis	Whole_Blood	chr1:162436107:T:G	0.978378	117	1.587711139	0.629831122	+/+	y
FCGR3B.1.152010984.166414501	cis	FCGR3B	ENSG00000162747	1	152010984	166414501	chr1:161546669	ENSG00000162747	FCGR3B	cis	Whole_Blood	chr1:161221891:T:G	0.978246	120	1.569184626	0.637256628	+/+	y
FCGR3B.1.152010984.166414501	cis	FCGR3B	ENSG00000162747	1	152010984	166414501	chr1:161546669	ENSG00000162747	FCGR3B	cis	Whole_Blood	chr1:161532142:A:G	0.978246	120	1.569184626	0.637256628	+/+	y
FCGR3B.1.152010984.166414501	cis	FCGR3B	ENSG00000162747	1	152010984	166414501	chr1:161546669	ENSG00000162747	FCGR3B	cis	Whole_Blood	chr1:161568056:G:T	0.978246	120	1.569184626	0.637256628	+/+	y
FCGR3B.1.152010984.166414501	cis	FCGR3B	ENSG00000162747	1	152010984	166414501	chr1:161546669	ENSG00000162747	FCGR3B	cis	Whole_Blood	chr1:161594882:C:T	0.978246	120	1.569184626	0.637256628	+/+	y
FCGR3B.1.152010984.166414501	cis	FCGR3B	ENSG00000162747	1	152010984	166414501	chr1:161546669	ENSG00000162747	FCGR3B	cis	Whole_Blood	chr1:161597246:G:A	0.978246	120	1.569184626	0.637256628	+/+	y
FCGR3B.1.152010984.166414501	cis	FCGR3B	ENSG00000162747	1	152010984	166414501	chr1:161546669	ENSG00000162747	FCGR3B	cis	Whole_Blood	chr1:161610223:T:C	0.978246	120	1.569184626	0.637256628	+/+	y
FCGR3B.1.152010984.166414501	cis	FCGR3B	ENSG00000162747	1	152010984	166414501	chr1:161546669	ENSG00000162747	FCGR3B	cis	Whole_Blood	chr1:161621113:CG:C	0.978246	120	1.569184626	0.637256628	+/+	y
FCGR3B.1.152010984.166414501	cis	FCGR3B	ENSG00000162747	1	152010984	166414501	chr1:161546669	ENSG00000162747	FCGR3B	cis	Whole_Blood	chr1:161700922:T:TC	0.978246	120	1.569184626	0.637256628	+/+	y
FCGR3B.1.152010984.166414501	cis	FCGR3B	ENSG00000162747	1	152010984	166414501	chr1:161546669	ENSG00000162747	FCGR3B	cis	Whole_Blood	chr1:162436107:T:G	0.978246	120	1.569184626	0.637256628	+/+	y
FCGR3B.1.152010984.166414501	cis	FCGR3B	ENSG00000162747	1	152010984	166414501	chr1:161413769	ENSG00000162747	FCGR3B	cis	Whole_Blood	chr1:161610223:T:C	0.975997	114	1.569303388	0.637202421	+/+	y
FCGR3B.1.152010984.166414501	cis	FCGR3B	ENSG00000162747	1	152010984	166414501	chr1:161413769	ENSG00000162747	FCGR3B	cis	Whole_Blood	chr1:161597246:G:A	0.975997	114	1.569303388	0.637202421	+/+	y
FCGR3B.1.152010984.166414501	cis	FCGR3B	ENSG00000162747	1	152010984	166414501	chr1:161413769	ENSG00000162747	FCGR3B	cis	Whole_Blood	chr1:161700922:T:TC	0.975997	114	1.569303388	0.637202421	+/+	y
FCGR3B.1.152010984.166414501	cis	FCGR3B	ENSG00000162747	1	152010984	166414501	chr1:161413769	ENSG00000162747	FCGR3B	cis	Whole_Blood	chr1:161221891:T:G	0.975997	114	1.569303388	0.637202421	+/+	y
FCGR3B.1.152010984.166414501	cis	FCGR3B	ENSG00000162747	1	152010984	166414501	chr1:161413769	ENSG00000162747	FCGR3B	cis	Whole_Blood	chr1:161532142:A:G	0.975997	114	1.569303388	0.637202421	+/+	y
FCGR3B.1.152010984.166414501	cis	FCGR3B	ENSG00000162747	1	152010984	166414501	chr1:161413769	ENSG00000162747	FCGR3B	cis	Whole_Blood	chr1:161568056:G:T	0.975997	114	1.569303388	0.637202421	+/+	y
FCGR3B.1.152010984.166414501	cis	FCGR3B	ENSG00000162747	1	152010984	166414501	chr1:161413769	ENSG00000162747	FCGR3B	cis	Whole_Blood	chr1:161594882:C:T	0.975997	114	1.569303388	0.637202421	+/+	y
FCGR3B.1.152010984.166414501	cis	FCGR3B	ENSG00000162747	1	152010984	166414501	chr1:161413769	ENSG00000162747	FCGR3B	cis	Whole_Blood	chr1:161621113:CG:C	0.975997	114	1.569303388	0.637202421	+/+	y
FCGR3B.1.152010984.166414501	cis	FCGR3B	ENSG00000162747	1	152010984	166414501	chr1:161413769	ENSG00000162747	FCGR3B	cis	Whole_Blood	chr1:162436107:T:G	0.975997	114	1.569303388	0.637202421	+/+	y
FCGR3B.1.152010984.166414501	cis	FCGR3B	ENSG00000162747	1	152010984	166414501	chr1:162098251	ENSG00000162747	FCGR3B	cis	Adipose_Visceral_Omentum	chr1:161700922:T:TC	0.974816	105	0.893026316	1.120941649	+/+	y
FCGR3B.1.152010984.166414501	cis	FCGR3B	ENSG00000162747	1	152010984	166414501	chr1:162098251	ENSG00000162747	FCGR3B	cis	Adipose_Visceral_Omentum	chr1:161753975:T:TAAA	0.974816	105	0.893026316	1.120941649	+/+	y
FCGR3B.1.152010984.166414501	cis	FCGR3B	ENSG00000162747	1	152010984	166414501	chr1:161523389	ENSG00000162747	FCGR3B	cis	Whole_Blood	chr1:161532142:A:G	0.974633	115	1.540567227	0.64909439	+/+	y
FCGR3B.1.152010984.166414501	cis	FCGR3B	ENSG00000162747	1	152010984	166414501	chr1:161523389	ENSG00000162747	FCGR3B	cis	Whole_Blood	chr1:161621113:CG:C	0.974633	115	1.540567227	0.64909439	+/+	y
FCGR3B.1.152010984.166414501	cis	FCGR3B	ENSG00000162747	1	152010984	166414501	chr1:161523389	ENSG00000162747	FCGR3B	cis	Whole_Blood	chr1:161221891:T:G	0.974633	115	1.540567227	0.64909439	+/+	y
FCGR3B.1.152010984.166414501	cis	FCGR3B	ENSG00000162747	1	152010984	166414501	chr1:161523389	ENSG00000162747	FCGR3B	cis	Whole_Blood	chr1:161568056:G:T	0.974633	115	1.540567227	0.64909439	+/+	y
FCGR3B.1.152010984.166414501	cis	FCGR3B	ENSG00000162747	1	152010984	166414501	chr1:161523389	ENSG00000162747	FCGR3B	cis	Whole_Blood	chr1:161594882:C:T	0.974633	115	1.540567227	0.64909439	+/+	y
FCGR3B.1.152010984.166414501	cis	FCGR3B	ENSG00000162747	1	152010984	166414501	chr1:161523389	ENSG00000162747	FCGR3B	cis	Whole_Blood	chr1:161597246:G:A	0.974633	115	1.540567227	0.64909439	+/+	y
FCGR3B.1.152010984.166414501	cis	FCGR3B	ENSG00000162747	1	152010984	166414501	chr1:161523389	ENSG00000162747	FCGR3B	cis	Whole_Blood	chr1:161610223:T:C	0.974633	115	1.540567227	0.64909439	+/+	y
FCGR3B.1.152010984.166414501	cis	FCGR3B	ENSG00000162747	1	152010984	166414501	chr1:161523389	ENSG00000162747	FCGR3B	cis	Whole_Blood	chr1:161700922:T:TC	0.974633	115	1.540567227	0.64909439	+/+	y
FCGR3B.1.152010984.166414501	cis	FCGR3B	ENSG00000162747	1	152010984	166414501	chr1:161523389	ENSG00000162747	FCGR3B	cis	Whole_Blood	chr1:162436107:T:G	0.974633	115	1.540567227	0.64909439	+/+	y
FCGR3B.1.152010984.166414501	cis	FCGR3B	ENSG00000162747	1	152010984	166414501	chr1:161527015	ENSG00000162747	FCGR3B	cis	Adipose_Visceral_Omentum	chr1:161700922:T:TC	0.973963	123	0.911018185	1.098731016	+/+	y
FCGR3B.1.152010984.166414501	cis	FCGR3B	ENSG00000162747	1	152010984	166414501	chr1:161527015	ENSG00000162747	FCGR3B	cis	Adipose_Visceral_Omentum	chr1:161753975:T:TAAA	0.973963	123	0.911018185	1.098731016	+/+	y
FCGR3B.1.152010984.166414501	cis	FCGR3B	ENSG00000162747	1	152010984	166414501	chr1:161413769	ENSG00000162747	FCGR3B	cis	Adipose_Visceral_Omentum	chr1:161753975:T:TAAA	0.972002	118	0.899995895	1.111560661	+/+	y
FCGR3B.1.152010984.166414501	cis	FCGR3B	ENSG00000162747	1	152010984	166414501	chr1:161413769	ENSG00000162747	FCGR3B	cis	Adipose_Visceral_Omentum	chr1:161700922:T:TC	0.972002	118	0.899995895	1.111560661	+/+	y
FCGR3B.1.152010984.166414501	cis	FCGR3B	ENSG00000162747	1	152010984	166414501	chr1:161546669	ENSG00000162747	FCGR3B	cis	Adipose_Visceral_Omentum	chr1:161700922:T:TC	0.970061	125	0.899670171	1.112859824	+/+	y
FCGR3B.1.152010984.166414501	cis	FCGR3B	ENSG00000162747	1	152010984	166414501	chr1:161546669	ENSG00000162747	FCGR3B	cis	Adipose_Visceral_Omentum	chr1:161753975:T:TAAA	0.970061	125	0.899670171	1.112859824	+/+	y
FCGR3B.1.152010984.166414501	cis	FCGR3B	ENSG00000162747	1	152010984	166414501	chr1:161523389	ENSG00000162747	FCGR3B	cis	Adipose_Visceral_Omentum	chr1:161753975:T:TAAA	0.965905	119	0.883876158	1.133068984	+/+	y
FCGR3B.1.152010984.166414501	cis	FCGR3B	ENSG00000162747	1	152010984	166414501	chr1:161523389	ENSG00000162747	FCGR3B	cis	Adipose_Visceral_Omentum	chr1:161700922:T:TC	0.965905	119	0.883876158	1.133068984	+/+	y
FCGR3B.1.152010984.166414501	cis	FCGR3B	ENSG00000162747	1	152010984	166414501	chr1:161523389	ENSG00000162747	FCGR3B	cis	Skin_Not_Sun_Exposed_Suprapubic	chr1:161627474:A:T	0.726278	113	-0.216629208	-4.616182681	-/-	y
FCGR3B.1.152010984.166414501	cis	FCGR3B	ENSG00000162747	1	152010984	166414501	chr1:161523389	ENSG00000162747	FCGR3B	cis	Skin_Not_Sun_Exposed_Suprapubic	chr1:161304521:A:G	0.726278	113	-0.216629208	-4.616182681	-/-	y
FCGR3B.1.152010984.166414501	cis	FCGR3B	ENSG00000162747	1	152010984	166414501	chr1:161523389	ENSG00000162747	FCGR3B	cis	Skin_Not_Sun_Exposed_Suprapubic	chr1:161741331:A:T	0.726278	113	-0.216629208	-4.616182681	-/-	y
FCGR3B.1.152010984.166414501	cis	FCGR3B	ENSG00000162747	1	152010984	166414501	chr1:161523389	ENSG00000162747	FCGR3B	cis	Skin_Sun_Exposed_Lower_leg	chr1:162430303:A:G	0.726263	112	-0.282690704	-3.537435039	-/-	y
FCGR3B.1.152010984.166414501	cis	FCGR3B	ENSG00000162747	1	152010984	166414501	chr1:161523389	ENSG00000162747	FCGR3B	cis	Skin_Sun_Exposed_Lower_leg	chr1:161440015:A:G	0.726263	112	-0.282690704	-3.537435039	-/-	y
FCGR3B.1.152010984.166414501	cis	FCGR3B	ENSG00000162747	1	152010984	166414501	chr1:161523389	ENSG00000162747	FCGR3B	cis	Skin_Sun_Exposed_Lower_leg	chr1:161600873:A:T	0.726263	112	-0.282690704	-3.537435039	-/-	y
FCGR3B.1.152010984.166414501	cis	FCGR3B	ENSG00000162747	1	152010984	166414501	chr1:161523389	ENSG00000162747	FCGR3B	cis	Skin_Sun_Exposed_Lower_leg	chr1:161627474:A:T	0.726263	112	-0.282690704	-3.537435039	-/-	y
FCGR3B.1.152010984.166414501	cis	FCGR3B	ENSG00000162747	1	152010984	166414501	chr1:161523389	ENSG00000162747	FCGR3B	cis	Skin_Sun_Exposed_Lower_leg	chr1:161631968:G:T	0.726263	112	-0.282690704	-3.537435039	-/-	y
FCGR3B.1.152010984.166414501	cis	FCGR3B	ENSG00000162747	1	152010984	166414501	chr1:161523389	ENSG00000162747	FCGR3B	cis	Skin_Sun_Exposed_Lower_leg	chr1:161644592:C:A	0.726263	112	-0.282690704	-3.537435039	-/-	y
FCGR3B.1.152010984.166414501	cis	FCGR3B	ENSG00000162747	1	152010984	166414501	chr1:161523389	ENSG00000162747	FCGR3B	cis	Skin_Sun_Exposed_Lower_leg	chr1:161700922:T:TC	0.726263	112	-0.282690704	-3.537435039	-/-	y
FCGR3B.1.152010984.166414501	cis	FCGR3B	ENSG00000162747	1	152010984	166414501	chr1:161523389	ENSG00000162747	FCGR3B	cis	Skin_Sun_Exposed_Lower_leg	chr1:161705790:A:G	0.726263	112	-0.282690704	-3.537435039	-/-	y
FCGR3B.1.152010984.166414501	cis	FCGR3B	ENSG00000162747	1	152010984	166414501	chr1:161546669	ENSG00000162747	FCGR3B	cis	Skin_Not_Sun_Exposed_Suprapubic	chr1:161304521:A:G	0.707566	120	-0.219052897	-4.565107394	-/-	y
FCGR3B.1.152010984.166414501	cis	FCGR3B	ENSG00000162747	1	152010984	166414501	chr1:161546669	ENSG00000162747	FCGR3B	cis	Skin_Not_Sun_Exposed_Suprapubic	chr1:161627474:A:T	0.707566	120	-0.219052897	-4.565107394	-/-	y
FCGR3B.1.152010984.166414501	cis	FCGR3B	ENSG00000162747	1	152010984	166414501	chr1:161546669	ENSG00000162747	FCGR3B	cis	Skin_Not_Sun_Exposed_Suprapubic	chr1:161741331:A:T	0.707566	120	-0.219052897	-4.565107394	-/-	y
FCGR3B.1.152010984.166414501	cis	FCGR3B	ENSG00000162747	1	152010984	166414501	chr1:161546669	ENSG00000162747	FCGR3B	cis	Skin_Sun_Exposed_Lower_leg	chr1:161440015:A:G	0.707557	120	-0.285853501	-3.498295447	-/-	y
FCGR3B.1.152010984.166414501	cis	FCGR3B	ENSG00000162747	1	152010984	166414501	chr1:161546669	ENSG00000162747	FCGR3B	cis	Skin_Sun_Exposed_Lower_leg	chr1:161600873:A:T	0.707557	120	-0.285853501	-3.498295447	-/-	y
FCGR3B.1.152010984.166414501	cis	FCGR3B	ENSG00000162747	1	152010984	166414501	chr1:161546669	ENSG00000162747	FCGR3B	cis	Skin_Sun_Exposed_Lower_leg	chr1:161627474:A:T	0.707557	120	-0.285853501	-3.498295447	-/-	y
FCGR3B.1.152010984.166414501	cis	FCGR3B	ENSG00000162747	1	152010984	166414501	chr1:161546669	ENSG00000162747	FCGR3B	cis	Skin_Sun_Exposed_Lower_leg	chr1:161631968:G:T	0.707557	120	-0.285853501	-3.498295447	-/-	y
FCGR3B.1.152010984.166414501	cis	FCGR3B	ENSG00000162747	1	152010984	166414501	chr1:161546669	ENSG00000162747	FCGR3B	cis	Skin_Sun_Exposed_Lower_leg	chr1:161644592:C:A	0.707557	120	-0.285853501	-3.498295447	-/-	y
FCGR3B.1.152010984.166414501	cis	FCGR3B	ENSG00000162747	1	152010984	166414501	chr1:161546669	ENSG00000162747	FCGR3B	cis	Skin_Sun_Exposed_Lower_leg	chr1:161700922:T:TC	0.707557	120	-0.285853501	-3.498295447	-/-	y
FCGR3B.1.152010984.166414501	cis	FCGR3B	ENSG00000162747	1	152010984	166414501	chr1:161546669	ENSG00000162747	FCGR3B	cis	Skin_Sun_Exposed_Lower_leg	chr1:161705790:A:G	0.707557	120	-0.285853501	-3.498295447	-/-	y
FCGR3B.1.152010984.166414501	cis	FCGR3B	ENSG00000162747	1	152010984	166414501	chr1:161546669	ENSG00000162747	FCGR3B	cis	Skin_Sun_Exposed_Lower_leg	chr1:162430303:A:G	0.707557	120	-0.285853501	-3.498295447	-/-	y
FCGR3B.1.152010984.166414501	cis	FCGR3B	ENSG00000162747	1	152010984	166414501	chr1:161546669	ENSG00000162746	FCRLB	trans	Skin_Sun_Exposed_Lower_leg	chr1:161617191:T:C	0.876511	115	-0.80490136	-1.232545637	-/-	y
FCGR3B.1.152010984.166414501	cis	FCGR3B	ENSG00000162747	1	152010984	166414501	chr1:161546669	ENSG00000162746	FCRLB	trans	Skin_Sun_Exposed_Lower_leg	chr1:161676087:A:G	0.876511	115	-0.80490136	-1.232545637	-/-	y
FCGR3B.1.152010984.166414501	cis	FCGR3B	ENSG00000162747	1	152010984	166414501	chr1:161523389	ENSG00000162746	FCRLB	trans	Skin_Sun_Exposed_Lower_leg	chr1:161617191:T:C	0.87448	107	-0.794482142	-1.248482812	-/-	y
FCGR3B.1.152010984.166414501	cis	FCGR3B	ENSG00000162747	1	152010984	166414501	chr1:161523389	ENSG00000162746	FCRLB	trans	Skin_Sun_Exposed_Lower_leg	chr1:161676087:A:G	0.87448	107	-0.794482142	-1.248482812	-/-	y
FCGR3B.1.152010984.166414501	cis	FCGR3B	ENSG00000162747	1	152010984	166414501	chr1:162098251	ENSG00000162746	FCRLB	trans	Skin_Sun_Exposed_Lower_leg	chr1:161617191:T:C	0.846824	95	-0.786908772	-1.256070819	-/-	y
FCGR3B.1.152010984.166414501	cis	FCGR3B	ENSG00000162747	1	152010984	166414501	chr1:162098251	ENSG00000162746	FCRLB	trans	Skin_Sun_Exposed_Lower_leg	chr1:161676087:A:G	0.846824	95	-0.786908772	-1.256070819	-/-	y
FCGR3B.1.152010984.166414501	cis	FCGR3B	ENSG00000162747	1	152010984	166414501	chr1:161527015	ENSG00000162746	FCRLB	trans	Skin_Sun_Exposed_Lower_leg	chr1:161617191:T:C	0.72882	110	-0.782604128	-1.250483632	-/-	y
FCGR3B.1.152010984.166414501	cis	FCGR3B	ENSG00000162747	1	152010984	166414501	chr1:161527015	ENSG00000162746	FCRLB	trans	Skin_Sun_Exposed_Lower_leg	chr1:161676087:A:G	0.72882	110	-0.782604128	-1.250483632	-/-	y
FCGR3B.1.152010984.166414501	cis	FCGR3B	ENSG00000162747	1	152010984	166414501	chr1:161413769	ENSG00000162746	FCRLB	trans	Skin_Sun_Exposed_Lower_leg	chr1:161617191:T:C	0.710954	106	-0.760150128	-1.27720782	-/-	y
FCGR3B.1.152010984.166414501	cis	FCGR3B	ENSG00000162747	1	152010984	166414501	chr1:161413769	ENSG00000162746	FCRLB	trans	Skin_Sun_Exposed_Lower_leg	chr1:161676087:A:G	0.710954	106	-0.760150128	-1.27720782	-/-	y
FCGR3B.1.152010984.166414501	cis	FCGR3B	ENSG00000162747	1	152010984	166414501	chr1:161413769	ENSG00000143224	PPOX	trans	Heart_Atrial_Appendage	chr1:161189645:C:T	0.752021	115	1.777039254	0.544948461	+/+	y
FCGR3B.1.152010984.166414501	cis	FCGR3B	ENSG00000162747	1	152010984	166414501	chr1:161413769	ENSG00000143224	PPOX	trans	Heart_Atrial_Appendage	chr1:162055366:C:G	0.752021	115	1.777039254	0.544948461	+/+	y
FCGR3B.1.152010984.166414501	cis	FCGR3B	ENSG00000162747	1	152010984	166414501	chr1:161523389	ENSG00000143224	PPOX	trans	Heart_Atrial_Appendage	chr1:162055366:C:G	0.712037	121	1.745550726	0.554501022	+/+	y
FCGR3B.1.152010984.166414501	cis	FCGR3B	ENSG00000162747	1	152010984	166414501	chr1:161523389	ENSG00000143224	PPOX	trans	Heart_Atrial_Appendage	chr1:161189645:C:T	0.712037	121	1.745550726	0.554501022	+/+	y
FCGR3B.1.152010984.166414501	cis	FCGR3B	ENSG00000162747	1	152010984	166414501	chr1:161595722	ENSG00000143252	SDHC	trans	Nerve_Tibial	chr1:161399804:A:T	0.995687	156	-1.291466217	-0.774406943	-/-	y
FCGR3B.1.152010984.166414501	cis	FCGR3B	ENSG00000162747	1	152010984	166414501	chr1:161595722	ENSG00000143252	SDHC	trans	Nerve_Tibial	chr1:161399656:T:C	0.995687	156	-1.291466217	-0.774406943	-/-	y
FCGR3B.1.152010984.166414501	cis	FCGR3B	ENSG00000162747	1	152010984	166414501	chr1:161595722	ENSG00000143252	SDHC	trans	Nerve_Tibial	chr1:160957255:T:C	0.995687	156	-1.291466217	-0.774406943	-/-	y
FCGR3B.1.152010984.166414501	cis	FCGR3B	ENSG00000162747	1	152010984	166414501	chr1:161595722	ENSG00000143252	SDHC	trans	Nerve_Tibial	chr1:161549933:A:C	0.995687	156	-1.291466217	-0.774406943	-/-	y
FCGR3B.1.152010984.166414501	cis	FCGR3B	ENSG00000162747	1	152010984	166414501	chr1:161595722	ENSG00000143252	SDHC	trans	Heart_Left_Ventricle	chr1:161500684:T:C	0.950805	174	-3.393745128	-0.295080949	-/-	y
FCGR3B.1.152010984.166414501	cis	FCGR3B	ENSG00000162747	1	152010984	166414501	chr1:161595722	ENSG00000143252	SDHC	trans	Heart_Left_Ventricle	chr1:161377645:T:G	0.950805	174	-3.393745128	-0.295080949	-/-	y
FCGR3B.1.152010984.166414501	cis	FCGR3B	ENSG00000162747	1	152010984	166414501	chr1:161595722	ENSG00000143252	SDHC	trans	Heart_Left_Ventricle	chr1:161676835:G:C	0.950805	174	-3.393745128	-0.295080949	-/-	y
FCGR3B.1.152010984.166414501	cis	FCGR3B	ENSG00000162747	1	152010984	166414501	chr1:161595722	ENSG00000143252	SDHC	trans	Brain_Anterior_cingulate_cortex_BA24	chr1:161361715:C:T	0.867912	185	-1.151751802	-0.870767147	-/-	y
FCGR3B.11.125265960.127265960	trans	FCGR3B	ENSG00000162747	11	125265960	127265960	chr11:126263287	ENSG00000110063	DCPS	trans	Thyroid	chr11:126327509:G:C	0.986825	40	1.029302	0.971585303	+/+	y
FCGR3B.11.125265960.127265960	trans	FCGR3B	ENSG00000162747	11	125265960	127265960	chr11:126263287	ENSG00000110063	DCPS	trans	Thyroid	chr11:126273095:C:T	0.986825	40	1.029302	0.971585303	+/+	y
FCGR3B.11.125265960.127265960	trans	FCGR3B	ENSG00000162747	11	125265960	127265960	chr11:126263287	ENSG00000110080	ST3GAL4	trans	Whole_Blood	chr11:126322415:A:C	0.867691	37	2.131851065	0.469712148	+/+	y
FCGR3B.19.42633546.44633546	trans	FCGR3B	ENSG00000162747	19	42633546	44633546	chr19:43648948	ENSG00000105767	CADM4	trans	Whole_Blood	chr19:43648948:G:A	0.999394	11	-1.0181398	-0.982183405	-/-	y
FCGR3B.19.42633546.44633546	trans	FCGR3B	ENSG00000162747	19	42633546	44633546	chr19:43648948	ENSG00000105767	CADM4	trans	Whole_Blood	chr19:43798095:T:C	0.999394	11	-1.0181398	-0.982183405	-/-	y
FCGR3B.19.42633546.44633546	trans	FCGR3B	ENSG00000162747	19	42633546	44633546	chr19:43648948	ENSG00000105771	SMG9	trans	Minor_Salivary_Gland	chr19:43040960:A:G	0.739894	12	-3.26E-10	-3068151383	-/-	n
FCGR3B.19.42633546.44633546	trans	FCGR3B	ENSG00000162747	19	42633546	44633546	chr19:43648948	ENSG00000105771	SMG9	trans	Minor_Salivary_Gland	chr19:42778823:G:A	0.739894	12	-3.11E-10	-3220533721	-/-	n
FCGR3B.19.42633546.44633546	trans	FCGR3B	ENSG00000162747	19	42633546	44633546	chr19:43648948	ENSG00000105771	SMG9	trans	Minor_Salivary_Gland	chr19:43998622:CT:C	0.739894	12	-3.09E-10	-3240184377	-/-	n
FCGR3B.19.42633546.44633546	trans	FCGR3B	ENSG00000162747	19	42633546	44633546	chr19:43648948	ENSG00000105771	SMG9	trans	Minor_Salivary_Gland	chr19:42782434:T:C	0.739894	12	-3.28E-10	-3050752062	-/-	n
FCGR3B.19.42633546.44633546	trans	FCGR3B	ENSG00000162747	19	42633546	44633546	chr19:43648948	ENSG00000105771	SMG9	trans	Minor_Salivary_Gland	chr19:42788567:T:C	0.739894	12	-3.12E-10	-3206792819	-/-	n
FCGR3B.19.42633546.44633546	trans	FCGR3B	ENSG00000162747	19	42633546	44633546	chr19:43648948	ENSG00000105771	SMG9	trans	Minor_Salivary_Gland	chr19:42780900:G:T	0.739894	12	-3.04E-10	-3287894226	-/-	n
FCGR3B.19.42633546.44633546	trans	FCGR3B	ENSG00000162747	19	42633546	44633546	chr19:43648948	ENSG00000105771	SMG9	trans	Minor_Salivary_Gland	chr19:42781216:A:G	0.739894	12	-2.77E-10	-3606142649	-/-	n
FCGR3B.19.42633546.44633546	trans	FCGR3B	ENSG00000162747	19	42633546	44633546	chr19:43648948	ENSG00000105771	SMG9	trans	Minor_Salivary_Gland	chr19:42782006:T:C	0.739894	12	-3.08E-10	-3243653566	-/-	n
FCGR3B.19.42633546.44633546	trans	FCGR3B	ENSG00000162747	19	42633546	44633546	chr19:43648948	ENSG00000105771	SMG9	trans	Minor_Salivary_Gland	chr19:42783409:C:A	0.739894	12	-3.09E-10	-3233740902	-/-	n
FCGR3B.19.42633546.44633546	trans	FCGR3B	ENSG00000162747	19	42633546	44633546	chr19:43648948	ENSG00000105771	SMG9	trans	Minor_Salivary_Gland	chr19:42788021:G:A	0.739894	12	-3.27E-10	-3055497331	-/-	n
FCGR3B.19.42633546.44633546	trans	FCGR3B	ENSG00000162747	19	42633546	44633546	chr19:43648948	ENSG00000105771	SMG9	trans	Minor_Salivary_Gland	chr19:42788053:G:A	0.739894	12	-2.93E-10	-3408020378	-/-	n
FCGR3B.19.42633546.44633546	trans	FCGR3B	ENSG00000162747	19	42633546	44633546	chr19:43648948	ENSG00000105771	SMG9	trans	Minor_Salivary_Gland	chr19:42788682:A:G	0.739894	12	-3.14E-10	-3180999515	-/-	n
FCGR3B.19.42633546.44633546	trans	FCGR3B	ENSG00000162747	19	42633546	44633546	chr19:43648948	ENSG00000105771	SMG9	trans	Minor_Salivary_Gland	chr19:42812800:T:TGTG	0.739894	12	-3.16E-10	-3162916060	-/-	n
FCGR3B.19.42633546.44633546	trans	FCGR3B	ENSG00000162747	19	42633546	44633546	chr19:43648948	ENSG00000105771	SMG9	trans	Minor_Salivary_Gland	chr19:43104441:A:T	0.739894	12	-3.10E-10	-3220946143	-/-	n
FCGR3B.19.42633546.44633546	trans	FCGR3B	ENSG00000162747	19	42633546	44633546	chr19:43648948	ENSG00000105771	SMG9	trans	Minor_Salivary_Gland	chr19:43247376:T:C	0.739894	12	-3.06E-10	-3269344978	-/-	n
FCGR3B.19.42633546.44633546	trans	FCGR3B	ENSG00000162747	19	42633546	44633546	chr19:43648948	ENSG00000105771	SMG9	trans	Minor_Salivary_Gland	chr19:43609811:G:A	0.739894	12	-3.14E-10	-3183197477	-/-	n
FCGR3B.19.42633546.44633546	trans	FCGR3B	ENSG00000162747	19	42633546	44633546	chr19:43648948	ENSG00000105771	SMG9	trans	Minor_Salivary_Gland	chr19:43754925:T:C	0.739894	12	-3.01E-10	-3319640951	-/-	n
FCGR3B.19.42633546.44633546	trans	FCGR3B	ENSG00000162747	19	42633546	44633546	chr19:43648948	ENSG00000073050	XRCC1	trans	Minor_Salivary_Gland	chr19:42609957:G:T	0.739894	12	8.66E-11	11543522562	+/+	n
FCGR3B.19.42633546.44633546	trans	FCGR3B	ENSG00000162747	19	42633546	44633546	chr19:43648948	ENSG00000073050	XRCC1	trans	Minor_Salivary_Gland	chr19:42668538:G:C	0.739894	12	8.56E-11	11684619117	+/+	n
FCGR3B.19.42633546.44633546	trans	FCGR3B	ENSG00000162747	19	42633546	44633546	chr19:43648948	ENSG00000073050	XRCC1	trans	Minor_Salivary_Gland	chr19:42581960:C:T	0.739894	12	8.66E-11	11542891800	+/+	n
FCGR3B.19.42633546.44633546	trans	FCGR3B	ENSG00000162747	19	42633546	44633546	chr19:43648948	ENSG00000073050	XRCC1	trans	Minor_Salivary_Gland	chr19:42591748:T:C	0.739894	12	8.63E-11	11585977681	+/+	n
FCGR3B.19.42633546.44633546	trans	FCGR3B	ENSG00000162747	19	42633546	44633546	chr19:43648948	ENSG00000073050	XRCC1	trans	Minor_Salivary_Gland	chr19:42585177:C:A	0.739894	12	8.67E-11	11540465793	+/+	n
FCGR3B.19.42633546.44633546	trans	FCGR3B	ENSG00000162747	19	42633546	44633546	chr19:43648948	ENSG00000073050	XRCC1	trans	Minor_Salivary_Gland	chr19:42769474:G:A	0.739894	12	8.65E-11	11558903445	+/+	n
FCGR3B.19.42633546.44633546	trans	FCGR3B	ENSG00000162747	19	42633546	44633546	chr19:43648948	ENSG00000073050	XRCC1	trans	Minor_Salivary_Gland	chr19:43567108:A:C	0.739894	12	7.54E-11	13267637069	+/+	n
FCGR3B.19.42633546.44633546	trans	FCGR3B	ENSG00000162747	19	42633546	44633546	chr19:43648948	ENSG00000073050	XRCC1	trans	Minor_Salivary_Gland	chr19:42876833:A:G	0.739894	12	8.66E-11	11552789908	+/+	n
FCGR3B.19.42633546.44633546	trans	FCGR3B	ENSG00000162747	19	42633546	44633546	chr19:43648948	ENSG00000073050	XRCC1	trans	Minor_Salivary_Gland	chr19:43806786:T:C	0.739894	12	8.76E-11	11419456574	+/+	n
FCGR3B.19.42633546.44633546	trans	FCGR3B	ENSG00000162747	19	42633546	44633546	chr19:43648948	ENSG00000073050	XRCC1	trans	Minor_Salivary_Gland	chr19:42583973:T:C	0.739894	12	8.63E-11	11588452208	+/+	n
FCGR3B.19.42633546.44633546	trans	FCGR3B	ENSG00000162747	19	42633546	44633546	chr19:43648948	ENSG00000073050	XRCC1	trans	Minor_Salivary_Gland	chr19:42585559:A:T	0.739894	12	8.74E-11	11438136827	+/+	n
FCGR3B.19.42633546.44633546	trans	FCGR3B	ENSG00000162747	19	42633546	44633546	chr19:43648948	ENSG00000073050	XRCC1	trans	Minor_Salivary_Gland	chr19:42580617:T:C	0.739894	12	8.67E-11	11533527414	+/+	n
FCGR3B.19.42633546.44633546	trans	FCGR3B	ENSG00000162747	19	42633546	44633546	chr19:43648948	ENSG00000073050	XRCC1	trans	Minor_Salivary_Gland	chr19:42607433:C:T	0.739894	12	8.77E-11	11397768074	+/+	n
FCGR3B.19.42633546.44633546	trans	FCGR3B	ENSG00000162747	19	42633546	44633546	chr19:43648948	ENSG00000176222	ZNF404	trans	Thyroid	chr19:43648948:G:A	0.983297	11	1.125291539	0.88865817	+/+	n
FCGR3B.19.42633546.44633546	trans	FCGR3B	ENSG00000162747	19	42633546	44633546	chr19:43648948	ENSG00000176222	ZNF404	trans	Thyroid	chr19:43815949:A:G	0.983297	11	1.125291539	0.88865817	+/+	n
FCGR3B.19.42633546.44633546	trans	FCGR3B	ENSG00000162747	19	42633546	44633546	chr19:43648948	ENSG00000176222	ZNF404	trans	Thyroid	chr19:43863186:G:A	0.983297	11	1.125291539	0.88865817	+/+	n
FCGR3B.19.42633546.44633546	trans	FCGR3B	ENSG00000162747	19	42633546	44633546	chr19:43648948	ENSG00000176222	ZNF404	trans	Thyroid	chr19:43965995:A:G	0.983297	11	1.125291539	0.88865817	+/+	n
FCGR3B.19.42633546.44633546	trans	FCGR3B	ENSG00000162747	19	42633546	44633546	chr19:43648948	ENSG00000176222	ZNF404	trans	Thyroid	chr19:43730363:C:T	0.983297	11	1.125291539	0.88865817	+/+	n
FCGR3B.19.42633546.44633546	trans	FCGR3B	ENSG00000162747	19	42633546	44633546	chr19:43648948	ENSG00000176222	ZNF404	trans	Artery_Aorta	chr19:43224008:T:C	0.920563	12	0.865670518	1.155178575	+/+	n
FCGR3B.19.42633546.44633546	trans	FCGR3B	ENSG00000162747	19	42633546	44633546	chr19:43648948	ENSG00000176222	ZNF404	trans	Artery_Aorta	chr19:43489956:A:G	0.920563	12	0.865670518	1.155178575	+/+	n
FCGR3B.19.42633546.44633546	trans	FCGR3B	ENSG00000162747	19	42633546	44633546	chr19:43648948	ENSG00000176222	ZNF404	trans	Artery_Aorta	chr19:43822026:G:T	0.920563	12	0.865670518	1.155178575	+/+	n
FCGR3B.19.42633546.44633546	trans	FCGR3B	ENSG00000162747	19	42633546	44633546	chr19:43648948	ENSG00000176222	ZNF404	trans	Artery_Aorta	chr19:43867058:G:A	0.920563	12	0.865670518	1.155178575	+/+	n
FCGR3B.19.42633546.44633546	trans	FCGR3B	ENSG00000162747	19	42633546	44633546	chr19:43648948	ENSG00000176222	ZNF404	trans	Esophagus_Gastroesophageal_Junction	chr19:44324059:G:GTTT	0.73863	12	1.239926392	0.806517378	+/+	n
FCGR3B.19.42633546.44633546	trans	FCGR3B	ENSG00000162747	19	42633546	44633546	chr19:43648948	ENSG00000176222	ZNF404	trans	Esophagus_Gastroesophageal_Junction	chr19:43845611:C:T	0.73863	12	1.239926392	0.806517378	+/+	n
FCGR3B.19.42633546.44633546	trans	FCGR3B	ENSG00000162747	19	42633546	44633546	chr19:43648948	ENSG00000176222	ZNF404	trans	Esophagus_Gastroesophageal_Junction	chr19:43863186:G:A	0.73863	12	1.239926392	0.806517378	+/+	n
FCGR3B.6.33122637.35122637	trans	FCGR3B	ENSG00000162747	6	33122637	35122637	chr6:34122637	ENSG00000096433	ITPR3	trans	Pancreas	chr6:34206885:T:C	0.979807	10	0.521267514	1.917579304	+/+	n
FCGR3B.6.33122637.35122637	trans	FCGR3B	ENSG00000162747	6	33122637	35122637	chr6:34122637	ENSG00000096433	ITPR3	trans	Pancreas	chr6:33611671:A:T	0.979807	10	0.521267514	1.917579304	+/+	n
FCGR3B.6.33122637.35122637	trans	FCGR3B	ENSG00000162747	6	33122637	35122637	chr6:34122637	ENSG00000096433	ITPR3	trans	Pancreas	chr6:33689073:T:C	0.979807	10	0.521267514	1.917579304	+/+	n
FCGR3B.6.33122637.35122637	trans	FCGR3B	ENSG00000162747	6	33122637	35122637	chr6:34122637	ENSG00000096433	ITPR3	trans	Pancreas	chr6:33725094:T:G	0.979807	10	0.521267514	1.917579304	+/+	n
FCGR3B.6.33122637.35122637	trans	FCGR3B	ENSG00000162747	6	33122637	35122637	chr6:34122637	ENSG00000096433	ITPR3	trans	Pancreas	chr6:33868914:G:A	0.979807	10	0.521267514	1.917579304	+/+	n
FCN2.9.132574447.138034563	cis	FCN2	ENSG00000160339	9	132574447	138034563	chr9:134858932	ENSG00000160339	FCN2	cis	Adrenal_Gland	chr9:134860694:T:A	1	94	0.602219091	1.660525239	+/+	y
FCN2.9.132574447.138034563	cis	FCN2	ENSG00000160339	9	132574447	138034563	chr9:134858932	ENSG00000160339	FCN2	cis	Adrenal_Gland	chr9:134877727:C:CTCCTGTGTACAGCATCACCTG	1	94	0.602219091	1.660525239	+/+	y
FCN2.9.132574447.138034563	cis	FCN2	ENSG00000160339	9	132574447	138034563	chr9:134858932	ENSG00000160339	FCN2	cis	Spleen	chr9:134860694:T:A	0.999995	108	0.781202102	1.280078482	+/+	y
FCN2.9.132574447.138034563	cis	FCN2	ENSG00000160339	9	132574447	138034563	chr9:134858932	ENSG00000160339	FCN2	cis	Spleen	chr9:134863384:A:G	0.999995	108	0.781202102	1.280078482	+/+	y
FCN2.9.132574447.138034563	cis	FCN2	ENSG00000160339	9	132574447	138034563	chr9:134858932	ENSG00000160339	FCN2	cis	Spleen	chr9:134869447:A:C	0.999995	108	0.781202102	1.280078482	+/+	y
FCN2.9.132574447.138034563	cis	FCN2	ENSG00000160339	9	132574447	138034563	chr9:134858932	ENSG00000160339	FCN2	cis	Ovary	chr9:134860694:T:A	0.999695	110	0.751328299	1.330976088	+/+	y
FCN2.9.132574447.138034563	cis	FCN2	ENSG00000160339	9	132574447	138034563	chr9:134858932	ENSG00000160339	FCN2	cis	Testis	chr9:134860694:T:A	0.998245	87	1.211303586	0.825556873	+/+	y
FCN2.9.132574447.138034563	cis	FCN2	ENSG00000160339	9	132574447	138034563	chr9:134858932	ENSG00000160339	FCN2	cis	Liver	chr9:134860694:T:A	0.997587	96	1.534573758	0.651646749	+/+	y
FCN2.9.132574447.138034563	cis	FCN2	ENSG00000160339	9	132574447	138034563	chr9:134858932	ENSG00000160339	FCN2	cis	Esophagus_Muscularis	chr9:134860694:T:A	0.991272	76	1.357945011	0.736406845	+/+	y
FCN2.9.132574447.138034563	cis	FCN2	ENSG00000160339	9	132574447	138034563	chr9:134858932	ENSG00000160339	FCN2	cis	Esophagus_Mucosa	chr9:134086993:A:G	0.982155	77	1.425181314	0.70166511	+/+	n
FCN2.9.132574447.138034563	cis	FCN2	ENSG00000160339	9	132574447	138034563	chr9:134858932	ENSG00000160339	FCN2	cis	Esophagus_Mucosa	chr9:134860694:T:A	0.982155	77	1.425181314	0.70166511	+/+	n
FCN2.9.132574447.138034563	cis	FCN2	ENSG00000160339	9	132574447	138034563	chr9:134858932	ENSG00000160339	FCN2	cis	Esophagus_Mucosa	chr9:134864107:A:G	0.982155	77	1.425181314	0.70166511	+/+	n
FCN2.9.132574447.138034563	cis	FCN2	ENSG00000160339	9	132574447	138034563	chr9:134884208	ENSG00000160339	FCN2	cis	Breast_Mammary_Tissue	chr9:134863384:A:G	0.794107	196	3.326573526	0.300691442	+/+	y
FCN2.9.132574447.138034563	cis	FCN2	ENSG00000160339	9	132574447	138034563	chr9:134884208	ENSG00000160339	FCN2	cis	Breast_Mammary_Tissue	chr9:134869447:A:C	0.794107	196	3.326573526	0.300691442	+/+	y
FETUB.15.42695713.44695713	trans	FETUB	ENSG00000090512	15	42695713	44695713	chr15:43464986	ENSG00000168806	LCMT2	trans	Adrenal_Gland	chr15:43408229:A:G	0.749458	230	0.697667729	1.432767395	+/+	y
FETUB.15.42695713.44695713	trans	FETUB	ENSG00000090512	15	42695713	44695713	chr15:43464986	ENSG00000168806	LCMT2	trans	Adrenal_Gland	chr15:42406555:G:T	0.749458	230	0.697667729	1.432767395	+/+	y
FETUB.15.42695713.44695713	trans	FETUB	ENSG00000090512	15	42695713	44695713	chr15:43464986	ENSG00000242866	STRC	trans	Thyroid	chr15:43721950:T:C	0.998706	121	-0.475437557	-2.103330423	-/-	y
FETUB.15.42695713.44695713	trans	FETUB	ENSG00000090512	15	42695713	44695713	chr15:43464986	ENSG00000242866	STRC	trans	Thyroid	chr15:43632410:C:T	0.998706	121	-0.475437557	-2.103330423	-/-	y
FETUB.15.42695713.44695713	trans	FETUB	ENSG00000090512	15	42695713	44695713	chr15:43464986	ENSG00000242866	STRC	trans	Thyroid	chr15:44605348:T:C	0.998706	121	-0.475437557	-2.103330423	-/-	y
FETUB.15.42695713.44695713	trans	FETUB	ENSG00000090512	15	42695713	44695713	chr15:43464986	ENSG00000242866	STRC	trans	Thyroid	chr15:43464986:C:T	0.998706	121	-0.475437557	-2.103330423	-/-	y
FETUB.15.42695713.44695713	trans	FETUB	ENSG00000090512	15	42695713	44695713	chr15:43464986	ENSG00000242866	STRC	trans	Thyroid	chr15:43619553:G:T	0.998706	121	-0.475437557	-2.103330423	-/-	y
FETUB.15.42695713.44695713	trans	FETUB	ENSG00000090512	15	42695713	44695713	chr15:43464986	ENSG00000242866	STRC	trans	Liver	chr15:43727590:G:A	0.884109	240	-0.333233561	-3.005151453	-/-	y
FETUB.15.42695713.44695713	trans	FETUB	ENSG00000090512	15	42695713	44695713	chr15:43464986	ENSG00000242866	STRC	trans	Liver	chr15:44248636:T:C	0.884109	240	-0.333233561	-3.005151453	-/-	y
FETUB.6.39454928.41836259	trans	FETUB	ENSG00000090512	6	39454928	41836259	chr6:40098483	ENSG00000124615	MOCS1	trans	Nerve_Tibial	chr6:39903749:A:G	0.970402	22	2.336104615	0.427621977	+/+	y
FETUB.6.39454928.41836259	trans	FETUB	ENSG00000090512	6	39454928	41836259	chr6:40098483	ENSG00000124615	MOCS1	trans	Nerve_Tibial	chr6:39925466:A:G	0.970402	22	2.336104615	0.427621977	+/+	y
FETUB.6.39454928.41836259	trans	FETUB	ENSG00000090512	6	39454928	41836259	chr6:40098483	ENSG00000124615	MOCS1	trans	Nerve_Tibial	chr6:40215929:T:C	0.970402	22	2.336104615	0.427621977	+/+	y
GAS6.13.111190750.114801219	cis	GAS6	ENSG00000183087	13	111190750	114801219	chr13:113846042	ENSG00000185989	RASA3	trans	Testis	chr13:114011963:C:T	0.764647	165	-1.320755826	-0.761737455	-/-	y
GAS6.13.111190750.114801219	cis	GAS6	ENSG00000183087	13	111190750	114801219	chr13:113846042	ENSG00000185989	RASA3	trans	Testis	chr13:113841152:C:A	0.764647	165	-1.320755826	-0.761737455	-/-	y
GAS6.13.111190750.114801219	cis	GAS6	ENSG00000183087	13	111190750	114801219	chr13:113846042	ENSG00000185989	RASA3	trans	Testis	chr13:114047853:A:G	0.764647	165	-1.320755826	-0.761737455	-/-	y
GAS6.13.111190750.114801219	cis	GAS6	ENSG00000183087	13	111190750	114801219	chr13:113846042	ENSG00000185989	RASA3	trans	Testis	chr13:114077408:T:C	0.764647	165	-1.320755826	-0.761737455	-/-	y
GAS6.13.111190750.114801219	cis	GAS6	ENSG00000183087	13	111190750	114801219	chr13:113846042	ENSG00000185989	RASA3	trans	Testis	chr13:114032462:G:A	0.764647	165	-1.320755826	-0.761737455	-/-	y
GAS6.13.111190750.114801219	cis	GAS6	ENSG00000183087	13	111190750	114801219	chr13:113846042	ENSG00000185989	RASA3	trans	Testis	chr13:114081121:C:T	0.764647	165	-1.320755826	-0.761737455	-/-	y
GNLY.10.99069757.101069757	trans	GNLY	ENSG00000115523	10	99069757	101069757	chr10:100069757	ENSG00000099194	SCD	trans	Adipose_Subcutaneous	chr10:100046705:A:G	0.836401	116	-1.066783626	-0.941254163	-/-	n
GNLY.10.99069757.101069757	trans	GNLY	ENSG00000115523	10	99069757	101069757	chr10:100069757	ENSG00000099194	SCD	trans	Adipose_Subcutaneous	chr10:99872116:C:T	0.810829	115	-0.983845292	-1.023709227	-/-	n
GNLY.2.84000838.99901418	cis	GNLY	ENSG00000115523	2	84000838	99901418	chr2:85708059	ENSG00000168874	ATOH8	trans	Whole_Blood	chr2:85130210:C:T	0.999987	391	0.850489301	1.175793745	+/+	y
GNLY.2.84000838.99901418	cis	GNLY	ENSG00000115523	2	84000838	99901418	chr2:85708059	ENSG00000168874	ATOH8	trans	Whole_Blood	chr2:85474928:C:T	0.999987	391	0.850489301	1.175793745	+/+	y
GNLY.2.84000838.99901418	cis	GNLY	ENSG00000115523	2	84000838	99901418	chr2:85708059	ENSG00000168874	ATOH8	trans	Whole_Blood	chr2:85666618:A:G	0.999987	391	0.850489301	1.175793745	+/+	y
GNLY.2.84000838.99901418	cis	GNLY	ENSG00000115523	2	84000838	99901418	chr2:85708059	ENSG00000168874	ATOH8	trans	Whole_Blood	chr2:85689011:T:C	0.999987	391	0.850489301	1.175793745	+/+	y
GNLY.2.84000838.99901418	cis	GNLY	ENSG00000115523	2	84000838	99901418	chr2:85708059	ENSG00000168874	ATOH8	trans	Whole_Blood	chr2:85697776:A:T	0.999987	391	0.850489301	1.175793745	+/+	y
GNLY.2.84000838.99901418	cis	GNLY	ENSG00000115523	2	84000838	99901418	chr2:85708059	ENSG00000168874	ATOH8	trans	Whole_Blood	chr2:85705880:T:C	0.999987	391	0.850489301	1.175793745	+/+	y
GNLY.2.84000838.99901418	cis	GNLY	ENSG00000115523	2	84000838	99901418	chr2:85708059	ENSG00000168874	ATOH8	trans	Whole_Blood	chr2:85717123:GT:G	0.999987	391	0.850489301	1.175793745	+/+	y
GNLY.2.84000838.99901418	cis	GNLY	ENSG00000115523	2	84000838	99901418	chr2:85708059	ENSG00000115523	GNLY	cis	Adipose_Visceral_Omentum	chr2:85705880:T:C	0.999987	410	1.918095144	0.521350572	+/+	y
GNLY.2.84000838.99901418	cis	GNLY	ENSG00000115523	2	84000838	99901418	chr2:85708059	ENSG00000115523	GNLY	cis	Adipose_Visceral_Omentum	chr2:85345109:C:T	0.999987	410	1.918095144	0.521350572	+/+	y
GNLY.2.84000838.99901418	cis	GNLY	ENSG00000115523	2	84000838	99901418	chr2:85708059	ENSG00000115523	GNLY	cis	Adipose_Visceral_Omentum	chr2:85677119:A:G	0.999987	410	1.918095144	0.521350572	+/+	y
GNLY.2.84000838.99901418	cis	GNLY	ENSG00000115523	2	84000838	99901418	chr2:85708059	ENSG00000115523	GNLY	cis	Adipose_Visceral_Omentum	chr2:85685839:T:C	0.999987	410	1.918095144	0.521350572	+/+	y
GNLY.2.84000838.99901418	cis	GNLY	ENSG00000115523	2	84000838	99901418	chr2:85708059	ENSG00000115523	GNLY	cis	Artery_Coronary	chr2:85565285:T:A	0.999987	442	1.263236246	0.791617564	+/+	y
GNLY.2.84000838.99901418	cis	GNLY	ENSG00000115523	2	84000838	99901418	chr2:85708059	ENSG00000115523	GNLY	cis	Artery_Coronary	chr2:85705880:T:C	0.999987	442	1.263236246	0.791617564	+/+	y
GNLY.2.84000838.99901418	cis	GNLY	ENSG00000115523	2	84000838	99901418	chr2:85708059	ENSG00000115523	GNLY	cis	Esophagus_Gastroesophageal_Junction	chr2:85705880:T:C	0.999987	437	1.196826757	0.835542817	+/+	y
GNLY.2.84000838.99901418	cis	GNLY	ENSG00000115523	2	84000838	99901418	chr2:85708059	ENSG00000115523	GNLY	cis	Colon_Transverse	chr2:85659544:C:G	0.999987	433	0.871232659	1.147799029	+/+	y
GNLY.2.84000838.99901418	cis	GNLY	ENSG00000115523	2	84000838	99901418	chr2:85708059	ENSG00000115523	GNLY	cis	Colon_Transverse	chr2:85705880:T:C	0.999987	433	0.871232659	1.147799029	+/+	y
GNLY.2.84000838.99901418	cis	GNLY	ENSG00000115523	2	84000838	99901418	chr2:85708059	ENSG00000115523	GNLY	cis	Colon_Transverse	chr2:86225375:A:G	0.999987	433	0.871232659	1.147799029	+/+	y
GNLY.2.84000838.99901418	cis	GNLY	ENSG00000115523	2	84000838	99901418	chr2:85708059	ENSG00000115523	GNLY	cis	Esophagus_Gastroesophageal_Junction	chr2:85432432:C:T	0.999987	437	1.196826757	0.835542817	+/+	y
GNLY.2.84000838.99901418	cis	GNLY	ENSG00000115523	2	84000838	99901418	chr2:85708059	ENSG00000115523	GNLY	cis	Esophagus_Muscularis	chr2:85432432:C:T	0.999987	418	0.86117384	1.161205733	+/+	y
GNLY.2.84000838.99901418	cis	GNLY	ENSG00000115523	2	84000838	99901418	chr2:85708059	ENSG00000115523	GNLY	cis	Esophagus_Muscularis	chr2:85659544:C:G	0.999987	418	0.86117384	1.161205733	+/+	y
GNLY.2.84000838.99901418	cis	GNLY	ENSG00000115523	2	84000838	99901418	chr2:85708059	ENSG00000115523	GNLY	cis	Esophagus_Muscularis	chr2:85705880:T:C	0.999987	418	0.86117384	1.161205733	+/+	y
GNLY.2.84000838.99901418	cis	GNLY	ENSG00000115523	2	84000838	99901418	chr2:85708059	ENSG00000115523	GNLY	cis	Heart_Atrial_Appendage	chr2:85006786:T:C	0.999987	401	1.438388324	0.695222551	+/+	y
GNLY.2.84000838.99901418	cis	GNLY	ENSG00000115523	2	84000838	99901418	chr2:85708059	ENSG00000115523	GNLY	cis	Heart_Atrial_Appendage	chr2:85700432:C:A	0.999987	401	1.438388324	0.695222551	+/+	y
GNLY.2.84000838.99901418	cis	GNLY	ENSG00000115523	2	84000838	99901418	chr2:85708059	ENSG00000115523	GNLY	cis	Heart_Atrial_Appendage	chr2:85705880:T:C	0.999987	401	1.438388324	0.695222551	+/+	y
GNLY.2.84000838.99901418	cis	GNLY	ENSG00000115523	2	84000838	99901418	chr2:85708059	ENSG00000115523	GNLY	cis	Heart_Atrial_Appendage	chr2:85803101:T:A	0.999987	401	1.438388324	0.695222551	+/+	y
GNLY.2.84000838.99901418	cis	GNLY	ENSG00000115523	2	84000838	99901418	chr2:85708059	ENSG00000115523	GNLY	cis	Heart_Atrial_Appendage	chr2:86666999:G:T	0.999987	401	1.438388324	0.695222551	+/+	y
GNLY.2.84000838.99901418	cis	GNLY	ENSG00000115523	2	84000838	99901418	chr2:85708059	ENSG00000115523	GNLY	cis	Pituitary	chr2:85705880:T:C	0.999987	454	1.154696342	0.866028551	+/+	y
GNLY.2.84000838.99901418	cis	GNLY	ENSG00000115523	2	84000838	99901418	chr2:85708059	ENSG00000115523	GNLY	cis	Skin_Not_Sun_Exposed_Suprapubic	chr2:85685839:T:C	0.999987	423	1.248742649	0.800805515	+/+	y
GNLY.2.84000838.99901418	cis	GNLY	ENSG00000115523	2	84000838	99901418	chr2:85708059	ENSG00000115523	GNLY	cis	Skin_Not_Sun_Exposed_Suprapubic	chr2:85694266:C:G	0.999987	423	1.248742649	0.800805515	+/+	y
GNLY.2.84000838.99901418	cis	GNLY	ENSG00000115523	2	84000838	99901418	chr2:85708059	ENSG00000115523	GNLY	cis	Skin_Not_Sun_Exposed_Suprapubic	chr2:85705880:T:C	0.999987	423	1.248742649	0.800805515	+/+	y
GNLY.2.84000838.99901418	cis	GNLY	ENSG00000115523	2	84000838	99901418	chr2:85708059	ENSG00000115523	GNLY	cis	Pituitary	chr2:85821810:C:T	0.999987	454	1.154696342	0.866028551	+/+	y
GNLY.2.84000838.99901418	cis	GNLY	ENSG00000115523	2	84000838	99901418	chr2:85708059	ENSG00000115523	GNLY	cis	Skin_Not_Sun_Exposed_Suprapubic	chr2:86292609:G:A	0.999987	423	1.248742649	0.800805515	+/+	y
GNLY.2.84000838.99901418	cis	GNLY	ENSG00000115523	2	84000838	99901418	chr2:85708059	ENSG00000115523	GNLY	cis	Thyroid	chr2:84752659:G:T	0.999974	404	1.162641292	0.860110514	+/+	y
GNLY.2.84000838.99901418	cis	GNLY	ENSG00000115523	2	84000838	99901418	chr2:85708059	ENSG00000115523	GNLY	cis	Thyroid	chr2:85454977:T:C	0.999974	404	1.162641292	0.860110514	+/+	y
GNLY.2.84000838.99901418	cis	GNLY	ENSG00000115523	2	84000838	99901418	chr2:85708059	ENSG00000115523	GNLY	cis	Thyroid	chr2:85534925:T:A	0.999974	404	1.162641292	0.860110514	+/+	y
GNLY.2.84000838.99901418	cis	GNLY	ENSG00000115523	2	84000838	99901418	chr2:85708059	ENSG00000115523	GNLY	cis	Thyroid	chr2:85666618:A:G	0.999974	404	1.162641292	0.860110514	+/+	y
GNLY.2.84000838.99901418	cis	GNLY	ENSG00000115523	2	84000838	99901418	chr2:85708059	ENSG00000115523	GNLY	cis	Thyroid	chr2:85680571:A:G	0.999974	404	1.162641292	0.860110514	+/+	y
GNLY.2.84000838.99901418	cis	GNLY	ENSG00000115523	2	84000838	99901418	chr2:85708059	ENSG00000115523	GNLY	cis	Thyroid	chr2:85708059:G:A	0.999974	404	1.162641292	0.860110514	+/+	y
GNLY.2.84000838.99901418	cis	GNLY	ENSG00000115523	2	84000838	99901418	chr2:85708059	ENSG00000115523	GNLY	cis	Thyroid	chr2:85803101:T:A	0.999974	404	1.162641292	0.860110514	+/+	y
GNLY.2.84000838.99901418	cis	GNLY	ENSG00000115523	2	84000838	99901418	chr2:85708059	ENSG00000115523	GNLY	cis	Adipose_Subcutaneous	chr2:86600188:C:A	0.999792	409	1.926985907	0.518945155	+/+	y
GNLY.2.84000838.99901418	cis	GNLY	ENSG00000115523	2	84000838	99901418	chr2:85708059	ENSG00000115523	GNLY	cis	Adipose_Subcutaneous	chr2:85705880:T:C	0.999792	409	1.926985907	0.518945155	+/+	y
GNLY.2.84000838.99901418	cis	GNLY	ENSG00000115523	2	84000838	99901418	chr2:85708059	ENSG00000115523	GNLY	cis	Adipose_Subcutaneous	chr2:85157929:C:T	0.999792	409	1.926985907	0.518945155	+/+	y
GNLY.2.84000838.99901418	cis	GNLY	ENSG00000115523	2	84000838	99901418	chr2:85708059	ENSG00000115523	GNLY	cis	Adipose_Subcutaneous	chr2:84713353:C:T	0.999792	409	1.926985907	0.518945155	+/+	y
GNLY.2.84000838.99901418	cis	GNLY	ENSG00000115523	2	84000838	99901418	chr2:85708059	ENSG00000115523	GNLY	cis	Adipose_Subcutaneous	chr2:85693126:G:T	0.999792	409	1.926985907	0.518945155	+/+	y
GNLY.2.84000838.99901418	cis	GNLY	ENSG00000115523	2	84000838	99901418	chr2:85708059	ENSG00000115523	GNLY	cis	Esophagus_Mucosa	chr2:84723285:T:TTAGAG	0.999444	419	1.045070003	0.9568737	+/+	y
GNLY.2.84000838.99901418	cis	GNLY	ENSG00000115523	2	84000838	99901418	chr2:85708059	ENSG00000115523	GNLY	cis	Esophagus_Mucosa	chr2:85587861:T:C	0.999444	419	1.045070003	0.9568737	+/+	y
GNLY.2.84000838.99901418	cis	GNLY	ENSG00000115523	2	84000838	99901418	chr2:85708059	ENSG00000115523	GNLY	cis	Esophagus_Mucosa	chr2:85641691:G:C	0.999444	419	1.045070003	0.9568737	+/+	y
GNLY.2.84000838.99901418	cis	GNLY	ENSG00000115523	2	84000838	99901418	chr2:85708059	ENSG00000115523	GNLY	cis	Esophagus_Mucosa	chr2:85685839:T:C	0.999444	419	1.045070003	0.9568737	+/+	y
GNLY.2.84000838.99901418	cis	GNLY	ENSG00000115523	2	84000838	99901418	chr2:85708059	ENSG00000115523	GNLY	cis	Esophagus_Mucosa	chr2:85690467:A:T	0.999444	419	1.045070003	0.9568737	+/+	y
GNLY.2.84000838.99901418	cis	GNLY	ENSG00000115523	2	84000838	99901418	chr2:85708059	ENSG00000115523	GNLY	cis	Esophagus_Mucosa	chr2:85705880:T:C	0.999444	419	1.045070003	0.9568737	+/+	y
GNLY.2.84000838.99901418	cis	GNLY	ENSG00000115523	2	84000838	99901418	chr2:85708059	ENSG00000115523	GNLY	cis	Artery_Aorta	chr2:85682973:G:GC	0.998648	417	1.098193165	0.910586618	+/+	y
GNLY.2.84000838.99901418	cis	GNLY	ENSG00000115523	2	84000838	99901418	chr2:85708059	ENSG00000115523	GNLY	cis	Artery_Aorta	chr2:85250597:C:T	0.998648	417	1.098193165	0.910586618	+/+	y
GNLY.2.84000838.99901418	cis	GNLY	ENSG00000115523	2	84000838	99901418	chr2:85708059	ENSG00000115523	GNLY	cis	Artery_Aorta	chr2:85545938:G:A	0.998648	417	1.098193165	0.910586618	+/+	y
GNLY.2.84000838.99901418	cis	GNLY	ENSG00000115523	2	84000838	99901418	chr2:85708059	ENSG00000115523	GNLY	cis	Artery_Aorta	chr2:85708059:G:A	0.998648	417	1.098193165	0.910586618	+/+	y
GNLY.2.84000838.99901418	cis	GNLY	ENSG00000115523	2	84000838	99901418	chr2:85708059	ENSG00000115523	GNLY	cis	Artery_Aorta	chr2:85721670:A:G	0.998648	417	1.098193165	0.910586618	+/+	y
GNLY.2.84000838.99901418	cis	GNLY	ENSG00000115523	2	84000838	99901418	chr2:85561353	ENSG00000115523	GNLY	cis	Esophagus_Muscularis	chr2:85659544:C:G	0.906972	15	0.651257263	1.535671621	+/+	y
GNLY.2.84000838.99901418	cis	GNLY	ENSG00000115523	2	84000838	99901418	chr2:85561353	ENSG00000115523	GNLY	cis	Esophagus_Muscularis	chr2:85432432:C:T	0.906972	15	0.651257263	1.535671621	+/+	y
GNLY.2.84000838.99901418	cis	GNLY	ENSG00000115523	2	84000838	99901418	chr2:85561353	ENSG00000115523	GNLY	cis	Esophagus_Muscularis	chr2:85705880:T:C	0.906972	15	0.651257263	1.535671621	+/+	y
GNLY.2.84000838.99901418	cis	GNLY	ENSG00000115523	2	84000838	99901418	chr2:85708059	ENSG00000115523	GNLY	cis	Colon_Sigmoid	chr2:85707529:C:T	0.886032	441	1.30402573	0.766856035	+/+	y
GNLY.2.84000838.99901418	cis	GNLY	ENSG00000115523	2	84000838	99901418	chr2:85708059	ENSG00000115523	GNLY	cis	Colon_Sigmoid	chr2:85796723:A:G	0.886032	441	1.30402573	0.766856035	+/+	y
GNLY.2.84000838.99901418	cis	GNLY	ENSG00000115523	2	84000838	99901418	chr2:85708059	ENSG00000115523	GNLY	cis	Lung	chr2:85510386:A:C	0.877703	404	1.692744535	0.590756596	+/+	y
GNLY.2.84000838.99901418	cis	GNLY	ENSG00000115523	2	84000838	99901418	chr2:85708059	ENSG00000115523	GNLY	cis	Lung	chr2:85693126:G:T	0.877703	404	1.692744535	0.590756596	+/+	y
GNLY.2.84000838.99901418	cis	GNLY	ENSG00000115523	2	84000838	99901418	chr2:85708059	ENSG00000115523	GNLY	cis	Lung	chr2:85707529:C:T	0.877703	404	1.692744535	0.590756596	+/+	y
GNLY.2.84000838.99901418	cis	GNLY	ENSG00000115523	2	84000838	99901418	chr2:85708059	ENSG00000115523	GNLY	cis	Lung	chr2:86011871:T:C	0.877703	404	1.692744535	0.590756596	+/+	y
GNLY.2.84000838.99901418	cis	GNLY	ENSG00000115523	2	84000838	99901418	chr2:85708059	ENSG00000115523	GNLY	cis	Lung	chr2:86226242:G:C	0.877703	404	1.692744535	0.590756596	+/+	y
GNLY.2.84000838.99901418	cis	GNLY	ENSG00000115523	2	84000838	99901418	chr2:85708059	ENSG00000115523	GNLY	cis	Nerve_Tibial	chr2:85443365:C:T	0.812504	409	1.330611941	0.751533914	+/+	y
GNLY.2.84000838.99901418	cis	GNLY	ENSG00000115523	2	84000838	99901418	chr2:85708059	ENSG00000115523	GNLY	cis	Nerve_Tibial	chr2:85684216:A:G	0.812504	409	1.330611941	0.751533914	+/+	y
GNLY.2.84000838.99901418	cis	GNLY	ENSG00000115523	2	84000838	99901418	chr2:85708059	ENSG00000115523	GNLY	cis	Nerve_Tibial	chr2:85685839:T:C	0.812504	409	1.330611941	0.751533914	+/+	y
GNLY.2.84000838.99901418	cis	GNLY	ENSG00000115523	2	84000838	99901418	chr2:85708059	ENSG00000115523	GNLY	cis	Nerve_Tibial	chr2:85699418:A:G	0.812504	409	1.330611941	0.751533914	+/+	y
GNLY.2.84000838.99901418	cis	GNLY	ENSG00000115523	2	84000838	99901418	chr2:85708059	ENSG00000115523	GNLY	cis	Nerve_Tibial	chr2:85707376:A:C	0.812504	409	1.330611941	0.751533914	+/+	y
GNLY.2.84000838.99901418	cis	GNLY	ENSG00000115523	2	84000838	99901418	chr2:85708059	ENSG00000115523	GNLY	cis	Prostate	chr2:85540612:T:C	0.812504	469	1.06334703	0.940426759	+/+	y
GNLY.2.84000838.99901418	cis	GNLY	ENSG00000115523	2	84000838	99901418	chr2:85708059	ENSG00000115523	GNLY	cis	Nerve_Tibial	chr2:86322599:C:T	0.812504	409	1.330611941	0.751533914	+/+	y
GNLY.2.84000838.99901418	cis	GNLY	ENSG00000115523	2	84000838	99901418	chr2:85708059	ENSG00000115523	GNLY	cis	Prostate	chr2:85707376:A:C	0.812504	469	1.06334703	0.940426759	+/+	y
GNLY.2.84000838.99901418	cis	GNLY	ENSG00000115523	2	84000838	99901418	chr2:85708059	ENSG00000115523	GNLY	cis	Spleen	chr2:85707376:A:C	0.812504	459	0.929036682	1.076383759	+/+	y
GNLY.2.84000838.99901418	cis	GNLY	ENSG00000115523	2	84000838	99901418	chr2:85708059	ENSG00000115523	GNLY	cis	Stomach	chr2:85600891:G:T	0.812504	436	0.761616707	1.312996407	+/+	y
GNLY.2.84000838.99901418	cis	GNLY	ENSG00000115523	2	84000838	99901418	chr2:85708059	ENSG00000115523	GNLY	cis	Stomach	chr2:85707376:A:C	0.812504	436	0.761616707	1.312996407	+/+	y
GNLY.2.84000838.99901418	cis	GNLY	ENSG00000115523	2	84000838	99901418	chr2:85708059	ENSG00000115523	GNLY	cis	Whole_Blood	chr2:84913024:C:A	0.812504	378	1.405820335	0.71132845	+/+	y
GNLY.2.84000838.99901418	cis	GNLY	ENSG00000115523	2	84000838	99901418	chr2:85708059	ENSG00000115523	GNLY	cis	Whole_Blood	chr2:85465876:C:A	0.812504	378	1.405820335	0.71132845	+/+	y
GNLY.2.84000838.99901418	cis	GNLY	ENSG00000115523	2	84000838	99901418	chr2:85708059	ENSG00000115523	GNLY	cis	Nerve_Tibial	chr2:86050966:T:C	0.812504	409	1.330611941	0.751533914	+/+	y
GNLY.2.84000838.99901418	cis	GNLY	ENSG00000115523	2	84000838	99901418	chr2:85708059	ENSG00000115523	GNLY	cis	Spleen	chr2:85694266:C:G	0.812504	459	0.929036682	1.076383759	+/+	y
GNLY.2.84000838.99901418	cis	GNLY	ENSG00000115523	2	84000838	99901418	chr2:85708059	ENSG00000115523	GNLY	cis	Whole_Blood	chr2:85685839:T:C	0.812504	378	1.405820335	0.71132845	+/+	y
GNLY.2.84000838.99901418	cis	GNLY	ENSG00000115523	2	84000838	99901418	chr2:85708059	ENSG00000115523	GNLY	cis	Whole_Blood	chr2:85697776:A:T	0.812504	378	1.405820335	0.71132845	+/+	y
GNLY.2.84000838.99901418	cis	GNLY	ENSG00000115523	2	84000838	99901418	chr2:85708059	ENSG00000115523	GNLY	cis	Whole_Blood	chr2:85707376:A:C	0.812504	378	1.405820335	0.71132845	+/+	y
GNLY.2.84000838.99901418	cis	GNLY	ENSG00000115523	2	84000838	99901418	chr2:85708059	ENSG00000115523	GNLY	cis	Whole_Blood	chr2:85722273:G:A	0.812504	378	1.405820335	0.71132845	+/+	y
GNLY.2.84000838.99901418	cis	GNLY	ENSG00000115523	2	84000838	99901418	chr2:85708059	ENSG00000115523	GNLY	cis	Whole_Blood	chr2:85805220:T:C	0.812504	378	1.405820335	0.71132845	+/+	y
GNLY.2.84000838.99901418	cis	GNLY	ENSG00000115523	2	84000838	99901418	chr2:85708059	ENSG00000115523	GNLY	cis	Whole_Blood	chr2:86239616:T:C	0.812504	378	1.405820335	0.71132845	+/+	y
GNLY.2.84000838.99901418	cis	GNLY	ENSG00000115523	2	84000838	99901418	chr2:85708059	ENSG00000115523	GNLY	cis	Adrenal_Gland	chr2:85707376:A:C	0.808226	431	1.485095274	0.676236316	+/+	y
GNLY.2.84000838.99901418	cis	GNLY	ENSG00000115523	2	84000838	99901418	chr2:85708059	ENSG00000115523	GNLY	cis	Breast_Mammary_Tissue	chr2:85707376:A:C	0.803111	420	2.342259204	0.427912599	+/+	y
GNLY.2.84000838.99901418	cis	GNLY	ENSG00000115523	2	84000838	99901418	chr2:98901418	ENSG00000144214	LYG1	trans	Artery_Tibial	chr2:99020767:G:A	0.917486	58	0.581730462	1.893727256	+/+	y
GNLY.2.84000838.99901418	cis	GNLY	ENSG00000115523	2	84000838	99901418	chr2:98901418	ENSG00000144214	LYG1	trans	Artery_Tibial	chr2:99306625:C:T	0.917486	58	0.581730462	1.893727256	+/+	y
GNLY.2.84000838.99901418	cis	GNLY	ENSG00000115523	2	84000838	99901418	chr2:98901418	ENSG00000144214	LYG1	trans	Artery_Tibial	chr2:99314447:G:A	0.917486	58	0.581730462	1.893727256	+/+	y
GNLY.2.84000838.99901418	cis	GNLY	ENSG00000115523	2	84000838	99901418	chr2:98901418	ENSG00000144214	LYG1	trans	Artery_Tibial	chr2:99767118:C:T	0.917486	58	0.581730462	1.893727256	+/+	y
GNLY.2.84000838.99901418	cis	GNLY	ENSG00000115523	2	84000838	99901418	chr2:98901418	ENSG00000144214	LYG1	trans	Brain_Cerebellum	chr2:99071027:C:T	0.910663	72	0.19838053	5.040716037	+/+	y
GNLY.2.84000838.99901418	cis	GNLY	ENSG00000115523	2	84000838	99901418	chr2:98901418	ENSG00000144214	LYG1	trans	Brain_Cerebellum	chr2:99306625:C:T	0.910663	72	0.19838053	5.040716037	+/+	y
GNLY.2.84000838.99901418	cis	GNLY	ENSG00000115523	2	84000838	99901418	chr2:98901418	ENSG00000144214	LYG1	trans	Heart_Left_Ventricle	chr2:100025962:T:G	0.875248	126	0.404710882	2.470912451	+/+	y
GNLY.2.84000838.99901418	cis	GNLY	ENSG00000115523	2	84000838	99901418	chr2:98901418	ENSG00000144214	LYG1	trans	Heart_Left_Ventricle	chr2:98490333:G:A	0.875248	126	0.404710882	2.470912451	+/+	y
GNLY.2.84000838.99901418	cis	GNLY	ENSG00000115523	2	84000838	99901418	chr2:98901418	ENSG00000144214	LYG1	trans	Heart_Left_Ventricle	chr2:98997461:T:C	0.875248	126	0.404710882	2.470912451	+/+	y
GNLY.2.84000838.99901418	cis	GNLY	ENSG00000115523	2	84000838	99901418	chr2:98901418	ENSG00000144214	LYG1	trans	Heart_Left_Ventricle	chr2:99306625:C:T	0.875248	126	0.404710882	2.470912451	+/+	y
GNLY.2.84000838.99901418	cis	GNLY	ENSG00000115523	2	84000838	99901418	chr2:98901418	ENSG00000144214	LYG1	trans	Heart_Left_Ventricle	chr2:99309790:A:G	0.875248	126	0.404710882	2.470912451	+/+	y
GNLY.2.84000838.99901418	cis	GNLY	ENSG00000115523	2	84000838	99901418	chr2:98901418	ENSG00000144214	LYG1	trans	Heart_Left_Ventricle	chr2:99673654:A:C	0.875248	126	0.404710882	2.470912451	+/+	y
GNLY.2.84000838.99901418	cis	GNLY	ENSG00000115523	2	84000838	99901418	chr2:98901418	ENSG00000144214	LYG1	trans	Esophagus_Muscularis	chr2:100003124:A:G	0.840916	40	0.385333694	2.59515327	+/+	y
GNLY.2.84000838.99901418	cis	GNLY	ENSG00000115523	2	84000838	99901418	chr2:98901418	ENSG00000144214	LYG1	trans	Esophagus_Muscularis	chr2:100072222:G:T	0.840916	40	0.385333694	2.59515327	+/+	y
GNLY.2.84000838.99901418	cis	GNLY	ENSG00000115523	2	84000838	99901418	chr2:98901418	ENSG00000144214	LYG1	trans	Esophagus_Muscularis	chr2:100278809:T:C	0.840916	40	0.385333694	2.59515327	+/+	y
GNLY.2.84000838.99901418	cis	GNLY	ENSG00000115523	2	84000838	99901418	chr2:98901418	ENSG00000144214	LYG1	trans	Esophagus_Muscularis	chr2:99069616:C:T	0.840916	40	0.385333694	2.59515327	+/+	y
GNLY.2.84000838.99901418	cis	GNLY	ENSG00000115523	2	84000838	99901418	chr2:98901418	ENSG00000144214	LYG1	trans	Esophagus_Muscularis	chr2:99306625:C:T	0.840916	40	0.385333694	2.59515327	+/+	y
GNLY.2.84000838.99901418	cis	GNLY	ENSG00000115523	2	84000838	99901418	chr2:98901418	ENSG00000144214	LYG1	trans	Esophagus_Muscularis	chr2:99689916:G:A	0.840916	40	0.385333694	2.59515327	+/+	y
GNLY.2.84000838.99901418	cis	GNLY	ENSG00000115523	2	84000838	99901418	chr2:98901418	ENSG00000144214	LYG1	trans	Lung	chr2:99028548:C:G	0.836624	120	0.356299635	2.806626506	+/+	y
GNLY.2.84000838.99901418	cis	GNLY	ENSG00000115523	2	84000838	99901418	chr2:98901418	ENSG00000144214	LYG1	trans	Lung	chr2:99306625:C:T	0.836624	120	0.356299635	2.806626506	+/+	y
GNLY.2.84000838.99901418	cis	GNLY	ENSG00000115523	2	84000838	99901418	chr2:98901418	ENSG00000144214	LYG1	trans	Whole_Blood	chr2:99028548:C:G	0.836624	120	0.421942358	2.369991968	+/+	y
GNLY.2.84000838.99901418	cis	GNLY	ENSG00000115523	2	84000838	99901418	chr2:98901418	ENSG00000144214	LYG1	trans	Whole_Blood	chr2:99458759:T:C	0.836624	120	0.421942358	2.369991968	+/+	y
GNLY.2.84000838.99901418	cis	GNLY	ENSG00000115523	2	84000838	99901418	chr2:98901418	ENSG00000144214	LYG1	trans	Whole_Blood	chr2:99543562:C:T	0.836624	120	0.421942358	2.369991968	+/+	y
GNLY.2.84000838.99901418	cis	GNLY	ENSG00000115523	2	84000838	99901418	chr2:98901418	ENSG00000144214	LYG1	trans	Whole_Blood	chr2:99814712:G:A	0.836624	120	0.421942358	2.369991968	+/+	y
GNLY.2.84000838.99901418	cis	GNLY	ENSG00000115523	2	84000838	99901418	chr2:98901418	ENSG00000144214	LYG1	trans	Whole_Blood	chr2:99306625:C:T	0.836624	120	0.421942358	2.369991968	+/+	y
GNLY.2.84000838.99901418	cis	GNLY	ENSG00000115523	2	84000838	99901418	chr2:98901418	ENSG00000144214	LYG1	trans	Adipose_Subcutaneous	chr2:98703160:T:C	0.836195	122	0.337106051	2.966425682	+/+	y
GNLY.2.84000838.99901418	cis	GNLY	ENSG00000115523	2	84000838	99901418	chr2:98901418	ENSG00000144214	LYG1	trans	Adipose_Subcutaneous	chr2:99028548:C:G	0.836195	122	0.337106051	2.966425682	+/+	y
GNLY.2.84000838.99901418	cis	GNLY	ENSG00000115523	2	84000838	99901418	chr2:98901418	ENSG00000144214	LYG1	trans	Adipose_Subcutaneous	chr2:99294513:C:CTTTT	0.836195	122	0.337106051	2.966425682	+/+	y
GNLY.2.84000838.99901418	cis	GNLY	ENSG00000115523	2	84000838	99901418	chr2:98901418	ENSG00000144214	LYG1	trans	Adipose_Subcutaneous	chr2:99306625:C:T	0.836195	122	0.337106051	2.966425682	+/+	y
GNLY.2.84000838.99901418	cis	GNLY	ENSG00000115523	2	84000838	99901418	chr2:98901418	ENSG00000144214	LYG1	trans	Adipose_Subcutaneous	chr2:99650632:C:T	0.836195	122	0.337106051	2.966425682	+/+	y
GNLY.2.84000838.99901418	cis	GNLY	ENSG00000115523	2	84000838	99901418	chr2:98901418	ENSG00000144214	LYG1	trans	Muscle_Skeletal	chr2:98358831:C:T	0.701272	124	0.524617029	1.905900022	+/+	y
GNLY.2.84000838.99901418	cis	GNLY	ENSG00000115523	2	84000838	99901418	chr2:98901418	ENSG00000144214	LYG1	trans	Muscle_Skeletal	chr2:99074162:A:G	0.701272	124	0.524617029	1.905900022	+/+	y
GNLY.2.84000838.99901418	cis	GNLY	ENSG00000115523	2	84000838	99901418	chr2:98901418	ENSG00000144214	LYG1	trans	Muscle_Skeletal	chr2:99306625:C:T	0.701272	124	0.524617029	1.905900022	+/+	y
GNLY.2.84000838.99901418	cis	GNLY	ENSG00000115523	2	84000838	99901418	chr2:98901418	ENSG00000144214	LYG1	trans	Muscle_Skeletal	chr2:99391945:A:C	0.701272	124	0.524617029	1.905900022	+/+	y
GNLY.2.84000838.99901418	cis	GNLY	ENSG00000115523	2	84000838	99901418	chr2:98901418	ENSG00000185414	MRPL30	trans	Pituitary	chr2:98389138:T:C	0.791041	47	-0.289140634	-3.458524451	-/-	y
GNLY.2.84000838.99901418	cis	GNLY	ENSG00000115523	2	84000838	99901418	chr2:98901418	ENSG00000185414	MRPL30	trans	Pituitary	chr2:98971422:T:C	0.791041	47	-0.289140634	-3.458524451	-/-	y
GNLY.2.84000838.99901418	cis	GNLY	ENSG00000115523	2	84000838	99901418	chr2:85561353	ENSG00000068654	POLR1A	trans	Artery_Aorta	chr2:86096216:C:A	0.853822	16	-1.845832827	-0.541761017	-/-	n
GNLY.2.84000838.99901418	cis	GNLY	ENSG00000115523	2	84000838	99901418	chr2:85561353	ENSG00000068654	POLR1A	trans	Artery_Aorta	chr2:86227868:C:CA	0.853822	16	-1.845832827	-0.541761017	-/-	n
GNLY.2.84000838.99901418	cis	GNLY	ENSG00000115523	2	84000838	99901418	chr2:85561353	ENSG00000068654	POLR1A	trans	Artery_Aorta	chr2:86225433:A:G	0.853822	16	-1.845832827	-0.541761017	-/-	n
GNLY.2.84000838.99901418	cis	GNLY	ENSG00000115523	2	84000838	99901418	chr2:85561353	ENSG00000068654	POLR1A	trans	Artery_Aorta	chr2:86031189:G:C	0.853822	16	-1.845832827	-0.541761017	-/-	n
GNLY.2.84000838.99901418	cis	GNLY	ENSG00000115523	2	84000838	99901418	chr2:85561353	ENSG00000068654	POLR1A	trans	Artery_Aorta	chr2:86088403:C:T	0.853822	16	-1.845832827	-0.541761017	-/-	n
GNLY.2.84000838.99901418	cis	GNLY	ENSG00000115523	2	84000838	99901418	chr2:85561353	ENSG00000068654	POLR1A	trans	Artery_Aorta	chr2:85818273:C:T	0.853822	16	-1.845832827	-0.541761017	-/-	n
GNLY.2.84000838.99901418	cis	GNLY	ENSG00000115523	2	84000838	99901418	chr2:85561353	ENSG00000068654	POLR1A	trans	Artery_Aorta	chr2:86147942:T:C	0.853822	16	-1.845832827	-0.541761017	-/-	n
GNLY.2.84000838.99901418	cis	GNLY	ENSG00000115523	2	84000838	99901418	chr2:85561353	ENSG00000068654	POLR1A	trans	Artery_Aorta	chr2:86213313:C:T	0.853822	16	-1.845832827	-0.541761017	-/-	n
GNLY.2.84000838.99901418	cis	GNLY	ENSG00000115523	2	84000838	99901418	chr2:85561353	ENSG00000068654	POLR1A	trans	Artery_Aorta	chr2:86328127:A:G	0.853822	16	-1.845832827	-0.541761017	-/-	n
GNLY.2.84000838.99901418	cis	GNLY	ENSG00000115523	2	84000838	99901418	chr2:85561353	ENSG00000068654	POLR1A	trans	Colon_Transverse	chr2:86057217:G:A	0.811063	15	-1.544613425	-0.647417432	-/-	n
GNLY.2.84000838.99901418	cis	GNLY	ENSG00000115523	2	84000838	99901418	chr2:85561353	ENSG00000068654	POLR1A	trans	Colon_Transverse	chr2:86078281:C:T	0.811063	15	-1.544613425	-0.647417432	-/-	n
GNLY.2.84000838.99901418	cis	GNLY	ENSG00000115523	2	84000838	99901418	chr2:85561353	ENSG00000068654	POLR1A	trans	Colon_Transverse	chr2:85815064:C:T	0.811063	15	-1.544613425	-0.647417432	-/-	n
GNLY.2.84000838.99901418	cis	GNLY	ENSG00000115523	2	84000838	99901418	chr2:85561353	ENSG00000068654	POLR1A	trans	Colon_Transverse	chr2:86105686:A:G	0.811063	15	-1.544613425	-0.647417432	-/-	n
GNLY.2.84000838.99901418	cis	GNLY	ENSG00000115523	2	84000838	99901418	chr2:85561353	ENSG00000068654	POLR1A	trans	Colon_Transverse	chr2:86214180:C:A	0.811063	15	-1.544613425	-0.647417432	-/-	n
GNLY.2.84000838.99901418	cis	GNLY	ENSG00000115523	2	84000838	99901418	chr2:98901418	ENSG00000135951	TSGA10	trans	Thyroid	chr2:98271938:AGAGGT:A	0.919624	130	0.336013157	2.975537472	+/+	y
GNLY.2.84000838.99901418	cis	GNLY	ENSG00000115523	2	84000838	99901418	chr2:98901418	ENSG00000135951	TSGA10	trans	Thyroid	chr2:98377951:C:T	0.919624	130	0.336013157	2.975537472	+/+	y
GNLY.2.84000838.99901418	cis	GNLY	ENSG00000115523	2	84000838	99901418	chr2:98901418	ENSG00000135951	TSGA10	trans	Thyroid	chr2:98384940:T:C	0.919624	130	0.336013157	2.975537472	+/+	y
GNLY.2.84000838.99901418	cis	GNLY	ENSG00000115523	2	84000838	99901418	chr2:98901418	ENSG00000135951	TSGA10	trans	Thyroid	chr2:98929892:G:A	0.919624	130	0.336013157	2.975537472	+/+	y
GNLY.2.84000838.99901418	cis	GNLY	ENSG00000115523	2	84000838	99901418	chr2:98901418	ENSG00000135951	TSGA10	trans	Thyroid	chr2:99072019:C:CAA	0.919624	130	0.336013157	2.975537472	+/+	y
GNLY.2.84000838.99901418	cis	GNLY	ENSG00000115523	2	84000838	99901418	chr2:98901418	ENSG00000135951	TSGA10	trans	Thyroid	chr2:99141557:GCGCAGGCGCACGCCCA:G	0.919624	130	0.336013157	2.975537472	+/+	y
GNLY.2.84000838.99901418	cis	GNLY	ENSG00000115523	2	84000838	99901418	chr2:98901418	ENSG00000135951	TSGA10	trans	Thyroid	chr2:99184083:GTTGT:G	0.919624	130	0.336013157	2.975537472	+/+	y
GNLY.2.84000838.99901418	cis	GNLY	ENSG00000115523	2	84000838	99901418	chr2:98901418	ENSG00000135951	TSGA10	trans	Thyroid	chr2:99234453:T:G	0.919624	130	0.336013157	2.975537472	+/+	y
GNLY.2.84000838.99901418	cis	GNLY	ENSG00000115523	2	84000838	99901418	chr2:98901418	ENSG00000135951	TSGA10	trans	Thyroid	chr2:99327112:A:G	0.919624	130	0.336013157	2.975537472	+/+	y
GNLY.2.84000838.99901418	cis	GNLY	ENSG00000115523	2	84000838	99901418	chr2:98901418	ENSG00000135951	TSGA10	trans	Thyroid	chr2:99517891:T:C	0.919624	130	0.336013157	2.975537472	+/+	y
GNLY.2.84000838.99901418	cis	GNLY	ENSG00000115523	2	84000838	99901418	chr2:98901418	ENSG00000135951	TSGA10	trans	Thyroid	chr2:99568076:C:T	0.919624	130	0.336013157	2.975537472	+/+	y
GP1BA.22.31767775.33767775	trans	GP1BA	ENSG00000185245	22	31767775	33767775	chr22:32765566	ENSG00000100234	TIMP3	trans	Thyroid	chr22:32767064:A:G	0.887032	126	1.565106791	0.646619367	+/+	y
GP1BA.22.31767775.33767775	trans	GP1BA	ENSG00000185245	22	31767775	33767775	chr22:32765566	ENSG00000100234	TIMP3	trans	Heart_Atrial_Appendage	chr22:32755554:T:C	0.798196	126	0.724822887	1.379981861	+/+	y
ICAM1.19.9544050.11544050	cis	ICAM1	ENSG00000090339	19	9544050	11544050	chr19:10282929	ENSG00000105376	ICAM5	trans	Thyroid	chr19:10260938:A:G	0.992558	404	2.192431184	0.45611466	+/+	y
ICAM1.19.9544050.11544050	cis	ICAM1	ENSG00000090339	19	9544050	11544050	chr19:10282929	ENSG00000105376	ICAM5	trans	Thyroid	chr19:10281962:C:G	0.992558	404	2.192431184	0.45611466	+/+	y
ICAM1.19.9544050.11544050	cis	ICAM1	ENSG00000090339	19	9544050	11544050	chr19:10282929	ENSG00000105376	ICAM5	trans	Thyroid	chr19:10295428:A:G	0.992558	404	2.192431184	0.45611466	+/+	y
ICAM1.19.9544050.11544050	cis	ICAM1	ENSG00000090339	19	9544050	11544050	chr19:9965850	ENSG00000196605	ZNF846	trans	Cells_Cultured_fibroblasts	chr19:10284116:A:G	0.980243	100	2.909968607	0.343646319	+/+	n
ICAM1.19.9544050.11544050	cis	ICAM1	ENSG00000090339	19	9544050	11544050	chr19:9965850	ENSG00000196605	ZNF846	trans	Cells_Cultured_fibroblasts	chr19:10380181:G:A	0.980243	100	2.909968607	0.343646319	+/+	n
ICAM1.19.9544050.11544050	cis	ICAM1	ENSG00000090339	19	9544050	11544050	chr19:9965850	ENSG00000196605	ZNF846	trans	Cells_Cultured_fibroblasts	chr19:9061506:T:C	0.980243	100	2.909968607	0.343646319	+/+	n
ICAM1.19.9544050.11544050	cis	ICAM1	ENSG00000090339	19	9544050	11544050	chr19:9965850	ENSG00000196605	ZNF846	trans	Cells_Cultured_fibroblasts	chr19:9630540:A:G	0.980243	100	2.909968607	0.343646319	+/+	n
ICAM1.19.9544050.11544050	cis	ICAM1	ENSG00000090339	19	9544050	11544050	chr19:9965850	ENSG00000196605	ZNF846	trans	Cells_Cultured_fibroblasts	chr19:9743474:T:C	0.980243	100	2.909968607	0.343646319	+/+	n
ICAM1.19.9544050.11544050	cis	ICAM1	ENSG00000090339	19	9544050	11544050	chr19:9965850	ENSG00000196605	ZNF846	trans	Cells_Cultured_fibroblasts	chr19:9905410:C:T	0.980243	100	2.909968607	0.343646319	+/+	n
ICAM1.9.132366077.134366077	trans	ICAM1	ENSG00000090339	9	132366077	134366077	chr9:133279427	ENSG00000148290	SURF1	trans	Liver	chr9:133974312:G:A	0.704733	114	1.247847855	0.801429042	+/+	n
ICAM3.1.167996315.169996315	trans	ICAM3	ENSG00000076662	1	167996315	169996315	chr1:168961960	ENSG00000143156	NME7	trans	Small_Intestine_Terminal_Ileum	chr1:169285782:T:G	0.736845	9	2.906595458	0.345165258	+/+	n
ICAM3.1.167996315.169996315	trans	ICAM3	ENSG00000076662	1	167996315	169996315	chr1:168961960	ENSG00000143156	NME7	trans	Small_Intestine_Terminal_Ileum	chr1:169314074:TGAAA:T	0.736845	9	2.906595458	0.345165258	+/+	n
ICAM3.19.8614109.15499484	cis	ICAM3	ENSG00000076662	19	8614109	15499484	chr19:10335892	ENSG00000076662	ICAM3	cis	Spleen	chr19:10335892:C:T	0.99986	127	-1.325547116	-0.754405474	-/-	y
ICAM3.19.8614109.15499484	cis	ICAM3	ENSG00000076662	19	8614109	15499484	chr19:10312563	ENSG00000076662	ICAM3	cis	Breast_Mammary_Tissue	chr19:10339609:A:G	0.998825	53	1.013580064	0.986597918	+/+	y
ICAM3.19.8614109.15499484	cis	ICAM3	ENSG00000076662	19	8614109	15499484	chr19:10312563	ENSG00000129347	KRI1	trans	Uterus	chr19:10558848:A:G	0.732885	69	-1.021356116	-0.979116968	-/-	n
ICAM3.19.8614109.15499484	cis	ICAM3	ENSG00000076662	19	8614109	15499484	chr19:13457399	ENSG00000037757	MRI1	trans	Whole_Blood	chr19:14235243:T:C	0.990294	4	0.571058719	1.751131376	+/+	y
ICAM3.19.8614109.15499484	cis	ICAM3	ENSG00000076662	19	8614109	15499484	chr19:13457399	ENSG00000037757	MRI1	trans	Whole_Blood	chr19:13763485:A:G	0.990294	4	0.571058719	1.751131376	+/+	y
ICAM3.19.8614109.15499484	cis	ICAM3	ENSG00000076662	19	8614109	15499484	chr19:13457399	ENSG00000037757	MRI1	trans	Whole_Blood	chr19:13768530:A:G	0.990294	4	0.571058719	1.751131376	+/+	y
ICAM3.19.8614109.15499484	cis	ICAM3	ENSG00000076662	19	8614109	15499484	chr19:13457399	ENSG00000037757	MRI1	trans	Whole_Blood	chr19:13465027:T:C	0.990294	4	0.571058719	1.751131376	+/+	y
ICAM3.19.8614109.15499484	cis	ICAM3	ENSG00000076662	19	8614109	15499484	chr19:13457399	ENSG00000037757	MRI1	trans	Whole_Blood	chr19:12997722:A:G	0.990294	4	0.571058719	1.751131376	+/+	y
ICAM3.19.8614109.15499484	cis	ICAM3	ENSG00000076662	19	8614109	15499484	chr19:13457399	ENSG00000037757	MRI1	trans	Whole_Blood	chr19:14332860:A:G	0.990294	4	0.571058719	1.751131376	+/+	y
ICAM3.19.8614109.15499484	cis	ICAM3	ENSG00000076662	19	8614109	15499484	chr19:13457399	ENSG00000037757	MRI1	trans	Whole_Blood	chr19:13645411:T:C	0.990294	4	0.571058719	1.751131376	+/+	y
ICAM3.19.8614109.15499484	cis	ICAM3	ENSG00000076662	19	8614109	15499484	chr19:13457399	ENSG00000037757	MRI1	trans	Whole_Blood	chr19:13761426:A:G	0.990294	4	0.571058719	1.751131376	+/+	y
ICAM3.19.8614109.15499484	cis	ICAM3	ENSG00000076662	19	8614109	15499484	chr19:13457399	ENSG00000037757	MRI1	trans	Thyroid	chr19:12973089:C:G	0.932083	4	0.438958734	2.277268135	+/+	y
ICAM3.19.8614109.15499484	cis	ICAM3	ENSG00000076662	19	8614109	15499484	chr19:13457399	ENSG00000037757	MRI1	trans	Thyroid	chr19:13465027:T:C	0.931006	4	0.439834655	2.272477659	+/+	y
ICAM3.19.8614109.15499484	cis	ICAM3	ENSG00000076662	19	8614109	15499484	chr19:10312563	ENSG00000065989	PDE4A	trans	Adrenal_Gland	chr19:10458207:C:G	0.996016	59	-0.758488258	-1.318444687	-/-	y
ICAM3.19.8614109.15499484	cis	ICAM3	ENSG00000076662	19	8614109	15499484	chr19:10312563	ENSG00000065989	PDE4A	trans	Adrenal_Gland	chr19:10339609:A:G	0.996016	59	-0.758488258	-1.318444687	-/-	y
ICAM3.19.8614109.15499484	cis	ICAM3	ENSG00000076662	19	8614109	15499484	chr19:10335892	ENSG00000161847	RAVER1	trans	Pituitary	chr19:10370160:A:G	0.867507	141	1.662665782	0.601449711	+/+	y
ICAM3.19.8614109.15499484	cis	ICAM3	ENSG00000076662	19	8614109	15499484	chr19:10312563	ENSG00000105397	TYK2	trans	Artery_Tibial	chr19:10385945:T:C	0.735327	53	-3.695219155	-0.270648432	-/-	y
ICAM3.8.23306227.25306227	trans	ICAM3	ENSG00000076662	8	23306227	25306227	chr8:24275513	ENSG00000042980	ADAM28	trans	Stomach	chr8:24317739:C:A	0.813656	178	1.122204543	0.870732516	+/+	y
ICAM3.8.23306227.25306227	trans	ICAM3	ENSG00000076662	8	23306227	25306227	chr8:24275513	ENSG00000042980	ADAM28	trans	Stomach	chr8:23320843:A:G	0.813656	178	1.122204543	0.870732516	+/+	y
IGFBP3.16.519273.4804916	trans	IGFBP3	ENSG00000146674	16	519273	4804916	chr16:1364424	ENSG00000197599	CCDC154	trans	Nerve_Tibial	chr16:1225135:C:T	0.91568	12	-0.474810707	-2.102789232	-/-	y
IGFBP3.16.519273.4804916	trans	IGFBP3	ENSG00000146674	16	519273	4804916	chr16:1364424	ENSG00000197599	CCDC154	trans	Nerve_Tibial	chr16:1419365:G:C	0.91568	12	-0.474810707	-2.102789232	-/-	y
IGFBP3.16.519273.4804916	trans	IGFBP3	ENSG00000146674	16	519273	4804916	chr16:1364424	ENSG00000197599	CCDC154	trans	Nerve_Tibial	chr16:1436925:G:C	0.91568	12	-0.474810707	-2.102789232	-/-	y
IGFBP3.16.519273.4804916	trans	IGFBP3	ENSG00000146674	16	519273	4804916	chr16:1364424	ENSG00000197599	CCDC154	trans	Nerve_Tibial	chr16:1446004:C:T	0.91568	12	-0.474810707	-2.102789232	-/-	y
IGFBP3.16.519273.4804916	trans	IGFBP3	ENSG00000146674	16	519273	4804916	chr16:1364424	ENSG00000197599	CCDC154	trans	Nerve_Tibial	chr16:1450707:GC:G	0.91568	12	-0.474810707	-2.102789232	-/-	y
IGFBP3.16.519273.4804916	trans	IGFBP3	ENSG00000146674	16	519273	4804916	chr16:1364424	ENSG00000197599	CCDC154	trans	Nerve_Tibial	chr16:1461757:G:A	0.91568	12	-0.474810707	-2.102789232	-/-	y
IGFBP3.16.519273.4804916	trans	IGFBP3	ENSG00000146674	16	519273	4804916	chr16:1364424	ENSG00000197599	CCDC154	trans	Nerve_Tibial	chr16:2035372:CT:C	0.91568	12	-0.474810707	-2.102789232	-/-	y
IGFBP3.16.519273.4804916	trans	IGFBP3	ENSG00000146674	16	519273	4804916	chr16:1364424	ENSG00000103249	CLCN7	trans	Esophagus_Mucosa	chr16:1460537:G:A	0.905875	14	0.737510146	1.359676687	+/+	y
IGFBP3.16.519273.4804916	trans	IGFBP3	ENSG00000146674	16	519273	4804916	chr16:1364424	ENSG00000099769	IGFALS	trans	Muscle_Skeletal	chr16:1800943:T:C	0.996078	9	0.584096057	1.71204803	+/+	y
IGFBP3.16.519273.4804916	trans	IGFBP3	ENSG00000146674	16	519273	4804916	chr16:1364424	ENSG00000099769	IGFALS	trans	Artery_Aorta	chr16:1800943:T:C	0.994828	9	0.503188947	1.98819323	+/+	y
IGFBP3.16.519273.4804916	trans	IGFBP3	ENSG00000146674	16	519273	4804916	chr16:1364424	ENSG00000099769	IGFALS	trans	Skin_Not_Sun_Exposed_Suprapubic	chr16:1800234:C:T	0.994397	14	0.687851188	1.453802543	+/+	y
IGFBP3.16.519273.4804916	trans	IGFBP3	ENSG00000146674	16	519273	4804916	chr16:1364424	ENSG00000099769	IGFALS	trans	Skin_Not_Sun_Exposed_Suprapubic	chr16:1831144:C:G	0.994397	14	0.687851188	1.453802543	+/+	y
IGFBP3.16.519273.4804916	trans	IGFBP3	ENSG00000146674	16	519273	4804916	chr16:1364424	ENSG00000099769	IGFALS	trans	Esophagus_Gastroesophageal_Junction	chr16:1800234:C:T	0.992221	20	0.58250825	1.71662821	+/+	y
IGFBP3.16.519273.4804916	trans	IGFBP3	ENSG00000146674	16	519273	4804916	chr16:1364424	ENSG00000099769	IGFALS	trans	Skin_Sun_Exposed_Lower_leg	chr16:1794874:A:G	0.988724	9	0.40344317	2.478663848	+/+	y
IGFBP3.16.519273.4804916	trans	IGFBP3	ENSG00000146674	16	519273	4804916	chr16:1364424	ENSG00000099769	IGFALS	trans	Skin_Sun_Exposed_Lower_leg	chr16:1831144:C:G	0.988724	9	0.40344317	2.478663848	+/+	y
IGFBP3.16.519273.4804916	trans	IGFBP3	ENSG00000146674	16	519273	4804916	chr16:1364424	ENSG00000099769	IGFALS	trans	Nerve_Tibial	chr16:1796819:T:C	0.986867	9	0.338972262	2.950093897	+/+	y
IGFBP3.16.519273.4804916	trans	IGFBP3	ENSG00000146674	16	519273	4804916	chr16:1364424	ENSG00000099769	IGFALS	trans	Nerve_Tibial	chr16:1928486:C:T	0.986867	9	0.338972262	2.950093897	+/+	y
IGFBP3.16.519273.4804916	trans	IGFBP3	ENSG00000146674	16	519273	4804916	chr16:1364424	ENSG00000099769	IGFALS	trans	Brain_Cerebellar_Hemisphere	chr16:1797297:A:G	0.974997	23	0.256042082	3.905622397	+/+	y
IGFBP3.16.519273.4804916	trans	IGFBP3	ENSG00000146674	16	519273	4804916	chr16:1364424	ENSG00000099769	IGFALS	trans	Brain_Cerebellar_Hemisphere	chr16:1777521:G:T	0.974997	23	0.256042082	3.905622397	+/+	y
IGFBP3.16.519273.4804916	trans	IGFBP3	ENSG00000146674	16	519273	4804916	chr16:1364424	ENSG00000099769	IGFALS	trans	Brain_Cerebellar_Hemisphere	chr16:1885147:G:A	0.974997	23	0.256042082	3.905622397	+/+	y
IGFBP3.16.519273.4804916	trans	IGFBP3	ENSG00000146674	16	519273	4804916	chr16:1364424	ENSG00000099769	IGFALS	trans	Brain_Cerebellar_Hemisphere	chr16:1812672:C:G	0.974997	23	0.256042082	3.905622397	+/+	y
IGFBP3.16.519273.4804916	trans	IGFBP3	ENSG00000146674	16	519273	4804916	chr16:1364424	ENSG00000099769	IGFALS	trans	Brain_Cerebellar_Hemisphere	chr16:881153:A:G	0.974997	23	0.256042082	3.905622397	+/+	y
IGFBP3.16.519273.4804916	trans	IGFBP3	ENSG00000146674	16	519273	4804916	chr16:1364424	ENSG00000099769	IGFALS	trans	Breast_Mammary_Tissue	chr16:1795604:T:C	0.969922	19	0.819620697	1.220840759	+/+	y
IGFBP3.16.519273.4804916	trans	IGFBP3	ENSG00000146674	16	519273	4804916	chr16:1364424	ENSG00000099769	IGFALS	trans	Brain_Cerebellum	chr16:1772158:C:T	0.936179	20	0.177007268	5.64948627	+/+	y
IGFBP3.16.519273.4804916	trans	IGFBP3	ENSG00000146674	16	519273	4804916	chr16:1364424	ENSG00000099769	IGFALS	trans	Brain_Cerebellum	chr16:1794800:C:T	0.936179	20	0.177007268	5.64948627	+/+	y
IGFBP3.16.519273.4804916	trans	IGFBP3	ENSG00000146674	16	519273	4804916	chr16:1364424	ENSG00000099769	IGFALS	trans	Brain_Cerebellum	chr16:1856232:C:T	0.936179	20	0.177007268	5.64948627	+/+	y
IGFBP3.16.519273.4804916	trans	IGFBP3	ENSG00000146674	16	519273	4804916	chr16:1364424	ENSG00000099769	IGFALS	trans	Brain_Cerebellum	chr16:1812651:T:G	0.936179	20	0.177007268	5.64948627	+/+	y
IGFBP3.16.519273.4804916	trans	IGFBP3	ENSG00000146674	16	519273	4804916	chr16:1364424	ENSG00000099769	IGFALS	trans	Brain_Cerebellum	chr16:1955479:A:G	0.936179	20	0.177007268	5.64948627	+/+	y
IGFBP3.16.519273.4804916	trans	IGFBP3	ENSG00000146674	16	519273	4804916	chr16:1364424	ENSG00000099769	IGFALS	trans	Brain_Cerebellum	chr16:1952622:T:C	0.936179	20	0.177007268	5.64948627	+/+	y
IGFBP3.16.519273.4804916	trans	IGFBP3	ENSG00000146674	16	519273	4804916	chr16:1364424	ENSG00000099769	IGFALS	trans	Heart_Atrial_Appendage	chr16:1796240:T:C	0.894443	14	0.614481359	1.619056892	+/+	y
IGFBP3.16.519273.4804916	trans	IGFBP3	ENSG00000146674	16	519273	4804916	chr16:1364424	ENSG00000099769	IGFALS	trans	Testis	chr16:1834500:T:A	0.886643	21	0.598233698	1.681382393	+/+	y
IGFBP3.16.519273.4804916	trans	IGFBP3	ENSG00000146674	16	519273	4804916	chr16:1364424	ENSG00000099769	IGFALS	trans	Adipose_Subcutaneous	chr16:1027706:A:G	0.859112	11	0.602010939	1.663182968	+/+	y
IGFBP3.16.519273.4804916	trans	IGFBP3	ENSG00000146674	16	519273	4804916	chr16:1364424	ENSG00000099769	IGFALS	trans	Adipose_Subcutaneous	chr16:1792972:C:G	0.859112	11	0.602010939	1.663182968	+/+	y
IGFBP3.16.519273.4804916	trans	IGFBP3	ENSG00000146674	16	519273	4804916	chr16:1364424	ENSG00000099769	IGFALS	trans	Adipose_Subcutaneous	chr16:1788829:A:G	0.859112	11	0.602010939	1.663182968	+/+	y
IGFBP3.16.519273.4804916	trans	IGFBP3	ENSG00000146674	16	519273	4804916	chr16:1364424	ENSG00000099769	IGFALS	trans	Testis	chr16:1023149:A:G	0.755874	21	0.650550001	1.546015635	+/+	y
IGFBP3.16.519273.4804916	trans	IGFBP3	ENSG00000146674	16	519273	4804916	chr16:1364424	ENSG00000099769	IGFALS	trans	Testis	chr16:1782362:A:G	0.755874	21	0.650550001	1.546015635	+/+	y
IGFBP3.16.519273.4804916	trans	IGFBP3	ENSG00000146674	16	519273	4804916	chr16:1364424	ENSG00000099769	IGFALS	trans	Testis	chr16:1796475:C:G	0.755874	21	0.650550001	1.546015635	+/+	y
IGFBP3.16.519273.4804916	trans	IGFBP3	ENSG00000146674	16	519273	4804916	chr16:1364424	ENSG00000099769	IGFALS	trans	Testis	chr16:1938510:G:T	0.755874	21	0.650550001	1.546015635	+/+	y
IGFBP3.16.519273.4804916	trans	IGFBP3	ENSG00000146674	16	519273	4804916	chr16:1364424	ENSG00000099769	IGFALS	trans	Testis	chr16:2248515:G:A	0.755874	21	0.650550001	1.546015635	+/+	y
IGFBP3.16.519273.4804916	trans	IGFBP3	ENSG00000146674	16	519273	4804916	chr16:1364424	ENSG00000099769	IGFALS	trans	Testis	chr16:1963625:C:A	0.755874	21	0.650550001	1.546015635	+/+	y
IGFBP3.16.519273.4804916	trans	IGFBP3	ENSG00000146674	16	519273	4804916	chr16:1364424	ENSG00000103024	NME3	trans	Heart_Atrial_Appendage	chr16:1729443:AG:A	0.884908	14	-1.163307239	-0.874832033	-/-	y
IGFBP3.16.519273.4804916	trans	IGFBP3	ENSG00000146674	16	519273	4804916	chr16:1364424	ENSG00000100726	TELO2	trans	Adipose_Visceral_Omentum	chr16:1508934:C:T	0.963084	13	-0.876810882	-1.155626062	-/-	y
IGFBP3.16.519273.4804916	trans	IGFBP3	ENSG00000146674	16	519273	4804916	chr16:1364424	ENSG00000100726	TELO2	trans	Spleen	chr16:1506499:G:A	0.934735	43	-0.629118258	-1.591907236	-/-	n
IGFBP3.16.519273.4804916	trans	IGFBP3	ENSG00000146674	16	519273	4804916	chr16:1364424	ENSG00000131634	TMEM204	trans	Esophagus_Gastroesophageal_Junction	chr16:638654:G:A	0.748513	21	1.087886432	0.921888272	+/+	y
IGFBP3.16.519273.4804916	trans	IGFBP3	ENSG00000146674	16	519273	4804916	chr16:1364424	ENSG00000131634	TMEM204	trans	Esophagus_Gastroesophageal_Junction	chr16:1557573:T:C	0.748513	21	1.087886432	0.921888272	+/+	y
IGFBP3.16.519273.4804916	trans	IGFBP3	ENSG00000146674	16	519273	4804916	chr16:1364424	ENSG00000103275	UBE2I	trans	Artery_Tibial	chr16:1324162:G:A	0.846575	13	0.781721301	1.302773506	+/+	y
IGFBP3.16.519273.4804916	trans	IGFBP3	ENSG00000146674	16	519273	4804916	chr16:1364424	ENSG00000059145	UNKL	trans	Whole_Blood	chr16:1440974:T:C	0.754356	13	-1.195506165	-0.852966753	-/-	y
IGFBP3.7.45009368.47697968	cis	IGFBP3	ENSG00000146674	7	45009368	47697968	chr7:45921046	ENSG00000146674	IGFBP3	cis	Thyroid	chr7:45921046:C:G	0.999999	423	-1.310094096	-0.763303951	-/-	y
IGFBP3.7.45009368.47697968	cis	IGFBP3	ENSG00000146674	7	45009368	47697968	chr7:45921046	ENSG00000146674	IGFBP3	cis	Thyroid	chr7:45857808:C:T	0.999999	423	-1.310094096	-0.763303951	-/-	y
IGFBP3.7.45009368.47697968	cis	IGFBP3	ENSG00000146674	7	45009368	47697968	chr7:45921046	ENSG00000146674	IGFBP3	cis	Thyroid	chr7:46036477:T:G	0.999999	423	-1.310094096	-0.763303951	-/-	y
IGFBP3.7.45009368.47697968	cis	IGFBP3	ENSG00000146674	7	45009368	47697968	chr7:45921046	ENSG00000146674	IGFBP3	cis	Thyroid	chr7:46237467:C:G	0.999999	423	-1.310094096	-0.763303951	-/-	y
IGFBP3.7.45009368.47697968	cis	IGFBP3	ENSG00000146674	7	45009368	47697968	chr7:45921046	ENSG00000146674	IGFBP3	cis	Muscle_Skeletal	chr7:45086579:T:C	0.999993	408	-2.576322543	-0.388150157	-/-	y
IGFBP3.7.45009368.47697968	cis	IGFBP3	ENSG00000146674	7	45009368	47697968	chr7:45921046	ENSG00000146674	IGFBP3	cis	Muscle_Skeletal	chr7:46020325:C:A	0.999993	408	-2.576322543	-0.388150157	-/-	y
IGFBP3.7.45009368.47697968	cis	IGFBP3	ENSG00000146674	7	45009368	47697968	chr7:45921046	ENSG00000146674	IGFBP3	cis	Muscle_Skeletal	chr7:45921046:C:G	0.999993	408	-2.576322543	-0.388150157	-/-	y
IGFBP3.7.45009368.47697968	cis	IGFBP3	ENSG00000146674	7	45009368	47697968	chr7:45921046	ENSG00000146674	IGFBP3	cis	Heart_Left_Ventricle	chr7:45921046:C:G	0.99999	419	-1.566737231	-0.638269124	-/-	y
IGFBP3.7.45009368.47697968	cis	IGFBP3	ENSG00000146674	7	45009368	47697968	chr7:45921046	ENSG00000146674	IGFBP3	cis	Heart_Left_Ventricle	chr7:46629802:G:C	0.99999	419	-1.566737231	-0.638269124	-/-	y
IGFBP3.7.45009368.47697968	cis	IGFBP3	ENSG00000146674	7	45009368	47697968	chr7:45921046	ENSG00000146674	IGFBP3	cis	Lung	chr7:45921046:C:G	0.999595	419	-1.785297806	-0.560130678	-/-	y
IGFBP3.7.45009368.47697968	cis	IGFBP3	ENSG00000146674	7	45009368	47697968	chr7:45921046	ENSG00000146674	IGFBP3	cis	Lung	chr7:46020325:C:A	0.999595	419	-1.785297806	-0.560130678	-/-	y
IGFBP3.7.45009368.47697968	cis	IGFBP3	ENSG00000146674	7	45009368	47697968	chr7:45921046	ENSG00000146674	IGFBP3	cis	Artery_Aorta	chr7:45921046:C:G	0.985765	436	-1.700910273	-0.587920782	-/-	y
IGFBP3.7.45009368.47697968	cis	IGFBP3	ENSG00000146674	7	45009368	47697968	chr7:45921046	ENSG00000146674	IGFBP3	cis	Esophagus_Muscularis	chr7:45921046:C:G	0.95417	437	-1.86372139	-0.536559009	-/-	y
IGLC2.2.87731766.89731766	trans	IGLC2	ENSG00000211677	2	87731766	89731766	chr2:88721116	ENSG00000172071	EIF2AK3	trans	Skin_Not_Sun_Exposed_Suprapubic	chr2:88635729:C:T	0.826516	183	-1.188953841	-0.843959494	-/-	y
IGLC2.2.87731766.89731766	trans	IGLC2	ENSG00000211677	2	87731766	89731766	chr2:88721116	ENSG00000153574	RPIA	trans	Cells_EBV-transformed_lymphocytes	chr2:88750675:A:ATGT	0.917454	106	0.723812193	1.383234587	+/+	y
IGLC2.2.87731766.89731766	trans	IGLC2	ENSG00000211677	2	87731766	89731766	chr2:88721116	ENSG00000153574	RPIA	trans	Lung	chr2:88535628:A:G	0.885937	130	1.131505322	0.883778419	+/+	y
IGLC2.2.87731766.89731766	trans	IGLC2	ENSG00000211677	2	87731766	89731766	chr2:88721116	ENSG00000153574	RPIA	trans	Lung	chr2:88651398:C:A	0.885937	130	1.131505322	0.883778419	+/+	y
IGLC2.2.87731766.89731766	trans	IGLC2	ENSG00000211677	2	87731766	89731766	chr2:88721116	ENSG00000153574	RPIA	trans	Lung	chr2:88689674:C:T	0.885937	130	1.131505322	0.883778419	+/+	y
IGLC2.2.87731766.89731766	trans	IGLC2	ENSG00000211677	2	87731766	89731766	chr2:88721116	ENSG00000153574	RPIA	trans	Lung	chr2:88789584:A:G	0.885937	130	1.131505322	0.883778419	+/+	y
IGLC2.2.87731766.89731766	trans	IGLC2	ENSG00000211677	2	87731766	89731766	chr2:88721116	ENSG00000153574	RPIA	trans	Lung	chr2:88843269:A:C	0.885937	130	1.131505322	0.883778419	+/+	y
IGLC2.2.87731766.89731766	trans	IGLC2	ENSG00000211677	2	87731766	89731766	chr2:88721116	ENSG00000153574	RPIA	trans	Testis	chr2:88617517:C:G	0.835913	183	1.305003625	0.769354892	+/+	y
IGLC2.2.87731766.89731766	trans	IGLC2	ENSG00000211677	2	87731766	89731766	chr2:88721116	ENSG00000153574	RPIA	trans	Whole_Blood	chr2:88675826:A:G	0.814804	125	2.16128302	0.464269039	+/+	y
IGLC2.2.87731766.89731766	trans	IGLC2	ENSG00000211677	2	87731766	89731766	chr2:88721116	ENSG00000153574	RPIA	trans	Whole_Blood	chr2:88774816:C:T	0.814804	125	2.16128302	0.464269039	+/+	y
IGLC2.22.21907151.23907151	cis	IGLC2	ENSG00000211677	22	21907151	23907151	chr22:22907270	ENSG00000211675	IGLC1	trans	Whole_Blood	chr22:22902993:C:A	0.993891	38	-0.901156377	-1.109698094	-/-	y
IGLC2.22.21907151.23907151	cis	IGLC2	ENSG00000211677	22	21907151	23907151	chr22:22907270	ENSG00000211675	IGLC1	trans	Colon_Transverse	chr22:22902993:C:A	0.981459	92	-0.777813785	-1.285676454	-/-	y
IGLC2.22.21907151.23907151	cis	IGLC2	ENSG00000211677	22	21907151	23907151	chr22:22907270	ENSG00000211677	IGLC2	cis	Esophagus_Mucosa	chr22:22902993:C:A	0.995184	45	1.180963306	0.84676205	+/+	y
IGLC2.22.21907151.23907151	cis	IGLC2	ENSG00000211677	22	21907151	23907151	chr22:22907270	ENSG00000211677	IGLC2	cis	Whole_Blood	chr22:22902993:C:A	0.993889	38	0.9309143	1.074212954	+/+	y
IGLC2.22.21907151.23907151	cis	IGLC2	ENSG00000211677	22	21907151	23907151	chr22:22907270	ENSG00000211677	IGLC2	cis	Nerve_Tibial	chr22:22901488:G:C	0.943717	38	0.645968178	1.548472739	+/+	y
IGLC2.22.21907151.23907151	cis	IGLC2	ENSG00000211677	22	21907151	23907151	chr22:22907270	ENSG00000211677	IGLC2	cis	Adipose_Visceral_Omentum	chr22:22901488:G:C	0.922951	85	0.796998848	1.254041932	+/+	y
IGLC2.22.21907151.23907151	cis	IGLC2	ENSG00000211677	22	21907151	23907151	chr22:22907270	ENSG00000211679	IGLC3	trans	Whole_Blood	chr22:22907184:C:T	0.990302	38	0.556714892	1.796252041	+/+	y
IGLC2.22.21907151.23907151	cis	IGLC2	ENSG00000211677	22	21907151	23907151	chr22:22907270	ENSG00000211679	IGLC3	trans	Adipose_Visceral_Omentum	chr22:22907184:C:T	0.985964	85	0.488595559	2.046931829	+/+	y
IGLC2.22.21907151.23907151	cis	IGLC2	ENSG00000211677	22	21907151	23907151	chr22:22907270	ENSG00000211679	IGLC3	trans	Esophagus_Mucosa	chr22:22906870:T:C	0.982633	44	-0.83795077	-0.751778467	-/-	y
IGLC2.22.21907151.23907151	cis	IGLC2	ENSG00000211677	22	21907151	23907151	chr22:22907270	ENSG00000211679	IGLC3	trans	Colon_Transverse	chr22:22906870:T:C	0.97604	91	-0.812486596	-1.240229739	-/-	y
IGLC2.22.21907151.23907151	cis	IGLC2	ENSG00000211677	22	21907151	23907151	chr22:22907270	ENSG00000211679	IGLC3	trans	Stomach	chr22:22909687:C:T	0.973941	61	1.274087529	0.784875482	+/+	y
IGLC2.22.21907151.23907151	cis	IGLC2	ENSG00000211677	22	21907151	23907151	chr22:22907270	ENSG00000211679	IGLC3	trans	Thyroid	chr22:22911723:T:C	0.973534	49	1.809202008	0.552729876	+/+	y
IGLC2.22.21907151.23907151	cis	IGLC2	ENSG00000211677	22	21907151	23907151	chr22:22907270	ENSG00000211679	IGLC3	trans	Whole_Blood	chr22:22906870:T:C	0.927367	37	0.210801948	0.47902052	+/+	y
IGLC2.22.21907151.23907151	cis	IGLC2	ENSG00000211677	22	21907151	23907151	chr22:22907270	ENSG00000211679	IGLC3	trans	Colon_Transverse	chr22:22909672:T:C	0.918972	92	0.713055376	1.406243718	+/+	y
IGLC2.22.21907151.23907151	cis	IGLC2	ENSG00000211677	22	21907151	23907151	chr22:22907270	ENSG00000211679	IGLC3	trans	Breast_Mammary_Tissue	chr22:22906870:T:C	0.915997	90	0.846045411	1.187731271	+/+	y
IGLC2.22.21907151.23907151	cis	IGLC2	ENSG00000211677	22	21907151	23907151	chr22:22907270	ENSG00000211679	IGLC3	trans	Adipose_Visceral_Omentum	chr22:22906870:T:C	0.895936	84	-0.703726963	-1.402380878	-/-	y
IGLC2.22.21907151.23907151	cis	IGLC2	ENSG00000211677	22	21907151	23907151	chr22:22907270	ENSG00000211679	IGLC3	trans	Esophagus_Mucosa	chr22:22909672:T:C	0.887834	45	0.618514614	1.620034046	+/+	y
IGLC2.22.21907151.23907151	cis	IGLC2	ENSG00000211677	22	21907151	23907151	chr22:22907270	ENSG00000211679	IGLC3	trans	Muscle_Skeletal	chr22:22906870:T:C	0.867872	33	0.673574978	1.463586081	+/+	y
IGLC2.22.21907151.23907151	cis	IGLC2	ENSG00000211677	22	21907151	23907151	chr22:22907270	ENSG00000211679	IGLC3	trans	Spleen	chr22:22906870:T:C	0.856314	100	-0.764062356	-1.308938542	-/-	y
IGLC2.22.21907151.23907151	cis	IGLC2	ENSG00000211677	22	21907151	23907151	chr22:22907270	ENSG00000211679	IGLC3	trans	Adipose_Subcutaneous	chr22:22907184:C:T	0.853676	33	0.688212582	1.459873922	+/+	y
IGLC2.22.21907151.23907151	cis	IGLC2	ENSG00000211677	22	21907151	23907151	chr22:22907270	ENSG00000211679	IGLC3	trans	Esophagus_Muscularis	chr22:22908881:A:C	0.847443	32	0.471150046	2.123472953	+/+	y
IGLC2.22.21907151.23907151	cis	IGLC2	ENSG00000211677	22	21907151	23907151	chr22:22907270	ENSG00000211679	IGLC3	trans	Minor_Salivary_Gland	chr22:22909672:T:C	0.806723	124	0.503937553	1.984706991	+/+	y
IGLC2.22.21907151.23907151	cis	IGLC2	ENSG00000211677	22	21907151	23907151	chr22:22907270	ENSG00000211679	IGLC3	trans	Thyroid	chr22:22906870:T:C	0.782574	48	0.880709868	1.151812877	+/+	y
IGLC2.22.21907151.23907151	cis	IGLC2	ENSG00000211677	22	21907151	23907151	chr22:22907270	ENSG00000222037	IGLC6	trans	Esophagus_Mucosa	chr22:22902993:C:A	0.994832	45	-0.797807902	-1.254361879	-/-	y
IGLC2.22.21907151.23907151	cis	IGLC2	ENSG00000211677	22	21907151	23907151	chr22:22907270	ENSG00000222037	IGLC6	trans	Whole_Blood	chr22:22906870:T:C	0.992022	37	0.893232954	1.104943267	+/+	y
IGLC2.22.21907151.23907151	cis	IGLC2	ENSG00000211677	22	21907151	23907151	chr22:22907270	ENSG00000222037	IGLC6	trans	Artery_Aorta	chr22:22902993:C:A	0.984183	51	-1.091066356	-0.916534544	-/-	y
IGLC2.22.21907151.23907151	cis	IGLC2	ENSG00000211677	22	21907151	23907151	chr22:22907270	ENSG00000222037	IGLC6	trans	Adipose_Visceral_Omentum	chr22:22934197:G:C	0.981924	85	-0.503860659	-1.986381647	-/-	y
IGLC2.22.21907151.23907151	cis	IGLC2	ENSG00000211677	22	21907151	23907151	chr22:22907270	ENSG00000222037	IGLC6	trans	Whole_Blood	chr22:22909672:T:C	0.981084	38	-0.735402643	-1.361363395	-/-	y
IGLC2.22.21907151.23907151	cis	IGLC2	ENSG00000211677	22	21907151	23907151	chr22:22907270	ENSG00000222037	IGLC6	trans	Adipose_Visceral_Omentum	chr22:22906870:T:C	0.915009	85	-0.581476522	-1.732380865	-/-	y
IGLC2.22.21907151.23907151	cis	IGLC2	ENSG00000211677	22	21907151	23907151	chr22:22907270	ENSG00000222037	IGLC6	trans	Esophagus_Mucosa	chr22:22906870:T:C	0.902617	44	-0.957492835	-1.049476594	-/-	y
IGLC2.22.21907151.23907151	cis	IGLC2	ENSG00000211677	22	21907151	23907151	chr22:22907270	ENSG00000222037	IGLC6	trans	Pancreas	chr22:22911133:C:G	0.864685	91	-0.403379696	-2.473717835	-/-	y
IGLC2.22.21907151.23907151	cis	IGLC2	ENSG00000211677	22	21907151	23907151	chr22:22907270	ENSG00000222037	IGLC6	trans	Breast_Mammary_Tissue	chr22:22896109:C:G	0.780222	90	-1.010242656	-0.998813523	-/-	y
IGLC2.22.21907151.23907151	cis	IGLC2	ENSG00000211677	22	21907151	23907151	chr22:22907270	ENSG00000222037	IGLC6	trans	Liver	chr22:22902993:C:A	0.779853	102	-0.798339934	-1.253056729	-/-	y
IGLC2.22.21907151.23907151	cis	IGLC2	ENSG00000211677	22	21907151	23907151	chr22:22907270	ENSG00000211685	IGLC7	trans	Whole_Blood	chr22:22914293:G:C	0.858698	38	-1.055845451	-0.942744744	-/-	y
KIT.16.0.1952876	trans	KIT	ENSG00000157404	16	0	1952876	chr16:1295975	ENSG00000172236	TPSAB1	trans	Breast_Mammary_Tissue	chr16:1167503:T:A	0.995359	42	-0.475447367	-2.103287761	-/-	y
KIT.16.0.1952876	trans	KIT	ENSG00000157404	16	0	1952876	chr16:1295975	ENSG00000172236	TPSAB1	trans	Breast_Mammary_Tissue	chr16:1224914:C:T	0.995359	42	-0.475447367	-2.103287761	-/-	y
KIT.16.0.1952876	trans	KIT	ENSG00000157404	16	0	1952876	chr16:1295975	ENSG00000197253	TPSB2	trans	Whole_Blood	chr16:866911:T:C	0.997658	42	-0.616897574	-1.621073672	-/-	y
KIT.16.0.1952876	trans	KIT	ENSG00000157404	16	0	1952876	chr16:1295975	ENSG00000197253	TPSB2	trans	Whole_Blood	chr16:1244586:T:G	0.997658	42	-0.616897574	-1.621073672	-/-	y
KIT.16.0.1952876	trans	KIT	ENSG00000157404	16	0	1952876	chr16:1295975	ENSG00000197253	TPSB2	trans	Whole_Blood	chr16:1277435:A:G	0.997658	42	-0.616897574	-1.621073672	-/-	y
KIT.16.0.1952876	trans	KIT	ENSG00000157404	16	0	1952876	chr16:1295975	ENSG00000095917	TPSD1	trans	Small_Intestine_Terminal_Ileum	chr16:1209727:A:G	0.991656	51	-0.240981332	-4.149727154	-/-	y
KIT.16.0.1952876	trans	KIT	ENSG00000157404	16	0	1952876	chr16:1295975	ENSG00000095917	TPSD1	trans	Small_Intestine_Terminal_Ileum	chr16:1219145:T:TG	0.991656	51	-0.240981332	-4.149727154	-/-	y
KIT.16.0.1952876	trans	KIT	ENSG00000157404	16	0	1952876	chr16:1295975	ENSG00000095917	TPSD1	trans	Small_Intestine_Terminal_Ileum	chr16:1259862:A:G	0.991656	51	-0.240981332	-4.149727154	-/-	y
KIT.16.0.1952876	trans	KIT	ENSG00000157404	16	0	1952876	chr16:1295975	ENSG00000095917	TPSD1	trans	Uterus	chr16:1209727:A:G	0.987003	53	-0.221423143	-4.534787361	-/-	n
KIT.16.0.1952876	trans	KIT	ENSG00000157404	16	0	1952876	chr16:1295975	ENSG00000095917	TPSD1	trans	Breast_Mammary_Tissue	chr16:1224401:G:A	0.770319	44	-0.27916939	-3.645443752	-/-	y
KIT.16.0.1952876	trans	KIT	ENSG00000157404	16	0	1952876	chr16:1295975	ENSG00000095917	TPSD1	trans	Esophagus_Muscularis	chr16:1226793:T:C	0.750103	45	-0.423755228	-2.359862918	-/-	y
KIT.16.0.1952876	trans	KIT	ENSG00000157404	16	0	1952876	chr16:1295975	ENSG00000095917	TPSD1	trans	Esophagus_Muscularis	chr16:1244586:T:G	0.750103	45	-0.423755228	-2.359862918	-/-	y
KIT.16.0.1952876	trans	KIT	ENSG00000157404	16	0	1952876	chr16:1295975	ENSG00000095917	TPSD1	trans	Esophagus_Muscularis	chr16:1253109:C:T	0.750103	45	-0.423755228	-2.359862918	-/-	y
KIT.16.0.1952876	trans	KIT	ENSG00000157404	16	0	1952876	chr16:1295975	ENSG00000095917	TPSD1	trans	Esophagus_Muscularis	chr16:1263606:T:TG	0.750103	45	-0.423755228	-2.359862918	-/-	y
KIT.16.0.1952876	trans	KIT	ENSG00000157404	16	0	1952876	chr16:1295975	ENSG00000095917	TPSD1	trans	Esophagus_Muscularis	chr16:997729:T:C	0.750103	45	-0.423755228	-2.359862918	-/-	y
KIT.16.0.1952876	trans	KIT	ENSG00000157404	16	0	1952876	chr16:1295975	ENSG00000095917	TPSD1	trans	Esophagus_Muscularis	chr16:1304411:A:G	0.750103	45	-0.423755228	-2.359862918	-/-	y
KIT.16.0.1952876	trans	KIT	ENSG00000157404	16	0	1952876	chr16:1295975	ENSG00000095917	TPSD1	trans	Breast_Mammary_Tissue	chr16:1244024:G:A	0.73911	44	-0.254604599	-3.929611448	-/-	y
KIT.16.0.1952876	trans	KIT	ENSG00000157404	16	0	1952876	chr16:1295975	ENSG00000116176	TPSG1	trans	Artery_Tibial	chr16:1208836:A:G	0.99384	34	-0.368836899	-2.711225677	-/-	y
KIT.16.0.1952876	trans	KIT	ENSG00000157404	16	0	1952876	chr16:1295975	ENSG00000116176	TPSG1	trans	Artery_Tibial	chr16:1210528:T:C	0.99384	34	-0.368836899	-2.711225677	-/-	y
KIT.16.0.1952876	trans	KIT	ENSG00000157404	16	0	1952876	chr16:1295975	ENSG00000116176	TPSG1	trans	Artery_Tibial	chr16:1212873:T:G	0.99384	34	-0.368836899	-2.711225677	-/-	y
KIT.16.0.1952876	trans	KIT	ENSG00000157404	16	0	1952876	chr16:1295975	ENSG00000116176	TPSG1	trans	Artery_Tibial	chr16:1223025:T:C	0.99384	34	-0.368836899	-2.711225677	-/-	y
KIT.16.0.1952876	trans	KIT	ENSG00000157404	16	0	1952876	chr16:1295975	ENSG00000116176	TPSG1	trans	Artery_Tibial	chr16:1225598:C:T	0.99384	34	-0.368836899	-2.711225677	-/-	y
KIT.16.0.1952876	trans	KIT	ENSG00000157404	16	0	1952876	chr16:1295975	ENSG00000116176	TPSG1	trans	Artery_Tibial	chr16:1257403:T:C	0.99384	34	-0.368836899	-2.711225677	-/-	y
KIT.16.0.1952876	trans	KIT	ENSG00000157404	16	0	1952876	chr16:1295975	ENSG00000116176	TPSG1	trans	Artery_Tibial	chr16:1744807:A:G	0.99384	34	-0.368836899	-2.711225677	-/-	y
KIT.16.0.1952876	trans	KIT	ENSG00000157404	16	0	1952876	chr16:1295975	ENSG00000116176	TPSG1	trans	Pituitary	chr16:1210528:T:C	0.993834	34	-0.327991798	-3.048858375	-/-	y
KIT.16.0.1952876	trans	KIT	ENSG00000157404	16	0	1952876	chr16:1295975	ENSG00000116176	TPSG1	trans	Pituitary	chr16:1214483:A:G	0.993834	34	-0.327991798	-3.048858375	-/-	y
KIT.16.0.1952876	trans	KIT	ENSG00000157404	16	0	1952876	chr16:1295975	ENSG00000116176	TPSG1	trans	Thyroid	chr16:1210528:T:C	0.914884	33	-0.559491628	-1.793362366	-/-	y
KIT.16.0.1952876	trans	KIT	ENSG00000157404	16	0	1952876	chr16:1295975	ENSG00000116176	TPSG1	trans	Thyroid	chr16:1212873:T:G	0.914884	33	-0.559491628	-1.793362366	-/-	y
KIT.16.0.1952876	trans	KIT	ENSG00000157404	16	0	1952876	chr16:1295975	ENSG00000116176	TPSG1	trans	Thyroid	chr16:1256267:T:C	0.914884	33	-0.559491628	-1.793362366	-/-	y
KIT.16.0.1952876	trans	KIT	ENSG00000157404	16	0	1952876	chr16:1295975	ENSG00000116176	TPSG1	trans	Colon_Sigmoid	chr16:1202259:G:A	0.825874	36	-0.264221366	-3.784705507	-/-	y
KIT.16.0.1952876	trans	KIT	ENSG00000157404	16	0	1952876	chr16:1295975	ENSG00000116176	TPSG1	trans	Colon_Sigmoid	chr16:1212310:A:C	0.825874	36	-0.264221366	-3.784705507	-/-	y
KIT.16.0.1952876	trans	KIT	ENSG00000157404	16	0	1952876	chr16:1295975	ENSG00000116176	TPSG1	trans	Colon_Sigmoid	chr16:1243543:GA:G	0.825874	36	-0.264221366	-3.784705507	-/-	y
KIT.16.0.1952876	trans	KIT	ENSG00000157404	16	0	1952876	chr16:1295975	ENSG00000116176	TPSG1	trans	Colon_Sigmoid	chr16:1424625:T:C	0.825874	36	-0.264221366	-3.784705507	-/-	y
KIT.16.0.1952876	trans	KIT	ENSG00000157404	16	0	1952876	chr16:1295975	ENSG00000116176	TPSG1	trans	Colon_Sigmoid	chr16:1458346:T:C	0.825874	36	-0.264221366	-3.784705507	-/-	y
KIT.16.0.1952876	trans	KIT	ENSG00000157404	16	0	1952876	chr16:1295975	ENSG00000116176	TPSG1	trans	Skin_Sun_Exposed_Lower_leg	chr16:1218013:C:G	0.768294	34	-0.37181893	-2.689754898	-/-	y
KIT.16.0.1952876	trans	KIT	ENSG00000157404	16	0	1952876	chr16:1295975	ENSG00000116176	TPSG1	trans	Skin_Sun_Exposed_Lower_leg	chr16:1197953:T:C	0.768294	34	-0.37181893	-2.689754898	-/-	y
KIT.16.0.1952876	trans	KIT	ENSG00000157404	16	0	1952876	chr16:1295975	ENSG00000116176	TPSG1	trans	Skin_Sun_Exposed_Lower_leg	chr16:1202259:G:A	0.768294	34	-0.37181893	-2.689754898	-/-	y
KIT.16.0.1952876	trans	KIT	ENSG00000157404	16	0	1952876	chr16:1295975	ENSG00000116176	TPSG1	trans	Skin_Sun_Exposed_Lower_leg	chr16:1210969:A:G	0.768294	34	-0.37181893	-2.689754898	-/-	y
KIT.16.0.1952876	trans	KIT	ENSG00000157404	16	0	1952876	chr16:1295975	ENSG00000116176	TPSG1	trans	Skin_Sun_Exposed_Lower_leg	chr16:1216400:A:G	0.768294	34	-0.37181893	-2.689754898	-/-	y
KIT.16.0.1952876	trans	KIT	ENSG00000157404	16	0	1952876	chr16:1295975	ENSG00000116176	TPSG1	trans	Skin_Sun_Exposed_Lower_leg	chr16:559981:G:T	0.768294	34	-0.37181893	-2.689754898	-/-	y
KIT.16.0.1952876	trans	KIT	ENSG00000157404	16	0	1952876	chr16:1295975	ENSG00000116176	TPSG1	trans	Esophagus_Muscularis	chr16:1212873:T:G	0.765097	45	-0.807838682	-1.237757833	-/-	y
KIT.16.0.1952876	trans	KIT	ENSG00000157404	16	0	1952876	chr16:1295975	ENSG00000116176	TPSG1	trans	Esophagus_Muscularis	chr16:1218542:A:G	0.765097	45	-0.807838682	-1.237757833	-/-	y
KIT.16.0.1952876	trans	KIT	ENSG00000157404	16	0	1952876	chr16:1295975	ENSG00000116176	TPSG1	trans	Esophagus_Muscularis	chr16:1221189:A:G	0.765097	45	-0.807838682	-1.237757833	-/-	y
KIT.16.0.1952876	trans	KIT	ENSG00000157404	16	0	1952876	chr16:1295975	ENSG00000116176	TPSG1	trans	Testis	chr16:1186565:G:T	0.740701	45	-0.268830818	-3.719821057	-/-	y
KIT.16.0.1952876	trans	KIT	ENSG00000157404	16	0	1952876	chr16:1295975	ENSG00000116176	TPSG1	trans	Testis	chr16:1205083:T:C	0.740701	45	-0.268830818	-3.719821057	-/-	y
KIT.16.0.1952876	trans	KIT	ENSG00000157404	16	0	1952876	chr16:1295975	ENSG00000116176	TPSG1	trans	Testis	chr16:1211119:A:G	0.740701	45	-0.268830818	-3.719821057	-/-	y
KIT.16.0.1952876	trans	KIT	ENSG00000157404	16	0	1952876	chr16:1295975	ENSG00000116176	TPSG1	trans	Testis	chr16:1220055:C:T	0.740701	45	-0.268830818	-3.719821057	-/-	y
KIT.16.0.1952876	trans	KIT	ENSG00000157404	16	0	1952876	chr16:1295975	ENSG00000116176	TPSG1	trans	Testis	chr16:1223025:T:C	0.740701	45	-0.268830818	-3.719821057	-/-	y
KIT.16.0.1952876	trans	KIT	ENSG00000157404	16	0	1952876	chr16:1295975	ENSG00000116176	TPSG1	trans	Testis	chr16:1224401:G:A	0.740701	45	-0.268830818	-3.719821057	-/-	y
KIT.16.0.1952876	trans	KIT	ENSG00000157404	16	0	1952876	chr16:1295975	ENSG00000116176	TPSG1	trans	Testis	chr16:1443758:T:C	0.740701	45	-0.268830818	-3.719821057	-/-	y
KIT.16.0.1952876	trans	KIT	ENSG00000157404	16	0	1952876	chr16:1295975	ENSG00000116176	TPSG1	trans	Testis	chr16:269801:C:T	0.740701	45	-0.268830818	-3.719821057	-/-	y
KIT.16.0.1952876	trans	KIT	ENSG00000157404	16	0	1952876	chr16:1295975	ENSG00000116176	TPSG1	trans	Testis	chr16:810258:G:A	0.740701	45	-0.268830818	-3.719821057	-/-	y
KIT.16.0.1952876	trans	KIT	ENSG00000157404	16	0	1952876	chr16:1295975	ENSG00000116176	TPSG1	trans	Muscle_Skeletal	chr16:1124028:A:C	0.735612	43	-0.656444085	-1.51047684	-/-	y
KIT.16.0.1952876	trans	KIT	ENSG00000157404	16	0	1952876	chr16:1295975	ENSG00000116176	TPSG1	trans	Muscle_Skeletal	chr16:1192322:C:T	0.735612	43	-0.656444085	-1.51047684	-/-	y
KIT.16.0.1952876	trans	KIT	ENSG00000157404	16	0	1952876	chr16:1295975	ENSG00000116176	TPSG1	trans	Muscle_Skeletal	chr16:1220162:A:G	0.735612	43	-0.656444085	-1.51047684	-/-	y
KIT.16.0.1952876	trans	KIT	ENSG00000157404	16	0	1952876	chr16:1295975	ENSG00000116176	TPSG1	trans	Muscle_Skeletal	chr16:986378:G:A	0.735612	43	-0.656444085	-1.51047684	-/-	y
KIT.16.0.1952876	trans	KIT	ENSG00000157404	16	0	1952876	chr16:1295975	ENSG00000103275	UBE2I	trans	Muscle_Skeletal	chr16:1304411:A:G	0.753496	43	1.083943427	0.9227243	+/+	y
KIT.19.32265025.34265025	trans	KIT	ENSG00000157404	19	32265025	34265025	chr19:33263642	ENSG00000021488	SLC7A9	trans	Brain_Nucleus_accumbens_basal_ganglia	chr19:32935456:G:A	0.845728	35	-0.767373775	-1.303153214	-/-	y
KIT.19.32265025.34265025	trans	KIT	ENSG00000157404	19	32265025	34265025	chr19:33263642	ENSG00000021488	SLC7A9	trans	Brain_Nucleus_accumbens_basal_ganglia	chr19:32860789:C:T	0.845728	35	-0.767373775	-1.303153214	-/-	y
KIT.19.32265025.34265025	trans	KIT	ENSG00000157404	19	32265025	34265025	chr19:33263642	ENSG00000021488	SLC7A9	trans	Brain_Nucleus_accumbens_basal_ganglia	chr19:32912600:A:G	0.845728	35	-0.767373775	-1.303153214	-/-	y
KIT.19.32265025.34265025	trans	KIT	ENSG00000157404	19	32265025	34265025	chr19:33263642	ENSG00000021488	SLC7A9	trans	Brain_Nucleus_accumbens_basal_ganglia	chr19:32133226:A:G	0.845728	35	-0.767373775	-1.303153214	-/-	y
KIT.19.32265025.34265025	trans	KIT	ENSG00000157404	19	32265025	34265025	chr19:33263642	ENSG00000021488	SLC7A9	trans	Brain_Nucleus_accumbens_basal_ganglia	chr19:32605150:T:C	0.845728	35	-0.767373775	-1.303153214	-/-	y
LCN2.1.195706274.197706274	trans	LCN2	ENSG00000148346	1	195706274	197706274	chr1:196727803	ENSG00000244414	CFHR1	trans	Brain_Anterior_cingulate_cortex_BA24	chr1:196710325:C:A	0.999169	189	0.286825024	3.486446264	+/+	y
LCN2.1.195706274.197706274	trans	LCN2	ENSG00000148346	1	195706274	197706274	chr1:196727803	ENSG00000244414	CFHR1	trans	Adrenal_Gland	chr1:196126009:G:T	0.998603	177	0.365525173	2.735728319	+/+	y
LCN2.1.195706274.197706274	trans	LCN2	ENSG00000148346	1	195706274	197706274	chr1:196727803	ENSG00000244414	CFHR1	trans	Adrenal_Gland	chr1:196400817:A:G	0.998603	177	0.365525173	2.735728319	+/+	y
LCN2.1.195706274.197706274	trans	LCN2	ENSG00000148346	1	195706274	197706274	chr1:196727803	ENSG00000244414	CFHR1	trans	Adrenal_Gland	chr1:196722334:G:A	0.998603	177	0.365525173	2.735728319	+/+	y
LCN2.1.195706274.197706274	trans	LCN2	ENSG00000148346	1	195706274	197706274	chr1:196727803	ENSG00000244414	CFHR1	trans	Adrenal_Gland	chr1:196740093:T:A	0.998603	177	0.365525173	2.735728319	+/+	y
LCN2.1.195706274.197706274	trans	LCN2	ENSG00000148346	1	195706274	197706274	chr1:196727803	ENSG00000116785	CFHR3	trans	Stomach	chr1:196798221:A:G	0.99178	138	0.440707868	2.267868423	+/+	y
LCN2.1.195706274.197706274	trans	LCN2	ENSG00000148346	1	195706274	197706274	chr1:196727803	ENSG00000116785	CFHR3	trans	Stomach	chr1:196722334:G:A	0.99178	138	0.440707868	2.267868423	+/+	y
LCN2.1.195706274.197706274	trans	LCN2	ENSG00000148346	1	195706274	197706274	chr1:196727803	ENSG00000116785	CFHR3	trans	Stomach	chr1:196740093:T:A	0.99178	138	0.440707868	2.267868423	+/+	y
LCN2.1.195706274.197706274	trans	LCN2	ENSG00000148346	1	195706274	197706274	chr1:196727803	ENSG00000116785	CFHR3	trans	Esophagus_Gastroesophageal_Junction	chr1:196740093:T:A	0.989847	106	0.45481928	2.197992823	+/+	y
LCN2.1.195706274.197706274	trans	LCN2	ENSG00000148346	1	195706274	197706274	chr1:196727803	ENSG00000116785	CFHR3	trans	Esophagus_Gastroesophageal_Junction	chr1:196240519:A:G	0.989847	106	0.45481928	2.197992823	+/+	y
LCN2.1.195706274.197706274	trans	LCN2	ENSG00000148346	1	195706274	197706274	chr1:196727803	ENSG00000116785	CFHR3	trans	Esophagus_Gastroesophageal_Junction	chr1:196722334:G:A	0.989847	106	0.45481928	2.197992823	+/+	y
LCN2.1.195706274.197706274	trans	LCN2	ENSG00000148346	1	195706274	197706274	chr1:196727803	ENSG00000116785	CFHR3	trans	Adrenal_Gland	chr1:196698599:T:A	0.822601	188	0.520952738	1.920437397	+/+	y
LCN2.1.195706274.197706274	trans	LCN2	ENSG00000148346	1	195706274	197706274	chr1:196727803	ENSG00000116785	CFHR3	trans	Adrenal_Gland	chr1:196823577:G:A	0.822601	188	0.520952738	1.920437397	+/+	y
LCN2.1.195706274.197706274	trans	LCN2	ENSG00000148346	1	195706274	197706274	chr1:196727803	ENSG00000116785	CFHR3	trans	Adrenal_Gland	chr1:196853238:G:A	0.822601	188	0.520952738	1.920437397	+/+	y
LCN2.1.195706274.197706274	trans	LCN2	ENSG00000148346	1	195706274	197706274	chr1:196727803	ENSG00000116785	CFHR3	trans	Adrenal_Gland	chr1:196973491:T:C	0.822601	188	0.520952738	1.920437397	+/+	y
LCN2.1.195706274.197706274	trans	LCN2	ENSG00000148346	1	195706274	197706274	chr1:196727803	ENSG00000134365	CFHR4	trans	Liver	chr1:196731784:A:G	0.99844	163	0.399811475	2.501178839	+/+	y
LCN2.1.195706274.197706274	trans	LCN2	ENSG00000148346	1	195706274	197706274	chr1:196727803	ENSG00000134365	CFHR4	trans	Liver	chr1:196746387:C:G	0.99844	163	0.399811475	2.501178839	+/+	y
LCN2.1.195706274.197706274	trans	LCN2	ENSG00000148346	1	195706274	197706274	chr1:196727803	ENSG00000134365	CFHR4	trans	Liver	chr1:196876143:G:A	0.99844	163	0.399811475	2.501178839	+/+	y
LILRB1.16.84199508.86199508	trans	LILRB1	ENSG00000104972	16	84199508	86199508	chr16:85199508	ENSG00000153789	FAM92B	trans	Artery_Coronary	chr16:84531772:G:A	0.767891	6	-0.504735943	-1.972997081	-/-	n
LILRB1.19.50781380.56471414	cis	LILRB1	ENSG00000104972	19	50781380	56471414	chr19:54325893	ENSG00000104974	LILRA1	trans	Breast_Mammary_Tissue	chr19:54635352:T:C	0.88066	157	1.350889859	0.738625066	+/+	n
LILRB1.19.50781380.56471414	cis	LILRB1	ENSG00000104972	19	50781380	56471414	chr19:54325893	ENSG00000239998	LILRA2	trans	Heart_Left_Ventricle	chr19:54303249:A:G	0.999217	132	1.024546157	0.976041511	+/+	n
LILRB1.19.50781380.56471414	cis	LILRB1	ENSG00000104972	19	50781380	56471414	chr19:54325893	ENSG00000239998	LILRA2	trans	Heart_Left_Ventricle	chr19:54593456:G:T	0.999217	132	1.024546157	0.976041511	+/+	n
LILRB1.19.50781380.56471414	cis	LILRB1	ENSG00000104972	19	50781380	56471414	chr19:54292777	ENSG00000239998	LILRA2	trans	Lung	chr19:53633160:G:T	0.996719	128	3.196703095	0.312829881	+/+	y
LILRB1.19.50781380.56471414	cis	LILRB1	ENSG00000104972	19	50781380	56471414	chr19:54292777	ENSG00000239998	LILRA2	trans	Lung	chr19:54290243:G:C	0.996719	128	3.196703095	0.312829881	+/+	y
LILRB1.19.50781380.56471414	cis	LILRB1	ENSG00000104972	19	50781380	56471414	chr19:54292777	ENSG00000239998	LILRA2	trans	Lung	chr19:54572695:A:AC	0.996719	128	3.196703095	0.312829881	+/+	y
LILRB1.19.50781380.56471414	cis	LILRB1	ENSG00000104972	19	50781380	56471414	chr19:54292777	ENSG00000239998	LILRA2	trans	Lung	chr19:54593456:G:T	0.996719	128	3.196703095	0.312829881	+/+	y
LILRB1.19.50781380.56471414	cis	LILRB1	ENSG00000104972	19	50781380	56471414	chr19:54292777	ENSG00000239998	LILRA2	trans	Lung	chr19:54635373:A:G	0.996719	128	3.196703095	0.312829881	+/+	y
LILRB1.19.50781380.56471414	cis	LILRB1	ENSG00000104972	19	50781380	56471414	chr19:54292777	ENSG00000239998	LILRA2	trans	Lung	chr19:55553151:T:C	0.996719	128	3.196703095	0.312829881	+/+	y
LILRB1.19.50781380.56471414	cis	LILRB1	ENSG00000104972	19	50781380	56471414	chr19:54292777	ENSG00000239998	LILRA2	trans	Whole_Blood	chr19:54290243:G:C	0.993117	120	6.896316642	0.144992185	+/+	n
LILRB1.19.50781380.56471414	cis	LILRB1	ENSG00000104972	19	50781380	56471414	chr19:54292777	ENSG00000239998	LILRA2	trans	Whole_Blood	chr19:54572695:A:AC	0.993117	120	6.896316642	0.144992185	+/+	n
LILRB1.19.50781380.56471414	cis	LILRB1	ENSG00000104972	19	50781380	56471414	chr19:54292777	ENSG00000239998	LILRA2	trans	Whole_Blood	chr19:54593456:G:T	0.993117	120	6.896316642	0.144992185	+/+	n
LILRB1.19.50781380.56471414	cis	LILRB1	ENSG00000104972	19	50781380	56471414	chr19:54292777	ENSG00000239998	LILRA2	trans	Whole_Blood	chr19:54616430:T:C	0.993117	120	6.896316642	0.144992185	+/+	n
LILRB1.19.50781380.56471414	cis	LILRB1	ENSG00000104972	19	50781380	56471414	chr19:54292777	ENSG00000239998	LILRA2	trans	Whole_Blood	chr19:55170465:G:A	0.993117	120	6.896316642	0.144992185	+/+	n
LILRB1.19.50781380.56471414	cis	LILRB1	ENSG00000104972	19	50781380	56471414	chr19:54292777	ENSG00000239998	LILRA2	trans	Adipose_Visceral_Omentum	chr19:54566070:C:T	0.873287	142	5.887874825	0.169946916	+/+	n
LILRB1.19.50781380.56471414	cis	LILRB1	ENSG00000104972	19	50781380	56471414	chr19:54292777	ENSG00000239998	LILRA2	trans	Adipose_Visceral_Omentum	chr19:54570806:T:C	0.873287	142	5.887874825	0.169946916	+/+	n
LILRB1.19.50781380.56471414	cis	LILRB1	ENSG00000104972	19	50781380	56471414	chr19:54292777	ENSG00000239998	LILRA2	trans	Brain_Substantia_nigra	chr19:54593456:G:T	0.77665	163	2.608851933	0.38362656	+/+	n
LILRB1.19.50781380.56471414	cis	LILRB1	ENSG00000104972	19	50781380	56471414	chr19:54325893	ENSG00000239961	LILRA4	trans	Skin_Sun_Exposed_Lower_leg	chr19:55337948:A:G	0.999989	134	-0.764925435	-1.307316967	-/-	y
LILRB1.19.50781380.56471414	cis	LILRB1	ENSG00000104972	19	50781380	56471414	chr19:54325893	ENSG00000239961	LILRA4	trans	Skin_Sun_Exposed_Lower_leg	chr19:54303327:C:A	0.999989	134	-0.764925435	-1.307316967	-/-	y
LILRB1.19.50781380.56471414	cis	LILRB1	ENSG00000104972	19	50781380	56471414	chr19:54325893	ENSG00000239961	LILRA4	trans	Skin_Sun_Exposed_Lower_leg	chr19:54346633:T:C	0.999989	134	-0.764925435	-1.307316967	-/-	y
LILRB1.19.50781380.56471414	cis	LILRB1	ENSG00000104972	19	50781380	56471414	chr19:54325893	ENSG00000239961	LILRA4	trans	Skin_Not_Sun_Exposed_Suprapubic	chr19:54301977:G:A	0.999974	142	-0.747431401	-1.337915401	-/-	y
LILRB1.19.50781380.56471414	cis	LILRB1	ENSG00000104972	19	50781380	56471414	chr19:54325893	ENSG00000239961	LILRA4	trans	Skin_Not_Sun_Exposed_Suprapubic	chr19:54695990:C:T	0.999974	142	-0.747431401	-1.337915401	-/-	y
LILRB1.19.50781380.56471414	cis	LILRB1	ENSG00000104972	19	50781380	56471414	chr19:54292777	ENSG00000239961	LILRA4	trans	Whole_Blood	chr19:54875032:A:G	0.999935	125	1.053104571	0.949573316	+/+	y
LILRB1.19.50781380.56471414	cis	LILRB1	ENSG00000104972	19	50781380	56471414	chr19:54292777	ENSG00000239961	LILRA4	trans	Whole_Blood	chr19:53608800:A:G	0.999935	125	1.053104571	0.949573316	+/+	y
LILRB1.19.50781380.56471414	cis	LILRB1	ENSG00000104972	19	50781380	56471414	chr19:54292777	ENSG00000239961	LILRA4	trans	Whole_Blood	chr19:54133127:A:G	0.999935	125	1.053104571	0.949573316	+/+	y
LILRB1.19.50781380.56471414	cis	LILRB1	ENSG00000104972	19	50781380	56471414	chr19:54292777	ENSG00000239961	LILRA4	trans	Whole_Blood	chr19:54219626:C:T	0.999935	125	1.053104571	0.949573316	+/+	y
LILRB1.19.50781380.56471414	cis	LILRB1	ENSG00000104972	19	50781380	56471414	chr19:54292777	ENSG00000239961	LILRA4	trans	Whole_Blood	chr19:54227634:A:G	0.999935	125	1.053104571	0.949573316	+/+	y
LILRB1.19.50781380.56471414	cis	LILRB1	ENSG00000104972	19	50781380	56471414	chr19:54292777	ENSG00000239961	LILRA4	trans	Whole_Blood	chr19:54239181:A:G	0.999935	125	1.053104571	0.949573316	+/+	y
LILRB1.19.50781380.56471414	cis	LILRB1	ENSG00000104972	19	50781380	56471414	chr19:54292777	ENSG00000239961	LILRA4	trans	Whole_Blood	chr19:54252115:G:C	0.999935	125	1.053104571	0.949573316	+/+	y
LILRB1.19.50781380.56471414	cis	LILRB1	ENSG00000104972	19	50781380	56471414	chr19:54292777	ENSG00000239961	LILRA4	trans	Whole_Blood	chr19:54293995:C:T	0.999935	125	1.053104571	0.949573316	+/+	y
LILRB1.19.50781380.56471414	cis	LILRB1	ENSG00000104972	19	50781380	56471414	chr19:54292777	ENSG00000239961	LILRA4	trans	Whole_Blood	chr19:54304006:T:C	0.999935	125	1.053104571	0.949573316	+/+	y
LILRB1.19.50781380.56471414	cis	LILRB1	ENSG00000104972	19	50781380	56471414	chr19:54292777	ENSG00000239961	LILRA4	trans	Lung	chr19:54219626:C:T	0.999855	134	2.17032791	0.460758909	+/+	y
LILRB1.19.50781380.56471414	cis	LILRB1	ENSG00000104972	19	50781380	56471414	chr19:54292777	ENSG00000239961	LILRA4	trans	Lung	chr19:54293995:C:T	0.999855	134	2.17032791	0.460758909	+/+	y
LILRB1.19.50781380.56471414	cis	LILRB1	ENSG00000104972	19	50781380	56471414	chr19:54292777	ENSG00000239961	LILRA4	trans	Lung	chr19:54699151:T:C	0.999855	134	2.17032791	0.460758909	+/+	y
LILRB1.19.50781380.56471414	cis	LILRB1	ENSG00000104972	19	50781380	56471414	chr19:54325893	ENSG00000239961	LILRA4	trans	Brain_Cortex	chr19:54346074:C:A	0.82152	182	-0.813861192	-1.227085437	-/-	n
LILRB1.19.50781380.56471414	cis	LILRB1	ENSG00000104972	19	50781380	56471414	chr19:54325893	ENSG00000239961	LILRA4	trans	Brain_Caudate_basal_ganglia	chr19:54346074:C:A	0.792465	185	-0.860093557	-1.160434265	-/-	n
LILRB1.19.50781380.56471414	cis	LILRB1	ENSG00000104972	19	50781380	56471414	chr19:54709973	ENSG00000244482	LILRA6	trans	Whole_Blood	chr19:54197855:C:T	0.929263	109	-0.36698277	-2.724923571	-/-	y
LILRB1.19.50781380.56471414	cis	LILRB1	ENSG00000104972	19	50781380	56471414	chr19:54709973	ENSG00000244482	LILRA6	trans	Whole_Blood	chr19:54219869:G:C	0.929263	109	-0.36698277	-2.724923571	-/-	y
LILRB1.19.50781380.56471414	cis	LILRB1	ENSG00000104972	19	50781380	56471414	chr19:54709973	ENSG00000244482	LILRA6	trans	Whole_Blood	chr19:54228114:G:C	0.929263	109	-0.36698277	-2.724923571	-/-	y
LILRB1.19.50781380.56471414	cis	LILRB1	ENSG00000104972	19	50781380	56471414	chr19:54709973	ENSG00000244482	LILRA6	trans	Whole_Blood	chr19:54228582:C:T	0.929263	109	-0.36698277	-2.724923571	-/-	y
LILRB1.19.50781380.56471414	cis	LILRB1	ENSG00000104972	19	50781380	56471414	chr19:54709973	ENSG00000244482	LILRA6	trans	Whole_Blood	chr19:54235193:C:T	0.929263	109	-0.36698277	-2.724923571	-/-	y
LILRB1.19.50781380.56471414	cis	LILRB1	ENSG00000104972	19	50781380	56471414	chr19:54709973	ENSG00000244482	LILRA6	trans	Whole_Blood	chr19:54710116:C:G	0.929263	109	-0.36698277	-2.724923571	-/-	y
LILRB1.19.50781380.56471414	cis	LILRB1	ENSG00000104972	19	50781380	56471414	chr19:54709973	ENSG00000244482	LILRA6	trans	Whole_Blood	chr19:54860920:G:A	0.929263	109	-0.36698277	-2.724923571	-/-	y
LILRB1.19.50781380.56471414	cis	LILRB1	ENSG00000104972	19	50781380	56471414	chr19:54292777	ENSG00000104972	LILRB1	cis	Whole_Blood	chr19:54249685:G:A	0.999935	119	1.281117427	0.780568572	+/+	y
LILRB1.19.50781380.56471414	cis	LILRB1	ENSG00000104972	19	50781380	56471414	chr19:54292777	ENSG00000104972	LILRB1	cis	Whole_Blood	chr19:54293995:C:T	0.999935	119	1.281117427	0.780568572	+/+	y
LILRB1.19.50781380.56471414	cis	LILRB1	ENSG00000104972	19	50781380	56471414	chr19:54292777	ENSG00000104972	LILRB1	cis	Whole_Blood	chr19:54304006:T:C	0.999935	119	1.281117427	0.780568572	+/+	y
LILRB1.19.50781380.56471414	cis	LILRB1	ENSG00000104972	19	50781380	56471414	chr19:54292777	ENSG00000104972	LILRB1	cis	Whole_Blood	chr19:54559364:C:T	0.999935	119	1.281117427	0.780568572	+/+	y
LILRB1.19.50781380.56471414	cis	LILRB1	ENSG00000104972	19	50781380	56471414	chr19:54292777	ENSG00000104972	LILRB1	cis	Whole_Blood	chr19:54607399:C:T	0.999935	119	1.281117427	0.780568572	+/+	y
LILRB1.19.50781380.56471414	cis	LILRB1	ENSG00000104972	19	50781380	56471414	chr19:54709973	ENSG00000170889	RPS9	trans	Skin_Sun_Exposed_Lower_leg	chr19:53433128:G:C	0.96528	112	0.459347543	2.17700087	+/+	y
LILRB1.19.50781380.56471414	cis	LILRB1	ENSG00000104972	19	50781380	56471414	chr19:54709973	ENSG00000170889	RPS9	trans	Skin_Sun_Exposed_Lower_leg	chr19:54037525:C:G	0.96528	112	0.459347543	2.17700087	+/+	y
LILRB1.19.50781380.56471414	cis	LILRB1	ENSG00000104972	19	50781380	56471414	chr19:54709973	ENSG00000170889	RPS9	trans	Skin_Sun_Exposed_Lower_leg	chr19:54201339:A:G	0.96528	112	0.459347543	2.17700087	+/+	y
LILRB1.19.50781380.56471414	cis	LILRB1	ENSG00000104972	19	50781380	56471414	chr19:54709973	ENSG00000170889	RPS9	trans	Skin_Sun_Exposed_Lower_leg	chr19:54228114:G:C	0.96528	112	0.459347543	2.17700087	+/+	y
LILRB1.19.50781380.56471414	cis	LILRB1	ENSG00000104972	19	50781380	56471414	chr19:54709973	ENSG00000170889	RPS9	trans	Skin_Sun_Exposed_Lower_leg	chr19:54228915:T:G	0.96528	112	0.459347543	2.17700087	+/+	y
LILRB1.19.50781380.56471414	cis	LILRB1	ENSG00000104972	19	50781380	56471414	chr19:54709973	ENSG00000170889	RPS9	trans	Skin_Sun_Exposed_Lower_leg	chr19:54244919:G:T	0.96528	112	0.459347543	2.17700087	+/+	y
LILRB1.19.50781380.56471414	cis	LILRB1	ENSG00000104972	19	50781380	56471414	chr19:54709973	ENSG00000170889	RPS9	trans	Skin_Sun_Exposed_Lower_leg	chr19:54219869:G:C	0.96528	112	0.459347543	2.17700087	+/+	y
LILRB1.19.50781380.56471414	cis	LILRB1	ENSG00000104972	19	50781380	56471414	chr19:54709973	ENSG00000170889	RPS9	trans	Skin_Sun_Exposed_Lower_leg	chr19:54229545:C:G	0.96528	112	0.459347543	2.17700087	+/+	y
LILRB1.19.50781380.56471414	cis	LILRB1	ENSG00000104972	19	50781380	56471414	chr19:54709973	ENSG00000170889	RPS9	trans	Skin_Sun_Exposed_Lower_leg	chr19:54990056:A:G	0.96528	112	0.459347543	2.17700087	+/+	y
LILRB1.6.30254361.32254361	trans	LILRB1	ENSG00000104972	6	30254361	32254361	chr6:31358495	ENSG00000204525	HLA-C	trans	Brain_Hypothalamus	chr6:30967449:A:G	0.701755	895	-0.508217919	-1.947821283	-/-	y
LILRB1.6.30254361.32254361	trans	LILRB1	ENSG00000104972	6	30254361	32254361	chr6:31358495	ENSG00000204525	HLA-C	trans	Brain_Hypothalamus	chr6:30976932:C:A	0.701755	895	-0.508217919	-1.947821283	-/-	y
LILRB1.6.30254361.32254361	trans	LILRB1	ENSG00000104972	6	30254361	32254361	chr6:31358495	ENSG00000204525	HLA-C	trans	Brain_Hypothalamus	chr6:31076154:C:G	0.701755	895	-0.508217919	-1.947821283	-/-	y
LILRB1.6.30254361.32254361	trans	LILRB1	ENSG00000104972	6	30254361	32254361	chr6:31358495	ENSG00000204525	HLA-C	trans	Brain_Hypothalamus	chr6:31261530:T:C	0.701755	895	-0.508217919	-1.947821283	-/-	y
LILRB1.6.30254361.32254361	trans	LILRB1	ENSG00000104972	6	30254361	32254361	chr6:31358495	ENSG00000204525	HLA-C	trans	Brain_Hypothalamus	chr6:31336445:C:T	0.701755	895	-0.508217919	-1.947821283	-/-	y
LILRB1.6.30254361.32254361	trans	LILRB1	ENSG00000104972	6	30254361	32254361	chr6:31358495	ENSG00000204525	HLA-C	trans	Brain_Hypothalamus	chr6:31600692:A:G	0.701755	895	-0.508217919	-1.947821283	-/-	y
LILRB1.6.30254361.32254361	trans	LILRB1	ENSG00000104972	6	30254361	32254361	chr6:31358495	ENSG00000204531	POU5F1	trans	Heart_Atrial_Appendage	chr6:30355846:C:T	0.979916	840	0.533205463	1.875313535	+/+	y
LILRB1.6.30254361.32254361	trans	LILRB1	ENSG00000104972	6	30254361	32254361	chr6:31358495	ENSG00000204531	POU5F1	trans	Heart_Atrial_Appendage	chr6:30533698:G:C	0.979916	840	0.533205463	1.875313535	+/+	y
LILRB1.6.30254361.32254361	trans	LILRB1	ENSG00000104972	6	30254361	32254361	chr6:31358495	ENSG00000204531	POU5F1	trans	Heart_Atrial_Appendage	chr6:31028710:G:GACC	0.979916	840	0.533205463	1.875313535	+/+	y
LILRB1.6.30254361.32254361	trans	LILRB1	ENSG00000104972	6	30254361	32254361	chr6:31358495	ENSG00000204531	POU5F1	trans	Heart_Atrial_Appendage	chr6:31135004:G:A	0.979916	840	0.533205463	1.875313535	+/+	y
LILRB1.6.30254361.32254361	trans	LILRB1	ENSG00000104972	6	30254361	32254361	chr6:31358495	ENSG00000204531	POU5F1	trans	Heart_Atrial_Appendage	chr6:31137856:T:C	0.979916	840	0.533205463	1.875313535	+/+	y
LILRB1.6.30254361.32254361	trans	LILRB1	ENSG00000104972	6	30254361	32254361	chr6:31358495	ENSG00000204531	POU5F1	trans	Heart_Atrial_Appendage	chr6:31184220:A:G	0.979916	840	0.533205463	1.875313535	+/+	y
LILRB1.6.30254361.32254361	trans	LILRB1	ENSG00000104972	6	30254361	32254361	chr6:31358495	ENSG00000204531	POU5F1	trans	Heart_Atrial_Appendage	chr6:31198458:G:C	0.979916	840	0.533205463	1.875313535	+/+	y
LILRB1.6.30254361.32254361	trans	LILRB1	ENSG00000104972	6	30254361	32254361	chr6:31358495	ENSG00000204531	POU5F1	trans	Heart_Atrial_Appendage	chr6:31247030:G:A	0.979916	840	0.533205463	1.875313535	+/+	y
LILRB1.6.30254361.32254361	trans	LILRB1	ENSG00000104972	6	30254361	32254361	chr6:31358495	ENSG00000204531	POU5F1	trans	Heart_Atrial_Appendage	chr6:31248523:T:C	0.979916	840	0.533205463	1.875313535	+/+	y
LILRB1.6.30254361.32254361	trans	LILRB1	ENSG00000104972	6	30254361	32254361	chr6:31358495	ENSG00000204531	POU5F1	trans	Heart_Atrial_Appendage	chr6:31272319:A:G	0.979916	840	0.533205463	1.875313535	+/+	y
LILRB1.6.30254361.32254361	trans	LILRB1	ENSG00000104972	6	30254361	32254361	chr6:31358495	ENSG00000204531	POU5F1	trans	Heart_Atrial_Appendage	chr6:31326536:A:G	0.979916	840	0.533205463	1.875313535	+/+	y
LILRB1.6.30254361.32254361	trans	LILRB1	ENSG00000104972	6	30254361	32254361	chr6:31358495	ENSG00000204531	POU5F1	trans	Heart_Atrial_Appendage	chr6:31326598:A:G	0.979916	840	0.533205463	1.875313535	+/+	y
LILRB1.6.30254361.32254361	trans	LILRB1	ENSG00000104972	6	30254361	32254361	chr6:31358495	ENSG00000204531	POU5F1	trans	Heart_Atrial_Appendage	chr6:31332520:T:C	0.979916	840	0.533205463	1.875313535	+/+	y
LILRB1.6.30254361.32254361	trans	LILRB1	ENSG00000104972	6	30254361	32254361	chr6:31358495	ENSG00000204531	POU5F1	trans	Heart_Atrial_Appendage	chr6:31343599:G:A	0.979916	840	0.533205463	1.875313535	+/+	y
LILRB1.6.30254361.32254361	trans	LILRB1	ENSG00000104972	6	30254361	32254361	chr6:31358495	ENSG00000204531	POU5F1	trans	Heart_Atrial_Appendage	chr6:32043867:G:A	0.979916	840	0.533205463	1.875313535	+/+	y
LILRB2.19.52072954.55562568	cis	LILRB2	ENSG00000131042	19	52072954	55562568	chr19:54278734	ENSG00000239998	LILRA2	trans	Colon_Transverse	chr19:54572695:A:AC	0.896999	125	2.846930325	0.35127677	+/+	n
LILRB2.19.52072954.55562568	cis	LILRB2	ENSG00000131042	19	52072954	55562568	chr19:54278734	ENSG00000239998	LILRA2	trans	Colon_Transverse	chr19:54595198:G:A	0.896999	125	2.846930325	0.35127677	+/+	n
LILRB2.19.52072954.55562568	cis	LILRB2	ENSG00000131042	19	52072954	55562568	chr19:54288907	ENSG00000239998	LILRA2	trans	Artery_Coronary	chr19:54636393:A:G	0.786316	75	3.416044278	0.292755881	+/+	n
LILRB2.19.52072954.55562568	cis	LILRB2	ENSG00000131042	19	52072954	55562568	chr19:54288907	ENSG00000239961	LILRA4	trans	Whole_Blood	chr19:53608800:A:G	0.877267	46	1.092376598	0.91543521	+/+	y
LILRB2.19.52072954.55562568	cis	LILRB2	ENSG00000131042	19	52072954	55562568	chr19:54288907	ENSG00000239961	LILRA4	trans	Whole_Blood	chr19:54133127:A:G	0.877267	46	1.092376598	0.91543521	+/+	y
LILRB2.19.52072954.55562568	cis	LILRB2	ENSG00000131042	19	52072954	55562568	chr19:54288907	ENSG00000239961	LILRA4	trans	Whole_Blood	chr19:54219626:C:T	0.877267	46	1.092376598	0.91543521	+/+	y
LILRB2.19.52072954.55562568	cis	LILRB2	ENSG00000131042	19	52072954	55562568	chr19:54288907	ENSG00000239961	LILRA4	trans	Whole_Blood	chr19:54227634:A:G	0.877267	46	1.092376598	0.91543521	+/+	y
LILRB2.19.52072954.55562568	cis	LILRB2	ENSG00000131042	19	52072954	55562568	chr19:54288907	ENSG00000239961	LILRA4	trans	Whole_Blood	chr19:54239181:A:G	0.877267	46	1.092376598	0.91543521	+/+	y
LILRB2.19.52072954.55562568	cis	LILRB2	ENSG00000131042	19	52072954	55562568	chr19:54288907	ENSG00000239961	LILRA4	trans	Whole_Blood	chr19:54252115:G:C	0.877267	46	1.092376598	0.91543521	+/+	y
LILRB2.19.52072954.55562568	cis	LILRB2	ENSG00000131042	19	52072954	55562568	chr19:54288907	ENSG00000239961	LILRA4	trans	Whole_Blood	chr19:54293995:C:T	0.877267	46	1.092376598	0.91543521	+/+	y
LILRB2.19.52072954.55562568	cis	LILRB2	ENSG00000131042	19	52072954	55562568	chr19:54288907	ENSG00000239961	LILRA4	trans	Whole_Blood	chr19:54304006:T:C	0.877267	46	1.092376598	0.91543521	+/+	y
LILRB2.19.52072954.55562568	cis	LILRB2	ENSG00000131042	19	52072954	55562568	chr19:54288907	ENSG00000239961	LILRA4	trans	Whole_Blood	chr19:54875032:A:G	0.877267	46	1.092376598	0.91543521	+/+	y
LILRB2.19.52072954.55562568	cis	LILRB2	ENSG00000131042	19	52072954	55562568	chr19:54288907	ENSG00000239961	LILRA4	trans	Lung	chr19:54219626:C:T	0.869333	51	2.254511047	0.444168903	+/+	y
LILRB2.19.52072954.55562568	cis	LILRB2	ENSG00000131042	19	52072954	55562568	chr19:54288907	ENSG00000239961	LILRA4	trans	Lung	chr19:54293995:C:T	0.869333	51	2.254511047	0.444168903	+/+	y
LILRB2.19.52072954.55562568	cis	LILRB2	ENSG00000131042	19	52072954	55562568	chr19:54288907	ENSG00000239961	LILRA4	trans	Lung	chr19:54699151:T:C	0.869333	51	2.254511047	0.444168903	+/+	y
LILRB2.19.52072954.55562568	cis	LILRB2	ENSG00000131042	19	52072954	55562568	chr19:54288907	ENSG00000104972	LILRB1	trans	Whole_Blood	chr19:54249685:G:A	0.877267	47	1.328892432	0.752506355	+/+	y
LILRB2.19.52072954.55562568	cis	LILRB2	ENSG00000131042	19	52072954	55562568	chr19:54288907	ENSG00000104972	LILRB1	trans	Whole_Blood	chr19:54607399:C:T	0.877267	47	1.328892432	0.752506355	+/+	y
LILRB2.19.52072954.55562568	cis	LILRB2	ENSG00000131042	19	52072954	55562568	chr19:54288907	ENSG00000104972	LILRB1	trans	Whole_Blood	chr19:54293995:C:T	0.877267	47	1.328892432	0.752506355	+/+	y
LILRB2.19.52072954.55562568	cis	LILRB2	ENSG00000131042	19	52072954	55562568	chr19:54288907	ENSG00000104972	LILRB1	trans	Whole_Blood	chr19:54559364:C:T	0.877267	47	1.328892432	0.752506355	+/+	y
LILRB2.19.52072954.55562568	cis	LILRB2	ENSG00000131042	19	52072954	55562568	chr19:54288907	ENSG00000104972	LILRB1	trans	Whole_Blood	chr19:54304006:T:C	0.877267	47	1.328892432	0.752506355	+/+	y
LILRB2.19.52072954.55562568	cis	LILRB2	ENSG00000131042	19	52072954	55562568	chr19:54251862	ENSG00000104972	LILRB1	trans	Adipose_Visceral_Omentum	chr19:54622123:T:C	0.85178	44	2.294647716	0.436061177	+/+	y
LILRB2.19.52072954.55562568	cis	LILRB2	ENSG00000131042	19	52072954	55562568	chr19:54277510	ENSG00000104972	LILRB1	trans	Whole_Blood	chr19:54607399:C:T	0.790613	26	-0.8000613	-1.205160186	-/-	y
LILRB2.19.52072954.55562568	cis	LILRB2	ENSG00000131042	19	52072954	55562568	chr19:54277510	ENSG00000104972	LILRB1	trans	Whole_Blood	chr19:54249685:G:A	0.790613	26	-0.8000613	-1.205160186	-/-	y
LILRB2.19.52072954.55562568	cis	LILRB2	ENSG00000131042	19	52072954	55562568	chr19:54277510	ENSG00000104972	LILRB1	trans	Whole_Blood	chr19:54559364:C:T	0.790613	26	-0.8000613	-1.205160186	-/-	y
LILRB2.19.52072954.55562568	cis	LILRB2	ENSG00000131042	19	52072954	55562568	chr19:54277510	ENSG00000104972	LILRB1	trans	Whole_Blood	chr19:54293995:C:T	0.790613	26	-0.8000613	-1.205160186	-/-	y
LILRB2.19.52072954.55562568	cis	LILRB2	ENSG00000131042	19	52072954	55562568	chr19:54277510	ENSG00000104972	LILRB1	trans	Whole_Blood	chr19:54304006:T:C	0.790613	26	-0.8000613	-1.205160186	-/-	y
LILRB2.19.52072954.55562568	cis	LILRB2	ENSG00000131042	19	52072954	55562568	chr19:54251862	ENSG00000131042	LILRB2	cis	Artery_Tibial	chr19:55030186:T:TAGA	0.999465	42	-1.874226888	-0.533553332	-/-	y
LILRB2.19.52072954.55562568	cis	LILRB2	ENSG00000131042	19	52072954	55562568	chr19:54251862	ENSG00000131042	LILRB2	cis	Artery_Tibial	chr19:54275535:C:T	0.999465	42	-1.874226888	-0.533553332	-/-	y
LILRB2.19.52072954.55562568	cis	LILRB2	ENSG00000131042	19	52072954	55562568	chr19:54251862	ENSG00000131042	LILRB2	cis	Nerve_Tibial	chr19:54275535:C:T	0.999465	42	-0.85904837	-1.164078805	-/-	y
LILRB2.19.52072954.55562568	cis	LILRB2	ENSG00000131042	19	52072954	55562568	chr19:54251862	ENSG00000131042	LILRB2	cis	Nerve_Tibial	chr19:54275943:A:G	0.999465	42	-0.85904837	-1.164078805	-/-	y
LILRB2.19.52072954.55562568	cis	LILRB2	ENSG00000131042	19	52072954	55562568	chr19:54251862	ENSG00000131042	LILRB2	cis	Nerve_Tibial	chr19:54731067:T:C	0.999465	42	-0.85904837	-1.164078805	-/-	y
LILRB2.19.52072954.55562568	cis	LILRB2	ENSG00000131042	19	52072954	55562568	chr19:54251862	ENSG00000131042	LILRB2	cis	Lung	chr19:54288504:G:A	0.998322	44	-0.977109788	-1.023426448	-/-	y
LILRB2.19.52072954.55562568	cis	LILRB2	ENSG00000131042	19	52072954	55562568	chr19:54251862	ENSG00000131042	LILRB2	cis	Lung	chr19:54711299:T:C	0.998322	44	-0.977109788	-1.023426448	-/-	y
LILRB2.19.52072954.55562568	cis	LILRB2	ENSG00000131042	19	52072954	55562568	chr19:54251862	ENSG00000131042	LILRB2	cis	Skin_Not_Sun_Exposed_Suprapubic	chr19:54736605:C:A	0.998322	43	-1.088179872	-0.91896572	-/-	y
LILRB2.19.52072954.55562568	cis	LILRB2	ENSG00000131042	19	52072954	55562568	chr19:54251862	ENSG00000131042	LILRB2	cis	Skin_Not_Sun_Exposed_Suprapubic	chr19:54268716:C:T	0.998322	43	-1.088179872	-0.91896572	-/-	y
LILRB2.19.52072954.55562568	cis	LILRB2	ENSG00000131042	19	52072954	55562568	chr19:54251862	ENSG00000131042	LILRB2	cis	Lung	chr19:54275535:C:T	0.998322	44	-0.977109788	-1.023426448	-/-	y
LILRB2.19.52072954.55562568	cis	LILRB2	ENSG00000131042	19	52072954	55562568	chr19:54251862	ENSG00000131042	LILRB2	cis	Skin_Not_Sun_Exposed_Suprapubic	chr19:54275535:C:T	0.998322	43	-1.088179872	-0.91896572	-/-	y
LILRB2.19.52072954.55562568	cis	LILRB2	ENSG00000131042	19	52072954	55562568	chr19:54251862	ENSG00000131042	LILRB2	cis	Thyroid	chr19:54268716:C:T	0.997878	42	-1.950443259	-0.512713189	-/-	y
LILRB2.19.52072954.55562568	cis	LILRB2	ENSG00000131042	19	52072954	55562568	chr19:54251862	ENSG00000131042	LILRB2	cis	Thyroid	chr19:54275535:C:T	0.997878	42	-1.950443259	-0.512713189	-/-	y
LILRB2.19.52072954.55562568	cis	LILRB2	ENSG00000131042	19	52072954	55562568	chr19:54277510	ENSG00000131042	LILRB2	cis	Skin_Sun_Exposed_Lower_leg	chr19:53369985:G:A	0.99784	28	-0.979932177	-1.020478999	-/-	y
LILRB2.19.52072954.55562568	cis	LILRB2	ENSG00000131042	19	52072954	55562568	chr19:54277510	ENSG00000131042	LILRB2	cis	Skin_Sun_Exposed_Lower_leg	chr19:54203618:T:C	0.99784	28	-0.979932177	-1.020478999	-/-	y
LILRB2.19.52072954.55562568	cis	LILRB2	ENSG00000131042	19	52072954	55562568	chr19:54277510	ENSG00000131042	LILRB2	cis	Skin_Sun_Exposed_Lower_leg	chr19:54277510:T:C	0.99784	28	-0.979932177	-1.020478999	-/-	y
LILRB2.19.52072954.55562568	cis	LILRB2	ENSG00000131042	19	52072954	55562568	chr19:54277510	ENSG00000131042	LILRB2	cis	Skin_Sun_Exposed_Lower_leg	chr19:54280275:T:C	0.99784	28	-0.979932177	-1.020478999	-/-	y
LILRB2.19.52072954.55562568	cis	LILRB2	ENSG00000131042	19	52072954	55562568	chr19:54277510	ENSG00000131042	LILRB2	cis	Skin_Not_Sun_Exposed_Suprapubic	chr19:54268716:C:T	0.9977	27	-0.834816202	-1.197864153	-/-	y
LILRB2.19.52072954.55562568	cis	LILRB2	ENSG00000131042	19	52072954	55562568	chr19:54277510	ENSG00000131042	LILRB2	cis	Skin_Not_Sun_Exposed_Suprapubic	chr19:54275535:C:T	0.9977	27	-0.834816202	-1.197864153	-/-	y
LILRB2.19.52072954.55562568	cis	LILRB2	ENSG00000131042	19	52072954	55562568	chr19:54277510	ENSG00000131042	LILRB2	cis	Skin_Not_Sun_Exposed_Suprapubic	chr19:54736605:C:A	0.9977	27	-0.834816202	-1.197864153	-/-	y
LILRB2.19.52072954.55562568	cis	LILRB2	ENSG00000131042	19	52072954	55562568	chr19:54251862	ENSG00000131042	LILRB2	cis	Testis	chr19:54271495:C:G	0.997384	45	-1.204689478	-0.830097917	-/-	n
LILRB2.19.52072954.55562568	cis	LILRB2	ENSG00000131042	19	52072954	55562568	chr19:54251862	ENSG00000131042	LILRB2	cis	Testis	chr19:54976782:C:T	0.997384	45	-1.204689478	-0.830097917	-/-	n
LILRB2.19.52072954.55562568	cis	LILRB2	ENSG00000131042	19	52072954	55562568	chr19:54277510	ENSG00000131042	LILRB2	cis	Adipose_Subcutaneous	chr19:53544404:GC:G	0.997365	28	-0.936607986	-1.067682575	-/-	y
LILRB2.19.52072954.55562568	cis	LILRB2	ENSG00000131042	19	52072954	55562568	chr19:54277510	ENSG00000131042	LILRB2	cis	Adipose_Subcutaneous	chr19:54277510:T:C	0.997365	28	-0.936607986	-1.067682575	-/-	y
LILRB2.19.52072954.55562568	cis	LILRB2	ENSG00000131042	19	52072954	55562568	chr19:54277510	ENSG00000131042	LILRB2	cis	Adipose_Subcutaneous	chr19:53791708:G:C	0.997365	28	-0.936607986	-1.067682575	-/-	y
LILRB2.19.52072954.55562568	cis	LILRB2	ENSG00000131042	19	52072954	55562568	chr19:54277510	ENSG00000131042	LILRB2	cis	Adipose_Subcutaneous	chr19:54280275:T:C	0.997365	28	-0.936607986	-1.067682575	-/-	y
LILRB2.19.52072954.55562568	cis	LILRB2	ENSG00000131042	19	52072954	55562568	chr19:54277510	ENSG00000131042	LILRB2	cis	Adipose_Subcutaneous	chr19:55209540:C:G	0.997365	28	-0.936607986	-1.067682575	-/-	y
LILRB2.19.52072954.55562568	cis	LILRB2	ENSG00000131042	19	52072954	55562568	chr19:54277510	ENSG00000131042	LILRB2	cis	Esophagus_Muscularis	chr19:54275535:C:T	0.997044	28	-0.743970983	-1.344169601	-/-	y
LILRB2.19.52072954.55562568	cis	LILRB2	ENSG00000131042	19	52072954	55562568	chr19:54277510	ENSG00000131042	LILRB2	cis	Esophagus_Muscularis	chr19:54275943:A:G	0.997044	28	-0.743970983	-1.344169601	-/-	y
LILRB2.19.52072954.55562568	cis	LILRB2	ENSG00000131042	19	52072954	55562568	chr19:54277510	ENSG00000131042	LILRB2	cis	Esophagus_Muscularis	chr19:54437035:TAA:T	0.997044	28	-0.743970983	-1.344169601	-/-	y
LILRB2.19.52072954.55562568	cis	LILRB2	ENSG00000131042	19	52072954	55562568	chr19:54277510	ENSG00000131042	LILRB2	cis	Nerve_Tibial	chr19:54275943:A:G	0.997038	27	-0.840579841	-1.189656154	-/-	y
LILRB2.19.52072954.55562568	cis	LILRB2	ENSG00000131042	19	52072954	55562568	chr19:54277510	ENSG00000131042	LILRB2	cis	Nerve_Tibial	chr19:54275535:C:T	0.997038	27	-0.840579841	-1.189656154	-/-	y
LILRB2.19.52072954.55562568	cis	LILRB2	ENSG00000131042	19	52072954	55562568	chr19:54277510	ENSG00000131042	LILRB2	cis	Nerve_Tibial	chr19:54731067:T:C	0.997038	27	-0.840579841	-1.189656154	-/-	y
LILRB2.19.52072954.55562568	cis	LILRB2	ENSG00000131042	19	52072954	55562568	chr19:54251862	ENSG00000131042	LILRB2	cis	Colon_Sigmoid	chr19:54275535:C:T	0.992997	44	-1.10659272	-0.903673825	-/-	y
LILRB2.19.52072954.55562568	cis	LILRB2	ENSG00000131042	19	52072954	55562568	chr19:54251862	ENSG00000131042	LILRB2	cis	Colon_Sigmoid	chr19:54976782:C:T	0.992997	44	-1.10659272	-0.903673825	-/-	y
LILRB2.19.52072954.55562568	cis	LILRB2	ENSG00000131042	19	52072954	55562568	chr19:54251862	ENSG00000131042	LILRB2	cis	Esophagus_Gastroesophageal_Junction	chr19:54016506:T:C	0.992984	45	-1.164868765	-0.858463643	-/-	y
LILRB2.19.52072954.55562568	cis	LILRB2	ENSG00000131042	19	52072954	55562568	chr19:54251862	ENSG00000131042	LILRB2	cis	Esophagus_Gastroesophageal_Junction	chr19:54275535:C:T	0.992984	45	-1.164868765	-0.858463643	-/-	y
LILRB2.19.52072954.55562568	cis	LILRB2	ENSG00000131042	19	52072954	55562568	chr19:54251862	ENSG00000131042	LILRB2	cis	Colon_Transverse	chr19:54275535:C:T	0.992953	44	-1.384143006	-0.722460909	-/-	y
LILRB2.19.52072954.55562568	cis	LILRB2	ENSG00000131042	19	52072954	55562568	chr19:54251862	ENSG00000131042	LILRB2	cis	Colon_Transverse	chr19:54670948:A:C	0.992953	44	-1.384143006	-0.722460909	-/-	y
LILRB2.19.52072954.55562568	cis	LILRB2	ENSG00000131042	19	52072954	55562568	chr19:54251862	ENSG00000131042	LILRB2	cis	Esophagus_Muscularis	chr19:54437035:TAA:T	0.992656	43	-1.505655635	-0.664141109	-/-	y
LILRB2.19.52072954.55562568	cis	LILRB2	ENSG00000131042	19	52072954	55562568	chr19:54251862	ENSG00000131042	LILRB2	cis	Esophagus_Muscularis	chr19:54275535:C:T	0.992656	43	-1.505655635	-0.664141109	-/-	y
LILRB2.19.52072954.55562568	cis	LILRB2	ENSG00000131042	19	52072954	55562568	chr19:54251862	ENSG00000131042	LILRB2	cis	Esophagus_Muscularis	chr19:54275943:A:G	0.992656	43	-1.505655635	-0.664141109	-/-	y
LILRB2.19.52072954.55562568	cis	LILRB2	ENSG00000131042	19	52072954	55562568	chr19:54277510	ENSG00000131042	LILRB2	cis	Thyroid	chr19:54268716:C:T	0.987084	27	-1.027841277	-0.972577637	-/-	n
LILRB2.19.52072954.55562568	cis	LILRB2	ENSG00000131042	19	52072954	55562568	chr19:54277510	ENSG00000131042	LILRB2	cis	Thyroid	chr19:54275535:C:T	0.987084	27	-1.027841277	-0.972577637	-/-	n
LILRB2.19.52072954.55562568	cis	LILRB2	ENSG00000131042	19	52072954	55562568	chr19:54251862	ENSG00000131042	LILRB2	cis	Adipose_Visceral_Omentum	chr19:54275535:C:T	0.965941	44	-2.49651768	-0.40020497	-/-	y
LILRB2.19.52072954.55562568	cis	LILRB2	ENSG00000131042	19	52072954	55562568	chr19:54251862	ENSG00000131042	LILRB2	cis	Adipose_Subcutaneous	chr19:53544404:GC:G	0.89855	40	-1.361122073	-0.734687962	-/-	y
LILRB2.19.52072954.55562568	cis	LILRB2	ENSG00000131042	19	52072954	55562568	chr19:54251862	ENSG00000131042	LILRB2	cis	Adipose_Subcutaneous	chr19:53791708:G:C	0.89855	40	-1.361122073	-0.734687962	-/-	y
LILRB2.19.52072954.55562568	cis	LILRB2	ENSG00000131042	19	52072954	55562568	chr19:54251862	ENSG00000131042	LILRB2	cis	Adipose_Subcutaneous	chr19:54277510:T:C	0.89855	40	-1.361122073	-0.734687962	-/-	y
LILRB2.19.52072954.55562568	cis	LILRB2	ENSG00000131042	19	52072954	55562568	chr19:54251862	ENSG00000131042	LILRB2	cis	Adipose_Subcutaneous	chr19:54280275:T:C	0.89855	40	-1.361122073	-0.734687962	-/-	y
LILRB2.19.52072954.55562568	cis	LILRB2	ENSG00000131042	19	52072954	55562568	chr19:54251862	ENSG00000131042	LILRB2	cis	Adipose_Subcutaneous	chr19:55209540:C:G	0.89855	40	-1.361122073	-0.734687962	-/-	y
LILRB2.19.52072954.55562568	cis	LILRB2	ENSG00000131042	19	52072954	55562568	chr19:54251862	ENSG00000131042	LILRB2	cis	Skin_Sun_Exposed_Lower_leg	chr19:53369985:G:A	0.898504	39	-1.546751997	-0.646573852	-/-	y
LILRB2.19.52072954.55562568	cis	LILRB2	ENSG00000131042	19	52072954	55562568	chr19:54251862	ENSG00000131042	LILRB2	cis	Skin_Sun_Exposed_Lower_leg	chr19:54203618:T:C	0.898504	39	-1.546751997	-0.646573852	-/-	y
LILRB2.19.52072954.55562568	cis	LILRB2	ENSG00000131042	19	52072954	55562568	chr19:54251862	ENSG00000131042	LILRB2	cis	Skin_Sun_Exposed_Lower_leg	chr19:54277510:T:C	0.898504	39	-1.546751997	-0.646573852	-/-	y
LILRB2.19.52072954.55562568	cis	LILRB2	ENSG00000131042	19	52072954	55562568	chr19:54251862	ENSG00000131042	LILRB2	cis	Skin_Sun_Exposed_Lower_leg	chr19:54280275:T:C	0.898504	39	-1.546751997	-0.646573852	-/-	y
LILRB2.19.52072954.55562568	cis	LILRB2	ENSG00000131042	19	52072954	55562568	chr19:54251862	ENSG00000131042	LILRB2	cis	Muscle_Skeletal	chr19:53852856:A:G	0.898412	38	-1.298116605	-0.770347309	-/-	y
LILRB2.19.52072954.55562568	cis	LILRB2	ENSG00000131042	19	52072954	55562568	chr19:54251862	ENSG00000131042	LILRB2	cis	Muscle_Skeletal	chr19:54278876:A:G	0.898412	38	-1.298116605	-0.770347309	-/-	y
LILRB2.19.52072954.55562568	cis	LILRB2	ENSG00000131042	19	52072954	55562568	chr19:54251862	ENSG00000131042	LILRB2	cis	Muscle_Skeletal	chr19:53749682:A:G	0.898412	38	-1.298116605	-0.770347309	-/-	y
LILRB2.19.52072954.55562568	cis	LILRB2	ENSG00000131042	19	52072954	55562568	chr19:54251862	ENSG00000131042	LILRB2	cis	Muscle_Skeletal	chr19:54280275:T:C	0.898412	38	-1.298116605	-0.770347309	-/-	y
LILRB2.19.52072954.55562568	cis	LILRB2	ENSG00000131042	19	52072954	55562568	chr19:54277510	ENSG00000131042	LILRB2	cis	Adipose_Visceral_Omentum	chr19:54275535:C:T	0.832442	26	-1.443670172	-0.671785448	-/-	n
LILRB2.19.52072954.55562568	cis	LILRB2	ENSG00000131042	19	52072954	55562568	chr19:54251862	ENSG00000204577	LILRB3	trans	Heart_Left_Ventricle	chr19:54218406:G:A	0.894287	44	2.606764306	0.384845302	+/+	y
LILRB2.19.52072954.55562568	cis	LILRB2	ENSG00000131042	19	52072954	55562568	chr19:54277510	ENSG00000142405	NLRP12	trans	Esophagus_Gastroesophageal_Junction	chr19:52873815:A:C	0.854268	31	-0.867374204	-1.152779903	-/-	n
LILRB2.19.52072954.55562568	cis	LILRB2	ENSG00000131042	19	52072954	55562568	chr19:54288907	ENSG00000167608	TMC4	trans	Artery_Aorta	chr19:53537359:T:C	0.745117	59	3.274372073	0.305484118	+/+	n
LILRB2.19.52072954.55562568	cis	LILRB2	ENSG00000131042	19	52072954	55562568	chr19:54288907	ENSG00000167608	TMC4	trans	Artery_Aorta	chr19:53844304:C:T	0.745117	59	3.274372073	0.305484118	+/+	n
LILRB2.19.52072954.55562568	cis	LILRB2	ENSG00000131042	19	52072954	55562568	chr19:54288907	ENSG00000167608	TMC4	trans	Artery_Aorta	chr19:54157845:T:C	0.745117	59	3.274372073	0.305484118	+/+	n
LILRB2.19.52072954.55562568	cis	LILRB2	ENSG00000131042	19	52072954	55562568	chr19:54288907	ENSG00000167608	TMC4	trans	Artery_Aorta	chr19:54173307:G:C	0.745117	59	3.274372073	0.305484118	+/+	n
LILRB2.19.52072954.55562568	cis	LILRB2	ENSG00000131042	19	52072954	55562568	chr19:54288907	ENSG00000167608	TMC4	trans	Artery_Aorta	chr19:55034270:T:C	0.745117	59	3.274372073	0.305484118	+/+	n
LILRB5.19.52495105.56673966	cis	LILRB5	ENSG00000105609	19	52495105	56673966	chr19:54278734	ENSG00000244482	LILRA6	trans	Artery_Tibial	chr19:53308536:A:G	0.848756	211	-3.802933124	-0.262954938	-/-	y
LILRB5.19.52495105.56673966	cis	LILRB5	ENSG00000105609	19	52495105	56673966	chr19:54278734	ENSG00000244482	LILRA6	trans	Artery_Tibial	chr19:54228582:C:T	0.848756	211	-3.802933124	-0.262954938	-/-	y
LILRB5.19.52495105.56673966	cis	LILRB5	ENSG00000105609	19	52495105	56673966	chr19:54278734	ENSG00000244482	LILRA6	trans	Artery_Tibial	chr19:54234255:C:G	0.848756	211	-3.802933124	-0.262954938	-/-	y
LILRB5.19.52495105.56673966	cis	LILRB5	ENSG00000105609	19	52495105	56673966	chr19:54278734	ENSG00000244482	LILRA6	trans	Artery_Tibial	chr19:54245600:A:G	0.848756	211	-3.802933124	-0.262954938	-/-	y
LILRB5.19.52495105.56673966	cis	LILRB5	ENSG00000105609	19	52495105	56673966	chr19:54278115	ENSG00000204577	LILRB3	trans	Adipose_Subcutaneous	chr19:54245208:T:C	0.979952	188	-3.564572075	-0.280538583	-/-	y
LILRB5.19.52495105.56673966	cis	LILRB5	ENSG00000105609	19	52495105	56673966	chr19:54278115	ENSG00000204577	LILRB3	trans	Adipose_Subcutaneous	chr19:54252292:C:T	0.979952	188	-3.564572075	-0.280538583	-/-	y
LILRB5.19.52495105.56673966	cis	LILRB5	ENSG00000105609	19	52495105	56673966	chr19:54151376	ENSG00000204577	LILRB3	trans	Adipose_Subcutaneous	chr19:54245208:T:C	0.979948	243	-3.549484168	-0.281731078	-/-	y
LILRB5.19.52495105.56673966	cis	LILRB5	ENSG00000105609	19	52495105	56673966	chr19:54151376	ENSG00000204577	LILRB3	trans	Adipose_Subcutaneous	chr19:54252292:C:T	0.979948	243	-3.549484168	-0.281731078	-/-	y
LILRB5.19.52495105.56673966	cis	LILRB5	ENSG00000105609	19	52495105	56673966	chr19:54231004	ENSG00000204577	LILRB3	trans	Adipose_Subcutaneous	chr19:54245208:T:C	0.979943	219	-3.600598455	-0.277731608	-/-	y
LILRB5.19.52495105.56673966	cis	LILRB5	ENSG00000105609	19	52495105	56673966	chr19:54231004	ENSG00000204577	LILRB3	trans	Adipose_Subcutaneous	chr19:54252292:C:T	0.979943	219	-3.600598455	-0.277731608	-/-	y
LILRB5.19.52495105.56673966	cis	LILRB5	ENSG00000105609	19	52495105	56673966	chr19:54278115	ENSG00000186818	LILRB4	trans	Lung	chr19:54661088:A:G	0.760025	170	3.026977486	0.33036255	+/+	n
LILRB5.19.52495105.56673966	cis	LILRB5	ENSG00000105609	19	52495105	56673966	chr19:54231004	ENSG00000186818	LILRB4	trans	Lung	chr19:54661088:A:G	0.759971	215	3.05757051	0.327057053	+/+	n
LILRB5.19.52495105.56673966	cis	LILRB5	ENSG00000105609	19	52495105	56673966	chr19:54246774	ENSG00000186818	LILRB4	trans	Lung	chr19:54661088:A:G	0.759942	271	3.054243303	0.327413663	+/+	n
LILRB5.19.52495105.56673966	cis	LILRB5	ENSG00000105609	19	52495105	56673966	chr19:54151376	ENSG00000186818	LILRB4	trans	Lung	chr19:54661088:A:G	0.759917	236	3.014165076	0.331766833	+/+	n
LILRB5.19.52495105.56673966	cis	LILRB5	ENSG00000105609	19	52495105	56673966	chr19:54255498	ENSG00000105618	PRPF31	trans	Whole_Blood	chr19:53466450:A:G	0.723705	605	15.6288866	0.063984406	+/+	n
LYVE1.11.125276220.127276220	trans	LYVE1	ENSG00000133800	11	125276220	127276220	chr11:126355981	ENSG00000110080	ST3GAL4	trans	Cells_EBV-transformed_lymphocytes	chr11:126355981:G:C	0.998196	174	0.522840792	1.912628451	+/+	y
LYVE1.11.125276220.127276220	trans	LYVE1	ENSG00000133800	11	125276220	127276220	chr11:126355981	ENSG00000110080	ST3GAL4	trans	Testis	chr11:126795806:C:T	0.994585	165	2.433951059	0.41088894	+/+	y
LYVE1.11.125276220.127276220	trans	LYVE1	ENSG00000133800	11	125276220	127276220	chr11:126355981	ENSG00000110080	ST3GAL4	trans	Testis	chr11:126356880:C:G	0.994585	165	2.433951059	0.41088894	+/+	y
LYVE1.9.75463019.77463019	trans	LYVE1	ENSG00000133800	9	75463019	77463019	chr9:76503484	ENSG00000187210	GCNT1	trans	Esophagus_Mucosa	chr9:76492770:T:C	0.724886	25	0.553277486	1.80748381	+/+	n
LYVE1.9.75463019.77463019	trans	LYVE1	ENSG00000133800	9	75463019	77463019	chr9:76503484	ENSG00000106772	PRUNE2	trans	Whole_Blood	chr9:76523777:A:G	0.886695	27	0.438536987	2.282300059	+/+	y
LYVE1.9.75463019.77463019	trans	LYVE1	ENSG00000133800	9	75463019	77463019	chr9:76503484	ENSG00000135002	RFK	trans	Thyroid	chr9:76385408:A:C	0.876652	26	-0.798190856	-1.253458921	-/-	y
LYVE1.9.75463019.77463019	trans	LYVE1	ENSG00000133800	9	75463019	77463019	chr9:76503484	ENSG00000135002	RFK	trans	Artery_Tibial	chr9:76467277:C:A	0.837164	25	-0.827196306	-1.211228573	-/-	y
MBL2.9.132268474.134268474	trans	MBL2	ENSG00000165471	9	132268474	134268474	chr9:133257521	ENSG00000175164	ABO	trans	Muscle_Skeletal	chr9:133257521:TC:T	0.997498	79	0.293795459	3.403728578	+/+	y
MBL2.9.132268474.134268474	trans	MBL2	ENSG00000165471	9	132268474	134268474	chr9:133257521	ENSG00000175164	ABO	trans	Muscle_Skeletal	chr9:133282212:T:A	0.997498	79	0.293795459	3.403728578	+/+	y
MBL2.9.132268474.134268474	trans	MBL2	ENSG00000165471	9	132268474	134268474	chr9:133257521	ENSG00000175164	ABO	trans	Muscle_Skeletal	chr9:133317691:A:G	0.997498	79	0.293795459	3.403728578	+/+	y
MBL2.9.132268474.134268474	trans	MBL2	ENSG00000165471	9	132268474	134268474	chr9:133257521	ENSG00000175164	ABO	trans	Muscle_Skeletal	chr9:133470702:T:C	0.997498	79	0.293795459	3.403728578	+/+	y
MBL2.9.132268474.134268474	trans	MBL2	ENSG00000165471	9	132268474	134268474	chr9:133257521	ENSG00000175164	ABO	trans	Muscle_Skeletal	chr9:133593456:T:TC	0.997498	79	0.293795459	3.403728578	+/+	y
MBL2.9.132268474.134268474	trans	MBL2	ENSG00000165471	9	132268474	134268474	chr9:133257521	ENSG00000175164	ABO	trans	Muscle_Skeletal	chr9:133948872:G:A	0.997498	79	0.293795459	3.403728578	+/+	y
MBL2.9.132268474.134268474	trans	MBL2	ENSG00000165471	9	132268474	134268474	chr9:133257521	ENSG00000175164	ABO	trans	Adipose_Subcutaneous	chr9:132275471:T:C	0.997496	84	0.331925073	3.012728115	+/+	y
MBL2.9.132268474.134268474	trans	MBL2	ENSG00000165471	9	132268474	134268474	chr9:133257521	ENSG00000175164	ABO	trans	Adipose_Subcutaneous	chr9:132428812:AC:A	0.997496	84	0.331925073	3.012728115	+/+	y
MBL2.9.132268474.134268474	trans	MBL2	ENSG00000165471	9	132268474	134268474	chr9:133257521	ENSG00000175164	ABO	trans	Adipose_Subcutaneous	chr9:132429563:T:G	0.997496	84	0.331925073	3.012728115	+/+	y
MBL2.9.132268474.134268474	trans	MBL2	ENSG00000165471	9	132268474	134268474	chr9:133257521	ENSG00000175164	ABO	trans	Adipose_Subcutaneous	chr9:132444735:T:A	0.997496	84	0.331925073	3.012728115	+/+	y
MBL2.9.132268474.134268474	trans	MBL2	ENSG00000165471	9	132268474	134268474	chr9:133257521	ENSG00000175164	ABO	trans	Adipose_Subcutaneous	chr9:132764901:G:A	0.997496	84	0.331925073	3.012728115	+/+	y
MBL2.9.132268474.134268474	trans	MBL2	ENSG00000165471	9	132268474	134268474	chr9:133257521	ENSG00000175164	ABO	trans	Adipose_Subcutaneous	chr9:133191307:C:T	0.997496	84	0.331925073	3.012728115	+/+	y
MBL2.9.132268474.134268474	trans	MBL2	ENSG00000165471	9	132268474	134268474	chr9:133257521	ENSG00000175164	ABO	trans	Adipose_Subcutaneous	chr9:133232142:G:A	0.997496	84	0.331925073	3.012728115	+/+	y
MBL2.9.132268474.134268474	trans	MBL2	ENSG00000165471	9	132268474	134268474	chr9:133257521	ENSG00000175164	ABO	trans	Adipose_Subcutaneous	chr9:133242776:T:C	0.997496	84	0.331925073	3.012728115	+/+	y
MBL2.9.132268474.134268474	trans	MBL2	ENSG00000165471	9	132268474	134268474	chr9:133257521	ENSG00000175164	ABO	trans	Adipose_Subcutaneous	chr9:133252569:C:A	0.997496	84	0.331925073	3.012728115	+/+	y
MBL2.9.132268474.134268474	trans	MBL2	ENSG00000165471	9	132268474	134268474	chr9:133257521	ENSG00000175164	ABO	trans	Adipose_Subcutaneous	chr9:133256264:A:G	0.997496	84	0.331925073	3.012728115	+/+	y
MBL2.9.132268474.134268474	trans	MBL2	ENSG00000165471	9	132268474	134268474	chr9:133257521	ENSG00000175164	ABO	trans	Adipose_Subcutaneous	chr9:133256623:C:T	0.997496	84	0.331925073	3.012728115	+/+	y
MBL2.9.132268474.134268474	trans	MBL2	ENSG00000165471	9	132268474	134268474	chr9:133257521	ENSG00000175164	ABO	trans	Adipose_Subcutaneous	chr9:133257521:TC:T	0.997496	84	0.331925073	3.012728115	+/+	y
MBL2.9.132268474.134268474	trans	MBL2	ENSG00000165471	9	132268474	134268474	chr9:133257521	ENSG00000175164	ABO	trans	Adipose_Subcutaneous	chr9:133459512:C:T	0.997496	84	0.331925073	3.012728115	+/+	y
MBL2.9.132268474.134268474	trans	MBL2	ENSG00000165471	9	132268474	134268474	chr9:133257521	ENSG00000175164	ABO	trans	Adipose_Subcutaneous	chr9:133470702:T:C	0.997496	84	0.331925073	3.012728115	+/+	y
MBL2.9.132268474.134268474	trans	MBL2	ENSG00000165471	9	132268474	134268474	chr9:133257521	ENSG00000175164	ABO	trans	Adipose_Subcutaneous	chr9:133593456:T:TC	0.997496	84	0.331925073	3.012728115	+/+	y
MBL2.9.132268474.134268474	trans	MBL2	ENSG00000165471	9	132268474	134268474	chr9:133257521	ENSG00000175164	ABO	trans	Adipose_Subcutaneous	chr9:133949708:G:A	0.997496	84	0.331925073	3.012728115	+/+	y
MBL2.9.132268474.134268474	trans	MBL2	ENSG00000165471	9	132268474	134268474	chr9:133257521	ENSG00000175164	ABO	trans	Adipose_Visceral_Omentum	chr9:133596729:A:G	0.997496	86	0.316140133	3.163154238	+/+	y
MBL2.9.132268474.134268474	trans	MBL2	ENSG00000165471	9	132268474	134268474	chr9:133257521	ENSG00000175164	ABO	trans	Artery_Tibial	chr9:133477293:G:A	0.997496	81	0.630851225	1.585159796	+/+	y
MBL2.9.132268474.134268474	trans	MBL2	ENSG00000165471	9	132268474	134268474	chr9:133257521	ENSG00000175164	ABO	trans	Adipose_Subcutaneous	chr9:134274182:G:A	0.997496	84	0.331925073	3.012728115	+/+	y
MBL2.9.132268474.134268474	trans	MBL2	ENSG00000165471	9	132268474	134268474	chr9:133257521	ENSG00000175164	ABO	trans	Adipose_Visceral_Omentum	chr9:133109985:A:G	0.997496	86	0.316140133	3.163154238	+/+	y
MBL2.9.132268474.134268474	trans	MBL2	ENSG00000165471	9	132268474	134268474	chr9:133257521	ENSG00000175164	ABO	trans	Artery_Tibial	chr9:133257521:TC:T	0.997496	81	0.630851225	1.585159796	+/+	y
MBL2.9.132268474.134268474	trans	MBL2	ENSG00000165471	9	132268474	134268474	chr9:133257521	ENSG00000175164	ABO	trans	Artery_Coronary	chr9:133257521:TC:T	0.997496	103	0.629664519	1.58814729	+/+	y
MBL2.9.132268474.134268474	trans	MBL2	ENSG00000165471	9	132268474	134268474	chr9:133257521	ENSG00000175164	ABO	trans	Adipose_Subcutaneous	chr9:134106885:T:C	0.997496	84	0.331925073	3.012728115	+/+	y
MBL2.9.132268474.134268474	trans	MBL2	ENSG00000165471	9	132268474	134268474	chr9:133257521	ENSG00000175164	ABO	trans	Breast_Mammary_Tissue	chr9:133257521:TC:T	0.997496	86	0.331143096	3.01984252	+/+	y
MBL2.9.132268474.134268474	trans	MBL2	ENSG00000165471	9	132268474	134268474	chr9:133257521	ENSG00000175164	ABO	trans	Breast_Mammary_Tissue	chr9:134055513:A:G	0.997496	86	0.331143096	3.01984252	+/+	y
MBL2.9.132268474.134268474	trans	MBL2	ENSG00000165471	9	132268474	134268474	chr9:133257521	ENSG00000175164	ABO	trans	Esophagus_Gastroesophageal_Junction	chr9:133257521:TC:T	0.997496	79	0.29437109	3.397072719	+/+	y
MBL2.9.132268474.134268474	trans	MBL2	ENSG00000165471	9	132268474	134268474	chr9:133257521	ENSG00000175164	ABO	trans	Esophagus_Gastroesophageal_Junction	chr9:133152587:A:G	0.997496	79	0.29437109	3.397072719	+/+	y
MBL2.9.132268474.134268474	trans	MBL2	ENSG00000165471	9	132268474	134268474	chr9:133257521	ENSG00000175164	ABO	trans	Esophagus_Gastroesophageal_Junction	chr9:133256264:A:G	0.997496	79	0.29437109	3.397072719	+/+	y
MBL2.9.132268474.134268474	trans	MBL2	ENSG00000165471	9	132268474	134268474	chr9:133257521	ENSG00000175164	ABO	trans	Esophagus_Gastroesophageal_Junction	chr9:134010310:C:T	0.997496	79	0.29437109	3.397072719	+/+	y
MBL2.9.132268474.134268474	trans	MBL2	ENSG00000165471	9	132268474	134268474	chr9:133257521	ENSG00000175164	ABO	trans	Esophagus_Mucosa	chr9:133257521:TC:T	0.997496	82	0.44502893	2.247044928	+/+	y
MBL2.9.132268474.134268474	trans	MBL2	ENSG00000165471	9	132268474	134268474	chr9:133257521	ENSG00000175164	ABO	trans	Esophagus_Muscularis	chr9:133258643:A:G	0.997496	83	0.477005844	2.096410375	+/+	y
MBL2.9.132268474.134268474	trans	MBL2	ENSG00000165471	9	132268474	134268474	chr9:133257521	ENSG00000175164	ABO	trans	Esophagus_Mucosa	chr9:133331550:A:C	0.997496	82	0.44502893	2.247044928	+/+	y
MBL2.9.132268474.134268474	trans	MBL2	ENSG00000165471	9	132268474	134268474	chr9:133257521	ENSG00000175164	ABO	trans	Adipose_Visceral_Omentum	chr9:133256050:T:C	0.997496	86	0.316140133	3.163154238	+/+	y
MBL2.9.132268474.134268474	trans	MBL2	ENSG00000165471	9	132268474	134268474	chr9:133257521	ENSG00000175164	ABO	trans	Esophagus_Muscularis	chr9:134020001:T:C	0.997496	83	0.477005844	2.096410375	+/+	y
MBL2.9.132268474.134268474	trans	MBL2	ENSG00000165471	9	132268474	134268474	chr9:133257521	ENSG00000175164	ABO	trans	Esophagus_Muscularis	chr9:133279786:A:G	0.997496	83	0.477005844	2.096410375	+/+	y
MBL2.9.132268474.134268474	trans	MBL2	ENSG00000165471	9	132268474	134268474	chr9:133257521	ENSG00000175164	ABO	trans	Esophagus_Muscularis	chr9:134273810:G:T	0.997496	83	0.477005844	2.096410375	+/+	y
MBL2.9.132268474.134268474	trans	MBL2	ENSG00000165471	9	132268474	134268474	chr9:133257521	ENSG00000175164	ABO	trans	Adipose_Subcutaneous	chr9:133832597:T:C	0.997496	84	0.331925073	3.012728115	+/+	y
MBL2.9.132268474.134268474	trans	MBL2	ENSG00000165471	9	132268474	134268474	chr9:133257521	ENSG00000175164	ABO	trans	Adipose_Visceral_Omentum	chr9:132994012:G:A	0.997496	86	0.316140133	3.163154238	+/+	y
MBL2.9.132268474.134268474	trans	MBL2	ENSG00000165471	9	132268474	134268474	chr9:133257521	ENSG00000175164	ABO	trans	Adipose_Visceral_Omentum	chr9:133256264:A:G	0.997496	86	0.316140133	3.163154238	+/+	y
MBL2.9.132268474.134268474	trans	MBL2	ENSG00000165471	9	132268474	134268474	chr9:133257521	ENSG00000175164	ABO	trans	Adipose_Visceral_Omentum	chr9:133443675:G:C	0.997496	86	0.316140133	3.163154238	+/+	y
MBL2.9.132268474.134268474	trans	MBL2	ENSG00000165471	9	132268474	134268474	chr9:133257521	ENSG00000175164	ABO	trans	Adipose_Visceral_Omentum	chr9:134039704:G:A	0.997496	86	0.316140133	3.163154238	+/+	y
MBL2.9.132268474.134268474	trans	MBL2	ENSG00000165471	9	132268474	134268474	chr9:133257521	ENSG00000175164	ABO	trans	Adipose_Visceral_Omentum	chr9:133257521:TC:T	0.997496	86	0.316140133	3.163154238	+/+	y
MBL2.9.132268474.134268474	trans	MBL2	ENSG00000165471	9	132268474	134268474	chr9:133257521	ENSG00000175164	ABO	trans	Artery_Tibial	chr9:133252396:G:A	0.997496	81	0.630851225	1.585159796	+/+	y
MBL2.9.132268474.134268474	trans	MBL2	ENSG00000165471	9	132268474	134268474	chr9:133257521	ENSG00000175164	ABO	trans	Artery_Tibial	chr9:133966322:T:A	0.997496	81	0.630851225	1.585159796	+/+	y
MBL2.9.132268474.134268474	trans	MBL2	ENSG00000165471	9	132268474	134268474	chr9:133257521	ENSG00000175164	ABO	trans	Breast_Mammary_Tissue	chr9:133256264:A:G	0.997496	86	0.331143096	3.01984252	+/+	y
MBL2.9.132268474.134268474	trans	MBL2	ENSG00000165471	9	132268474	134268474	chr9:133257521	ENSG00000175164	ABO	trans	Breast_Mammary_Tissue	chr9:133568656:A:G	0.997496	86	0.331143096	3.01984252	+/+	y
MBL2.9.132268474.134268474	trans	MBL2	ENSG00000165471	9	132268474	134268474	chr9:133257521	ENSG00000175164	ABO	trans	Esophagus_Gastroesophageal_Junction	chr9:132724019:G:GAGCCGCC	0.997496	79	0.29437109	3.397072719	+/+	y
MBL2.9.132268474.134268474	trans	MBL2	ENSG00000165471	9	132268474	134268474	chr9:133257521	ENSG00000175164	ABO	trans	Esophagus_Gastroesophageal_Junction	chr9:133261560:T:G	0.997496	79	0.29437109	3.397072719	+/+	y
MBL2.9.132268474.134268474	trans	MBL2	ENSG00000165471	9	132268474	134268474	chr9:133257521	ENSG00000175164	ABO	trans	Esophagus_Gastroesophageal_Junction	chr9:133472046:A:G	0.997496	79	0.29437109	3.397072719	+/+	y
MBL2.9.132268474.134268474	trans	MBL2	ENSG00000165471	9	132268474	134268474	chr9:133257521	ENSG00000175164	ABO	trans	Esophagus_Gastroesophageal_Junction	chr9:133518359:G:C	0.997496	79	0.29437109	3.397072719	+/+	y
MBL2.9.132268474.134268474	trans	MBL2	ENSG00000165471	9	132268474	134268474	chr9:133257521	ENSG00000175164	ABO	trans	Esophagus_Gastroesophageal_Junction	chr9:134040282:A:G	0.997496	79	0.29437109	3.397072719	+/+	y
MBL2.9.132268474.134268474	trans	MBL2	ENSG00000165471	9	132268474	134268474	chr9:133257521	ENSG00000175164	ABO	trans	Esophagus_Mucosa	chr9:132996132:T:C	0.997496	82	0.44502893	2.247044928	+/+	y
MBL2.9.132268474.134268474	trans	MBL2	ENSG00000165471	9	132268474	134268474	chr9:133257521	ENSG00000175164	ABO	trans	Esophagus_Mucosa	chr9:133256050:T:C	0.997496	82	0.44502893	2.247044928	+/+	y
MBL2.9.132268474.134268474	trans	MBL2	ENSG00000165471	9	132268474	134268474	chr9:133257521	ENSG00000175164	ABO	trans	Esophagus_Mucosa	chr9:133317691:A:G	0.997496	82	0.44502893	2.247044928	+/+	y
MBL2.9.132268474.134268474	trans	MBL2	ENSG00000165471	9	132268474	134268474	chr9:133257521	ENSG00000175164	ABO	trans	Esophagus_Muscularis	chr9:133248803:A:G	0.997496	83	0.477005844	2.096410375	+/+	y
MBL2.9.132268474.134268474	trans	MBL2	ENSG00000165471	9	132268474	134268474	chr9:133257521	ENSG00000175164	ABO	trans	Esophagus_Muscularis	chr9:133257521:TC:T	0.997496	83	0.477005844	2.096410375	+/+	y
MBL2.9.132268474.134268474	trans	MBL2	ENSG00000165471	9	132268474	134268474	chr9:133257521	ENSG00000175164	ABO	trans	Esophagus_Muscularis	chr9:133257678:T:G	0.997496	83	0.477005844	2.096410375	+/+	y
MBL2.9.132268474.134268474	trans	MBL2	ENSG00000165471	9	132268474	134268474	chr9:133257521	ENSG00000175164	ABO	trans	Esophagus_Muscularis	chr9:133317691:A:G	0.997496	83	0.477005844	2.096410375	+/+	y
MBL2.9.132268474.134268474	trans	MBL2	ENSG00000165471	9	132268474	134268474	chr9:133257521	ENSG00000175164	ABO	trans	Esophagus_Muscularis	chr9:134106885:T:C	0.997496	83	0.477005844	2.096410375	+/+	y
MBL2.9.132268474.134268474	trans	MBL2	ENSG00000165471	9	132268474	134268474	chr9:133257521	ENSG00000175164	ABO	trans	Esophagus_Muscularis	chr9:134182165:T:G	0.997496	83	0.477005844	2.096410375	+/+	y
MBL2.9.132268474.134268474	trans	MBL2	ENSG00000165471	9	132268474	134268474	chr9:133257521	ENSG00000175164	ABO	trans	Heart_Atrial_Appendage	chr9:133257521:TC:T	0.997496	101	0.488237303	2.048184345	+/+	y
MBL2.9.132268474.134268474	trans	MBL2	ENSG00000165471	9	132268474	134268474	chr9:133257521	ENSG00000175164	ABO	trans	Heart_Atrial_Appendage	chr9:133303908:T:C	0.997496	101	0.488237303	2.048184345	+/+	y
MBL2.9.132268474.134268474	trans	MBL2	ENSG00000165471	9	132268474	134268474	chr9:133257521	ENSG00000175164	ABO	trans	Heart_Left_Ventricle	chr9:133257521:TC:T	0.997496	94	0.412210126	2.425947198	+/+	y
MBL2.9.132268474.134268474	trans	MBL2	ENSG00000165471	9	132268474	134268474	chr9:133257521	ENSG00000175164	ABO	trans	Lung	chr9:133256050:T:C	0.997496	82	0.778758891	1.284094488	+/+	y
MBL2.9.132268474.134268474	trans	MBL2	ENSG00000165471	9	132268474	134268474	chr9:133257521	ENSG00000175164	ABO	trans	Heart_Left_Ventricle	chr9:133191307:C:T	0.997496	94	0.412210126	2.425947198	+/+	y
MBL2.9.132268474.134268474	trans	MBL2	ENSG00000165471	9	132268474	134268474	chr9:133257521	ENSG00000175164	ABO	trans	Lung	chr9:133257521:TC:T	0.997496	82	0.778758891	1.284094488	+/+	y
MBL2.9.132268474.134268474	trans	MBL2	ENSG00000165471	9	132268474	134268474	chr9:133257521	ENSG00000175164	ABO	trans	Lung	chr9:133317691:A:G	0.997496	82	0.778758891	1.284094488	+/+	y
MBL2.9.132268474.134268474	trans	MBL2	ENSG00000165471	9	132268474	134268474	chr9:133257521	ENSG00000175164	ABO	trans	Heart_Atrial_Appendage	chr9:133276029:A:C	0.997496	101	0.488237303	2.048184345	+/+	y
MBL2.9.132268474.134268474	trans	MBL2	ENSG00000165471	9	132268474	134268474	chr9:133257521	ENSG00000175164	ABO	trans	Liver	chr9:133257521:TC:T	0.997496	105	0.284601341	3.513686892	+/+	y
MBL2.9.132268474.134268474	trans	MBL2	ENSG00000165471	9	132268474	134268474	chr9:133257521	ENSG00000175164	ABO	trans	Lung	chr9:133598575:A:G	0.997496	82	0.778758891	1.284094488	+/+	y
MBL2.9.132268474.134268474	trans	MBL2	ENSG00000165471	9	132268474	134268474	chr9:133257521	ENSG00000175164	ABO	trans	Pituitary	chr9:133247439:T:C	0.997496	99	0.438024326	2.282978231	+/+	y
MBL2.9.132268474.134268474	trans	MBL2	ENSG00000165471	9	132268474	134268474	chr9:133257521	ENSG00000175164	ABO	trans	Pituitary	chr9:133257521:TC:T	0.997496	99	0.438024326	2.282978231	+/+	y
MBL2.9.132268474.134268474	trans	MBL2	ENSG00000165471	9	132268474	134268474	chr9:133257521	ENSG00000175164	ABO	trans	Pituitary	chr9:133262243:C:T	0.997496	99	0.438024326	2.282978231	+/+	y
MBL2.9.132268474.134268474	trans	MBL2	ENSG00000165471	9	132268474	134268474	chr9:133257521	ENSG00000175164	ABO	trans	Kidney_Cortex	chr9:133257521:TC:T	0.99748	103	0.303254496	3.29756302	+/+	y
MBL2.9.132268474.134268474	trans	MBL2	ENSG00000165471	9	132268474	134268474	chr9:133257521	ENSG00000175164	ABO	trans	Pancreas	chr9:133171108:C:T	0.995348	106	0.489821929	2.041187519	+/+	y
MBL2.9.132268474.134268474	trans	MBL2	ENSG00000165471	9	132268474	134268474	chr9:133257521	ENSG00000175164	ABO	trans	Pancreas	chr9:133257521:TC:T	0.995348	106	0.489821929	2.041187519	+/+	y
MBL2.9.132268474.134268474	trans	MBL2	ENSG00000165471	9	132268474	134268474	chr9:133257521	ENSG00000175164	ABO	trans	Pancreas	chr9:133269277:T:G	0.995348	106	0.489821929	2.041187519	+/+	y
MBL2.9.132268474.134268474	trans	MBL2	ENSG00000165471	9	132268474	134268474	chr9:133257521	ENSG00000175164	ABO	trans	Pancreas	chr9:133322037:G:GA	0.995348	106	0.489821929	2.041187519	+/+	y
MBL2.9.132268474.134268474	trans	MBL2	ENSG00000165471	9	132268474	134268474	chr9:133257521	ENSG00000175164	ABO	trans	Adrenal_Gland	chr9:133253692:G:A	0.854517	101	0.246003053	4.064990196	+/+	y
MBL2.9.132268474.134268474	trans	MBL2	ENSG00000165471	9	132268474	134268474	chr9:133257521	ENSG00000175164	ABO	trans	Adrenal_Gland	chr9:133261662:A:G	0.854517	101	0.246003053	4.064990196	+/+	y
MBL2.9.132268474.134268474	trans	MBL2	ENSG00000165471	9	132268474	134268474	chr9:133257521	ENSG00000175164	ABO	trans	Testis	chr9:133220383:C:G	0.854504	98	0.667926377	1.497176355	+/+	y
MBL2.9.132268474.134268474	trans	MBL2	ENSG00000165471	9	132268474	134268474	chr9:133257521	ENSG00000175164	ABO	trans	Testis	chr9:133261662:A:G	0.854504	98	0.667926377	1.497176355	+/+	y
MBL2.9.132268474.134268474	trans	MBL2	ENSG00000165471	9	132268474	134268474	chr9:133257521	ENSG00000175164	ABO	trans	Testis	chr9:133262454:G:T	0.854504	98	0.667926377	1.497176355	+/+	y
MEGF9.9.119774153.121774153	cis	MEGF9	ENSG00000106780	9	119774153	121774153	chr9:120612361	ENSG00000106780	MEGF9	cis	Colon_Transverse	chr9:120598749:C:G	0.990644	364	1.840998183	0.543184362	+/+	y
MEGF9.9.119774153.121774153	cis	MEGF9	ENSG00000106780	9	119774153	121774153	chr9:120612361	ENSG00000095261	PSMD5	trans	Brain_Caudate_basal_ganglia	chr9:120843433:C:CGAAGGCGTGAGTAATA	0.882394	373	-0.684575103	-1.461386262	-/-	y
MET.7.115418772.124354069	cis	MET	ENSG00000105976	7	115418772	124354069	chr7:116672385	ENSG00000105971	CAV2	trans	Pancreas	chr7:116382297:A:G	0.802699	106	0.890133983	1.489930323	+/+	n
MET.7.115418772.124354069	cis	MET	ENSG00000105976	7	115418772	124354069	chr7:116672385	ENSG00000105971	CAV2	trans	Pancreas	chr7:116503608:A:C	0.802699	106	0.890133983	1.489930323	+/+	n
MET.7.115418772.124354069	cis	MET	ENSG00000105976	7	115418772	124354069	chr7:116672385	ENSG00000105971	CAV2	trans	Pancreas	chr7:116672385:G:C	0.802699	106	0.890133983	1.489930323	+/+	n
MET.9.132270544.134270544	trans	MET	ENSG00000105976	9	132270544	134270544	chr9:133273983	ENSG00000175164	ABO	trans	Nerve_Tibial	chr9:132444734:A:T	0.943829	67	-0.783291407	-1.249930388	-/-	y
MET.9.132270544.134270544	trans	MET	ENSG00000105976	9	132270544	134270544	chr9:133273983	ENSG00000175164	ABO	trans	Nerve_Tibial	chr9:133220383:C:G	0.943829	67	-0.783291407	-1.249930388	-/-	y
MET.9.132270544.134270544	trans	MET	ENSG00000105976	9	132270544	134270544	chr9:133273983	ENSG00000175164	ABO	trans	Nerve_Tibial	chr9:133253171:C:T	0.943829	67	-0.783291407	-1.249930388	-/-	y
MET.9.132270544.134270544	trans	MET	ENSG00000105976	9	132270544	134270544	chr9:133273983	ENSG00000175164	ABO	trans	Nerve_Tibial	chr9:133259081:C:A	0.943829	67	-0.783291407	-1.249930388	-/-	y
MET.9.132270544.134270544	trans	MET	ENSG00000105976	9	132270544	134270544	chr9:133273983	ENSG00000175164	ABO	trans	Nerve_Tibial	chr9:133276354:T:C	0.943829	67	-0.783291407	-1.249930388	-/-	y
MET.9.132270544.134270544	trans	MET	ENSG00000105976	9	132270544	134270544	chr9:133273983	ENSG00000175164	ABO	trans	Nerve_Tibial	chr9:133593456:T:TC	0.943829	67	-0.783291407	-1.249930388	-/-	y
MET.9.132270544.134270544	trans	MET	ENSG00000105976	9	132270544	134270544	chr9:133273983	ENSG00000175164	ABO	trans	Whole_Blood	chr9:133318693:G:A	0.786673	67	0.308842627	3.237895008	+/+	y
MET.9.132270544.134270544	trans	MET	ENSG00000105976	9	132270544	134270544	chr9:133273983	ENSG00000175164	ABO	trans	Whole_Blood	chr9:133211179:T:TG	0.786673	67	0.308842627	3.237895008	+/+	y
MET.9.132270544.134270544	trans	MET	ENSG00000105976	9	132270544	134270544	chr9:133273983	ENSG00000175164	ABO	trans	Whole_Blood	chr9:133233778:T:C	0.786673	67	0.308842627	3.237895008	+/+	y
MET.9.132270544.134270544	trans	MET	ENSG00000105976	9	132270544	134270544	chr9:133273983	ENSG00000175164	ABO	trans	Whole_Blood	chr9:133247890:A:G	0.786673	67	0.308842627	3.237895008	+/+	y
MET.9.132270544.134270544	trans	MET	ENSG00000105976	9	132270544	134270544	chr9:133273983	ENSG00000175164	ABO	trans	Whole_Blood	chr9:133251979:T:C	0.786673	67	0.308842627	3.237895008	+/+	y
MET.9.132270544.134270544	trans	MET	ENSG00000105976	9	132270544	134270544	chr9:133273983	ENSG00000175164	ABO	trans	Whole_Blood	chr9:133172006:G:A	0.786673	67	0.308842627	3.237895008	+/+	y
MET.9.132270544.134270544	trans	MET	ENSG00000105976	9	132270544	134270544	chr9:133273983	ENSG00000175164	ABO	trans	Whole_Blood	chr9:133271182:C:T	0.786673	67	0.308842627	3.237895008	+/+	y
MET.9.132270544.134270544	trans	MET	ENSG00000105976	9	132270544	134270544	chr9:133273983	ENSG00000175164	ABO	trans	Whole_Blood	chr9:133345313:A:G	0.786673	67	0.308842627	3.237895008	+/+	y
MET.9.132270544.134270544	trans	MET	ENSG00000105976	9	132270544	134270544	chr9:133273983	ENSG00000175164	ABO	trans	Whole_Blood	chr9:133381608:A:G	0.786673	67	0.308842627	3.237895008	+/+	y
MET.9.132270544.134270544	trans	MET	ENSG00000105976	9	132270544	134270544	chr9:133273983	ENSG00000175164	ABO	trans	Whole_Blood	chr9:133432286:G:T	0.786673	67	0.308842627	3.237895008	+/+	y
MET.9.132270544.134270544	trans	MET	ENSG00000105976	9	132270544	134270544	chr9:133273983	ENSG00000175164	ABO	trans	Whole_Blood	chr9:133575022:A:G	0.786673	67	0.308842627	3.237895008	+/+	y
MET.9.132270544.134270544	trans	MET	ENSG00000105976	9	132270544	134270544	chr9:133273983	ENSG00000175164	ABO	trans	Whole_Blood	chr9:133970582:T:C	0.786673	67	0.308842627	3.237895008	+/+	y
MET.9.132270544.134270544	trans	MET	ENSG00000105976	9	132270544	134270544	chr9:133273983	ENSG00000175164	ABO	trans	Whole_Blood	chr9:134242900:T:TTC	0.786673	67	0.308842627	3.237895008	+/+	y
MET.9.132270544.134270544	trans	MET	ENSG00000105976	9	132270544	134270544	chr9:133273983	ENSG00000175164	ABO	trans	Spleen	chr9:132462416:G:C	0.713405	86	-0.50129697	-1.938277225	-/-	y
MET.9.132270544.134270544	trans	MET	ENSG00000105976	9	132270544	134270544	chr9:133273983	ENSG00000175164	ABO	trans	Spleen	chr9:133252569:C:A	0.713405	86	-0.50129697	-1.938277225	-/-	y
MET.9.132270544.134270544	trans	MET	ENSG00000105976	9	132270544	134270544	chr9:133273983	ENSG00000175164	ABO	trans	Spleen	chr9:133274306:A:G	0.713405	86	-0.50129697	-1.938277225	-/-	y
MET.9.132270544.134270544	trans	MET	ENSG00000105976	9	132270544	134270544	chr9:133273983	ENSG00000175164	ABO	trans	Spleen	chr9:133276354:T:C	0.713405	86	-0.50129697	-1.938277225	-/-	y
MET.9.132270544.134270544	trans	MET	ENSG00000105976	9	132270544	134270544	chr9:133273983	ENSG00000175164	ABO	trans	Spleen	chr9:133334634:C:A	0.713405	86	-0.50129697	-1.938277225	-/-	y
MET.9.132270544.134270544	trans	MET	ENSG00000105976	9	132270544	134270544	chr9:133273983	ENSG00000175164	ABO	trans	Spleen	chr9:133484506:G:A	0.713405	86	-0.50129697	-1.938277225	-/-	y
MET.9.132270544.134270544	trans	MET	ENSG00000105976	9	132270544	134270544	chr9:133273983	ENSG00000175164	ABO	trans	Spleen	chr9:133826997:T:C	0.713405	86	-0.50129697	-1.938277225	-/-	y
MET.9.132270544.134270544	trans	MET	ENSG00000105976	9	132270544	134270544	chr9:133273983	ENSG00000175164	ABO	trans	Spleen	chr9:134020001:T:C	0.713405	86	-0.50129697	-1.938277225	-/-	y
MET.9.132270544.134270544	trans	MET	ENSG00000105976	9	132270544	134270544	chr9:133273983	ENSG00000148290	SURF1	trans	Heart_Atrial_Appendage	chr9:133279427:C:T	0.997624	66	0.659512039	1.516273112	+/+	y
MET.9.132270544.134270544	trans	MET	ENSG00000105976	9	132270544	134270544	chr9:133273983	ENSG00000148290	SURF1	trans	Heart_Atrial_Appendage	chr9:133239789:G:A	0.997624	66	0.659512039	1.516273112	+/+	y
MET.9.132270544.134270544	trans	MET	ENSG00000105976	9	132270544	134270544	chr9:133273983	ENSG00000148290	SURF1	trans	Heart_Atrial_Appendage	chr9:133319751:T:C	0.997624	66	0.659512039	1.516273112	+/+	y
MET.9.132270544.134270544	trans	MET	ENSG00000105976	9	132270544	134270544	chr9:133273983	ENSG00000148290	SURF1	trans	Heart_Atrial_Appendage	chr9:133402955:A:G	0.997624	66	0.659512039	1.516273112	+/+	y
MET.9.132270544.134270544	trans	MET	ENSG00000105976	9	132270544	134270544	chr9:133273983	ENSG00000148290	SURF1	trans	Heart_Atrial_Appendage	chr9:133410264:A:G	0.997624	66	0.659512039	1.516273112	+/+	y
MET.9.132270544.134270544	trans	MET	ENSG00000105976	9	132270544	134270544	chr9:133273983	ENSG00000148290	SURF1	trans	Heart_Atrial_Appendage	chr9:133469788:C:T	0.997624	66	0.659512039	1.516273112	+/+	y
MET.9.132270544.134270544	trans	MET	ENSG00000105976	9	132270544	134270544	chr9:133273983	ENSG00000148290	SURF1	trans	Heart_Atrial_Appendage	chr9:133471078:CT:C	0.997624	66	0.659512039	1.516273112	+/+	y
MET.9.132270544.134270544	trans	MET	ENSG00000105976	9	132270544	134270544	chr9:133273983	ENSG00000148290	SURF1	trans	Esophagus_Gastroesophageal_Junction	chr9:133239789:G:A	0.941744	85	1.053883436	0.949292806	+/+	y
MET.9.132270544.134270544	trans	MET	ENSG00000105976	9	132270544	134270544	chr9:133273983	ENSG00000148290	SURF1	trans	Esophagus_Gastroesophageal_Junction	chr9:133402955:A:G	0.941744	85	1.053883436	0.949292806	+/+	y
MET.9.132270544.134270544	trans	MET	ENSG00000105976	9	132270544	134270544	chr9:133273983	ENSG00000148290	SURF1	trans	Esophagus_Gastroesophageal_Junction	chr9:133430501:A:G	0.941744	85	1.053883436	0.949292806	+/+	y
MET.9.132270544.134270544	trans	MET	ENSG00000105976	9	132270544	134270544	chr9:133273983	ENSG00000148290	SURF1	trans	Esophagus_Gastroesophageal_Junction	chr9:133443675:G:C	0.941744	85	1.053883436	0.949292806	+/+	y
MFAP5.12.5882298.10430299	cis	MFAP5	ENSG00000197614	12	5882298	10430299	chr12:8656156	ENSG00000197614	MFAP5	cis	Spleen	chr12:8662802:G:C	0.932642	62	0.290868784	3.464499586	+/+	y
NID1.1.233611265.236672486	cis	NID1	ENSG00000116962	1	233611265	236672486	chr1:236067017	ENSG00000116962	NID1	cis	Whole_Blood	chr1:236029373:G:C	0.847474	23	1.749063451	0.571898964	+/+	n
NOTCH1.1.160540973.162540973	trans	NOTCH1	ENSG00000148400	1	160540973	162540973	chr1:161473296	ENSG00000173110	HSPA6	trans	Nerve_Tibial	chr1:161526740:G:C	0.955699	26	0.646507762	1.547513338	+/+	y
NOTCH1.1.160540973.162540973	trans	NOTCH1	ENSG00000148400	1	160540973	162540973	chr1:161473296	ENSG00000173110	HSPA6	trans	Nerve_Tibial	chr1:161683764:T:C	0.955699	26	0.646507762	1.547513338	+/+	y
NOTCH1.1.160540973.162540973	trans	NOTCH1	ENSG00000148400	1	160540973	162540973	chr1:161473296	ENSG00000173110	HSPA6	trans	Nerve_Tibial	chr1:162329251:C:G	0.955699	26	0.646507762	1.547513338	+/+	y
NOTCH1.1.160540973.162540973	trans	NOTCH1	ENSG00000148400	1	160540973	162540973	chr1:161473296	ENSG00000143252	SDHC	trans	Whole_Blood	chr1:160526138:A:G	0.770161	12	0.811827197	1.231788703	+/+	y
NOTCH1.1.160540973.162540973	trans	NOTCH1	ENSG00000148400	1	160540973	162540973	chr1:161473296	ENSG00000143252	SDHC	trans	Whole_Blood	chr1:160612458:G:C	0.770161	12	0.811827197	1.231788703	+/+	y
NOTCH1.1.160540973.162540973	trans	NOTCH1	ENSG00000148400	1	160540973	162540973	chr1:161473296	ENSG00000143252	SDHC	trans	Whole_Blood	chr1:160702836:T:C	0.770161	12	0.811827197	1.231788703	+/+	y
NOTCH1.1.160540973.162540973	trans	NOTCH1	ENSG00000148400	1	160540973	162540973	chr1:161473296	ENSG00000143252	SDHC	trans	Whole_Blood	chr1:161142655:A:G	0.770161	12	0.811827197	1.231788703	+/+	y
NOTCH1.1.160540973.162540973	trans	NOTCH1	ENSG00000148400	1	160540973	162540973	chr1:161473296	ENSG00000143252	SDHC	trans	Whole_Blood	chr1:161252258:T:C	0.770161	12	0.811827197	1.231788703	+/+	y
NOTCH1.1.160540973.162540973	trans	NOTCH1	ENSG00000148400	1	160540973	162540973	chr1:161473296	ENSG00000143252	SDHC	trans	Whole_Blood	chr1:161253956:C:T	0.770161	12	0.811827197	1.231788703	+/+	y
NOTCH1.1.160540973.162540973	trans	NOTCH1	ENSG00000148400	1	160540973	162540973	chr1:161473296	ENSG00000143252	SDHC	trans	Whole_Blood	chr1:161329523:A:G	0.770161	12	0.811827197	1.231788703	+/+	y
NOTCH1.1.160540973.162540973	trans	NOTCH1	ENSG00000148400	1	160540973	162540973	chr1:161473296	ENSG00000143252	SDHC	trans	Whole_Blood	chr1:161334335:C:T	0.770161	12	0.811827197	1.231788703	+/+	y
NOTCH1.1.160540973.162540973	trans	NOTCH1	ENSG00000148400	1	160540973	162540973	chr1:161473296	ENSG00000143252	SDHC	trans	Whole_Blood	chr1:161387681:G:A	0.770161	12	0.811827197	1.231788703	+/+	y
NOTCH1.1.160540973.162540973	trans	NOTCH1	ENSG00000148400	1	160540973	162540973	chr1:161473296	ENSG00000143252	SDHC	trans	Whole_Blood	chr1:161395721:A:G	0.770161	12	0.811827197	1.231788703	+/+	y
NOTCH1.1.160540973.162540973	trans	NOTCH1	ENSG00000148400	1	160540973	162540973	chr1:161473296	ENSG00000143252	SDHC	trans	Whole_Blood	chr1:161399804:A:T	0.770161	12	0.811827197	1.231788703	+/+	y
NOTCH1.1.160540973.162540973	trans	NOTCH1	ENSG00000148400	1	160540973	162540973	chr1:161473296	ENSG00000143252	SDHC	trans	Whole_Blood	chr1:161418850:C:G	0.770161	12	0.811827197	1.231788703	+/+	y
NOTCH1.1.160540973.162540973	trans	NOTCH1	ENSG00000148400	1	160540973	162540973	chr1:161473296	ENSG00000143252	SDHC	trans	Whole_Blood	chr1:161482636:A:G	0.770161	12	0.811827197	1.231788703	+/+	y
NOTCH1.1.160540973.162540973	trans	NOTCH1	ENSG00000148400	1	160540973	162540973	chr1:161473296	ENSG00000143252	SDHC	trans	Whole_Blood	chr1:162135271:A:G	0.770161	12	0.811827197	1.231788703	+/+	y
NOTCH1.9.132515321.134515321	trans	NOTCH1	ENSG00000148400	9	132515321	134515321	chr9:133256028	ENSG00000175164	ABO	trans	Brain_Anterior_cingulate_cortex_BA24	chr9:133253728:T:A	0.996747	210	0.505531342	1.9781023	+/+	y
NOTCH1.9.132515321.134515321	trans	NOTCH1	ENSG00000148400	9	132515321	134515321	chr9:133256028	ENSG00000175164	ABO	trans	Brain_Anterior_cingulate_cortex_BA24	chr9:133274987:A:G	0.996747	210	0.505531342	1.9781023	+/+	y
NOTCH1.9.132515321.134515321	trans	NOTCH1	ENSG00000148400	9	132515321	134515321	chr9:133256028	ENSG00000175164	ABO	trans	Nerve_Tibial	chr9:133593456:T:TC	0.993587	145	0.684385557	1.461164675	+/+	y
NOTCH1.9.132515321.134515321	trans	NOTCH1	ENSG00000148400	9	132515321	134515321	chr9:133256028	ENSG00000175164	ABO	trans	Nerve_Tibial	chr9:133253171:C:T	0.993587	145	0.684385557	1.461164675	+/+	y
NOTCH1.9.132515321.134515321	trans	NOTCH1	ENSG00000148400	9	132515321	134515321	chr9:133256028	ENSG00000175164	ABO	trans	Nerve_Tibial	chr9:133259081:C:A	0.993587	145	0.684385557	1.461164675	+/+	y
NOTCH1.9.132515321.134515321	trans	NOTCH1	ENSG00000148400	9	132515321	134515321	chr9:133256028	ENSG00000175164	ABO	trans	Nerve_Tibial	chr9:133276354:T:C	0.993587	145	0.684385557	1.461164675	+/+	y
NOTCH1.9.132515321.134515321	trans	NOTCH1	ENSG00000148400	9	132515321	134515321	chr9:133256028	ENSG00000175164	ABO	trans	Nerve_Tibial	chr9:133220383:C:G	0.993587	145	0.684385557	1.461164675	+/+	y
NOTCH1.9.132515321.134515321	trans	NOTCH1	ENSG00000148400	9	132515321	134515321	chr9:133256028	ENSG00000175164	ABO	trans	Nerve_Tibial	chr9:132444734:A:T	0.993587	145	0.684385557	1.461164675	+/+	y
NOTCH1.9.132515321.134515321	trans	NOTCH1	ENSG00000148400	9	132515321	134515321	chr9:133256028	ENSG00000175164	ABO	trans	Stomach	chr9:133253171:C:T	0.993579	196	0.907478381	1.101954628	+/+	y
NOTCH1.9.132515321.134515321	trans	NOTCH1	ENSG00000148400	9	132515321	134515321	chr9:133256028	ENSG00000175164	ABO	trans	Stomach	chr9:133593456:T:TC	0.993579	196	0.907478381	1.101954628	+/+	y
NOTCH1.9.132515321.134515321	trans	NOTCH1	ENSG00000148400	9	132515321	134515321	chr9:133256028	ENSG00000175164	ABO	trans	Stomach	chr9:133258643:A:G	0.993579	196	0.907478381	1.101954628	+/+	y
NOTCH1.9.132515321.134515321	trans	NOTCH1	ENSG00000148400	9	132515321	134515321	chr9:133256028	ENSG00000175164	ABO	trans	Thyroid	chr9:133337361:T:A	0.986925	153	0.695045569	1.438754586	+/+	y
NOTCH1.9.132515321.134515321	trans	NOTCH1	ENSG00000148400	9	132515321	134515321	chr9:133256028	ENSG00000175164	ABO	trans	Thyroid	chr9:133274987:A:G	0.986925	153	0.695045569	1.438754586	+/+	y
NOTCH1.9.132515321.134515321	trans	NOTCH1	ENSG00000148400	9	132515321	134515321	chr9:133256028	ENSG00000175164	ABO	trans	Thyroid	chr9:133191307:C:T	0.986925	153	0.695045569	1.438754586	+/+	y
NOTCH1.9.132515321.134515321	trans	NOTCH1	ENSG00000148400	9	132515321	134515321	chr9:133256028	ENSG00000175164	ABO	trans	Thyroid	chr9:133381608:A:G	0.986925	153	0.695045569	1.438754586	+/+	y
NOTCH1.9.132515321.134515321	trans	NOTCH1	ENSG00000148400	9	132515321	134515321	chr9:133256028	ENSG00000175164	ABO	trans	Thyroid	chr9:133018743:T:C	0.986925	153	0.695045569	1.438754586	+/+	y
NOTCH1.9.132515321.134515321	trans	NOTCH1	ENSG00000148400	9	132515321	134515321	chr9:133256028	ENSG00000175164	ABO	trans	Thyroid	chr9:133262254:T:C	0.986925	153	0.695045569	1.438754586	+/+	y
NOTCH1.9.132515321.134515321	trans	NOTCH1	ENSG00000148400	9	132515321	134515321	chr9:133256028	ENSG00000175164	ABO	trans	Thyroid	chr9:134194285:T:TTGG	0.986925	153	0.695045569	1.438754586	+/+	y
NOTCH1.9.132515321.134515321	trans	NOTCH1	ENSG00000148400	9	132515321	134515321	chr9:133256028	ENSG00000175164	ABO	trans	Brain_Cortex	chr9:133255801:T:C	0.972406	194	0.74224893	1.347816429	+/+	y
NOTCH1.9.132515321.134515321	trans	NOTCH1	ENSG00000148400	9	132515321	134515321	chr9:133256028	ENSG00000175164	ABO	trans	Brain_Cortex	chr9:133265724:C:T	0.972406	194	0.74224893	1.347816429	+/+	y
NOTCH1.9.132515321.134515321	trans	NOTCH1	ENSG00000148400	9	132515321	134515321	chr9:133256028	ENSG00000175164	ABO	trans	Brain_Frontal_Cortex_BA9	chr9:132370264:G:GCTAGA	0.968564	211	0.60586446	1.67644724	+/+	y
NOTCH1.9.132515321.134515321	trans	NOTCH1	ENSG00000148400	9	132515321	134515321	chr9:133256028	ENSG00000175164	ABO	trans	Brain_Frontal_Cortex_BA9	chr9:133252942:C:T	0.968564	211	0.60586446	1.67644724	+/+	y
NOTCH1.9.132515321.134515321	trans	NOTCH1	ENSG00000148400	9	132515321	134515321	chr9:133256028	ENSG00000175164	ABO	trans	Brain_Frontal_Cortex_BA9	chr9:133266772:T:C	0.968564	211	0.60586446	1.67644724	+/+	y
NOTCH1.9.132515321.134515321	trans	NOTCH1	ENSG00000148400	9	132515321	134515321	chr9:133256028	ENSG00000175164	ABO	trans	Skin_Sun_Exposed_Lower_leg	chr9:133765276:C:T	0.884156	148	0.513505537	1.947398669	+/+	y
NOTCH1.9.132515321.134515321	trans	NOTCH1	ENSG00000148400	9	132515321	134515321	chr9:133256028	ENSG00000175164	ABO	trans	Skin_Sun_Exposed_Lower_leg	chr9:133593456:T:TC	0.884156	148	0.513505537	1.947398669	+/+	y
NOTCH1.9.132515321.134515321	trans	NOTCH1	ENSG00000148400	9	132515321	134515321	chr9:133256028	ENSG00000175164	ABO	trans	Skin_Sun_Exposed_Lower_leg	chr9:133381608:A:G	0.884156	148	0.513505537	1.947398669	+/+	y
NOTCH1.9.132515321.134515321	trans	NOTCH1	ENSG00000148400	9	132515321	134515321	chr9:133256028	ENSG00000175164	ABO	trans	Skin_Sun_Exposed_Lower_leg	chr9:133274987:A:G	0.884156	148	0.513505537	1.947398669	+/+	y
NOTCH1.9.132515321.134515321	trans	NOTCH1	ENSG00000148400	9	132515321	134515321	chr9:133256028	ENSG00000175164	ABO	trans	Skin_Sun_Exposed_Lower_leg	chr9:133252613:C:G	0.884156	148	0.513505537	1.947398669	+/+	y
NOTCH1.9.132515321.134515321	trans	NOTCH1	ENSG00000148400	9	132515321	134515321	chr9:133256028	ENSG00000175164	ABO	trans	Skin_Sun_Exposed_Lower_leg	chr9:133233778:T:C	0.884156	148	0.513505537	1.947398669	+/+	y
NOTCH1.9.132515321.134515321	trans	NOTCH1	ENSG00000148400	9	132515321	134515321	chr9:133256028	ENSG00000175164	ABO	trans	Skin_Sun_Exposed_Lower_leg	chr9:132996132:T:C	0.884156	148	0.513505537	1.947398669	+/+	y
NOTCH1.9.132515321.134515321	trans	NOTCH1	ENSG00000148400	9	132515321	134515321	chr9:133256028	ENSG00000175164	ABO	trans	Skin_Sun_Exposed_Lower_leg	chr9:132833541:A:G	0.884156	148	0.513505537	1.947398669	+/+	y
NOTCH1.9.132515321.134515321	trans	NOTCH1	ENSG00000148400	9	132515321	134515321	chr9:133256028	ENSG00000175164	ABO	trans	Prostate	chr9:133252613:C:G	0.783531	201	0.873752577	1.138766136	+/+	y
NOTCH1.9.132515321.134515321	trans	NOTCH1	ENSG00000148400	9	132515321	134515321	chr9:133256028	ENSG00000175164	ABO	trans	Prostate	chr9:133258308:C:A	0.783531	201	0.873752577	1.138766136	+/+	y
NOTCH1.9.132515321.134515321	trans	NOTCH1	ENSG00000148400	9	132515321	134515321	chr9:133256028	ENSG00000175164	ABO	trans	Ovary	chr9:133259081:C:A	0.764095	225	1.148689182	0.873037465	+/+	y
NOTCH1.9.132515321.134515321	trans	NOTCH1	ENSG00000148400	9	132515321	134515321	chr9:133256028	ENSG00000175164	ABO	trans	Ovary	chr9:133015880:G:A	0.764095	225	1.148689182	0.873037465	+/+	y
NOTCH1.9.132515321.134515321	trans	NOTCH1	ENSG00000148400	9	132515321	134515321	chr9:133256028	ENSG00000148290	SURF1	trans	Heart_Atrial_Appendage	chr9:133319751:T:C	0.71454	195	1.141663588	0.878469572	+/+	y
NOTCH1.9.132515321.134515321	trans	NOTCH1	ENSG00000148400	9	132515321	134515321	chr9:133256028	ENSG00000148290	SURF1	trans	Heart_Atrial_Appendage	chr9:133239789:G:A	0.71454	195	1.141663588	0.878469572	+/+	y
NOTCH1.9.132515321.134515321	trans	NOTCH1	ENSG00000148400	9	132515321	134515321	chr9:133256028	ENSG00000148290	SURF1	trans	Heart_Atrial_Appendage	chr9:133279427:C:T	0.71454	195	1.141663588	0.878469572	+/+	y
NOTCH1.9.132515321.134515321	trans	NOTCH1	ENSG00000148400	9	132515321	134515321	chr9:133256028	ENSG00000148290	SURF1	trans	Heart_Atrial_Appendage	chr9:133402955:A:G	0.71454	195	1.141663588	0.878469572	+/+	y
NOTCH1.9.132515321.134515321	trans	NOTCH1	ENSG00000148400	9	132515321	134515321	chr9:133256028	ENSG00000148290	SURF1	trans	Heart_Atrial_Appendage	chr9:133410264:A:G	0.71454	195	1.141663588	0.878469572	+/+	y
NOTCH1.9.132515321.134515321	trans	NOTCH1	ENSG00000148400	9	132515321	134515321	chr9:133256028	ENSG00000148290	SURF1	trans	Heart_Atrial_Appendage	chr9:133469788:C:T	0.71454	195	1.141663588	0.878469572	+/+	y
NOTCH1.9.132515321.134515321	trans	NOTCH1	ENSG00000148400	9	132515321	134515321	chr9:133256028	ENSG00000148290	SURF1	trans	Heart_Atrial_Appendage	chr9:133471078:CT:C	0.71454	195	1.141663588	0.878469572	+/+	y
OSMR.5.37954013.59077671	cis	OSMR	ENSG00000145623	5	37954013	59077671	chr5:38910076	ENSG00000145623	OSMR	cis	Adipose_Subcutaneous	chr5:38855243:T:G	0.854661	174	-3.439362773	-0.291338284	-/-	n
OSMR.5.37954013.59077671	cis	OSMR	ENSG00000145623	5	37954013	59077671	chr5:38910076	ENSG00000145623	OSMR	cis	Adipose_Subcutaneous	chr5:38888271:A:T	0.854661	174	-3.439362773	-0.291338284	-/-	n
OSMR.5.37954013.59077671	cis	OSMR	ENSG00000145623	5	37954013	59077671	chr5:38910076	ENSG00000145623	OSMR	cis	Adipose_Subcutaneous	chr5:38925011:A:G	0.854661	174	-3.439362773	-0.291338284	-/-	n
OSMR.5.37954013.59077671	cis	OSMR	ENSG00000145623	5	37954013	59077671	chr5:38852470	ENSG00000145623	OSMR	cis	Cells_Cultured_fibroblasts	chr5:38370154:C:T	0.801027	297	-5.09998931	-0.195202152	-/-	y
OSMR.5.37954013.59077671	cis	OSMR	ENSG00000145623	5	37954013	59077671	chr5:38852470	ENSG00000145623	OSMR	cis	Cells_Cultured_fibroblasts	chr5:38830809:C:T	0.801027	297	-5.09998931	-0.195202152	-/-	y
OSMR.5.37954013.59077671	cis	OSMR	ENSG00000145623	5	37954013	59077671	chr5:38852470	ENSG00000145623	OSMR	cis	Cells_Cultured_fibroblasts	chr5:38844649:G:C	0.801027	297	-5.09998931	-0.195202152	-/-	y
OSMR.5.37954013.59077671	cis	OSMR	ENSG00000145623	5	37954013	59077671	chr5:38852470	ENSG00000145623	OSMR	cis	Cells_Cultured_fibroblasts	chr5:38881012:A:T	0.801027	297	-5.09998931	-0.195202152	-/-	y
PCOLCE.7.99632821.101632821	cis	PCOLCE	ENSG00000106333	7	99632821	101632821	chr7:100638347	ENSG00000106330	MOSPD3	trans	Esophagus_Mucosa	chr7:100624226:T:C	0.991807	56	0.712136324	1.404225519	+/+	y
PCOLCE.7.99632821.101632821	cis	PCOLCE	ENSG00000106333	7	99632821	101632821	chr7:100638347	ENSG00000106330	MOSPD3	trans	Skin_Sun_Exposed_Lower_leg	chr7:100624226:T:C	0.991807	56	0.618720992	1.616237389	+/+	y
PCOLCE.7.99632821.101632821	cis	PCOLCE	ENSG00000106333	7	99632821	101632821	chr7:100638347	ENSG00000106330	MOSPD3	trans	Skin_Sun_Exposed_Lower_leg	chr7:100928782:T:G	0.991807	56	0.618720992	1.616237389	+/+	y
PCOLCE.7.99632821.101632821	cis	PCOLCE	ENSG00000106333	7	99632821	101632821	chr7:100638347	ENSG00000106330	MOSPD3	trans	Skin_Sun_Exposed_Lower_leg	chr7:100001830:A:G	0.991807	56	0.618720992	1.616237389	+/+	y
PCOLCE.7.99632821.101632821	cis	PCOLCE	ENSG00000106333	7	99632821	101632821	chr7:100638347	ENSG00000106330	MOSPD3	trans	Skin_Not_Sun_Exposed_Suprapubic	chr7:100624226:T:C	0.991807	56	0.640180542	1.562059347	+/+	y
PCOLCE.7.99632821.101632821	cis	PCOLCE	ENSG00000106333	7	99632821	101632821	chr7:100638347	ENSG00000106330	MOSPD3	trans	Skin_Not_Sun_Exposed_Suprapubic	chr7:101010224:G:A	0.991807	56	0.640180542	1.562059347	+/+	y
PCOLCE.7.99632821.101632821	cis	PCOLCE	ENSG00000106333	7	99632821	101632821	chr7:100638347	ENSG00000106330	MOSPD3	trans	Nerve_Tibial	chr7:100638579:A:G	0.987281	56	1.300519803	0.769088072	+/+	y
PCOLCE.7.99632821.101632821	cis	PCOLCE	ENSG00000106333	7	99632821	101632821	chr7:100638347	ENSG00000106327	TFR2	trans	Liver	chr7:100638347:A:C	0.999277	57	-0.689038059	-1.45129913	-/-	y
PLA2G7.19.43916178.45916178	trans	PLA2G7	ENSG00000146070	19	43916178	45916178	chr19:44909976	ENSG00000012061	ERCC1	trans	Cells_Cultured_fibroblasts	chr19:45401800:C:CA	0.729621	21	2.408761094	0.415734862	+/+	n
PLA2G7.19.43916178.45916178	trans	PLA2G7	ENSG00000146070	19	43916178	45916178	chr19:44909976	ENSG00000012061	ERCC1	trans	Cells_Cultured_fibroblasts	chr19:45415497:A:G	0.729621	21	2.408761094	0.415734862	+/+	n
PLA2G7.19.43916178.45916178	trans	PLA2G7	ENSG00000146070	19	43916178	45916178	chr19:44909976	ENSG00000012061	ERCC1	trans	Cells_Cultured_fibroblasts	chr19:45423792:T:G	0.729621	21	2.408761094	0.415734862	+/+	n
PLA2G7.19.43916178.45916178	trans	PLA2G7	ENSG00000146070	19	43916178	45916178	chr19:44909976	ENSG00000012061	ERCC1	trans	Cells_Cultured_fibroblasts	chr19:45430818:A:G	0.729621	21	2.408761094	0.415734862	+/+	n
PLA2G7.6.42021622.53923921	cis	PLA2G7	ENSG00000146070	6	42021622	53923921	chr6:44664250	ENSG00000196284	SUPT3H	trans	Lung	chr6:45154510:T:C	0.853467	59	2.510474419	0.39832932	+/+	n
PLA2G7.6.42021622.53923921	cis	PLA2G7	ENSG00000146070	6	42021622	53923921	chr6:44664250	ENSG00000196284	SUPT3H	trans	Lung	chr6:45305362:T:A	0.853467	59	2.510474419	0.39832932	+/+	n
PLA2G7.6.42021622.53923921	cis	PLA2G7	ENSG00000146070	6	42021622	53923921	chr6:44664250	ENSG00000196284	SUPT3H	trans	Lung	chr6:45382370:G:A	0.853467	59	2.510474419	0.39832932	+/+	n
PLA2G7.6.42021622.53923921	cis	PLA2G7	ENSG00000146070	6	42021622	53923921	chr6:44664250	ENSG00000196284	SUPT3H	trans	Lung	chr6:45525055:A:G	0.853467	59	2.510474419	0.39832932	+/+	n
PLA2G7.6.42021622.53923921	cis	PLA2G7	ENSG00000146070	6	42021622	53923921	chr6:44664250	ENSG00000196284	SUPT3H	trans	Muscle_Skeletal	chr6:44596979:A:G	0.734212	56	3.700370084	0.270242819	+/+	y
PLA2G7.6.42021622.53923921	cis	PLA2G7	ENSG00000146070	6	42021622	53923921	chr6:44664250	ENSG00000196284	SUPT3H	trans	Muscle_Skeletal	chr6:44946126:G:T	0.734212	56	3.700370084	0.270242819	+/+	y
PLA2G7.6.42021622.53923921	cis	PLA2G7	ENSG00000146070	6	42021622	53923921	chr6:44664250	ENSG00000196284	SUPT3H	trans	Muscle_Skeletal	chr6:45305362:T:A	0.734212	56	3.700370084	0.270242819	+/+	y
PLA2G7.6.42021622.53923921	cis	PLA2G7	ENSG00000146070	6	42021622	53923921	chr6:44664250	ENSG00000196284	SUPT3H	trans	Muscle_Skeletal	chr6:45522448:A:C	0.734212	56	3.700370084	0.270242819	+/+	y
PLA2G7.6.42021622.53923921	cis	PLA2G7	ENSG00000146070	6	42021622	53923921	chr6:44664250	ENSG00000196284	SUPT3H	trans	Adipose_Visceral_Omentum	chr6:44850308:G:C	0.710009	63	2.397547722	0.41709413	+/+	n
PLA2G7.6.42021622.53923921	cis	PLA2G7	ENSG00000146070	6	42021622	53923921	chr6:44664250	ENSG00000196284	SUPT3H	trans	Adipose_Visceral_Omentum	chr6:45387872:C:T	0.710009	63	2.397547722	0.41709413	+/+	n
PLTP.20.44904528.46904528	cis	PLTP	ENSG00000100979	20	44904528	46904528	chr20:45916409	ENSG00000124257	NEURL2	trans	Adipose_Subcutaneous	chr20:45824487:T:C	0.997014	57	1.051823998	0.950727589	+/+	y
PLTP.20.44904528.46904528	cis	PLTP	ENSG00000100979	20	44904528	46904528	chr20:45916409	ENSG00000124257	NEURL2	trans	Adipose_Subcutaneous	chr20:45991015:G:C	0.997014	57	1.051823998	0.950727589	+/+	y
PLTP.20.44904528.46904528	cis	PLTP	ENSG00000100979	20	44904528	46904528	chr20:45916409	ENSG00000124257	NEURL2	trans	Adipose_Subcutaneous	chr20:45917134:C:A	0.997014	57	1.051823998	0.950727589	+/+	y
PLTP.20.44904528.46904528	cis	PLTP	ENSG00000100979	20	44904528	46904528	chr20:45916409	ENSG00000124257	NEURL2	trans	Adipose_Subcutaneous	chr20:45942044:T:C	0.997014	57	1.051823998	0.950727589	+/+	y
PLTP.20.44904528.46904528	cis	PLTP	ENSG00000100979	20	44904528	46904528	chr20:45916409	ENSG00000124257	NEURL2	trans	Adipose_Subcutaneous	chr20:45991720:C:T	0.997014	57	1.051823998	0.950727589	+/+	y
PLTP.20.44904528.46904528	cis	PLTP	ENSG00000100979	20	44904528	46904528	chr20:45916409	ENSG00000124257	NEURL2	trans	Adipose_Subcutaneous	chr20:46004472:T:C	0.997014	57	1.051823998	0.950727589	+/+	y
PLTP.20.44904528.46904528	cis	PLTP	ENSG00000100979	20	44904528	46904528	chr20:45916409	ENSG00000124257	NEURL2	trans	Adipose_Subcutaneous	chr20:46161623:G:T	0.997014	57	1.051823998	0.950727589	+/+	y
PLTP.20.44904528.46904528	cis	PLTP	ENSG00000100979	20	44904528	46904528	chr20:45916409	ENSG00000124257	NEURL2	trans	Adipose_Subcutaneous	chr20:46212265:A:G	0.997014	57	1.051823998	0.950727589	+/+	y
PLTP.20.44904528.46904528	cis	PLTP	ENSG00000100979	20	44904528	46904528	chr20:45916409	ENSG00000124257	NEURL2	trans	Adipose_Subcutaneous	chr20:46301342:C:A	0.997014	57	1.051823998	0.950727589	+/+	y
PLTP.20.44904528.46904528	cis	PLTP	ENSG00000100979	20	44904528	46904528	chr20:45916409	ENSG00000124257	NEURL2	trans	Adipose_Visceral_Omentum	chr20:45923216:C:T	0.855023	72	0.645265539	1.549749583	+/+	y
PLTP.20.44904528.46904528	cis	PLTP	ENSG00000100979	20	44904528	46904528	chr20:45916409	ENSG00000124257	NEURL2	trans	Adipose_Visceral_Omentum	chr20:45440387:A:G	0.855023	72	0.645265539	1.549749583	+/+	y
PLTP.20.44904528.46904528	cis	PLTP	ENSG00000100979	20	44904528	46904528	chr20:45916409	ENSG00000124257	NEURL2	trans	Adipose_Visceral_Omentum	chr20:45971200:C:G	0.855023	72	0.645265539	1.549749583	+/+	y
PLTP.20.44904528.46904528	cis	PLTP	ENSG00000100979	20	44904528	46904528	chr20:45916409	ENSG00000124257	NEURL2	trans	Adipose_Visceral_Omentum	chr20:45991015:G:C	0.855023	72	0.645265539	1.549749583	+/+	y
PLTP.20.44904528.46904528	cis	PLTP	ENSG00000100979	20	44904528	46904528	chr20:45916409	ENSG00000124257	NEURL2	trans	Adipose_Visceral_Omentum	chr20:46161623:G:T	0.855023	72	0.645265539	1.549749583	+/+	y
PLTP.20.44904528.46904528	cis	PLTP	ENSG00000100979	20	44904528	46904528	chr20:45916409	ENSG00000100979	PLTP	cis	Artery_Coronary	chr20:46085380:C:A	0.997228	81	0.967366423	1.033749114	+/+	y
PLTP.20.44904528.46904528	cis	PLTP	ENSG00000100979	20	44904528	46904528	chr20:45916409	ENSG00000100979	PLTP	cis	Artery_Coronary	chr20:45916409:T:C	0.997228	81	0.967366423	1.033749114	+/+	y
PLTP.20.44904528.46904528	cis	PLTP	ENSG00000100979	20	44904528	46904528	chr20:45916409	ENSG00000100979	PLTP	cis	Colon_Transverse	chr20:45916308:C:T	0.996703	69	0.919024573	1.088110188	+/+	y
PLTP.20.44904528.46904528	cis	PLTP	ENSG00000100979	20	44904528	46904528	chr20:45916409	ENSG00000100979	PLTP	cis	Colon_Transverse	chr20:46003903:T:C	0.996703	69	0.919024573	1.088110188	+/+	y
PLTP.20.44904528.46904528	cis	PLTP	ENSG00000100979	20	44904528	46904528	chr20:45916409	ENSG00000100979	PLTP	cis	Adipose_Subcutaneous	chr20:45979022:A:G	0.995952	57	1.158006029	0.863553362	+/+	y
PLTP.20.44904528.46904528	cis	PLTP	ENSG00000100979	20	44904528	46904528	chr20:45916409	ENSG00000100979	PLTP	cis	Adipose_Subcutaneous	chr20:45917558:A:C	0.995952	57	1.158006029	0.863553362	+/+	y
PLTP.20.44904528.46904528	cis	PLTP	ENSG00000100979	20	44904528	46904528	chr20:45916409	ENSG00000100979	PLTP	cis	Adipose_Subcutaneous	chr20:46117306:T:C	0.995952	57	1.158006029	0.863553362	+/+	y
PLTP.20.44904528.46904528	cis	PLTP	ENSG00000100979	20	44904528	46904528	chr20:45916409	ENSG00000100979	PLTP	cis	Adipose_Subcutaneous	chr20:46802013:A:C	0.995952	57	1.158006029	0.863553362	+/+	y
PLTP.20.44904528.46904528	cis	PLTP	ENSG00000100979	20	44904528	46904528	chr20:45916409	ENSG00000100979	PLTP	cis	Nerve_Tibial	chr20:46003903:T:C	0.991105	61	0.939497625	1.064398647	+/+	y
PLTP.20.44904528.46904528	cis	PLTP	ENSG00000100979	20	44904528	46904528	chr20:45916409	ENSG00000100979	PLTP	cis	Nerve_Tibial	chr20:45920837:C:T	0.991105	61	0.939497625	1.064398647	+/+	y
PLTP.20.44904528.46904528	cis	PLTP	ENSG00000100979	20	44904528	46904528	chr20:45916409	ENSG00000100979	PLTP	cis	Nerve_Tibial	chr20:45824487:T:C	0.991105	61	0.939497625	1.064398647	+/+	y
PLTP.20.44904528.46904528	cis	PLTP	ENSG00000100979	20	44904528	46904528	chr20:45916409	ENSG00000100979	PLTP	cis	Nerve_Tibial	chr20:46052871:A:G	0.991105	61	0.939497625	1.064398647	+/+	y
PLTP.20.44904528.46904528	cis	PLTP	ENSG00000100979	20	44904528	46904528	chr20:45916409	ENSG00000100979	PLTP	cis	Nerve_Tibial	chr20:46105172:G:A	0.991105	61	0.939497625	1.064398647	+/+	y
PLTP.20.44904528.46904528	cis	PLTP	ENSG00000100979	20	44904528	46904528	chr20:45916409	ENSG00000100979	PLTP	cis	Nerve_Tibial	chr20:45915189:T:C	0.991105	61	0.939497625	1.064398647	+/+	y
PLTP.20.44904528.46904528	cis	PLTP	ENSG00000100979	20	44904528	46904528	chr20:45916409	ENSG00000100979	PLTP	cis	Heart_Atrial_Appendage	chr20:46089592:A:G	0.956368	75	0.696081254	1.436613893	+/+	y
PLTP.20.44904528.46904528	cis	PLTP	ENSG00000100979	20	44904528	46904528	chr20:45916409	ENSG00000100979	PLTP	cis	Esophagus_Muscularis	chr20:45970124:C:T	0.956368	64	1.024393474	0.976187399	+/+	y
PLTP.20.44904528.46904528	cis	PLTP	ENSG00000100979	20	44904528	46904528	chr20:45916409	ENSG00000100979	PLTP	cis	Muscle_Skeletal	chr20:45824487:T:C	0.956368	56	0.963217239	1.038187399	+/+	y
PLTP.20.44904528.46904528	cis	PLTP	ENSG00000100979	20	44904528	46904528	chr20:45916409	ENSG00000100979	PLTP	cis	Esophagus_Muscularis	chr20:45824487:T:C	0.956368	64	1.024393474	0.976187399	+/+	y
PLTP.20.44904528.46904528	cis	PLTP	ENSG00000100979	20	44904528	46904528	chr20:45916409	ENSG00000100979	PLTP	cis	Esophagus_Muscularis	chr20:46006464:T:C	0.956368	64	1.024393474	0.976187399	+/+	y
PLTP.20.44904528.46904528	cis	PLTP	ENSG00000100979	20	44904528	46904528	chr20:45916409	ENSG00000100979	PLTP	cis	Muscle_Skeletal	chr20:45906012:A:G	0.956368	56	0.963217239	1.038187399	+/+	y
PLTP.20.44904528.46904528	cis	PLTP	ENSG00000100979	20	44904528	46904528	chr20:45916409	ENSG00000100979	PLTP	cis	Muscle_Skeletal	chr20:46277439:G:A	0.956368	56	0.963217239	1.038187399	+/+	y
PLTP.20.44904528.46904528	cis	PLTP	ENSG00000100979	20	44904528	46904528	chr20:45916409	ENSG00000100979	PLTP	cis	Heart_Atrial_Appendage	chr20:45525892:T:C	0.956368	75	0.696081254	1.436613893	+/+	y
PLTP.20.44904528.46904528	cis	PLTP	ENSG00000100979	20	44904528	46904528	chr20:45916409	ENSG00000100979	PLTP	cis	Esophagus_Muscularis	chr20:45852080:A:G	0.956368	64	1.024393474	0.976187399	+/+	y
PLTP.20.44904528.46904528	cis	PLTP	ENSG00000100979	20	44904528	46904528	chr20:45916409	ENSG00000100979	PLTP	cis	Esophagus_Muscularis	chr20:45906012:A:G	0.956368	64	1.024393474	0.976187399	+/+	y
PLTP.20.44904528.46904528	cis	PLTP	ENSG00000100979	20	44904528	46904528	chr20:45916409	ENSG00000100979	PLTP	cis	Heart_Atrial_Appendage	chr20:45906012:A:G	0.956368	75	0.696081254	1.436613893	+/+	y
PLTP.20.44904528.46904528	cis	PLTP	ENSG00000100979	20	44904528	46904528	chr20:45916409	ENSG00000100979	PLTP	cis	Liver	chr20:45906012:A:G	0.947469	80	0.929045521	1.077264382	+/+	y
PLTP.20.44904528.46904528	cis	PLTP	ENSG00000100979	20	44904528	46904528	chr20:45916409	ENSG00000100979	PLTP	cis	Adrenal_Gland	chr20:45923216:C:T	0.943426	78	1.068482025	0.938414278	+/+	y
PLTP.20.44904528.46904528	cis	PLTP	ENSG00000100979	20	44904528	46904528	chr20:45916409	ENSG00000100979	PLTP	cis	Small_Intestine_Terminal_Ileum	chr20:45906012:A:G	0.907352	84	0.673841664	1.488319916	+/+	y
PLTP.20.44904528.46904528	cis	PLTP	ENSG00000100979	20	44904528	46904528	chr20:45916409	ENSG00000100979	PLTP	cis	Artery_Aorta	chr20:45703662:C:G	0.855023	66	0.795227045	1.257502504	+/+	y
PLTP.20.44904528.46904528	cis	PLTP	ENSG00000100979	20	44904528	46904528	chr20:45916409	ENSG00000100979	PLTP	cis	Adipose_Visceral_Omentum	chr20:46037846:C:T	0.855023	72	0.934165505	1.070474124	+/+	y
PLTP.20.44904528.46904528	cis	PLTP	ENSG00000100979	20	44904528	46904528	chr20:45916409	ENSG00000100979	PLTP	cis	Artery_Aorta	chr20:46006183:T:C	0.855023	66	0.795227045	1.257502504	+/+	y
PLTP.20.44904528.46904528	cis	PLTP	ENSG00000100979	20	44904528	46904528	chr20:45916409	ENSG00000100979	PLTP	cis	Artery_Aorta	chr20:45945534:A:G	0.855023	66	0.795227045	1.257502504	+/+	y
PLTP.20.44904528.46904528	cis	PLTP	ENSG00000100979	20	44904528	46904528	chr20:45916409	ENSG00000100979	PLTP	cis	Artery_Aorta	chr20:46103359:C:T	0.855023	66	0.795227045	1.257502504	+/+	y
PLTP.20.44904528.46904528	cis	PLTP	ENSG00000100979	20	44904528	46904528	chr20:45916409	ENSG00000100979	PLTP	cis	Artery_Aorta	chr20:45997113:T:C	0.855023	66	0.795227045	1.257502504	+/+	y
PLTP.20.44904528.46904528	cis	PLTP	ENSG00000100979	20	44904528	46904528	chr20:45916409	ENSG00000100979	PLTP	cis	Artery_Aorta	chr20:45923216:C:T	0.855023	66	0.795227045	1.257502504	+/+	y
PLTP.20.44904528.46904528	cis	PLTP	ENSG00000100979	20	44904528	46904528	chr20:45916409	ENSG00000100979	PLTP	cis	Adipose_Visceral_Omentum	chr20:46155983:C:T	0.855023	72	0.934165505	1.070474124	+/+	y
PLTP.20.44904528.46904528	cis	PLTP	ENSG00000100979	20	44904528	46904528	chr20:45916409	ENSG00000100979	PLTP	cis	Adipose_Visceral_Omentum	chr20:45923216:C:T	0.855023	72	0.934165505	1.070474124	+/+	y
PLTP.20.44904528.46904528	cis	PLTP	ENSG00000100979	20	44904528	46904528	chr20:45916409	ENSG00000100979	PLTP	cis	Artery_Aorta	chr20:45661468:T:C	0.855023	66	0.795227045	1.257502504	+/+	y
PLTP.20.44904528.46904528	cis	PLTP	ENSG00000100979	20	44904528	46904528	chr20:45916409	ENSG00000100979	PLTP	cis	Artery_Aorta	chr20:46535080:A:G	0.855023	66	0.795227045	1.257502504	+/+	y
PLTP.20.44904528.46904528	cis	PLTP	ENSG00000100979	20	44904528	46904528	chr20:45916409	ENSG00000100979	PLTP	cis	Heart_Left_Ventricle	chr20:45952149:T:G	0.854756	72	0.955254567	1.046856619	+/+	y
PLTP.20.44904528.46904528	cis	PLTP	ENSG00000100979	20	44904528	46904528	chr20:45916409	ENSG00000100979	PLTP	cis	Heart_Left_Ventricle	chr20:45923216:C:T	0.854756	72	0.955254567	1.046856619	+/+	y
PLTP.20.44904528.46904528	cis	PLTP	ENSG00000100979	20	44904528	46904528	chr20:45916409	ENSG00000100979	PLTP	cis	Heart_Left_Ventricle	chr20:45579085:C:G	0.854756	72	0.955254567	1.046856619	+/+	y
PLTP.20.44904528.46904528	cis	PLTP	ENSG00000100979	20	44904528	46904528	chr20:45916409	ENSG00000100979	PLTP	cis	Adrenal_Gland	chr20:46332169:C:T	0.747142	78	0.941428729	1.062405031	+/+	y
PLTP.20.44904528.46904528	cis	PLTP	ENSG00000100979	20	44904528	46904528	chr20:45916409	ENSG00000100979	PLTP	cis	Adrenal_Gland	chr20:45991015:G:C	0.747142	78	0.941428729	1.062405031	+/+	y
PLTP.20.44904528.46904528	cis	PLTP	ENSG00000100979	20	44904528	46904528	chr20:45916409	ENSG00000100979	PLTP	cis	Adrenal_Gland	chr20:45924555:C:T	0.747142	78	0.941428729	1.062405031	+/+	y
PLTP.20.44904528.46904528	cis	PLTP	ENSG00000100979	20	44904528	46904528	chr20:45916409	ENSG00000100979	PLTP	cis	Brain_Spinal_cord_cervical_c-1	chr20:46482640:C:CT	0.739998	87	0.988405472	1.017417978	+/+	n
PLTP.20.44904528.46904528	cis	PLTP	ENSG00000100979	20	44904528	46904528	chr20:45916409	ENSG00000124116	WFDC3	trans	Skin_Not_Sun_Exposed_Suprapubic	chr20:45124312:A:G	0.956356	71	0.741570721	1.348487766	+/+	y
PLTP.20.44904528.46904528	cis	PLTP	ENSG00000100979	20	44904528	46904528	chr20:45916409	ENSG00000124116	WFDC3	trans	Skin_Not_Sun_Exposed_Suprapubic	chr20:45458978:T:A	0.956356	71	0.741570721	1.348487766	+/+	y
PLTP.20.44904528.46904528	cis	PLTP	ENSG00000100979	20	44904528	46904528	chr20:45916409	ENSG00000124116	WFDC3	trans	Skin_Not_Sun_Exposed_Suprapubic	chr20:45736274:T:C	0.956356	71	0.741570721	1.348487766	+/+	y
PLTP.20.44904528.46904528	cis	PLTP	ENSG00000100979	20	44904528	46904528	chr20:45916409	ENSG00000124116	WFDC3	trans	Skin_Not_Sun_Exposed_Suprapubic	chr20:45772765:G:C	0.956356	71	0.741570721	1.348487766	+/+	y
PLTP.20.44904528.46904528	cis	PLTP	ENSG00000100979	20	44904528	46904528	chr20:45916409	ENSG00000124116	WFDC3	trans	Skin_Not_Sun_Exposed_Suprapubic	chr20:45773476:C:A	0.956356	71	0.741570721	1.348487766	+/+	y
PLTP.20.44904528.46904528	cis	PLTP	ENSG00000100979	20	44904528	46904528	chr20:45916409	ENSG00000124116	WFDC3	trans	Skin_Not_Sun_Exposed_Suprapubic	chr20:45804568:A:G	0.956356	71	0.741570721	1.348487766	+/+	y
PLTP.20.44904528.46904528	cis	PLTP	ENSG00000100979	20	44904528	46904528	chr20:45916409	ENSG00000124116	WFDC3	trans	Skin_Not_Sun_Exposed_Suprapubic	chr20:45906012:A:G	0.956356	71	0.741570721	1.348487766	+/+	y
PLTP.20.44904528.46904528	cis	PLTP	ENSG00000100979	20	44904528	46904528	chr20:45916409	ENSG00000124116	WFDC3	trans	Skin_Not_Sun_Exposed_Suprapubic	chr20:45910418:A:C	0.956356	71	0.741570721	1.348487766	+/+	y
PLTP.20.44904528.46904528	cis	PLTP	ENSG00000100979	20	44904528	46904528	chr20:45916409	ENSG00000124116	WFDC3	trans	Skin_Not_Sun_Exposed_Suprapubic	chr20:46769972:G:T	0.956356	71	0.741570721	1.348487766	+/+	y
PLTP.20.44904528.46904528	cis	PLTP	ENSG00000100979	20	44904528	46904528	chr20:45916409	ENSG00000124116	WFDC3	trans	Skin_Sun_Exposed_Lower_leg	chr20:45709685:G:GTTCTC	0.931012	62	1.027754923	0.970568237	+/+	y
PLTP.20.44904528.46904528	cis	PLTP	ENSG00000100979	20	44904528	46904528	chr20:45916409	ENSG00000124116	WFDC3	trans	Skin_Sun_Exposed_Lower_leg	chr20:45711380:A:G	0.931012	62	1.027754923	0.970568237	+/+	y
PLTP.20.44904528.46904528	cis	PLTP	ENSG00000100979	20	44904528	46904528	chr20:45916409	ENSG00000124116	WFDC3	trans	Skin_Sun_Exposed_Lower_leg	chr20:45713309:AT:A	0.931012	62	1.027754923	0.970568237	+/+	y
PLTP.20.44904528.46904528	cis	PLTP	ENSG00000100979	20	44904528	46904528	chr20:45916409	ENSG00000124116	WFDC3	trans	Skin_Sun_Exposed_Lower_leg	chr20:45717501:C:CA	0.931012	62	1.027754923	0.970568237	+/+	y
PLTP.20.44904528.46904528	cis	PLTP	ENSG00000100979	20	44904528	46904528	chr20:45916409	ENSG00000124116	WFDC3	trans	Skin_Sun_Exposed_Lower_leg	chr20:45772765:G:C	0.931012	62	1.027754923	0.970568237	+/+	y
PLTP.20.44904528.46904528	cis	PLTP	ENSG00000100979	20	44904528	46904528	chr20:45916409	ENSG00000124116	WFDC3	trans	Skin_Sun_Exposed_Lower_leg	chr20:45774230:T:C	0.931012	62	1.027754923	0.970568237	+/+	y
PLTP.20.44904528.46904528	cis	PLTP	ENSG00000100979	20	44904528	46904528	chr20:45916409	ENSG00000124116	WFDC3	trans	Skin_Sun_Exposed_Lower_leg	chr20:45783570:A:T	0.931012	62	1.027754923	0.970568237	+/+	y
PLTP.20.44904528.46904528	cis	PLTP	ENSG00000100979	20	44904528	46904528	chr20:45916409	ENSG00000124116	WFDC3	trans	Skin_Sun_Exposed_Lower_leg	chr20:45863385:A:G	0.931012	62	1.027754923	0.970568237	+/+	y
PLTP.20.44904528.46904528	cis	PLTP	ENSG00000100979	20	44904528	46904528	chr20:45916409	ENSG00000124116	WFDC3	trans	Skin_Sun_Exposed_Lower_leg	chr20:45906012:A:G	0.931012	62	1.027754923	0.970568237	+/+	y
PLTP.20.44904528.46904528	cis	PLTP	ENSG00000100979	20	44904528	46904528	chr20:45916409	ENSG00000124116	WFDC3	trans	Skin_Sun_Exposed_Lower_leg	chr20:46755245:T:C	0.931012	62	1.027754923	0.970568237	+/+	y
PLTP.20.44904528.46904528	cis	PLTP	ENSG00000100979	20	44904528	46904528	chr20:45916409	ENSG00000124116	WFDC3	trans	Skin_Sun_Exposed_Lower_leg	chr20:46773223:ATGCTC:A	0.931012	62	1.027754923	0.970568237	+/+	y
PLTP.20.44904528.46904528	cis	PLTP	ENSG00000100979	20	44904528	46904528	chr20:45916409	ENSG00000168612	ZSWIM1	trans	Adipose_Visceral_Omentum	chr20:45997178:G:A	0.780573	72	1.549324716	0.646159309	+/+	y
PLTP.20.44904528.46904528	cis	PLTP	ENSG00000100979	20	44904528	46904528	chr20:45916409	ENSG00000168612	ZSWIM1	trans	Adipose_Subcutaneous	chr20:45916308:C:T	0.700879	57	1.670871335	0.608990724	+/+	y
PLXNB2.22.49236275.51236275	cis	PLXNB2	ENSG00000196576	22	49236275	51236275	chr22:50283705	ENSG00000100429	HDAC10	trans	Skin_Not_Sun_Exposed_Suprapubic	chr22:49675891:G:T	0.926549	194	-3.543867693	-0.282177577	-/-	y
PLXNB2.22.49236275.51236275	cis	PLXNB2	ENSG00000196576	22	49236275	51236275	chr22:50283979	ENSG00000196576	PLXNB2	cis	Lung	chr22:50285072:C:G	0.820227	68	-0.634830856	-1.576746155	-/-	y
PLXNB2.22.49236275.51236275	cis	PLXNB2	ENSG00000196576	22	49236275	51236275	chr22:50283979	ENSG00000196576	PLXNB2	cis	Lung	chr22:50317597:A:G	0.820227	68	-0.634830856	-1.576746155	-/-	y
PLXNB2.22.49236275.51236275	cis	PLXNB2	ENSG00000196576	22	49236275	51236275	chr22:50283979	ENSG00000079974	RABL2B	trans	Uterus	chr22:50783672:T:G	0.950402	78	-0.55373326	-1.811835787	-/-	n
PLXNB2.22.49236275.51236275	cis	PLXNB2	ENSG00000196576	22	49236275	51236275	chr22:50283705	ENSG00000025708	TYMP	trans	Adrenal_Gland	chr22:50321698:C:T	0.854956	165	2.541189241	0.393516541	+/+	y
PRCP.12.99274932.105217814	trans	PRCP	ENSG00000137509	12	99274932	105217814	chr12:101687198	ENSG00000111666	CHPT1	trans	Small_Intestine_Terminal_Ileum	chr12:101687198:G:T	0.995481	111	0.693139946	1.442710115	+/+	y
PRCP.12.99274932.105217814	trans	PRCP	ENSG00000137509	12	99274932	105217814	chr12:101687198	ENSG00000111666	CHPT1	trans	Small_Intestine_Terminal_Ileum	chr12:101821036:A:C	0.995481	111	0.693139946	1.442710115	+/+	y
PRCP.12.99274932.105217814	trans	PRCP	ENSG00000137509	12	99274932	105217814	chr12:101687198	ENSG00000111666	CHPT1	trans	Brain_Putamen_basal_ganglia	chr12:101669396:G:A	0.9673	95	0.39103089	2.557342717	+/+	y
PRCP.12.99274932.105217814	trans	PRCP	ENSG00000137509	12	99274932	105217814	chr12:101687198	ENSG00000111666	CHPT1	trans	Brain_Putamen_basal_ganglia	chr12:101693330:T:C	0.9673	95	0.39103089	2.557342717	+/+	y
PRCP.12.99274932.105217814	trans	PRCP	ENSG00000137509	12	99274932	105217814	chr12:101687198	ENSG00000111666	CHPT1	trans	Brain_Putamen_basal_ganglia	chr12:101743983:T:C	0.9673	95	0.39103089	2.557342717	+/+	y
PRCP.12.99274932.105217814	trans	PRCP	ENSG00000137509	12	99274932	105217814	chr12:101687198	ENSG00000111666	CHPT1	trans	Spleen	chr12:101600900:C:T	0.950034	96	0.529793156	1.887624545	+/+	y
PRCP.12.99274932.105217814	trans	PRCP	ENSG00000137509	12	99274932	105217814	chr12:101687198	ENSG00000111666	CHPT1	trans	Spleen	chr12:101693740:AATAG:A	0.950034	96	0.529793156	1.887624545	+/+	y
PRCP.12.99274932.105217814	trans	PRCP	ENSG00000137509	12	99274932	105217814	chr12:101687198	ENSG00000111666	CHPT1	trans	Spleen	chr12:100769240:A:G	0.950034	96	0.529793156	1.887624545	+/+	y
PRCP.12.99274932.105217814	trans	PRCP	ENSG00000137509	12	99274932	105217814	chr12:101687198	ENSG00000111666	CHPT1	trans	Cells_Cultured_fibroblasts	chr12:100904386:G:GTAT	0.928795	72	0.225035534	4.443742657	+/+	y
PRCP.12.99274932.105217814	trans	PRCP	ENSG00000137509	12	99274932	105217814	chr12:101687198	ENSG00000111666	CHPT1	trans	Cells_Cultured_fibroblasts	chr12:100912122:A:G	0.928795	72	0.225035534	4.443742657	+/+	y
PRCP.12.99274932.105217814	trans	PRCP	ENSG00000137509	12	99274932	105217814	chr12:101687198	ENSG00000111666	CHPT1	trans	Cells_Cultured_fibroblasts	chr12:101325240:T:C	0.928795	72	0.225035534	4.443742657	+/+	y
PRCP.12.99274932.105217814	trans	PRCP	ENSG00000137509	12	99274932	105217814	chr12:101687198	ENSG00000111666	CHPT1	trans	Cells_Cultured_fibroblasts	chr12:101387971:G:GA	0.928795	72	0.225035534	4.443742657	+/+	y
PRCP.12.99274932.105217814	trans	PRCP	ENSG00000137509	12	99274932	105217814	chr12:101687198	ENSG00000111666	CHPT1	trans	Cells_Cultured_fibroblasts	chr12:101635476:C:A	0.928795	72	0.225035534	4.443742657	+/+	y
PRCP.12.99274932.105217814	trans	PRCP	ENSG00000137509	12	99274932	105217814	chr12:101687198	ENSG00000111666	CHPT1	trans	Cells_Cultured_fibroblasts	chr12:101695265:A:G	0.928795	72	0.225035534	4.443742657	+/+	y
PRCP.12.99274932.105217814	trans	PRCP	ENSG00000137509	12	99274932	105217814	chr12:101687198	ENSG00000111666	CHPT1	trans	Cells_Cultured_fibroblasts	chr12:101768547:A:G	0.928795	72	0.225035534	4.443742657	+/+	y
PRCP.12.99274932.105217814	trans	PRCP	ENSG00000137509	12	99274932	105217814	chr12:101687198	ENSG00000111666	CHPT1	trans	Cells_Cultured_fibroblasts	chr12:101831973:G:A	0.928795	72	0.225035534	4.443742657	+/+	y
PRCP.12.99274932.105217814	trans	PRCP	ENSG00000137509	12	99274932	105217814	chr12:101687198	ENSG00000111666	CHPT1	trans	Brain_Substantia_nigra	chr12:101687798:G:A	0.917619	94	0.439125169	2.277225161	+/+	y
PRCP.12.99274932.105217814	trans	PRCP	ENSG00000137509	12	99274932	105217814	chr12:101687198	ENSG00000111666	CHPT1	trans	Heart_Atrial_Appendage	chr12:100705169:T:C	0.912047	81	0.558540134	1.790381639	+/+	y
PRCP.12.99274932.105217814	trans	PRCP	ENSG00000137509	12	99274932	105217814	chr12:101687198	ENSG00000111666	CHPT1	trans	Heart_Atrial_Appendage	chr12:101093372:C:A	0.912047	81	0.558540134	1.790381639	+/+	y
PRCP.12.99274932.105217814	trans	PRCP	ENSG00000137509	12	99274932	105217814	chr12:101687198	ENSG00000111666	CHPT1	trans	Heart_Atrial_Appendage	chr12:101695265:A:G	0.912047	81	0.558540134	1.790381639	+/+	y
PRCP.12.99274932.105217814	trans	PRCP	ENSG00000137509	12	99274932	105217814	chr12:101687198	ENSG00000111666	CHPT1	trans	Heart_Atrial_Appendage	chr12:101743983:T:C	0.912047	81	0.558540134	1.790381639	+/+	y
PRCP.12.99274932.105217814	trans	PRCP	ENSG00000137509	12	99274932	105217814	chr12:101687198	ENSG00000111666	CHPT1	trans	Heart_Left_Ventricle	chr12:100705169:T:C	0.912047	83	0.779850583	1.282296918	+/+	y
PRCP.12.99274932.105217814	trans	PRCP	ENSG00000137509	12	99274932	105217814	chr12:101687198	ENSG00000111666	CHPT1	trans	Heart_Left_Ventricle	chr12:101573105:G:GA	0.912047	83	0.779850583	1.282296918	+/+	y
PRCP.12.99274932.105217814	trans	PRCP	ENSG00000137509	12	99274932	105217814	chr12:101687198	ENSG00000111666	CHPT1	trans	Heart_Left_Ventricle	chr12:101695265:A:G	0.912047	83	0.779850583	1.282296918	+/+	y
PRCP.12.99274932.105217814	trans	PRCP	ENSG00000137509	12	99274932	105217814	chr12:101687198	ENSG00000111666	CHPT1	trans	Heart_Left_Ventricle	chr12:101743983:T:C	0.912047	83	0.779850583	1.282296918	+/+	y
PRCP.12.99274932.105217814	trans	PRCP	ENSG00000137509	12	99274932	105217814	chr12:101687198	ENSG00000111666	CHPT1	trans	Whole_Blood	chr12:100821546:ATGACAGAGTCACATATG:A	0.911928	79	0.648225087	1.542674019	+/+	y
PRCP.12.99274932.105217814	trans	PRCP	ENSG00000137509	12	99274932	105217814	chr12:101687198	ENSG00000111666	CHPT1	trans	Whole_Blood	chr12:101652393:T:C	0.911928	79	0.648225087	1.542674019	+/+	y
PRCP.12.99274932.105217814	trans	PRCP	ENSG00000137509	12	99274932	105217814	chr12:101687198	ENSG00000111666	CHPT1	trans	Whole_Blood	chr12:101754513:A:G	0.911928	79	0.648225087	1.542674019	+/+	y
PRCP.12.99274932.105217814	trans	PRCP	ENSG00000137509	12	99274932	105217814	chr12:101687198	ENSG00000111666	CHPT1	trans	Whole_Blood	chr12:102487310:A:G	0.911928	79	0.648225087	1.542674019	+/+	y
PRCP.12.99274932.105217814	trans	PRCP	ENSG00000137509	12	99274932	105217814	chr12:101687198	ENSG00000111666	CHPT1	trans	Whole_Blood	chr12:101695265:A:G	0.911928	79	0.648225087	1.542674019	+/+	y
PRCP.12.99274932.105217814	trans	PRCP	ENSG00000137509	12	99274932	105217814	chr12:101687198	ENSG00000111666	CHPT1	trans	Skin_Not_Sun_Exposed_Suprapubic	chr12:100705169:T:C	0.911925	82	0.329942138	3.030834458	+/+	y
PRCP.12.99274932.105217814	trans	PRCP	ENSG00000137509	12	99274932	105217814	chr12:101687198	ENSG00000111666	CHPT1	trans	Skin_Not_Sun_Exposed_Suprapubic	chr12:101695265:A:G	0.911925	82	0.329942138	3.030834458	+/+	y
PRCP.12.99274932.105217814	trans	PRCP	ENSG00000137509	12	99274932	105217814	chr12:101687198	ENSG00000111666	CHPT1	trans	Skin_Not_Sun_Exposed_Suprapubic	chr12:101212178:A:C	0.911925	82	0.329942138	3.030834458	+/+	y
PRCP.12.99274932.105217814	trans	PRCP	ENSG00000137509	12	99274932	105217814	chr12:101687198	ENSG00000111666	CHPT1	trans	Skin_Not_Sun_Exposed_Suprapubic	chr12:102435402:A:G	0.911925	82	0.329942138	3.030834458	+/+	y
PRCP.12.99274932.105217814	trans	PRCP	ENSG00000137509	12	99274932	105217814	chr12:101687198	ENSG00000111666	CHPT1	trans	Skin_Not_Sun_Exposed_Suprapubic	chr12:101754513:A:G	0.911925	82	0.329942138	3.030834458	+/+	y
PRCP.12.99274932.105217814	trans	PRCP	ENSG00000137509	12	99274932	105217814	chr12:101687198	ENSG00000111666	CHPT1	trans	Skin_Not_Sun_Exposed_Suprapubic	chr12:101635388:T:C	0.911925	82	0.329942138	3.030834458	+/+	y
PRCP.12.99274932.105217814	trans	PRCP	ENSG00000137509	12	99274932	105217814	chr12:101687198	ENSG00000111666	CHPT1	trans	Brain_Caudate_basal_ganglia	chr12:101129289:A:G	0.885486	103	0.46263514	2.161530586	+/+	y
PRCP.12.99274932.105217814	trans	PRCP	ENSG00000137509	12	99274932	105217814	chr12:101687198	ENSG00000111666	CHPT1	trans	Brain_Caudate_basal_ganglia	chr12:101687720:A:G	0.885486	103	0.46263514	2.161530586	+/+	y
PRCP.12.99274932.105217814	trans	PRCP	ENSG00000137509	12	99274932	105217814	chr12:101687198	ENSG00000111666	CHPT1	trans	Brain_Caudate_basal_ganglia	chr12:101754513:A:G	0.885486	103	0.46263514	2.161530586	+/+	y
PRCP.12.99274932.105217814	trans	PRCP	ENSG00000137509	12	99274932	105217814	chr12:101687198	ENSG00000111666	CHPT1	trans	Esophagus_Muscularis	chr12:101936047:A:G	0.879953	83	0.286791991	3.486847725	+/+	y
PRCP.12.99274932.105217814	trans	PRCP	ENSG00000137509	12	99274932	105217814	chr12:101687198	ENSG00000111666	CHPT1	trans	Esophagus_Muscularis	chr12:102503124:T:G	0.879953	83	0.286791991	3.486847725	+/+	y
PRCP.12.99274932.105217814	trans	PRCP	ENSG00000137509	12	99274932	105217814	chr12:101687198	ENSG00000111666	CHPT1	trans	Esophagus_Muscularis	chr12:101743983:T:C	0.879953	83	0.286791991	3.486847725	+/+	y
PRCP.12.99274932.105217814	trans	PRCP	ENSG00000137509	12	99274932	105217814	chr12:101687198	ENSG00000111666	CHPT1	trans	Esophagus_Muscularis	chr12:101534646:T:G	0.879953	83	0.286791991	3.486847725	+/+	y
PRCP.12.99274932.105217814	trans	PRCP	ENSG00000137509	12	99274932	105217814	chr12:101687198	ENSG00000111666	CHPT1	trans	Esophagus_Muscularis	chr12:101832336:G:A	0.879953	83	0.286791991	3.486847725	+/+	y
PRCP.12.99274932.105217814	trans	PRCP	ENSG00000137509	12	99274932	105217814	chr12:101687198	ENSG00000111666	CHPT1	trans	Esophagus_Muscularis	chr12:101051188:G:A	0.879953	83	0.286791991	3.486847725	+/+	y
PRCP.12.99274932.105217814	trans	PRCP	ENSG00000137509	12	99274932	105217814	chr12:101687198	ENSG00000111666	CHPT1	trans	Esophagus_Muscularis	chr12:102679616:T:C	0.879953	83	0.286791991	3.486847725	+/+	y
PRCP.12.99274932.105217814	trans	PRCP	ENSG00000137509	12	99274932	105217814	chr12:101687198	ENSG00000111666	CHPT1	trans	Esophagus_Muscularis	chr12:101697239:T:G	0.879953	83	0.286791991	3.486847725	+/+	y
PRCP.12.99274932.105217814	trans	PRCP	ENSG00000137509	12	99274932	105217814	chr12:101687198	ENSG00000111666	CHPT1	trans	Skin_Sun_Exposed_Lower_leg	chr12:100877704:T:TG	0.878695	81	0.331414107	3.017373062	+/+	y
PRCP.12.99274932.105217814	trans	PRCP	ENSG00000137509	12	99274932	105217814	chr12:101687198	ENSG00000111666	CHPT1	trans	Skin_Sun_Exposed_Lower_leg	chr12:101635388:T:C	0.878695	81	0.331414107	3.017373062	+/+	y
PRCP.12.99274932.105217814	trans	PRCP	ENSG00000137509	12	99274932	105217814	chr12:101687198	ENSG00000111666	CHPT1	trans	Skin_Sun_Exposed_Lower_leg	chr12:101697239:T:G	0.878695	81	0.331414107	3.017373062	+/+	y
PRCP.12.99274932.105217814	trans	PRCP	ENSG00000137509	12	99274932	105217814	chr12:101687198	ENSG00000111666	CHPT1	trans	Skin_Sun_Exposed_Lower_leg	chr12:100713421:C:T	0.878695	81	0.331414107	3.017373062	+/+	y
PRCP.12.99274932.105217814	trans	PRCP	ENSG00000137509	12	99274932	105217814	chr12:101687198	ENSG00000111666	CHPT1	trans	Skin_Sun_Exposed_Lower_leg	chr12:101743983:T:C	0.878695	81	0.331414107	3.017373062	+/+	y
PRCP.12.99274932.105217814	trans	PRCP	ENSG00000137509	12	99274932	105217814	chr12:101687198	ENSG00000111666	CHPT1	trans	Skin_Sun_Exposed_Lower_leg	chr12:101851890:T:C	0.878695	81	0.331414107	3.017373062	+/+	y
PRCP.12.99274932.105217814	trans	PRCP	ENSG00000137509	12	99274932	105217814	chr12:101687198	ENSG00000111666	CHPT1	trans	Skin_Sun_Exposed_Lower_leg	chr12:102457186:G:A	0.878695	81	0.331414107	3.017373062	+/+	y
PRCP.12.99274932.105217814	trans	PRCP	ENSG00000137509	12	99274932	105217814	chr12:101687198	ENSG00000111666	CHPT1	trans	Skin_Sun_Exposed_Lower_leg	chr12:102638257:C:A	0.878695	81	0.331414107	3.017373062	+/+	y
PRCP.12.99274932.105217814	trans	PRCP	ENSG00000137509	12	99274932	105217814	chr12:101687198	ENSG00000111666	CHPT1	trans	Colon_Sigmoid	chr12:101614157:A:G	0.878677	86	0.353386663	2.829761576	+/+	y
PRCP.12.99274932.105217814	trans	PRCP	ENSG00000137509	12	99274932	105217814	chr12:101687198	ENSG00000111666	CHPT1	trans	Colon_Sigmoid	chr12:101697239:T:G	0.878677	86	0.353386663	2.829761576	+/+	y
[truncated: 1,020 more rows]
