# Supplementary material for: Genome-wide meta-analysis of 92 cardiometabolic protein serum levels
Source: Mol Metab. 2023 Sep 29;78:101810. doi: 10.1016/j.molmet.2023.101810 (PMC10582065; doi:10.1016/j.molmet.2023.101810)
Supplement: Multimedia component 6 [file mmc6.xlsx]

## Sheet: Description
Supplementary Table 6. pQTL with complex trait colocalisation analysis result
pQTL	Identifier for the pQTL signal
protein	Tested protein trait
chrom	Chromosome position of the pQTL signal locus
start	Basepair start position of the pQTL signal locus on the chromosome
end	Basepair end position of the pQTL signal locus on the chromosome
pQTL.lead	Independent pQTL signal variant
study	Author name
year	Publication year of the study
trait	Tested trait of the study
data	Dataset used to generate the summary statistics
indep.count	Number of independent variant GCTA-COJO selected within the signal locus for the complex trait summary statistic
study.lead	Lead variant of the trait's association signal
pp4	Posterior probability 4 (i.e. probability of colocalisation of the two signals)
nSnps	Number of variant overlaps between the two signal region
alpha12	Weighted average of effect size ratios (pQTL / complex trait), indicating the relative contribution of each phenotype to the shared genetic variant.
alpha21	Inverse of alpha12 (complex trait / pQTL)
alpha	Direction of alpha12 / alpha21. +/+ means pQTL and complex trait have the same effect direction, while -/- means pQTL and complex trait have opposing effect direction

## Sheet: Supplementary Table 6
pQTL	protein	chrom	start	end	pQTL.lead	study	year	trait	data	indep.count	study.lead	pp4	nSnps	alpha12	alpha21	alpha
ANGPTL3.1.61635014.63635014	ANGPTL3	1	61635014	63635014	chr1:62711694	Graham	2021	non-hdl	meta-without-ukbb	10	chr1:62652525:C:A	0.706315	192	6.869179388	0.145585799	+/+
ANGPTL3.1.61635014.63635014	ANGPTL3	1	61635014	63635014	chr1:62711694	Graham	2021	ldl	meta	8	chr1:62454337:G:A	0.758406	213	7.729550667	0.129373626	+/+
ANGPTL3.1.61635014.63635014	ANGPTL3	1	61635014	63635014	chr1:62711694	Graham	2021	hdl	meta	2	chr1:62679768:A:G	0.771523	172	24.62406015	0.040610687	+/+
ANGPTL3.1.61635014.63635014	ANGPTL3	1	61635014	63635014	chr1:62711694	Graham	2021	ldl	no-ukbb-europeans	6	chr1:62555145:A:C	0.797181	180	9.483716444	0.105471238	+/+
ANGPTL3.1.61635014.63635014	ANGPTL3	1	61635014	63635014	chr1:62711694	Graham	2021	hdl	meta-without-ukbb	2	chr1:62652525:C:A	0.866551	166	25.40310078	0.039365273	+/+
ANGPTL3.1.61635014.63635014	ANGPTL3	1	61635014	63635014	chr1:62711694	Graham	2021	ldl	meta-without-ukbb	3	chr1:62491528:G:C	0.95484	220	8.687368898	0.115110289	+/+
AOC3.17.39836457.47771832	AOC3	17	39836457	47771832	chr17:42852620	Evangelou	2018	dbp	UKB-ICBP-Europeans	5	chr17:46784981:A:G	0.921475	130	-7.697395403	-0.129914075	-/-
AOC3.17.39836457.47771832	AOC3	17	39836457	47771832	chr17:42852620	Surendran	2020	sbp	multi-ancestry	4	chr17:46872756:C:T	0.985248	4	27.67213524	0.036137436	+/+
AOC3.17.39836457.47771832	AOC3	17	39836457	47771832	chr17:42852620	Surendran	2020	pp	european	8	chr17:42418754:C:A	0.999993	4	13.84501595	0.072228158	+/+
AOC3.17.39836457.47771832	AOC3	17	39836457	47771832	chr17:42852620	Surendran	2020	pp	multi-ancestry	6	chr17:42570011:G:A	1	3	16.4604369	0.060751729	+/+
C1QTNF1.2.11970865.13970865	C1QTNF1	2	11970865	13970865	chr2:12971362	Pulit	2018	whradjbmi	combined	2	chr2:12943275:C:A	0.83768	3	-13.92364206	-0.071816336	-/-
C1QTNF1.2.11970865.13970865	C1QTNF1	2	11970865	13970865	chr2:12971362	Pulit	2018	whradjbmi	male	3	chr2:12947937:C:T	0.950135	3	-9.026022471	-0.111241745	-/-
C1QTNF1.2.11970865.13970865	C1QTNF1	2	11970865	13970865	chr2:12971362	Pulit	2018	whr	combined	3	chr2:12947937:C:T	0.989603	3	-10.27519052	-0.09783967	-/-
CA3.8.84412771.86412771	CA3	8	84412771	86412771	chr8:85479352	Wuttke	2019	egfr	trans-ancestry	3	chr8:85423164:C:G	0.911073	128	129.2878641	0.007735492	+/+
CA3.8.84412771.86412771	CA3	8	84412771	86412771	chr8:85479352	Wuttke	2019	egfr	european-americans	2	chr8:85484427:A:G	0.99323	49	87.58723412	0.011417186	+/+
CA4.19.42633546.44633546	CA4	19	42633546	44633546	chr19:43648948	Graham	2021	hdl	meta-without-ukbb	5	chr19:43517621:G:A	0.980772	21	20.54070175	0.048812924	+/+
CA4.19.42633546.44633546	CA4	19	42633546	44633546	chr19:43648948	Graham	2021	hdl	no-ukbb-europeans	6	chr19:43501724:C:CCAAA	0.990824	16	18.25909878	0.054767634	+/+
CA4.19.42633546.44633546	CA4	19	42633546	44633546	chr19:43648948	Graham	2021	hdl	non-finnish-europeans	5	chr19:43507416:T:C	0.994191	18	19.76295386	0.05060659	+/+
CA4.19.42633546.44633546	CA4	19	42633546	44633546	chr19:43648948	Graham	2021	hdl	all-europeans	6	chr19:43455962:C:A	0.997515	15	17.92831485	0.055782896	+/+
CA4.19.42633546.44633546	CA4	19	42633546	44633546	chr19:43648948	Graham	2021	hdl	meta	5	chr19:43517621:G:A	0.998243	20	20.71386904	0.048279154	+/+
CCL5.1.157286588.160316861	CCL5	1	157286588	160316861	chr1:159205564	Chen	2021	glycated_hemoglobin	european	3	chr1:158949930:G:A	0.922098	7	29.04341149	0.034434114	+/+
CD46.1.193968019.218807925	CD46	1	193968019	218807925	chr1:194968019	Surendran	2020	pp	european	2	chr1:207851475:T:C	0.958628	3	-10.66826451	-0.093735959	-/-
CD46.1.193968019.218807925	CD46	1	193968019	218807925	chr1:194968019	Surendran	2020	pp	multi-ancestry	2	chr1:207851475:T:C	0.958628	3	-11.05455574	-0.090460442	-/-
CD46.1.193968019.218807925	CD46	1	193968019	218807925	chr1:207706809	Surendran	2020	pp	european	2	chr1:207851475:T:C	1	4	-16.40282451	-0.06096511	-/-
CD46.1.193968019.218807925	CD46	1	193968019	218807925	chr1:207706809	Surendran	2020	pp	multi-ancestry	2	chr1:207851475:T:C	1	4	-16.99676059	-0.058834741	-/-
CD46.1.193968019.218807925	CD46	1	193968019	218807925	chr1:217737299	Surendran	2020	pp	european	2	chr1:207851475:T:C	0.937729	3	-10.39608579	-0.096190049	-/-
CD46.1.193968019.218807925	CD46	1	193968019	218807925	chr1:217737299	Surendran	2020	pp	multi-ancestry	2	chr1:207851475:T:C	0.937729	3	-10.7725216	-0.092828777	-/-
CDH1.19.47682170.49682170	CDH1	19	47682170	49682170	chr19:48703205	Graham	2021	log-tg	no-ukbb-europeans	5	chr19:49541484:G:C	0.815045	53	-52.96987438	-0.018878655	-/-
CDH1.19.47682170.49682170	CDH1	19	47682170	49682170	chr19:48703205	Graham	2021	ldl	meta-without-ukbb	9	chr19:48734290:A:G	0.91996	108	-18.7878684	-0.053225863	-/-
CDH1.19.47682170.49682170	CDH1	19	47682170	49682170	chr19:48703205	Graham	2021	log-tg	meta-without-ukbb	6	chr19:48747281:G:A	0.987603	112	-25.82175123	-0.038732662	-/-
CDH1.19.47682170.49682170	CDH1	19	47682170	49682170	chr19:48703205	Graham	2021	log-tg	meta	9	chr19:48746940:C:T	0.991381	88	-22.37688042	-0.044689307	-/-
CDH1.19.47682170.49682170	CDH1	19	47682170	49682170	chr19:48703205	Graham	2021	non-hdl	no-ukbb-europeans	6	chr19:48697960:T:C	1	50	-19.80574775	-0.050490394	-/-
CDH1.19.47682170.49682170	CDH1	19	47682170	49682170	chr19:48703205	Graham	2021	tc	no-ukbb-europeans	10	chr19:48697960:T:C	1	54	-19.49944718	-0.051283505	-/-
CDH1.19.47682170.49682170	CDH1	19	47682170	49682170	chr19:48703205	Graham	2021	ldl	no-ukbb-europeans	7	chr19:48697960:T:C	1	56	-19.62786163	-0.050947985	-/-
CDH1.19.47682170.49682170	CDH1	19	47682170	49682170	chr19:48703205	Graham	2021	non-hdl	meta-without-ukbb	8	chr19:48703346:T:C	1	122	-17.07039448	-0.058580954	-/-
CDH1.9.132347608.134347608	CDH1	9	132347608	134347608	chr9:133254260	Graham	2021	non-hdl	meta-without-ukbb	7	chr9:133269042:G:A	0.996241	21	-16.62982845	-0.060148876	-/-
CDH1.9.132347608.134347608	CDH1	9	132347608	134347608	chr9:133254260	Wuttke	2019	blood-urea-nitrogen	trans-ancestry	2	chr9:133270015:C:A	0.933695	45	-55.46183899	-0.018044431	-/-
CDH1.9.132347608.134347608	CDH1	9	132347608	134347608	chr9:133274414	Chen	2021	fasting-glucose	european	3	chr9:133251007:T:C	0.971184	27	-21.39891148	-0.046780495	-/-
CDH1.9.132347608.134347608	CDH1	9	132347608	134347608	chr9:133274414	Chen	2021	fasting-glucose	european	3	chr9:133638946:A:G	0.97605	27	-21.05824493	-0.047537976	-/-
CDH1.9.132347608.134347608	CDH1	9	132347608	134347608	chr9:133274414	Graham	2021	hdl	all-europeans	3	chr9:133341861:T:G	0.844065	34	-27.85744529	-0.035902077	-/-
CDH1.9.132347608.134347608	CDH1	9	132347608	134347608	chr9:133274414	Graham	2021	non-hdl	meta-without-ukbb	7	chr9:133270004:A:C	0.892813	44	-19.98202377	-0.050592909	-/-
CDH1.9.132347608.134347608	CDH1	9	132347608	134347608	chr9:133274414	Graham	2021	hdl	non-finnish-europeans	4	chr9:132904143:C:T	0.924206	30	-26.24506202	-0.038102871	-/-
CDH1.9.132347608.134347608	CDH1	9	132347608	134347608	chr9:133274414	Graham	2021	hdl	meta	4	chr9:133443675:G:C	0.930091	48	-19.37855322	-0.051665826	-/-
CDH1.9.132347608.134347608	CDH1	9	132347608	134347608	chr9:133274414	Graham	2021	hdl	meta	4	chr9:134010899:A:G	0.965764	47	-28.0569546	-0.035659503	-/-
CDH1.9.132347608.134347608	CDH1	9	132347608	134347608	chr9:133274414	Graham	2021	hdl	non-finnish-europeans	4	chr9:134010899:A:G	0.981105	30	-24.71883522	-0.040455173	-/-
CDH1.9.132347608.134347608	CDH1	9	132347608	134347608	chr9:133274414	Graham	2021	hdl	meta	4	chr9:134330014:C:T	0.98176	47	-26.38059923	-0.037921013	-/-
CDH1.9.132347608.134347608	CDH1	9	132347608	134347608	chr9:133274414	Graham	2021	hdl	meta-without-ukbb	3	chr9:133268030:A:G	0.986216	49	-17.52865684	-0.057060675	-/-
CDH1.9.132347608.134347608	CDH1	9	132347608	134347608	chr9:133274414	Graham	2021	non-hdl	meta-without-ukbb	7	chr9:133279871:C:T	0.990284	45	-4.706230952	-0.212485846	-/-
CDH1.9.132347608.134347608	CDH1	9	132347608	134347608	chr9:133274414	Graham	2021	non-hdl	meta-without-ukbb	7	chr9:133279786:A:G	0.990364	44	-7.768749202	-0.128720936	-/-
CDH1.9.132347608.134347608	CDH1	9	132347608	134347608	chr9:133274414	Hartiala	2021	myocardial-infarction	meta-analysis	2	chr9:133269461:C:T	0.998138	23	-2.809687641	-0.355911449	-/-
CDH1.9.132347608.134347608	CDH1	9	132347608	134347608	chr9:133274414	Mahajan	2018	T2D	European-noUKBB	2	chr9:133273813:T:C	0.998386	29	-3.538438864	-0.282610892	-/-
CDH1.9.132347608.134347608	CDH1	9	132347608	134347608	chr9:133274414	Mahajan	2022	T2D	Europeans	2	chr9:133273813:T:C	0.998425	25	-3.964841426	-0.252216896	-/-
CDH1.9.132347608.134347608	CDH1	9	132347608	134347608	chr9:133274414	Mahajan	2018	BMIunadjusted-T2D	TransEthnic	2	chr9:133273813:T:C	0.999818	5	-4.987685251	-0.200493768	-/-
CDH1.9.132347608.134347608	CDH1	9	132347608	134347608	chr9:133274414	Mahajan	2018	T2D	European	2	chr9:133273813:T:C	0.999871	26	-4.076891305	-0.24528493	-/-
CDH1.9.132347608.134347608	CDH1	9	132347608	134347608	chr9:133274414	Surendran	2020	dbp	multi-ancestry	4	chr9:133458632:G:A	0.959195	3	12.44408372	0.080359475	+/+
CDH1.9.132347608.134347608	CDH1	9	132347608	134347608	chr9:133274414	Surendran	2020	dbp	european	5	chr9:133458632:G:A	0.959208	3	11.44151526	0.087401011	+/+
CDH1.9.132347608.134347608	CDH1	9	132347608	134347608	chr9:133274414	Surendran	2020	dbp	european	5	chr9:133273813:T:C	0.999912	3	10.29427746	0.09714135	+/+
CDH1.9.132347608.134347608	CDH1	9	132347608	134347608	chr9:133274414	Surendran	2020	dbp	multi-ancestry	4	chr9:133273813:T:C	0.999912	3	11.19450358	0.089329554	+/+
CFHR5.1.183024865.204021541	CFHR5	1	183024865	204021541	chr1:197052059	Graham	2021	hdl	meta-without-ukbb	6	chr1:200080174:A:T	0.764755	154	-26.64730533	-0.037529336	-/-
CFHR5.1.183024865.204021541	CFHR5	1	183024865	204021541	chr1:197052059	Graham	2021	hdl	meta-without-ukbb	6	chr1:200504839:G:A	0.871518	154	-25.73148939	-0.038865487	-/-
CFHR5.1.183024865.204021541	CFHR5	1	183024865	204021541	chr1:197052059	Graham	2021	log-tg	meta	7	chr1:202322217:A:G	0.967266	146	24.87789471	0.04028555	+/+
CFHR5.1.183024865.204021541	CFHR5	1	183024865	204021541	chr1:197052059	Graham	2021	log-tg	meta-without-ukbb	6	chr1:202322217:A:G	0.970019	149	22.4256196	0.044781082	+/+
COL18A1.21.42927270.46681343	COL18A1	21	42927270	46681343	chr21:45472632	Graham	2021	hdl	non-finnish-europeans	7	chr21:44848230:A:G	0.738422	60	35.01583895	0.028558506	+/+
COL18A1.21.42927270.46681343	COL18A1	21	42927270	46681343	chr21:45472632	Graham	2021	hdl	non-finnish-europeans	7	chr21:44800424:TA:T	0.817942	60	34.21650642	0.029225661	+/+
COL18A1.21.42927270.46681343	COL18A1	21	42927270	46681343	chr21:45472632	Graham	2021	hdl	non-finnish-europeans	7	chr21:45478260:C:T	0.960802	61	24.49223301	0.04082941	+/+
COMP.19.17792999.19792999	COMP	19	17792999	19792999	chr19:18792999	Evangelou	2018	pp	UKB-ICBP-Europeans	3	chr19:18341385:T:C	0.966843	5	1.175839135	0.851481621	+/+
COMP.19.17792999.19792999	COMP	19	17792999	19792999	chr19:18792999	Pulit	2018	whr	combined	8	chr19:18291307:A:G	0.895396	5	12.66771137	0.078960523	+/+
COMP.19.17792999.19792999	COMP	19	17792999	19792999	chr19:18792999	Pulit	2018	bmi	combined	7	chr19:18344015:G:A	0.925521	5	13.04553804	0.076659613	+/+
COMP.19.17792999.19792999	COMP	19	17792999	19792999	chr19:18792999	Pulit	2018	whr	male	5	chr19:18291307:A:G	0.975619	5	7.573782826	0.132036217	+/+
CR2.13.107308034.109308034	CR2	13	107308034	109308034	chr13:108308032	Graham	2021	hdl	no-ukbb-europeans	2	chr13:108308037:A:T	0.99963	4	-8.026653755	-0.124584918	-/-
CR2.13.107308034.109308034	CR2	13	107308034	109308034	chr13:108308032	Graham	2021	hdl	meta-without-ukbb	2	chr13:108308037:A:T	0.999923	5	-7.992000001	-0.125125125	-/-
CR2.13.107308034.109308034	CR2	13	107308034	109308034	chr13:108308032	Graham	2021	hdl	all-europeans	2	chr13:108308037:A:T	0.999942	5	-6.854249429	-0.145894895	-/-
CR2.13.107308034.109308034	CR2	13	107308034	109308034	chr13:108308032	Graham	2021	hdl	meta	2	chr13:108308037:A:T	0.999942	5	-7.018735363	-0.142475809	-/-
CR2.13.107308034.109308034	CR2	13	107308034	109308034	chr13:108308032	Graham	2021	hdl	non-finnish-europeans	2	chr13:108308037:A:T	0.999942	5	-6.780098138	-0.14749049	-/-
EFEMP1.2.54840761.56840761	EFEMP1	2	54840761	56840761	chr2:55869757	Evangelou	2018	sbp	UKB-ICBP-Europeans	4	chr2:55969749:T:C	0.801258	43	0.781274109	1.287534397	+/+
EFEMP1.2.54840761.56840761	EFEMP1	2	54840761	56840761	chr2:55869757	Evangelou	2018	pp	UKB-ICBP-Europeans	4	chr2:55967638:T:C	0.921071	43	1.024314404	0.97789834	+/+
ENG.9.109841624.134454074	ENG	9	109841624	134454074	chr9:133257230	Graham	2021	non-hdl	no-ukbb-europeans	10	chr9:133279786:A:G	0.869235	27	-5.59379715	-0.178769443	-/-
ENG.9.109841624.134454074	ENG	9	109841624	134454074	chr9:133257230	Graham	2021	non-hdl	no-ukbb-europeans	10	chr9:133279871:C:T	0.985278	27	-17.22838097	-0.058043738	-/-
ENG.9.109841624.134454074	ENG	9	109841624	134454074	chr9:133257230	Graham	2021	non-hdl	no-ukbb-europeans	10	chr9:133976760:T:C	0.990009	27	-16.94722127	-0.059006709	-/-
ENG.9.109841624.134454074	ENG	9	109841624	134454074	chr9:133257230	Graham	2021	non-hdl	no-ukbb-europeans	10	chr9:114325784:A:T	0.993715	27	-16.62944077	-0.060134305	-/-
ENG.9.109841624.134454074	ENG	9	109841624	134454074	chr9:133257230	Graham	2021	non-hdl	no-ukbb-europeans	10	chr9:128706461:A:G	0.998174	27	-15.86402811	-0.063035691	-/-
ENG.9.109841624.134454074	ENG	9	109841624	134454074	chr9:133257230	Graham	2021	non-hdl	no-ukbb-europeans	10	chr9:133405872:C:T	0.998202	27	-15.04328723	-0.066475464	-/-
ENG.9.109841624.134454074	ENG	9	109841624	134454074	chr9:133257230	Graham	2021	non-hdl	no-ukbb-europeans	10	chr9:133166877:C:T	0.999771	27	-14.77027139	-0.067703564	-/-
ENG.9.109841624.134454074	ENG	9	109841624	134454074	chr9:133257230	Wuttke	2019	blood-urea-nitrogen	trans-ancestry	2	chr9:133270015:C:A	0.943138	89	-84.76262087	-0.011806025	-/-
ENG.9.109841624.134454074	ENG	9	109841624	134454074	chr9:133266456	Chen	2021	2h-glucose	european	4	chr9:133270015:C:A	0.961715	35	-5.176189551	-0.193261973	-/-
ENG.9.109841624.134454074	ENG	9	109841624	134454074	chr9:133266456	Harst	2018	CAD	Europeans-META	4	chr9:133270015:C:A	0.99293	46	-6.971233309	-0.143765925	-/-
ENG.9.109841624.134454074	ENG	9	109841624	134454074	chr9:133266456	Hartiala	2021	myocardial-infarction	meta-analysis	3	chr9:133269461:C:T	0.933418	47	-3.423469917	-0.292296706	-/-
ENG.9.109841624.134454074	ENG	9	109841624	134454074	chr9:133266456	Mahajan	2018	BMIunadjusted-T2D	TransEthnic	2	chr9:133273813:T:C	0.704213	7	-5.174147224	-0.193082716	-/-
ENG.9.109841624.134454074	ENG	9	109841624	134454074	chr9:133266456	Mahajan	2018	T2D	European	2	chr9:133273813:T:C	0.715433	30	-4.233287248	-0.236223297	-/-
ENG.9.109841624.134454074	ENG	9	109841624	134454074	chr9:133266456	Surendran	2020	dbp	multi-ancestry	7	chr9:133273813:T:C	0.725619	3	11.5159094	0.086917721	+/+
ENG.9.109841624.134454074	ENG	9	109841624	134454074	chr9:133266456	Surendran	2020	dbp	european	8	chr9:133273813:T:C	0.729094	3	10.79689322	0.092758363	+/+
ENG.9.109841624.134454074	ENG	9	109841624	134454074	chr9:133266456	Surendran	2020	dbp	multi-ancestry	7	chr9:133458632:G:A	0.814358	3	15.63490938	0.063959473	+/+
ENG.9.109841624.134454074	ENG	9	109841624	134454074	chr9:133266456	Surendran	2020	dbp	european	8	chr9:133458632:G:A	0.814505	3	13.86970951	0.072099564	+/+
ENG.9.109841624.134454074	ENG	9	109841624	134454074	chr9:133266456	Surendran	2020	sbp	european	6	chr9:116605966:G:A	0.851597	4	28.32031473	0.035312254	+/+
ENG.9.109841624.134454074	ENG	9	109841624	134454074	chr9:133266456	Surendran	2020	sbp	european	6	chr9:124414882:G:A	0.954105	4	26.72623872	0.037416748	+/+
F11.3.180713785.187748312	F11	3	180713785	187748312	chr3:186741438	Evangelou	2018	dbp	UKB-ICBP-Europeans	3	chr3:185630614:T:C	0.924097	116	-5.239076939	-0.190959256	-/-
FCGR2A.1.151821362.168458897	FCGR2A	1	151821362	168458897	chr1:161323706	Graham	2021	non-hdl	meta	7	chr1:151825217:T:C	0.770916	312	-37.0197082	-0.027011945	-/-
FCGR2A.1.151821362.168458897	FCGR2A	1	151821362	168458897	chr1:161323706	Graham	2021	non-hdl	meta	7	chr1:154287174:A:G	0.812432	312	-36.4148249	-0.027470522	-/-
FCGR2A.1.151821362.168458897	FCGR2A	1	151821362	168458897	chr1:161323706	Graham	2021	log-tg	no-ukbb-europeans	2	chr1:153786086:CTGGTACTACAGGCGTG:C	0.81545	289	-31.04724742	-0.032209773	-/-
FCGR2A.1.151821362.168458897	FCGR2A	1	151821362	168458897	chr1:161323706	Graham	2021	non-hdl	meta	7	chr1:151831737:A:G	0.875613	312	-35.50187347	-0.02817631	-/-
FCGR2A.1.151821362.168458897	FCGR2A	1	151821362	168458897	chr1:161323706	Graham	2021	log-tg	non-finnish-europeans	5	chr1:154400755:C:T	0.88948	287	-35.46050361	-0.028200603	-/-
FCGR2A.1.151821362.168458897	FCGR2A	1	151821362	168458897	chr1:161323706	Graham	2021	log-tg	non-finnish-europeans	5	chr1:154287174:A:G	0.907197	287	-35.14330321	-0.028455056	-/-
FCGR2A.1.151821362.168458897	FCGR2A	1	151821362	168458897	chr1:161323706	Graham	2021	log-tg	meta-without-ukbb	3	chr1:153781376:G:C	0.928037	326	-35.03102868	-0.028558063	-/-
FCGR2A.1.151821362.168458897	FCGR2A	1	151821362	168458897	chr1:161323706	Graham	2021	log-tg	non-finnish-europeans	5	chr1:156246108:A:G	0.942782	287	-34.34286656	-0.029118227	-/-
FCGR2A.1.151821362.168458897	FCGR2A	1	151821362	168458897	chr1:161323706	Graham	2021	tc	meta-without-ukbb	4	chr1:158606310:C:G	0.945082	329	-36.97924279	-0.027046226	-/-
FCGR2A.1.151821362.168458897	FCGR2A	1	151821362	168458897	chr1:161323706	Graham	2021	non-hdl	meta	7	chr1:155160360:G:A	0.959186	312	-33.76949325	-0.029620842	-/-
FCGR2A.1.151821362.168458897	FCGR2A	1	151821362	168458897	chr1:161323706	Graham	2021	non-hdl	meta	7	chr1:158613048:C:G	0.972014	312	-32.70475739	-0.030584346	-/-
FCGR2A.1.151821362.168458897	FCGR2A	1	151821362	168458897	chr1:161323706	Graham	2021	log-tg	all-europeans	5	chr1:154400755:C:T	0.984045	287	-33.36882355	-0.029968123	-/-
FCGR2A.1.151821362.168458897	FCGR2A	1	151821362	168458897	chr1:161323706	Graham	2021	log-tg	all-europeans	5	chr1:154287174:A:G	0.98729	287	-33.06623829	-0.030242348	-/-
FCGR2A.1.151821362.168458897	FCGR2A	1	151821362	168458897	chr1:161323706	Graham	2021	log-tg	non-finnish-europeans	5	chr1:154021734:G:A	0.987998	287	-32.17678776	-0.031078331	-/-
FCGR2A.1.151821362.168458897	FCGR2A	1	151821362	168458897	chr1:161323706	Graham	2021	log-tg	meta	8	chr1:161538973:C:T	0.991427	316	-36.03239379	-0.027762003	-/-
FCGR2A.1.151821362.168458897	FCGR2A	1	151821362	168458897	chr1:161323706	Graham	2021	log-tg	all-europeans	5	chr1:156246108:A:G	0.99312	287	-32.3133296	-0.030946995	-/-
FCGR2A.1.151821362.168458897	FCGR2A	1	151821362	168458897	chr1:161323706	Graham	2021	log-tg	all-europeans	5	chr1:154021734:G:A	0.998798	287	-30.39612745	-0.032898931	-/-
FCGR2A.1.151821362.168458897	FCGR2A	1	151821362	168458897	chr1:161494086	Graham	2021	tc	meta-without-ukbb	4	chr1:161620559:T:C	0.74525	776	-70.15815077	-0.014253525	-/-
FCGR2A.1.151821362.168458897	FCGR2A	1	151821362	168458897	chr1:161507238	Graham	2021	ldl	non-finnish-europeans	8	chr1:158506104:C:T	0.729145	223	-34.94391624	-0.028632404	-/-
FCGR2A.1.151821362.168458897	FCGR2A	1	151821362	168458897	chr1:161507238	Graham	2021	ldl	all-europeans	8	chr1:158506104:C:T	0.730591	224	-35.73906848	-0.027989643	-/-
FCGR2A.1.151821362.168458897	FCGR2A	1	151821362	168458897	chr1:161507238	Graham	2021	non-hdl	meta	7	chr1:151825217:T:C	0.757064	302	-40.07152144	-0.024963983	-/-
FCGR2A.1.151821362.168458897	FCGR2A	1	151821362	168458897	chr1:161507238	Graham	2021	non-hdl	non-finnish-europeans	4	chr1:151831737:A:G	0.76183	213	-36.05952701	-0.027741793	-/-
FCGR2A.1.151821362.168458897	FCGR2A	1	151821362	168458897	chr1:161507238	Graham	2021	log-tg	no-ukbb-europeans	2	chr1:153786086:CTGGTACTACAGGCGTG:C	0.793192	289	-33.55751932	-0.029799922	-/-
FCGR2A.1.151821362.168458897	FCGR2A	1	151821362	168458897	chr1:161507238	Graham	2021	non-hdl	meta	7	chr1:154287174:A:G	0.800685	302	-39.40027185	-0.025389057	-/-
FCGR2A.1.151821362.168458897	FCGR2A	1	151821362	168458897	chr1:161507238	Graham	2021	non-hdl	non-finnish-europeans	4	chr1:154287174:A:G	0.834291	213	-35.26197562	-0.028366633	-/-
FCGR2A.1.151821362.168458897	FCGR2A	1	151821362	168458897	chr1:161507238	Graham	2021	non-hdl	meta	7	chr1:151831737:A:G	0.867202	302	-38.41362901	-0.026040259	-/-
FCGR2A.1.151821362.168458897	FCGR2A	1	151821362	168458897	chr1:161507238	Graham	2021	log-tg	non-finnish-europeans	5	chr1:154400755:C:T	0.873361	223	-38.326178	-0.026092103	-/-
FCGR2A.1.151821362.168458897	FCGR2A	1	151821362	168458897	chr1:161507238	Graham	2021	log-tg	non-finnish-europeans	5	chr1:154287174:A:G	0.893304	223	-37.98400476	-0.026327081	-/-
FCGR2A.1.151821362.168458897	FCGR2A	1	151821362	168458897	chr1:161507238	Graham	2021	ldl	non-finnish-europeans	8	chr1:155107001:T:C	0.915761	223	-31.1352922	-0.032118921	-/-
FCGR2A.1.151821362.168458897	FCGR2A	1	151821362	168458897	chr1:161507238	Graham	2021	ldl	all-europeans	8	chr1:155107001:T:C	0.917658	224	-31.61614322	-0.031629827	-/-
FCGR2A.1.151821362.168458897	FCGR2A	1	151821362	168458897	chr1:161507238	Graham	2021	log-tg	non-finnish-europeans	5	chr1:156246108:A:G	0.933774	223	-37.11858959	-0.026940851	-/-
FCGR2A.1.151821362.168458897	FCGR2A	1	151821362	168458897	chr1:161507238	Graham	2021	tc	meta-without-ukbb	4	chr1:158606310:C:G	0.935627	337	-39.98830537	-0.025014948	-/-
FCGR2A.1.151821362.168458897	FCGR2A	1	151821362	168458897	chr1:161507238	Graham	2021	log-tg	meta-without-ukbb	3	chr1:153781376:G:C	0.937286	331	-37.73008599	-0.026510699	-/-
FCGR2A.1.151821362.168458897	FCGR2A	1	151821362	168458897	chr1:161507238	Graham	2021	non-hdl	non-finnish-europeans	4	chr1:158617176:T:A	0.948343	213	-33.24384555	-0.030085514	-/-
FCGR2A.1.151821362.168458897	FCGR2A	1	151821362	168458897	chr1:161507238	Graham	2021	non-hdl	meta	7	chr1:155160360:G:A	0.955901	302	-36.53908844	-0.027375159	-/-
FCGR2A.1.151821362.168458897	FCGR2A	1	151821362	168458897	chr1:161507238	Graham	2021	non-hdl	meta	7	chr1:158613048:C:G	0.969865	302	-35.38336508	-0.028268417	-/-
FCGR2A.1.151821362.168458897	FCGR2A	1	151821362	168458897	chr1:161507238	Graham	2021	log-tg	all-europeans	5	chr1:154400755:C:T	0.981289	222	-36.06571537	-0.027727277	-/-
FCGR2A.1.151821362.168458897	FCGR2A	1	151821362	168458897	chr1:161507238	Graham	2021	log-tg	all-europeans	5	chr1:154287174:A:G	0.98505	222	-35.73904871	-0.027980662	-/-
FCGR2A.1.151821362.168458897	FCGR2A	1	151821362	168458897	chr1:161507238	Graham	2021	log-tg	non-finnish-europeans	5	chr1:154021734:G:A	0.985891	223	-34.77812349	-0.028753744	-/-
FCGR2A.1.151821362.168458897	FCGR2A	1	151821362	168458897	chr1:161507238	Graham	2021	log-tg	meta	8	chr1:161538973:C:T	0.991251	324	-38.85543112	-0.025742486	-/-
FCGR2A.1.151821362.168458897	FCGR2A	1	151821362	168458897	chr1:161507238	Graham	2021	log-tg	all-europeans	5	chr1:156246108:A:G	0.991823	222	-34.9251967	-0.028632694	-/-
FCGR2A.1.151821362.168458897	FCGR2A	1	151821362	168458897	chr1:161507238	Graham	2021	log-tg	all-europeans	5	chr1:154021734:G:A	0.998436	222	-32.85346537	-0.030438195	-/-
FCGR2A.1.151821362.168458897	FCGR2A	1	151821362	168458897	chr1:161994126	Graham	2021	non-hdl	meta	7	chr1:151825217:T:C	0.760793	260	-34.63842978	-0.028881303	-/-
FCGR2A.1.151821362.168458897	FCGR2A	1	151821362	168458897	chr1:161994126	Graham	2021	log-tg	no-ukbb-europeans	2	chr1:153786086:CTGGTACTACAGGCGTG:C	0.800559	233	-29.08751232	-0.034380218	-/-
FCGR2A.1.151821362.168458897	FCGR2A	1	151821362	168458897	chr1:161994126	Graham	2021	non-hdl	meta	7	chr1:154287174:A:G	0.803648	260	-34.06138651	-0.029370447	-/-
FCGR2A.1.151821362.168458897	FCGR2A	1	151821362	168458897	chr1:161994126	Graham	2021	non-hdl	meta	7	chr1:151831737:A:G	0.86952	260	-33.20542193	-0.030126404	-/-
FCGR2A.1.151821362.168458897	FCGR2A	1	151821362	168458897	chr1:161994126	Graham	2021	log-tg	non-finnish-europeans	5	chr1:154400755:C:T	0.879532	237	-33.21976081	-0.030102989	-/-
FCGR2A.1.151821362.168458897	FCGR2A	1	151821362	168458897	chr1:161994126	Graham	2021	log-tg	non-finnish-europeans	5	chr1:154287174:A:G	0.898653	237	-32.92298016	-0.030374259	-/-
FCGR2A.1.151821362.168458897	FCGR2A	1	151821362	168458897	chr1:161994126	Graham	2021	log-tg	meta-without-ukbb	3	chr1:153781376:G:C	0.935218	262	-32.73021859	-0.030563862	-/-
FCGR2A.1.151821362.168458897	FCGR2A	1	151821362	168458897	chr1:161994126	Graham	2021	log-tg	non-finnish-europeans	5	chr1:156246108:A:G	0.937245	237	-32.17314295	-0.031082182	-/-
FCGR2A.1.151821362.168458897	FCGR2A	1	151821362	168458897	chr1:161994126	Graham	2021	tc	meta-without-ukbb	4	chr1:158606310:C:G	0.940537	259	-34.60800888	-0.02890176	-/-
FCGR2A.1.151821362.168458897	FCGR2A	1	151821362	168458897	chr1:161994126	Graham	2021	non-hdl	meta	7	chr1:155160360:G:A	0.956823	260	-31.58294485	-0.031672815	-/-
FCGR2A.1.151821362.168458897	FCGR2A	1	151821362	168458897	chr1:161994126	Graham	2021	non-hdl	meta	7	chr1:158613048:C:G	0.970472	260	-30.58725417	-0.032702661	-/-
FCGR2A.1.151821362.168458897	FCGR2A	1	151821362	168458897	chr1:161994126	Graham	2021	log-tg	all-europeans	5	chr1:154400755:C:T	0.982348	235	-31.26017554	-0.031989745	-/-
FCGR2A.1.151821362.168458897	FCGR2A	1	151821362	168458897	chr1:161994126	Graham	2021	log-tg	all-europeans	5	chr1:154287174:A:G	0.985916	235	-30.9769256	-0.032282202	-/-
FCGR2A.1.151821362.168458897	FCGR2A	1	151821362	168458897	chr1:161994126	Graham	2021	log-tg	non-finnish-europeans	5	chr1:154021734:G:A	0.98667	237	-30.14381292	-0.033174332	-/-
FCGR2A.1.151821362.168458897	FCGR2A	1	151821362	168458897	chr1:161994126	Graham	2021	log-tg	meta	8	chr1:161538973:C:T	0.99123	258	-33.65085362	-0.029726502	-/-
FCGR2A.1.151821362.168458897	FCGR2A	1	151821362	168458897	chr1:161994126	Graham	2021	log-tg	all-europeans	5	chr1:156246108:A:G	0.992323	235	-30.27157448	-0.033034415	-/-
FCGR2A.1.151821362.168458897	FCGR2A	1	151821362	168458897	chr1:161994126	Graham	2021	log-tg	all-europeans	5	chr1:154021734:G:A	0.99857	235	-28.47565589	-0.035117721	-/-
FCGR3B.1.152010984.166414501	FCGR3B	1	152010984	166414501	chr1:161642439	Graham	2021	hdl	meta	7	chr1:161604496:A:G	0.713802	628	-77.95806406	-0.012827409	-/-
FCGR3B.1.152010984.166414501	FCGR3B	1	152010984	166414501	chr1:161642439	Graham	2021	hdl	non-finnish-europeans	5	chr1:154595610:C:A	0.855999	473	-62.15018966	-0.016090055	-/-
FCGR3B.11.125265960.127265960	FCGR3B	11	125265960	127265960	chr11:126263287	Graham	2021	non-hdl	all-europeans	6	chr11:126315509:G:A	0.734228	23	-21.85821415	-0.045773622	-/-
FCGR3B.11.125265960.127265960	FCGR3B	11	125265960	127265960	chr11:126263287	Graham	2021	tc	non-finnish-europeans	6	chr11:126318510:G:A	0.791589	23	-22.52374751	-0.044562402	-/-
FCGR3B.11.125265960.127265960	FCGR3B	11	125265960	127265960	chr11:126263287	Graham	2021	ldl	meta	10	chr11:126315509:G:A	0.834319	26	-23.16252143	-0.043254373	-/-
FCGR3B.11.125265960.127265960	FCGR3B	11	125265960	127265960	chr11:126263287	Graham	2021	non-hdl	meta	8	chr11:126374278:G:C	0.858513	27	-23.57534805	-0.042479031	-/-
FCGR3B.11.125265960.127265960	FCGR3B	11	125265960	127265960	chr11:126263287	Graham	2021	non-hdl	meta	8	chr11:126355981:G:C	0.869027	27	-22.46828655	-0.044669939	-/-
FCGR3B.11.125265960.127265960	FCGR3B	11	125265960	127265960	chr11:126263287	Graham	2021	tc	no-ukbb-europeans	4	chr11:126318510:G:A	0.87678	22	-22.24767383	-0.045082325	-/-
FCGR3B.11.125265960.127265960	FCGR3B	11	125265960	127265960	chr11:126263287	Graham	2021	non-hdl	non-finnish-europeans	6	chr11:126318510:G:A	0.890251	22	-20.13326626	-0.049686549	-/-
FCGR3B.11.125265960.127265960	FCGR3B	11	125265960	127265960	chr11:126263287	Graham	2021	ldl	all-europeans	9	chr11:126416693:C:A	0.921526	24	-24.02578699	-0.041755902	-/-
FCGR3B.11.125265960.127265960	FCGR3B	11	125265960	127265960	chr11:126263287	Graham	2021	ldl	meta	10	chr11:126355981:G:C	0.94303	26	-25.53441764	-0.039388587	-/-
FCGR3B.11.125265960.127265960	FCGR3B	11	125265960	127265960	chr11:126263287	Graham	2021	ldl	non-finnish-europeans	9	chr11:126338864:C:T	0.955438	23	-23.05679047	-0.043404339	-/-
FCGR3B.11.125265960.127265960	FCGR3B	11	125265960	127265960	chr11:126263287	Graham	2021	tc	all-europeans	7	chr11:126318510:G:A	0.955555	23	-24.09318616	-0.041630411	-/-
FCGR3B.11.125265960.127265960	FCGR3B	11	125265960	127265960	chr11:126263287	Graham	2021	ldl	meta	10	chr11:126374278:G:C	0.956295	26	-25.92273413	-0.038652331	-/-
FCGR3B.11.125265960.127265960	FCGR3B	11	125265960	127265960	chr11:126263287	Graham	2021	ldl	all-europeans	9	chr11:126374278:G:C	0.970221	24	-21.96067464	-0.045627965	-/-
FCGR3B.11.125265960.127265960	FCGR3B	11	125265960	127265960	chr11:126263287	Graham	2021	ldl	all-europeans	9	chr11:126355981:G:C	0.970239	24	-18.92843804	-0.052995813	-/-
FCGR3B.11.125265960.127265960	FCGR3B	11	125265960	127265960	chr11:126263287	Graham	2021	ldl	all-europeans	9	chr11:126259208:A:G	0.97252	24	-19.17752832	-0.052304826	-/-
FCGR3B.19.42633546.44633546	FCGR3B	19	42633546	44633546	chr19:43648948	Graham	2021	hdl	meta-without-ukbb	5	chr19:43517621:G:A	0.96965	8	18.39336679	0.054496361	+/+
FCGR3B.19.42633546.44633546	FCGR3B	19	42633546	44633546	chr19:43648948	Graham	2021	hdl	no-ukbb-europeans	6	chr19:43501724:C:CCAAA	0.987118	3	17.0993661	0.058538574	+/+
FCGR3B.19.42633546.44633546	FCGR3B	19	42633546	44633546	chr19:43648948	Graham	2021	hdl	non-finnish-europeans	5	chr19:43507416:T:C	0.993365	3	18.46240197	0.05421156	+/+
FCGR3B.19.42633546.44633546	FCGR3B	19	42633546	44633546	chr19:43648948	Graham	2021	hdl	meta	5	chr19:43517621:G:A	0.994851	6	18.66608396	0.053594106	+/+
FCGR3B.19.42633546.44633546	FCGR3B	19	42633546	44633546	chr19:43648948	Graham	2021	hdl	all-europeans	6	chr19:43455962:C:A	0.996638	3	16.72551604	0.059832194	+/+
FETUB.15.42695713.44695713	FETUB	15	42695713	44695713	chr15:43464986	Evangelou	2018	dbp	UKB-ICBP-Europeans	2	chr15:43798656:C:T	0.815626	4	-1.642074604	-0.609055177	-/-
FETUB.15.42695713.44695713	FETUB	15	42695713	44695713	chr15:43464986	Graham	2021	hdl	no-ukbb-europeans	10	chr15:43977401:A:G	0.919131	7	7.8586563	0.12724824	+/+
FETUB.15.42695713.44695713	FETUB	15	42695713	44695713	chr15:43464986	Graham	2021	non-hdl	meta	3	chr15:43331199:G:T	0.995598	10	-7.100399744	-0.140837183	-/-
FETUB.15.42695713.44695713	FETUB	15	42695713	44695713	chr15:43464986	Graham	2021	hdl	no-ukbb-europeans	10	chr15:43760050:A:G	0.995753	7	10.96306242	0.091215466	+/+
FETUB.15.42695713.44695713	FETUB	15	42695713	44695713	chr15:43464986	Graham	2021	non-hdl	non-finnish-europeans	2	chr15:43411079:A:AT	0.99612	9	-7.215485436	-0.138590814	-/-
FETUB.15.42695713.44695713	FETUB	15	42695713	44695713	chr15:43464986	Graham	2021	hdl	no-ukbb-europeans	10	chr15:43331199:G:T	0.997151	6	4.088658738	0.244578984	+/+
GAS6.13.111190750.114801219	GAS6	13	111190750	114801219	chr13:113846042	Graham	2021	log-tg	all-europeans	7	chr13:113841051:C:T	0.840973	93	-26.8681328	-0.037223211	-/-
GAS6.13.111190750.114801219	GAS6	13	111190750	114801219	chr13:113846042	Graham	2021	non-hdl	no-ukbb-europeans	4	chr13:113843576:G:T	0.907688	98	-14.32180016	-0.069824184	-/-
GAS6.13.111190750.114801219	GAS6	13	111190750	114801219	chr13:113846042	Graham	2021	ldl	meta-without-ukbb	5	chr13:113841051:C:T	0.931864	112	-27.09741263	-0.036904748	-/-
GAS6.13.111190750.114801219	GAS6	13	111190750	114801219	chr13:113846042	Graham	2021	ldl	non-finnish-europeans	4	chr13:113841051:C:T	0.94111	91	-30.68132385	-0.032593316	-/-
GAS6.13.111190750.114801219	GAS6	13	111190750	114801219	chr13:113846042	Graham	2021	non-hdl	non-finnish-europeans	4	chr13:113841051:C:T	0.956014	91	-22.57637482	-0.044294994	-/-
GAS6.13.111190750.114801219	GAS6	13	111190750	114801219	chr13:113846042	Graham	2021	ldl	no-ukbb-europeans	4	chr13:113772064:C:T	0.957269	97	-36.62758831	-0.027308688	-/-
GAS6.13.111190750.114801219	GAS6	13	111190750	114801219	chr13:113846042	Graham	2021	ldl	all-europeans	5	chr13:113841051:C:T	0.985809	88	-33.14672136	-0.030168978	-/-
GAS6.13.111190750.114801219	GAS6	13	111190750	114801219	chr13:113846042	Graham	2021	ldl	no-ukbb-europeans	4	chr13:113843576:G:T	0.987762	98	-27.57008533	-0.036273167	-/-
GAS6.13.111190750.114801219	GAS6	13	111190750	114801219	chr13:113846042	Graham	2021	tc	meta-without-ukbb	6	chr13:113846042:C:T	0.987762	115	-42.30624359	-0.023652039	-/-
GAS6.13.111190750.114801219	GAS6	13	111190750	114801219	chr13:113846042	Graham	2021	non-hdl	all-europeans	5	chr13:113841051:C:T	0.991936	90	-26.98048818	-0.037063913	-/-
GAS6.13.111190750.114801219	GAS6	13	111190750	114801219	chr13:113846042	Graham	2021	ldl	meta	5	chr13:113842063:T:C	0.998716	104	-41.32001393	-0.024202323	-/-
GAS6.13.111190750.114801219	GAS6	13	111190750	114801219	chr13:113846042	Graham	2021	tc	non-finnish-europeans	6	chr13:113841051:C:T	0.998927	92	-24.88426303	-0.040186044	-/-
GAS6.13.111190750.114801219	GAS6	13	111190750	114801219	chr13:113846042	Graham	2021	non-hdl	no-ukbb-europeans	4	chr13:113882481:A:G	0.998998	97	-24.47527118	-0.040860753	-/-
GAS6.13.111190750.114801219	GAS6	13	111190750	114801219	chr13:113846042	Graham	2021	log-tg	meta-without-ukbb	7	chr13:113846042:C:T	0.999195	108	-28.61266501	-0.034950168	-/-
GAS6.13.111190750.114801219	GAS6	13	111190750	114801219	chr13:113846042	Graham	2021	log-tg	meta	7	chr13:113846042:C:T	0.999239	106	-29.21909708	-0.034224517	-/-
GAS6.13.111190750.114801219	GAS6	13	111190750	114801219	chr13:113846042	Graham	2021	non-hdl	meta	6	chr13:113846042:C:T	0.999304	102	-22.22775746	-0.044988799	-/-
GAS6.13.111190750.114801219	GAS6	13	111190750	114801219	chr13:113846042	Graham	2021	log-tg	no-ukbb-europeans	7	chr13:113846042:C:T	0.999316	95	-21.75015779	-0.045976822	-/-
GAS6.13.111190750.114801219	GAS6	13	111190750	114801219	chr13:113846042	Graham	2021	tc	no-ukbb-europeans	5	chr13:113846042:C:T	0.999318	99	-23.54011051	-0.042480839	-/-
GAS6.13.111190750.114801219	GAS6	13	111190750	114801219	chr13:113846042	Graham	2021	tc	meta	6	chr13:113846042:C:T	0.999321	110	-26.3596548	-0.03793682	-/-
GAS6.13.111190750.114801219	GAS6	13	111190750	114801219	chr13:113846042	Graham	2021	tc	all-europeans	7	chr13:113841051:C:T	0.999609	92	-28.81631891	-0.034702559	-/-
GAS6.13.111190750.114801219	GAS6	13	111190750	114801219	chr13:113846042	Graham	2021	ldl	all-europeans	5	chr13:113846042:C:T	0.999729	85	-34.17767267	-0.02925984	-/-
GAS6.13.111190750.114801219	GAS6	13	111190750	114801219	chr13:113846042	Graham	2021	non-hdl	all-europeans	5	chr13:113846042:C:T	0.999759	87	-22.49578475	-0.044453174	-/-
GAS6.13.111190750.114801219	GAS6	13	111190750	114801219	chr13:113846042	Graham	2021	ldl	non-finnish-europeans	4	chr13:113846042:C:T	0.999782	88	-27.05974598	-0.036955501	-/-
GAS6.13.111190750.114801219	GAS6	13	111190750	114801219	chr13:113846042	Graham	2021	non-hdl	non-finnish-europeans	4	chr13:113846042:C:T	0.9998	88	-20.63040524	-0.048472268	-/-
GAS6.13.111190750.114801219	GAS6	13	111190750	114801219	chr13:113846042	Graham	2021	tc	all-europeans	7	chr13:113846042:C:T	0.9998	89	-22.92720891	-0.043616379	-/-
GAS6.13.111190750.114801219	GAS6	13	111190750	114801219	chr13:113846042	Graham	2021	log-tg	non-finnish-europeans	7	chr13:113846042:C:T	0.999808	88	-20.69959142	-0.04831015	-/-
GAS6.13.111190750.114801219	GAS6	13	111190750	114801219	chr13:113846042	Graham	2021	tc	non-finnish-europeans	6	chr13:113846042:C:T	0.999808	89	-21.18273445	-0.047208269	-/-
GAS6.13.111190750.114801219	GAS6	13	111190750	114801219	chr13:113846042	Graham	2021	log-tg	all-europeans	7	chr13:113846042:C:T	0.999808	90	-21.09134185	-0.047412837	-/-
GAS6.19.40272190.42272190	GAS6	19	40272190	42272190	chr19:41233275	Evangelou	2018	dbp	UKB-ICBP-Europeans	5	chr19:41228585:G:C	0.8803	64	-2.656834448	-0.377611271	-/-
GAS6.19.40272190.42272190	GAS6	19	40272190	42272190	chr19:41233275	Graham	2021	log-tg	meta	3	chr19:41246826:A:T	0.923538	87	29.14661292	0.034309505	+/+
GAS6.19.40272190.42272190	GAS6	19	40272190	42272190	chr19:41233275	Graham	2021	hdl	meta-without-ukbb	3	chr19:41246826:A:T	0.933299	87	-30.75747799	-0.032512421	-/-
GAS6.19.40272190.42272190	GAS6	19	40272190	42272190	chr19:41233275	Graham	2021	log-tg	no-ukbb-europeans	3	chr19:41246826:A:T	0.978496	82	25.99187747	0.038494418	+/+
GAS6.19.40272190.42272190	GAS6	19	40272190	42272190	chr19:41233275	Graham	2021	log-tg	all-europeans	3	chr19:41246826:A:T	0.989275	85	25.88093965	0.038648301	+/+
GAS6.19.40272190.42272190	GAS6	19	40272190	42272190	chr19:41233275	Graham	2021	log-tg	non-finnish-europeans	3	chr19:41246826:A:T	0.990398	84	25.3954295	0.039381271	+/+
GAS6.19.40272190.42272190	GAS6	19	40272190	42272190	chr19:41233275	Graham	2021	log-tg	meta-without-ukbb	4	chr19:41246826:A:T	0.999109	88	26.84883117	0.037245589	+/+
GNLY.2.84000838.99901418	GNLY	2	84000838	99901418	chr2:85561353	Evangelou	2018	pp	UKB-ICBP-Europeans	6	chr2:86037507:T:C	0.791762	22	-1.129841218	-0.931917205	-/-
GNLY.2.84000838.99901418	GNLY	2	84000838	99901418	chr2:85561353	Evangelou	2018	sbp	UKB-ICBP-Europeans	3	chr2:85701433:A:G	0.926067	22	-0.848778574	-1.177458819	-/-
GNLY.2.84000838.99901418	GNLY	2	84000838	99901418	chr2:85561353	Evangelou	2018	dbp	UKB-ICBP-Europeans	6	chr2:98080503:C:T	0.954298	22	1.057331754	0.945776777	+/+
GNLY.2.84000838.99901418	GNLY	2	84000838	99901418	chr2:85561353	Evangelou	2018	dbp	UKB-ICBP-Europeans	6	chr2:85700538:T:C	0.966286	22	-0.928294945	-1.077347945	-/-
GNLY.2.84000838.99901418	GNLY	2	84000838	99901418	chr2:85561353	Harst	2018	CAD	Europeans-META	2	chr2:85582866:T:C	0.911583	25	-4.293157077	-0.233207676	-/-
GNLY.2.84000838.99901418	GNLY	2	84000838	99901418	chr2:85708059	Surendran	2020	dbp	multi-ancestry	2	chr2:96129869:G:T	0.879806	6	-43.48777663	-0.022994967	-/-
GNLY.2.84000838.99901418	GNLY	2	84000838	99901418	chr2:85708059	Surendran	2020	dbp	european	2	chr2:96129869:G:T	0.969864	5	-39.7168411	-0.025178236	-/-
GNLY.2.84000838.99901418	GNLY	2	84000838	99901418	chr2:98901418	Evangelou	2018	dbp	UKB-ICBP-Europeans	6	chr2:85700538:T:C	0.805491	22	-0.83391596	-1.199170075	-/-
GNLY.2.84000838.99901418	GNLY	2	84000838	99901418	chr2:98901418	Evangelou	2018	dbp	UKB-ICBP-Europeans	6	chr2:98080503:C:T	0.974399	22	1.090396323	0.917097611	+/+
ICAM1.19.9544050.11544050	ICAM1	19	9544050	11544050	chr19:9965850	Evangelou	2018	dbp	UKB-ICBP-Europeans	4	chr19:11416089:G:T	0.734285	49	-2.187396413	-0.458876967	-/-
ICAM1.9.132366077.134366077	ICAM1	9	132366077	134366077	chr9:133279427	Chen	2021	glycated_hemoglobin	european	5	chr9:133754151:A:G	0.705731	34	-35.53283879	-0.028151531	-/-
ICAM1.9.132366077.134366077	ICAM1	9	132366077	134366077	chr9:133279427	Chen	2021	fasting-glucose	european	3	chr9:133251007:T:C	0.97815	34	-23.43529894	-0.042720196	-/-
ICAM1.9.132366077.134366077	ICAM1	9	132366077	134366077	chr9:133279427	Chen	2021	fasting-glucose	european	3	chr9:133638946:A:G	0.981779	34	-23.06805761	-0.043402432	-/-
ICAM1.9.132366077.134366077	ICAM1	9	132366077	134366077	chr9:133279427	Graham	2021	non-hdl	meta-without-ukbb	7	chr9:133270004:A:C	0.786399	48	-22.28568913	-0.045051875	-/-
ICAM1.9.132366077.134366077	ICAM1	9	132366077	134366077	chr9:133279427	Graham	2021	hdl	all-europeans	3	chr9:133341861:T:G	0.829387	33	-31.21008394	-0.03205825	-/-
ICAM1.9.132366077.134366077	ICAM1	9	132366077	134366077	chr9:133279427	Graham	2021	hdl	non-finnish-europeans	4	chr9:132904143:C:T	0.926975	29	-28.07371938	-0.035620671	-/-
ICAM1.9.132366077.134366077	ICAM1	9	132366077	134366077	chr9:133279427	Graham	2021	hdl	meta-without-ukbb	4	chr9:133268030:A:G	0.973212	48	-18.26145747	-0.054794107	-/-
ICAM1.9.132366077.134366077	ICAM1	9	132366077	134366077	chr9:133279427	Graham	2021	hdl	meta	4	chr9:133268030:A:G	0.97361	47	-17.8684745	-0.055985952	-/-
ICAM1.9.132366077.134366077	ICAM1	9	132366077	134366077	chr9:133279427	Graham	2021	hdl	non-finnish-europeans	4	chr9:134010899:A:G	0.981869	29	-26.44043829	-0.037820956	-/-
ICAM1.9.132366077.134366077	ICAM1	9	132366077	134366077	chr9:133279427	Graham	2021	non-hdl	meta-without-ukbb	7	chr9:133279871:C:T	0.999134	49	-5.267229751	-0.189854035	-/-
ICAM1.9.132366077.134366077	ICAM1	9	132366077	134366077	chr9:133279427	Graham	2021	non-hdl	meta-without-ukbb	7	chr9:133279786:A:G	0.999198	48	-8.696146563	-0.114993473	-/-
ICAM1.9.132366077.134366077	ICAM1	9	132366077	134366077	chr9:133279427	Hartiala	2021	myocardial-infarction	meta-analysis	2	chr9:133269461:C:T	0.996764	30	-2.986268296	-0.334866094	-/-
ICAM1.9.132366077.134366077	ICAM1	9	132366077	134366077	chr9:133279427	Mahajan	2018	T2D	European-noUKBB	2	chr9:133273813:T:C	0.998659	31	-3.784909043	-0.264207373	-/-
ICAM1.9.132366077.134366077	ICAM1	9	132366077	134366077	chr9:133279427	Mahajan	2022	T2D	Europeans	2	chr9:133273813:T:C	0.998694	32	-4.241014799	-0.235792622	-/-
ICAM1.9.132366077.134366077	ICAM1	9	132366077	134366077	chr9:133279427	Mahajan	2018	BMIunadjusted-T2D	TransEthnic	2	chr9:133273813:T:C	0.999872	6	-5.335105933	-0.187437687	-/-
ICAM1.9.132366077.134366077	ICAM1	9	132366077	134366077	chr9:133279427	Mahajan	2018	T2D	European	2	chr9:133273813:T:C	0.999934	27	-4.360869566	-0.229312064	-/-
ICAM1.9.132366077.134366077	ICAM1	9	132366077	134366077	chr9:133279427	Surendran	2020	dbp	multi-ancestry	4	chr9:133458632:G:A	0.836561	3	12.81567272	0.078029473	+/+
ICAM1.9.132366077.134366077	ICAM1	9	132366077	134366077	chr9:133279427	Surendran	2020	dbp	european	5	chr9:133458632:G:A	0.836605	3	11.78316528	0.084866842	+/+
ICAM1.9.132366077.134366077	ICAM1	9	132366077	134366077	chr9:133279427	Surendran	2020	dbp	european	5	chr9:133273813:T:C	0.999959	3	11.01133043	0.090815548	+/+
ICAM1.9.132366077.134366077	ICAM1	9	132366077	134366077	chr9:133279427	Surendran	2020	dbp	multi-ancestry	4	chr9:133273813:T:C	0.999959	3	11.97426183	0.083512455	+/+
ICAM3.19.8614109.15499484	ICAM3	19	8614109	15499484	chr19:10312563	Evangelou	2018	dbp	UKB-ICBP-Europeans	8	chr19:11416089:G:T	0.933034	22	2.536703845	0.394579583	+/+
ICAM3.8.23306227.25306227	ICAM3	8	23306227	25306227	chr8:24275513	Pulit	2018	whradjbmi	combined	3	chr8:23940192:G:A	0.760199	69	21.50030476	0.046722774	+/+
IGFBP3.7.45009368.47697968	IGFBP3	7	45009368	47697968	chr7:46713893	Wuttke	2019	egfr	trans-ancestry	2	chr7:46714086:G:C	0.990367	62	-56.99935484	-0.017544058	-/-
IGFBP3.7.45009368.47697968	IGFBP3	7	45009368	47697968	chr7:46713893	Wuttke	2019	egfr	european-americans	2	chr7:46714086:G:C	0.990367	63	-53.62610015	-0.018647636	-/-
IGFBP3.7.45009368.47697968	IGFBP3	7	45009368	47697968	chr7:46713893	Wuttke	2019	blood-urea-nitrogen	trans-ancestry	2	chr7:46713893:A:C	0.999748	33	38.2726541	0.026128317	+/+
IGFBP6.4.154950479.156950479	IGFBP6	4	154950479	156950479	chr4:155950479	Evangelou	2018	dbp	UKB-ICBP-Europeans	7	chr4:155953681:A:G	0.845235	16	2.191613875	0.45759197	+/+
IGFBP6.4.154950479.156950479	IGFBP6	4	154950479	156950479	chr4:155950479	Evangelou	2018	pp	UKB-ICBP-Europeans	5	chr4:155987185:A:C	0.865494	16	1.873635403	0.533782517	+/+
IGFBP6.4.154950479.156950479	IGFBP6	4	154950479	156950479	chr4:155950479	Evangelou	2018	sbp	UKB-ICBP-Europeans	6	chr4:156015855:C:G	0.931451	16	1.22670498	0.816992954	+/+
IL7R.5.32603266.37657497	IL7R	5	32603266	37657497	chr5:35878993	Graham	2021	tc	meta	2	chr5:35857602:G:A	0.99929	551	-99.16216217	-0.010084492	-/-
IL7R.9.132350304.134350304	IL7R	9	132350304	134350304	chr9:133274414	Chen	2021	glycated_hemoglobin	european	5	chr9:132407452:T:G	0.712521	108	-55.37312054	-0.018059824	-/-
IL7R.9.132350304.134350304	IL7R	9	132350304	134350304	chr9:133274414	Chen	2021	glycated_hemoglobin	european	5	chr9:133754151:A:G	0.727149	108	-55.1666222	-0.018127468	-/-
IL7R.9.132350304.134350304	IL7R	9	132350304	134350304	chr9:133274414	Chen	2021	fasting-glucose	european	3	chr9:133251007:T:C	0.979114	107	-36.72889324	-0.027227646	-/-
IL7R.9.132350304.134350304	IL7R	9	132350304	134350304	chr9:133274414	Chen	2021	fasting-glucose	european	3	chr9:133638946:A:G	0.982348	107	-36.19188986	-0.027631576	-/-
IL7R.9.132350304.134350304	IL7R	9	132350304	134350304	chr9:133274414	Graham	2021	hdl	meta-without-ukbb	3	chr9:133268030:A:G	0.783431	202	-32.06842942	-0.031207271	-/-
IL7R.9.132350304.134350304	IL7R	9	132350304	134350304	chr9:133274414	Graham	2021	hdl	meta	4	chr9:134330014:C:T	0.798014	173	-50.6196309	-0.019775541	-/-
IL7R.9.132350304.134350304	IL7R	9	132350304	134350304	chr9:133274414	Graham	2021	hdl	all-europeans	3	chr9:133341861:T:G	0.819049	138	-48.25525901	-0.020726374	-/-
IL7R.9.132350304.134350304	IL7R	9	132350304	134350304	chr9:133274414	Graham	2021	hdl	meta	4	chr9:134010899:A:G	0.892687	173	-51.16068362	-0.019549531	-/-
IL7R.9.132350304.134350304	IL7R	9	132350304	134350304	chr9:133274414	Graham	2021	hdl	non-finnish-europeans	4	chr9:132904143:C:T	0.91925	134	-43.76498668	-0.02284963	-/-
IL7R.9.132350304.134350304	IL7R	9	132350304	134350304	chr9:133274414	Graham	2021	hdl	non-finnish-europeans	4	chr9:134010899:A:G	0.979669	134	-41.21576634	-0.024262621	-/-
IL7R.9.132350304.134350304	IL7R	9	132350304	134350304	chr9:133274414	Graham	2021	non-hdl	meta-without-ukbb	7	chr9:133279871:C:T	0.999896	180	-8.09086694	-0.123596209	-/-
IL7R.9.132350304.134350304	IL7R	9	132350304	134350304	chr9:133274414	Hartiala	2021	myocardial-infarction	meta-analysis	2	chr9:133269461:C:T	0.908445	139	-4.594839294	-0.217635468	-/-
IL7R.9.132350304.134350304	IL7R	9	132350304	134350304	chr9:133274414	Mahajan	2018	T2D	European-noUKBB	2	chr9:133273813:T:C	0.999762	129	-5.900000291	-0.169491524	-/-
IL7R.9.132350304.134350304	IL7R	9	132350304	134350304	chr9:133274414	Mahajan	2022	T2D	Europeans	2	chr9:133273813:T:C	0.99978	124	-6.610993658	-0.151263192	-/-
IL7R.9.132350304.134350304	IL7R	9	132350304	134350304	chr9:133274414	Mahajan	2018	T2D	European	2	chr9:133273813:T:C	0.999798	126	-6.797826088	-0.147105852	-/-
IL7R.9.132350304.134350304	IL7R	9	132350304	134350304	chr9:133274414	Mahajan	2018	BMIunadjusted-T2D	TransEthnic	2	chr9:133273813:T:C	0.999916	13	-8.316489362	-0.120243044	-/-
IL7R.9.132350304.134350304	IL7R	9	132350304	134350304	chr9:133274414	Surendran	2020	dbp	european	5	chr9:133458632:G:A	0.999994	7	20.68255533	0.048349925	+/+
IL7R.9.132350304.134350304	IL7R	9	132350304	134350304	chr9:133274414	Surendran	2020	dbp	multi-ancestry	4	chr9:133458632:G:A	0.999994	7	22.49487373	0.044454573	+/+
IL7R.9.132350304.134350304	IL7R	9	132350304	134350304	chr9:133274414	Surendran	2020	dbp	european	5	chr9:133273813:T:C	1	7	17.16471983	0.058259034	+/+
IL7R.9.132350304.134350304	IL7R	9	132350304	134350304	chr9:133274414	Surendran	2020	dbp	multi-ancestry	4	chr9:133273813:T:C	1	7	18.66575934	0.053574033	+/+
LILRB1.19.50781380.56471414	LILRB1	19	50781380	56471414	chr19:54292777	Graham	2021	tc	no-ukbb-europeans	3	chr19:54295230:A:G	0.995554	76	-41.83544887	-0.02390435	-/-
LILRB1.19.50781380.56471414	LILRB1	19	50781380	56471414	chr19:54292777	Graham	2021	log-tg	no-ukbb-europeans	3	chr19:54290243:G:C	0.997424	74	47.385185	0.021105125	+/+
LILRB1.19.50781380.56471414	LILRB1	19	50781380	56471414	chr19:54292777	Graham	2021	log-tg	meta	5	chr19:54296648:A:G	0.997555	84	43.67348461	0.022897424	+/+
LILRB1.19.50781380.56471414	LILRB1	19	50781380	56471414	chr19:54292777	Graham	2021	log-tg	meta-without-ukbb	5	chr19:54290243:G:C	0.997709	95	41.5600995	0.024062661	+/+
LILRB1.19.50781380.56471414	LILRB1	19	50781380	56471414	chr19:54292777	Graham	2021	tc	non-finnish-europeans	5	chr19:54293995:C:T	0.997991	75	-32.19741507	-0.031058696	-/-
LILRB1.19.50781380.56471414	LILRB1	19	50781380	56471414	chr19:54292777	Graham	2021	tc	all-europeans	5	chr19:54293995:C:T	0.998346	79	-32.8990934	-0.030396312	-/-
LILRB1.19.50781380.56471414	LILRB1	19	50781380	56471414	chr19:54292777	Graham	2021	log-tg	all-europeans	6	chr19:54292777:G:A	0.998425	79	42.62232624	0.023462844	+/+
LILRB1.19.50781380.56471414	LILRB1	19	50781380	56471414	chr19:54292777	Graham	2021	log-tg	non-finnish-europeans	5	chr19:54292777:G:A	0.998686	75	43.16678976	0.023166864	+/+
LILRB1.19.50781380.56471414	LILRB1	19	50781380	56471414	chr19:54292777	Graham	2021	tc	meta	5	chr19:54293995:C:T	0.999924	89	-33.91488983	-0.029485574	-/-
LILRB1.19.50781380.56471414	LILRB1	19	50781380	56471414	chr19:54292777	Graham	2021	tc	meta-without-ukbb	5	chr19:54293995:C:T	0.999932	94	-39.62145972	-0.025238848	-/-
LILRB1.19.50781380.56471414	LILRB1	19	50781380	56471414	chr19:54325893	Graham	2021	tc	all-europeans	5	chr19:55590996:A:G	0.752813	92	-40.51265556	-0.024710711	-/-
LILRB1.19.50781380.56471414	LILRB1	19	50781380	56471414	chr19:54325893	Graham	2021	tc	meta	5	chr19:54173495:C:T	0.934344	112	-41.23694586	-0.024262918	-/-
LILRB1.19.50781380.56471414	LILRB1	19	50781380	56471414	chr19:54325893	Graham	2021	tc	meta	5	chr19:55590996:A:G	0.965389	112	-39.76627029	-0.025159293	-/-
LILRB1.19.50781380.56471414	LILRB1	19	50781380	56471414	chr19:54325893	Graham	2021	tc	meta-without-ukbb	5	chr19:54293995:C:T	0.986931	118	-19.93305355	-0.050174221	-/-
LILRB1.19.50781380.56471414	LILRB1	19	50781380	56471414	chr19:54325893	Graham	2021	tc	meta	5	chr19:54293995:C:T	0.987101	112	-17.37535247	-0.057558797	-/-
LILRB1.19.50781380.56471414	LILRB1	19	50781380	56471414	chr19:54325893	Graham	2021	log-tg	all-europeans	6	chr19:54292777:G:A	0.987447	92	22.59561912	0.044263344	+/+
LILRB1.19.50781380.56471414	LILRB1	19	50781380	56471414	chr19:54325893	Graham	2021	log-tg	non-finnish-europeans	5	chr19:54292777:G:A	0.987505	89	23.19557536	0.043119527	+/+
LILRB1.19.50781380.56471414	LILRB1	19	50781380	56471414	chr19:54325893	Graham	2021	tc	no-ukbb-europeans	3	chr19:54295230:A:G	0.987568	91	-19.95709764	-0.050117328	-/-
LILRB1.19.50781380.56471414	LILRB1	19	50781380	56471414	chr19:54325893	Graham	2021	tc	all-europeans	5	chr19:54293995:C:T	0.987961	92	-16.74348434	-0.059729017	-/-
LILRB1.19.50781380.56471414	LILRB1	19	50781380	56471414	chr19:54325893	Graham	2021	tc	non-finnish-europeans	5	chr19:54293995:C:T	0.988024	88	-16.76624607	-0.059647453	-/-
LILRB1.19.50781380.56471414	LILRB1	19	50781380	56471414	chr19:54325893	Graham	2021	log-tg	no-ukbb-europeans	3	chr19:54290243:G:C	0.988064	89	25.60328085	0.039070091	+/+
LILRB1.19.50781380.56471414	LILRB1	19	50781380	56471414	chr19:54325893	Graham	2021	log-tg	meta	5	chr19:54296648:A:G	0.988818	103	24.07983426	0.041542693	+/+
LILRB1.19.50781380.56471414	LILRB1	19	50781380	56471414	chr19:54325893	Graham	2021	log-tg	meta-without-ukbb	5	chr19:54290243:G:C	0.989114	112	22.52144646	0.044419532	+/+
LILRB1.6.30254361.32254361	LILRB1	6	30254361	32254361	chr6:31358495	Surendran	2020	sbp	european	5	chr6:31750825:A:G	0.983079	34	-17.40479209	-0.057457574	-/-
LILRB1.6.30254361.32254361	LILRB1	6	30254361	32254361	chr6:31358495	Surendran	2020	sbp	european	5	chr6:31914247:G:A	0.98338	34	-17.38918806	-0.057507042	-/-
LILRB1.6.30254361.32254361	LILRB1	6	30254361	32254361	chr6:31358495	Surendran	2020	sbp	multi-ancestry	5	chr6:31914247:G:A	0.984959	35	-17.87011504	-0.055959696	-/-
LILRB1.6.30254361.32254361	LILRB1	6	30254361	32254361	chr6:31358495	Surendran	2020	sbp	multi-ancestry	5	chr6:31750825:A:G	0.985135	35	-17.86549904	-0.055978996	-/-
LILRB1.6.30254361.32254361	LILRB1	6	30254361	32254361	chr6:31358495	Surendran	2020	sbp	multi-ancestry	5	chr6:32152938:C:T	0.99606	35	-13.15655935	-0.076007715	-/-
LILRB1.6.30254361.32254361	LILRB1	6	30254361	32254361	chr6:31358495	Surendran	2020	sbp	european	5	chr6:32152938:C:T	0.996062	34	-12.74224617	-0.078479099	-/-
LILRB2.19.52072954.55562568	LILRB2	19	52072954	55562568	chr19:54251862	Graham	2021	hdl	no-ukbb-europeans	10	chr19:54277989:T:C	0.838583	29	13.27502414	0.075322356	+/+
LILRB2.19.52072954.55562568	LILRB2	19	52072954	55562568	chr19:54251862	Graham	2021	log-tg	all-europeans	3	chr19:54293995:C:T	0.884953	27	24.37470953	0.041026142	+/+
LILRB2.19.52072954.55562568	LILRB2	19	52072954	55562568	chr19:54251862	Graham	2021	tc	all-europeans	4	chr19:54293995:C:T	0.884981	27	-16.06191764	-0.062259067	-/-
LILRB2.19.52072954.55562568	LILRB2	19	52072954	55562568	chr19:54251862	Graham	2021	log-tg	meta	4	chr19:54296648:A:G	0.99458	30	27.54875096	0.036317341	+/+
LILRB2.19.52072954.55562568	LILRB2	19	52072954	55562568	chr19:54277510	Graham	2021	hdl	no-ukbb-europeans	10	chr19:55315500:G:A	0.712999	23	-20.06943647	-0.049816135	-/-
LILRB2.19.52072954.55562568	LILRB2	19	52072954	55562568	chr19:54277510	Graham	2021	hdl	no-ukbb-europeans	10	chr19:54304302:T:C	0.716622	23	-20.03931106	-0.049725971	-/-
LILRB2.19.52072954.55562568	LILRB2	19	52072954	55562568	chr19:54277510	Graham	2021	hdl	no-ukbb-europeans	10	chr19:54277989:T:C	0.833968	23	13.20700911	0.07511293	+/+
LILRB2.19.52072954.55562568	LILRB2	19	52072954	55562568	chr19:54277510	Graham	2021	tc	all-europeans	4	chr19:54293995:C:T	0.899829	22	-25.12105175	-0.039834794	-/-
LILRB2.19.52072954.55562568	LILRB2	19	52072954	55562568	chr19:54277510	Graham	2021	tc	non-finnish-europeans	4	chr19:54293995:C:T	0.948346	21	-23.67620494	-0.042246345	-/-
LILRB2.19.52072954.55562568	LILRB2	19	52072954	55562568	chr19:54277510	Graham	2021	hdl	no-ukbb-europeans	10	chr19:54293995:C:T	0.985964	23	-15.6477512	-0.063907089	-/-
LILRB2.19.52072954.55562568	LILRB2	19	52072954	55562568	chr19:54277510	Graham	2021	log-tg	meta-without-ukbb	3	chr19:54296648:A:G	0.999886	33	57.3929726	0.017423736	+/+
LILRB2.19.52072954.55562568	LILRB2	19	52072954	55562568	chr19:54277510	Graham	2021	tc	meta-without-ukbb	4	chr19:54293995:C:T	0.999897	33	-45.69821398	-0.021882693	-/-
LILRB2.19.52072954.55562568	LILRB2	19	52072954	55562568	chr19:54277510	Graham	2021	tc	meta	4	chr19:54293995:C:T	0.999902	34	-39.11036437	-0.02556867	-/-
LILRB2.19.52072954.55562568	LILRB2	19	52072954	55562568	chr19:54278734	Graham	2021	hdl	no-ukbb-europeans	10	chr19:54277989:T:C	0.999999	51	36.89682904	0.0271026	+/+
LILRB2.19.52072954.55562568	LILRB2	19	52072954	55562568	chr19:54288907	Graham	2021	hdl	no-ukbb-europeans	10	chr19:52350931:C:T	0.894432	35	-37.82539745	-0.026438653	-/-
LILRB2.19.52072954.55562568	LILRB2	19	52072954	55562568	chr19:54288907	Graham	2021	hdl	no-ukbb-europeans	10	chr19:52090355:C:G	0.949236	35	-36.31736172	-0.027535269	-/-
LILRB2.19.52072954.55562568	LILRB2	19	52072954	55562568	chr19:54288907	Graham	2021	hdl	no-ukbb-europeans	10	chr19:54246475:A:C	0.958613	35	-35.87069374	-0.027878225	-/-
LILRB2.19.52072954.55562568	LILRB2	19	52072954	55562568	chr19:54288907	Graham	2021	hdl	no-ukbb-europeans	10	chr19:54160472:G:C	0.960386	35	-35.85921201	-0.027887148	-/-
LILRB2.19.52072954.55562568	LILRB2	19	52072954	55562568	chr19:54288907	Graham	2021	hdl	no-ukbb-europeans	10	chr19:53460132:T:C	0.968111	35	-35.47581031	-0.02818838	-/-
LILRB2.19.52072954.55562568	LILRB2	19	52072954	55562568	chr19:54288907	Graham	2021	hdl	no-ukbb-europeans	10	chr19:55315500:G:A	0.974022	35	-35.13022229	-0.028465829	-/-
LILRB2.19.52072954.55562568	LILRB2	19	52072954	55562568	chr19:54288907	Graham	2021	log-tg	meta	4	chr19:54296648:A:G	0.990577	57	47.9035777	0.020876211	+/+
LILRB2.19.52072954.55562568	LILRB2	19	52072954	55562568	chr19:54288907	Graham	2021	log-tg	meta-without-ukbb	3	chr19:54296648:A:G	0.994965	61	48.83437079	0.02047787	+/+
LILRB2.19.52072954.55562568	LILRB2	19	52072954	55562568	chr19:54288907	Graham	2021	log-tg	non-finnish-europeans	3	chr19:54296648:A:G	0.996102	45	51.90596034	0.019266346	+/+
LILRB2.19.52072954.55562568	LILRB2	19	52072954	55562568	chr19:54288907	Graham	2021	tc	no-ukbb-europeans	3	chr19:54295230:A:G	0.996314	40	-43.05429679	-0.02322869	-/-
LILRB2.19.52072954.55562568	LILRB2	19	52072954	55562568	chr19:54288907	Graham	2021	log-tg	all-europeans	3	chr19:54293995:C:T	0.997055	46	50.7124126	0.019719919	+/+
LILRB2.19.52072954.55562568	LILRB2	19	52072954	55562568	chr19:54288907	Graham	2021	tc	all-europeans	4	chr19:54293995:C:T	0.99772	43	-33.80873152	-0.029580141	-/-
LILRB2.19.52072954.55562568	LILRB2	19	52072954	55562568	chr19:54288907	Graham	2021	tc	non-finnish-europeans	4	chr19:54293995:C:T	0.998135	43	-33.15026588	-0.030166581	-/-
LILRB2.19.52072954.55562568	LILRB2	19	52072954	55562568	chr19:54288907	Graham	2021	tc	meta	4	chr19:54293995:C:T	0.999583	61	-35.16424423	-0.028437981	-/-
LILRB2.19.52072954.55562568	LILRB2	19	52072954	55562568	chr19:54288907	Graham	2021	tc	meta-without-ukbb	4	chr19:54293995:C:T	0.999844	62	-41.09021688	-0.02433671	-/-
LILRB2.19.52072954.55562568	LILRB2	19	52072954	55562568	chr19:54288907	Graham	2021	log-tg	no-ukbb-europeans	2	chr19:54293995:C:T	1	36	51.46254691	0.019431607	+/+
LILRB5.19.52495105.56673966	LILRB5	19	52495105	56673966	chr19:54151376	Graham	2021	ldl	meta	3	chr19:56562245:A:G	0.967316	92	47.31177967	0.021136385	+/+
LILRB5.19.52495105.56673966	LILRB5	19	52495105	56673966	chr19:54231004	Graham	2021	ldl	meta	3	chr19:56562245:A:G	0.95129	67	49.57602842	0.020171261	+/+
LILRB5.19.52495105.56673966	LILRB5	19	52495105	56673966	chr19:54278115	Graham	2021	ldl	meta	3	chr19:56562245:A:G	0.967321	69	50.51076264	0.019797761	+/+
LYVE1.11.125276220.127276220	LYVE1	11	125276220	127276220	chr11:126355981	Graham	2021	tc	meta	9	chr11:126356659:G:GGAGTGTAGGCA	0.908775	109	36.34919392	0.027532249	+/+
LYVE1.11.125276220.127276220	LYVE1	11	125276220	127276220	chr11:126355981	Graham	2021	tc	no-ukbb-europeans	4	chr11:126114531:G:A	0.95972	75	44.01199508	0.022721079	+/+
LYVE1.11.125276220.127276220	LYVE1	11	125276220	127276220	chr11:126355981	Graham	2021	log-tg	meta	2	chr11:126355981:G:C	0.999605	103	45.16901408	0.022139071	+/+
LYVE1.11.125276220.127276220	LYVE1	11	125276220	127276220	chr11:126355981	Graham	2021	tc	no-ukbb-europeans	4	chr11:126318510:G:A	0.999773	75	35.02238727	0.028553165	+/+
LYVE1.11.125276220.127276220	LYVE1	11	125276220	127276220	chr11:126355981	Graham	2021	ldl	meta-without-ukbb	6	chr11:126355981:G:C	0.99981	109	21.34151467	0.04685703	+/+
LYVE1.11.125276220.127276220	LYVE1	11	125276220	127276220	chr11:126355981	Graham	2021	non-hdl	no-ukbb-europeans	6	chr11:126355981:G:C	0.99999	72	22.98438681	0.043507795	+/+
LYVE1.11.125276220.127276220	LYVE1	11	125276220	127276220	chr11:126355981	Graham	2021	hdl	meta-without-ukbb	6	chr11:126355981:G:C	0.99999	113	-17.9674938	-0.055656065	-/-
LYVE1.11.125276220.127276220	LYVE1	11	125276220	127276220	chr11:126355981	Graham	2021	non-hdl	meta-without-ukbb	5	chr11:126355981:G:C	0.999993	121	19.12434702	0.052289367	+/+
LYVE1.11.125276220.127276220	LYVE1	11	125276220	127276220	chr11:126355981	Graham	2021	hdl	meta	5	chr11:126355981:G:C	0.999999	108	-16.287621	-0.061396321	-/-
LYVE1.11.125276220.127276220	LYVE1	11	125276220	127276220	chr11:126355981	Graham	2021	non-hdl	all-europeans	6	chr11:126355981:G:C	1	72	19.30415939	0.051802307	+/+
LYVE1.11.125276220.127276220	LYVE1	11	125276220	127276220	chr11:126355981	Graham	2021	ldl	all-europeans	9	chr11:126355981:G:C	1	74	20.15352372	0.049619114	+/+
LYVE1.11.125276220.127276220	LYVE1	11	125276220	127276220	chr11:126355981	Graham	2021	tc	all-europeans	7	chr11:126355981:G:C	1	74	31.6295584	0.031615996	+/+
LYVE1.11.125276220.127276220	LYVE1	11	125276220	127276220	chr11:126355981	Graham	2021	ldl	non-finnish-europeans	9	chr11:126355981:G:C	1	78	20.27808866	0.049314312	+/+
LYVE1.11.125276220.127276220	LYVE1	11	125276220	127276220	chr11:126355981	Graham	2021	non-hdl	non-finnish-europeans	6	chr11:126355981:G:C	1	78	20.69386056	0.048323511	+/+
LYVE1.11.125276220.127276220	LYVE1	11	125276220	127276220	chr11:126355981	Graham	2021	tc	non-finnish-europeans	6	chr11:126355981:G:C	1	78	32.94095896	0.030357343	+/+
LYVE1.11.125276220.127276220	LYVE1	11	125276220	127276220	chr11:126355981	Graham	2021	hdl	all-europeans	6	chr11:126355981:G:C	1	79	-17.50364318	-0.057130964	-/-
LYVE1.11.125276220.127276220	LYVE1	11	125276220	127276220	chr11:126355981	Graham	2021	hdl	non-finnish-europeans	5	chr11:126355981:G:C	1	80	-15.60967537	-0.064062831	-/-
LYVE1.11.125276220.127276220	LYVE1	11	125276220	127276220	chr11:126355981	Graham	2021	hdl	no-ukbb-europeans	3	chr11:126355981:G:C	1	81	-16.83234834	-0.059409417	-/-
LYVE1.11.125276220.127276220	LYVE1	11	125276220	127276220	chr11:126355981	Graham	2021	ldl	meta	10	chr11:126355981:G:C	1	97	24.16483628	0.041382445	+/+
LYVE1.11.125276220.127276220	LYVE1	11	125276220	127276220	chr11:126355981	Graham	2021	non-hdl	meta	8	chr11:126355981:G:C	1	105	20.57450801	0.048603835	+/+
LYVE1.9.32117967.34117967	LYVE1	9	32117967	34117967	chr9:33117967	Graham	2021	hdl	meta-without-ukbb	4	chr9:33128431:G:A	0.752755	16	-15.89548427	-0.063240148	-/-
LYVE1.9.32117967.34117967	LYVE1	9	32117967	34117967	chr9:33117967	Graham	2021	hdl	meta	5	chr9:33128431:G:A	0.982769	13	-13.24280549	-0.075515068	-/-
LYVE1.9.32117967.34117967	LYVE1	9	32117967	34117967	chr9:33117967	Graham	2021	hdl	all-europeans	5	chr9:33109998:T:G	0.992806	13	-15.4002394	-0.064954891	-/-
LYVE1.9.32117967.34117967	LYVE1	9	32117967	34117967	chr9:33117967	Graham	2021	hdl	no-ukbb-europeans	4	chr9:33109998:T:G	0.993468	12	-13.36293239	-0.074868272	-/-
LYVE1.9.32117967.34117967	LYVE1	9	32117967	34117967	chr9:33117967	Graham	2021	hdl	non-finnish-europeans	5	chr9:33109998:T:G	0.994297	13	-14.27637423	-0.070050901	-/-
MBL2.10.48485928.61807069	MBL2	10	48485928	61807069	chr10:52771482	Graham	2021	ldl	no-ukbb-europeans	3	chr10:52773600:G:A	0.749524	210	-26.4950703	-0.037940494	-/-
MBL2.10.48485928.61807069	MBL2	10	48485928	61807069	chr10:52771482	Graham	2021	non-hdl	meta	2	chr10:50814012:T:C	0.9364	216	-29.97484273	-0.033367919	-/-
MBL2.10.48485928.61807069	MBL2	10	48485928	61807069	chr10:52807251	Graham	2021	ldl	no-ukbb-europeans	3	chr10:52773600:G:A	0.714716	122	-27.67351359	-0.036143267	-/-
MBL2.10.48485928.61807069	MBL2	10	48485928	61807069	chr10:52807251	Graham	2021	non-hdl	meta	2	chr10:50814012:T:C	0.936295	127	-30.4527475	-0.032838896	-/-
MBL2.10.48485928.61807069	MBL2	10	48485928	61807069	chr10:52884928	Graham	2021	tc	no-ukbb-europeans	2	chr10:50814012:T:C	0.757663	319	-37.78503504	-0.026522462	-/-
MBL2.10.48485928.61807069	MBL2	10	48485928	61807069	chr10:52884928	Graham	2021	ldl	no-ukbb-europeans	3	chr10:52773600:G:A	0.82974	320	-34.52979473	-0.028994769	-/-
MBL2.10.48485928.61807069	MBL2	10	48485928	61807069	chr10:52884928	Graham	2021	non-hdl	meta	2	chr10:50814012:T:C	0.882129	321	-40.03842475	-0.025035749	-/-
MBL2.9.132268474.134268474	MBL2	9	132268474	134268474	chr9:133257521	Chen	2021	fasting-glucose	european	3	chr9:133251007:T:C	0.975287	30	24.36382419	0.041086321	+/+
MBL2.9.132268474.134268474	MBL2	9	132268474	134268474	chr9:133257521	Chen	2021	fasting-glucose	european	3	chr9:133638946:A:G	0.97901	30	23.98971691	0.041730092	+/+
MBL2.9.132268474.134268474	MBL2	9	132268474	134268474	chr9:133257521	Graham	2021	non-hdl	meta-without-ukbb	7	chr9:133270004:A:C	0.724174	35	22.77351403	0.043920698	+/+
MBL2.9.132268474.134268474	MBL2	9	132268474	134268474	chr9:133257521	Graham	2021	hdl	all-europeans	3	chr9:133341861:T:G	0.775144	23	31.85468171	0.031400449	+/+
MBL2.9.132268474.134268474	MBL2	9	132268474	134268474	chr9:133257521	Graham	2021	hdl	meta	4	chr9:133443675:G:C	0.838905	38	21.93230683	0.045607815	+/+
MBL2.9.132268474.134268474	MBL2	9	132268474	134268474	chr9:133257521	Graham	2021	hdl	non-finnish-europeans	4	chr9:132904143:C:T	0.863878	19	30.18040436	0.033137605	+/+
MBL2.9.132268474.134268474	MBL2	9	132268474	134268474	chr9:133257521	Graham	2021	hdl	meta	4	chr9:134010899:A:G	0.929577	37	32.31117899	0.030992789	+/+
MBL2.9.132268474.134268474	MBL2	9	132268474	134268474	chr9:133257521	Graham	2021	non-hdl	meta-without-ukbb	7	chr9:133279786:A:G	0.94825	35	8.598310011	0.116302962	+/+
MBL2.9.132268474.134268474	MBL2	9	132268474	134268474	chr9:133257521	Graham	2021	non-hdl	meta-without-ukbb	7	chr9:133279871:C:T	0.950027	36	5.211775344	0.191876527	+/+
MBL2.9.132268474.134268474	MBL2	9	132268474	134268474	chr9:133257521	Graham	2021	hdl	meta	4	chr9:132899149:A:T	0.954257	37	29.74306214	0.033652093	+/+
MBL2.9.132268474.134268474	MBL2	9	132268474	134268474	chr9:133257521	Graham	2021	hdl	meta-without-ukbb	3	chr9:133268030:A:G	0.960833	39	19.72380404	0.05071095	+/+
MBL2.9.132268474.134268474	MBL2	9	132268474	134268474	chr9:133257521	Graham	2021	hdl	non-finnish-europeans	4	chr9:134010899:A:G	0.963687	19	28.42465615	0.035183551	+/+
MBL2.9.132268474.134268474	MBL2	9	132268474	134268474	chr9:133257521	Hartiala	2021	myocardial-infarction	meta-analysis	2	chr9:133269461:C:T	0.990348	24	3.162818772	0.316173664	+/+
MBL2.9.132268474.134268474	MBL2	9	132268474	134268474	chr9:133257521	Mahajan	2018	T2D	European-noUKBB	2	chr9:133273813:T:C	0.999757	28	4.067925381	0.245825602	+/+
MBL2.9.132268474.134268474	MBL2	9	132268474	134268474	chr9:133257521	Mahajan	2022	T2D	Europeans	2	chr9:133273813:T:C	0.999775	27	4.558139536	0.219387755	+/+
MBL2.9.132268474.134268474	MBL2	9	132268474	134268474	chr9:133257521	Mahajan	2018	BMIunadjusted-T2D	TransEthnic	2	chr9:133273813:T:C	0.999852	5	5.734041829	0.174397031	+/+
MBL2.9.132268474.134268474	MBL2	9	132268474	134268474	chr9:133257521	Mahajan	2018	T2D	European	2	chr9:133273813:T:C	0.99994	24	4.686956522	0.213358071	+/+
MBL2.9.132268474.134268474	MBL2	9	132268474	134268474	chr9:133257521	Pulit	2018	whr	male	2	chr9:133274084:T:C	0.996714	27	14.43350405	0.069282921	+/+
MBL2.9.132268474.134268474	MBL2	9	132268474	134268474	chr9:133257521	Pulit	2018	whradjbmi	male	2	chr9:133274084:T:C	0.998882	27	11.99999947	0.083333333	+/+
MBL2.9.132268474.134268474	MBL2	9	132268474	134268474	chr9:133257521	Surendran	2020	dbp	european	5	chr9:133273813:T:C	0.99994	2	-11.83471082	-0.084497207	-/-
MBL2.9.132268474.134268474	MBL2	9	132268474	134268474	chr9:133257521	Surendran	2020	dbp	multi-ancestry	4	chr9:133273813:T:C	0.99994	2	-12.86964639	-0.077702214	-/-
MEGF9.9.119774153.121774153	MEGF9	9	119774153	121774153	chr9:120612361	Graham	2021	hdl	no-ukbb-europeans	2	chr9:120638696:G:C	0.807735	78	-30.26151908	-0.033050249	-/-
MEGF9.9.119774153.121774153	MEGF9	9	119774153	121774153	chr9:120612361	Graham	2021	hdl	meta	2	chr9:120621352:C:T	0.917138	114	-31.51546395	-0.031730455	-/-
MEGF9.9.119774153.121774153	MEGF9	9	119774153	121774153	chr9:120612361	Graham	2021	hdl	non-finnish-europeans	2	chr9:120632616:G:C	0.941676	73	-32.06575543	-0.031186057	-/-
MEGF9.9.119774153.121774153	MEGF9	9	119774153	121774153	chr9:120612361	Graham	2021	hdl	all-europeans	2	chr9:120632616:G:C	0.941697	76	-32.81410862	-0.030474815	-/-
MEGF9.9.119774153.121774153	MEGF9	9	119774153	121774153	chr9:120612361	Graham	2021	log-tg	meta-without-ukbb	2	chr9:120631767:G:A	0.988559	124	26.17647059	0.038202247	+/+
MEGF9.9.119774153.121774153	MEGF9	9	119774153	121774153	chr9:120612361	Graham	2021	log-tg	no-ukbb-europeans	2	chr9:120631767:G:A	0.993875	79	26.35453038	0.037944141	+/+
MEGF9.9.119774153.121774153	MEGF9	9	119774153	121774153	chr9:120612361	Graham	2021	hdl	meta-without-ukbb	2	chr9:120598749:C:G	0.999249	161	-29.92307694	-0.033419023	-/-
MET.7.115418772.124354069	MET	7	115418772	124354069	chr7:116655800	Graham	2021	tc	all-europeans	2	chr7:123699123:T:C	0.937357	79	10.15526471	0.100408825	+/+
MET.9.132270544.134270544	MET	9	132270544	134270544	chr9:133273983	Chen	2021	fasting-glucose	european	3	chr9:133251007:T:C	0.962443	24	-17.71950927	-0.056556023	-/-
MET.9.132270544.134270544	MET	9	132270544	134270544	chr9:133273983	Chen	2021	fasting-glucose	european	3	chr9:133638946:A:G	0.969145	24	-17.42717666	-0.057502467	-/-
MET.9.132270544.134270544	MET	9	132270544	134270544	chr9:133273983	Graham	2021	non-hdl	meta-without-ukbb	7	chr9:133166877:C:T	0.813992	37	-9.123076059	-0.109802924	-/-
MET.9.132270544.134270544	MET	9	132270544	134270544	chr9:133273983	Graham	2021	non-hdl	no-ukbb-europeans	8	chr9:133290774:C:T	0.845765	22	-7.486973996	-0.133720374	-/-
MET.9.132270544.134270544	MET	9	132270544	134270544	chr9:133273983	Graham	2021	hdl	non-finnish-europeans	4	chr9:134010899:A:G	0.901403	19	-19.06682938	-0.052458224	-/-
MET.9.132270544.134270544	MET	9	132270544	134270544	chr9:133273983	Graham	2021	non-hdl	meta-without-ukbb	7	chr9:133270004:A:C	0.919508	37	-14.97543005	-0.069949103	-/-
MET.9.132270544.134270544	MET	9	132270544	134270544	chr9:133273983	Graham	2021	non-hdl	no-ukbb-europeans	8	chr9:133166877:C:T	0.934712	22	-9.266973138	-0.108633961	-/-
MET.9.132270544.134270544	MET	9	132270544	134270544	chr9:133273983	Graham	2021	non-hdl	no-ukbb-europeans	8	chr9:133275050:T:C	0.939805	22	-7.503096694	-0.133872592	-/-
MET.9.132270544.134270544	MET	9	132270544	134270544	chr9:133273983	Graham	2021	hdl	meta	4	chr9:134010899:A:G	0.964271	37	-23.29533919	-0.042942143	-/-
MET.9.132270544.134270544	MET	9	132270544	134270544	chr9:133273983	Graham	2021	non-hdl	no-ukbb-europeans	8	chr9:133279786:A:G	0.965261	22	-6.507703226	-0.154081981	-/-
MET.9.132270544.134270544	MET	9	132270544	134270544	chr9:133273983	Graham	2021	non-hdl	meta-without-ukbb	7	chr9:133279786:A:G	0.967231	37	-6.202572332	-0.161225946	-/-
MET.9.132270544.134270544	MET	9	132270544	134270544	chr9:133273983	Graham	2021	non-hdl	meta-without-ukbb	7	chr9:133279871:C:T	0.96886	38	-3.771745422	-0.265179832	-/-
MET.9.132270544.134270544	MET	9	132270544	134270544	chr9:133273983	Graham	2021	hdl	all-europeans	3	chr9:133443675:G:C	0.982579	23	-10.67891206	-0.093757653	-/-
MET.9.132270544.134270544	MET	9	132270544	134270544	chr9:133273983	Graham	2021	hdl	meta	4	chr9:132899149:A:T	0.982797	37	-21.90923634	-0.045659333	-/-
MET.9.132270544.134270544	MET	9	132270544	134270544	chr9:133273983	Graham	2021	hdl	meta	4	chr9:133443675:G:C	0.985881	37	-16.16910787	-0.061888957	-/-
MET.9.132270544.134270544	MET	9	132270544	134270544	chr9:133273983	Graham	2021	hdl	meta-without-ukbb	3	chr9:133268030:A:G	0.988052	37	-14.58516334	-0.068577247	-/-
MET.9.132270544.134270544	MET	9	132270544	134270544	chr9:133273983	Graham	2021	hdl	non-finnish-europeans	4	chr9:133443675:G:C	0.992801	19	-10.3703804	-0.096561686	-/-
MET.9.132270544.134270544	MET	9	132270544	134270544	chr9:133273983	Hartiala	2021	myocardial-infarction	meta-analysis	2	chr9:133269461:C:T	0.998413	20	-2.320808812	-0.430884265	-/-
MET.9.132270544.134270544	MET	9	132270544	134270544	chr9:133273983	Mahajan	2018	T2D	European-noUKBB	2	chr9:133273813:T:C	0.973185	22	-2.728353414	-0.366528163	-/-
MET.9.132270544.134270544	MET	9	132270544	134270544	chr9:133273983	Mahajan	2022	T2D	Europeans	2	chr9:133273813:T:C	0.973622	21	-3.057082324	-0.327109267	-/-
MET.9.132270544.134270544	MET	9	132270544	134270544	chr9:133273983	Mahajan	2018	T2D	European	2	chr9:133273813:T:C	0.992904	17	-3.143478296	-0.318118948	-/-
MET.9.132270544.134270544	MET	9	132270544	134270544	chr9:133273983	Mahajan	2018	BMIunadjusted-T2D	TransEthnic	2	chr9:133273813:T:C	0.995843	6	-3.845719007	-0.260027602	-/-
MET.9.132270544.134270544	MET	9	132270544	134270544	chr9:133273983	Surendran	2020	dbp	multi-ancestry	4	chr9:133458632:G:A	0.993579	3	10.83261392	0.092313823	+/+
MET.9.132270544.134270544	MET	9	132270544	134270544	chr9:133273983	Surendran	2020	dbp	european	5	chr9:133458632:G:A	0.993582	3	9.95987523	0.100402864	+/+
MET.9.132270544.134270544	MET	9	132270544	134270544	chr9:133273983	Surendran	2020	dbp	european	5	chr9:133273813:T:C	0.996751	3	7.937498322	0.125984544	+/+
MET.9.132270544.134270544	MET	9	132270544	134270544	chr9:133273983	Surendran	2020	dbp	multi-ancestry	4	chr9:133273813:T:C	0.996751	3	8.631662256	0.11585287	+/+
NCAM1.11.110136383.116989163	NCAM1	11	110136383	116989163	chr11:112726843	Pulit	2018	bmi	female	4	chr11:112956325:G:C	0.945803	99	11.86448326	0.084374511	+/+
NCAM1.11.110136383.116989163	NCAM1	11	110136383	116989163	chr11:113118998	Evangelou	2018	pp	UKB-ICBP-Europeans	2	chr11:113115470:G:A	0.990638	130	1.846412729	0.541565871	+/+
NCAM1.11.110136383.116989163	NCAM1	11	110136383	116989163	chr11:113118998	Pulit	2018	bmi	combined	8	chr11:113111813:G:A	0.980357	157	20.97663066	0.047686153	+/+
NID1.10.18954082.20954082	NID1	10	18954082	20954082	chr10:19971440	Graham	2021	tc	all-europeans	2	chr10:19961601:A:G	0.813319	7	17.55958495	0.056957583	+/+
NID1.10.18954082.20954082	NID1	10	18954082	20954082	chr10:19971440	Graham	2021	ldl	all-europeans	2	chr10:19961601:A:G	0.858288	7	16.56219088	0.060383687	+/+
NOTCH1.1.160540973.162540973	NOTCH1	1	160540973	162540973	chr1:161473296	Graham	2021	tc	meta-without-ukbb	3	chr1:161620559:T:C	0.789047	6	17.83628547	0.056072143	+/+
NOTCH1.1.160540973.162540973	NOTCH1	1	160540973	162540973	chr1:161473296	Graham	2021	tc	no-ukbb-europeans	3	chr1:161620559:T:C	0.80897	6	15.58251196	0.06418654	+/+
NOTCH1.1.160540973.162540973	NOTCH1	1	160540973	162540973	chr1:161473296	Graham	2021	tc	meta	3	chr1:161738085:A:G	0.839774	6	19.17562126	0.052219137	+/+
NOTCH1.1.160540973.162540973	NOTCH1	1	160540973	162540973	chr1:161473296	Graham	2021	tc	all-europeans	3	chr1:161509955:G:A	0.917615	6	17.09751304	0.058489082	+/+
NOTCH1.1.160540973.162540973	NOTCH1	1	160540973	162540973	chr1:161473296	Graham	2021	tc	non-finnish-europeans	3	chr1:161620192:T:G	0.955761	6	14.88643529	0.067325808	+/+
NOTCH1.1.160540973.162540973	NOTCH1	1	160540973	162540973	chr1:161473296	Graham	2021	tc	all-europeans	3	chr1:161619966:T:C	0.973664	6	15.02520306	0.06682457	+/+
NOTCH1.1.160540973.162540973	NOTCH1	1	160540973	162540973	chr1:161473296	Graham	2021	tc	meta	3	chr1:161619966:T:C	0.993881	6	16.21748885	0.061663382	+/+
NOTCH1.9.132515321.134515321	NOTCH1	9	132515321	134515321	chr9:133256028	Graham	2021	non-hdl	no-ukbb-europeans	8	chr9:133279871:C:T	0.855519	46	-18.30121411	-0.054952042	-/-
NOTCH1.9.132515321.134515321	NOTCH1	9	132515321	134515321	chr9:133256028	Graham	2021	non-hdl	no-ukbb-europeans	8	chr9:133976760:T:C	0.886767	46	-17.59592749	-0.056939925	-/-
NOTCH1.9.132515321.134515321	NOTCH1	9	132515321	134515321	chr9:133256028	Graham	2021	non-hdl	no-ukbb-europeans	8	chr9:133166877:C:T	0.967602	46	-15.33768136	-0.065243283	-/-
NOTCH1.9.132515321.134515321	NOTCH1	9	132515321	134515321	chr9:133256028	Graham	2021	non-hdl	meta-without-ukbb	7	chr9:133269042:G:A	0.998038	76	-27.01702649	-0.037018126	-/-
NOTCH1.9.132515321.134515321	NOTCH1	9	132515321	134515321	chr9:133256028	Graham	2021	non-hdl	no-ukbb-europeans	8	chr9:133279786:A:G	0.999969	46	-7.414901836	-0.134863552	-/-
NOTCH1.9.132515321.134515321	NOTCH1	9	132515321	134515321	chr9:133256028	Wuttke	2019	blood-urea-nitrogen	trans-ancestry	2	chr9:133270015:C:A	0.914179	116	-90.9677871	-0.011003472	-/-
NRP1.1.229166872.231166872	NRP1	1	229166872	231166872	chr1:230160042	Graham	2021	hdl	meta-without-ukbb	10	chr1:230165828:G:A	0.759036	22	8.236987221	0.121403612	+/+
NRP1.1.229166872.231166872	NRP1	1	229166872	231166872	chr1:230160042	Graham	2021	non-hdl	non-finnish-europeans	3	chr1:230166030:A:G	0.964089	26	-18.75936631	-0.053448201	-/-
NRP1.1.229166872.231166872	NRP1	1	229166872	231166872	chr1:230160042	Graham	2021	non-hdl	non-finnish-europeans	3	chr1:230164203:C:T	0.97254	31	-15.53218794	-0.064405076	-/-
NRP1.1.229166872.231166872	NRP1	1	229166872	231166872	chr1:230160042	Graham	2021	non-hdl	meta	4	chr1:230169242:G:A	0.983596	29	-15.27538117	-0.065471187	-/-
NRP1.1.229166872.231166872	NRP1	1	229166872	231166872	chr1:230160042	Graham	2021	non-hdl	all-europeans	4	chr1:230164203:C:T	0.984469	25	-19.77372631	-0.050614186	-/-
NRP1.1.229166872.231166872	NRP1	1	229166872	231166872	chr1:230160042	Graham	2021	non-hdl	no-ukbb-europeans	3	chr1:230169168:G:A	0.984555	28	-12.84460908	-0.077856071	-/-
NRP1.1.229166872.231166872	NRP1	1	229166872	231166872	chr1:230160042	Graham	2021	non-hdl	all-europeans	4	chr1:230171476:G:T	0.998025	22	-21.63662934	-0.046220375	-/-
NRP1.1.229166872.231166872	NRP1	1	229166872	231166872	chr1:230160042	Graham	2021	hdl	meta-without-ukbb	10	chr1:230171476:G:T	0.999668	22	21.78948875	0.045893692	+/+
NRP1.1.229166872.231166872	NRP1	1	229166872	231166872	chr1:230160042	Pulit	2018	bmi	combined	2	chr1:230169242:G:A	0.979229	21	-20.63649938	-0.048458099	-/-
NRP1.10.32167416.34167416	NRP1	10	32167416	34167416	chr10:33187213	Pulit	2018	whr	combined	5	chr10:33383956:G:A	0.918922	73	34.55795075	0.028937344	+/+
NRP1.10.32167416.34167416	NRP1	10	32167416	34167416	chr10:33187213	Pulit	2018	whradjbmi	combined	6	chr10:33203165:G:A	0.9695	73	31.34116853	0.031914983	+/+
NRP1.10.32167416.34167416	NRP1	10	32167416	34167416	chr10:33187213	Pulit	2018	whr	combined	5	chr10:33876771:A:G	0.969901	73	32.79536601	0.030493145	+/+
NRP1.10.32167416.34167416	NRP1	10	32167416	34167416	chr10:33187213	Pulit	2018	whr	combined	5	chr10:32268664:C:G	0.990452	73	31.32035941	0.031928499	+/+
NRP1.10.32167416.34167416	NRP1	10	32167416	34167416	chr10:33187213	Pulit	2018	whradjbmi	female	5	chr10:33203165:G:A	0.999766	73	19.90831617	0.050230267	+/+
PAM.5.93910629.104592503	PAM	5	93910629	104592503	chr5:102824222	Chen	2021	fasting-glucose	european	6	chr5:103638236:C:G	0.930618	7	-4.184583685	-0.238458691	-/-
PAM.5.93910629.104592503	PAM	5	93910629	104592503	chr5:102824222	Chen	2021	fasting-glucose	european	6	chr5:102495164:G:A	0.931056	7	-4.182646686	-0.238577849	-/-
PAM.5.93910629.104592503	PAM	5	93910629	104592503	chr5:102824222	Chen	2021	fasting-glucose	european	6	chr5:104259632:C:G	0.931214	7	-4.182064371	-0.238622949	-/-
PAM.5.93910629.104592503	PAM	5	93910629	104592503	chr5:102824222	Chen	2021	fasting-glucose	european	6	chr5:96338562:T:C	0.935624	7	-4.161893518	-0.239858018	-/-
PAM.5.93910629.104592503	PAM	5	93910629	104592503	chr5:103003107	Mahajan	2018	T2D	European	6	chr5:103003035:G:C	0.866642	15	-7.63159997	-0.131600322	-/-
PAM.5.93910629.104592503	PAM	5	93910629	104592503	chr5:103003107	Mahajan	2018	T2D	European	6	chr5:100098630:T:C	0.889003	15	-7.524465227	-0.133435047	-/-
PAM.5.93910629.104592503	PAM	5	93910629	104592503	chr5:103003107	Mahajan	2022	T2D	Europeans	5	chr5:102242406:A:G	0.898562	5	-2.65013276	-0.377339587	-/-
PAM.5.93910629.104592503	PAM	5	93910629	104592503	chr5:103003107	Mahajan	2018	T2D	European	6	chr5:102586886:C:A	0.942718	15	-7.221747565	-0.138781932	-/-
PAM.5.93910629.104592503	PAM	5	93910629	104592503	chr5:103003107	Mahajan	2018	T2D	European-noUKBB	2	chr5:103003035:G:C	0.944357	15	-5.479387512	-0.182692154	-/-
PAM.5.93910629.104592503	PAM	5	93910629	104592503	chr5:103003107	Mahajan	2018	T2D	European	6	chr5:102988062:T:C	0.965911	15	-6.840552812	-0.146572986	-/-
PAM.5.93910629.104592503	PAM	5	93910629	104592503	chr5:103003107	Mahajan	2018	T2D	European-MALE	3	chr5:102242406:A:G	0.990854	16	-3.800986883	-0.263617863	-/-
PAM.5.93910629.104592503	PAM	5	93910629	104592503	chr5:103003107	Mahajan	2018	T2Dbmiadj	European	4	chr5:103003035:G:C	0.992453	13	-5.592119491	-0.178842317	-/-
PAM.5.93910629.104592503	PAM	5	93910629	104592503	chr5:103003107	Mahajan	2018	T2D	European-MALE	3	chr5:103003035:G:C	0.997143	15	-4.449711749	-0.224753266	-/-
PAM.5.93910629.104592503	PAM	5	93910629	104592503	chr5:103003107	Mahajan	2018	T2Dbmiadj	European	4	chr5:102988062:T:C	0.998916	13	-5.04658563	-0.19816307	-/-
PAM.5.93910629.104592503	PAM	5	93910629	104592503	chr5:103025043	Graham	2021	ldl	meta	2	chr5:96936716:G:T	0.72283	323	40.10679783	0.024960259	+/+
PAM.5.93910629.104592503	PAM	5	93910629	104592503	chr5:103025043	Mahajan	2018	T2D	UKBB-European-HRC-region	2	chr5:102218096:A:C	0.801469	219	-4.893371657	-0.205486192	-/-
PAM.5.93910629.104592503	PAM	5	93910629	104592503	chr5:103025043	Mahajan	2022	T2D	Europeans	5	chr5:102966233:T:A	0.830022	237	-6.660668873	-0.150391205	-/-
PAM.5.93910629.104592503	PAM	5	93910629	104592503	chr5:103025043	Mahajan	2018	T2D	European-MALE	3	chr5:103003035:G:C	0.85266	239	-5.114343493	-0.196014476	-/-
PAM.5.93910629.104592503	PAM	5	93910629	104592503	chr5:103025043	Mahajan	2018	T2D	European	6	chr5:102988062:T:C	0.856393	238	-6.234806255	-0.160601808	-/-
PAM.5.93910629.104592503	PAM	5	93910629	104592503	chr5:103025043	Mahajan	2018	T2D	European-MALE	3	chr5:102242406:A:G	0.866764	239	-5.332635835	-0.18775776	-/-
PAM.5.93910629.104592503	PAM	5	93910629	104592503	chr5:103025043	Mahajan	2018	T2Dbmiadj	European	4	chr5:102988062:T:C	0.867349	236	-5.061159232	-0.198205723	-/-
PAM.5.93910629.104592503	PAM	5	93910629	104592503	chr5:103025043	Pulit	2018	whr	female	2	chr5:103177102:T:C	0.779562	228	16.86691315	0.059313782	+/+
PAM.5.93910629.104592503	PAM	5	93910629	104592503	chr5:103025043	Pulit	2018	whradjbmi	female	2	chr5:103107209:A:C	0.837302	228	14.34613555	0.069705201	+/+
PCOLCE.7.99632821.101632821	PCOLCE	7	99632821	101632821	chr7:100638347	Graham	2021	ldl	all-europeans	8	chr7:100637885:A:G	0.93617	7	15.82455568	0.063202988	+/+
PCOLCE.7.99632821.101632821	PCOLCE	7	99632821	101632821	chr7:100638347	Graham	2021	tc	no-ukbb-europeans	5	chr7:100637885:A:G	0.963229	7	13.43651941	0.074441634	+/+
PCOLCE.7.99632821.101632821	PCOLCE	7	99632821	101632821	chr7:100638347	Graham	2021	ldl	no-ukbb-europeans	4	chr7:100637885:A:G	0.969651	7	11.5373049	0.086676117	+/+
PCOLCE.7.99632821.101632821	PCOLCE	7	99632821	101632821	chr7:100638347	Graham	2021	non-hdl	no-ukbb-europeans	4	chr7:100637885:A:G	0.969671	7	9.244583738	0.10817201	+/+
PCOLCE.7.99632821.101632821	PCOLCE	7	99632821	101632821	chr7:100638347	Graham	2021	ldl	meta-without-ukbb	5	chr7:100637885:A:G	0.969747	7	11.98021397	0.083471486	+/+
PCOLCE.7.99632821.101632821	PCOLCE	7	99632821	101632821	chr7:100638347	Graham	2021	non-hdl	all-europeans	4	chr7:100637885:A:G	0.96976	7	9.027003302	0.110778735	+/+
PCOLCE.7.99632821.101632821	PCOLCE	7	99632821	101632821	chr7:100638347	Graham	2021	tc	all-europeans	6	chr7:100637885:A:G	0.96976	7	9.769449416	0.102359914	+/+
PCOLCE.7.99632821.101632821	PCOLCE	7	99632821	101632821	chr7:100638347	Graham	2021	ldl	meta	5	chr7:100637885:A:G	0.96976	7	9.309044218	0.107422414	+/+
PCOLCE.7.99632821.101632821	PCOLCE	7	99632821	101632821	chr7:100638347	Graham	2021	non-hdl	meta	5	chr7:100637885:A:G	0.96976	7	9.542874426	0.10479023	+/+
PCOLCE.7.99632821.101632821	PCOLCE	7	99632821	101632821	chr7:100638347	Graham	2021	ldl	non-finnish-europeans	6	chr7:100637885:A:G	0.96976	7	8.855750512	0.112920977	+/+
PCOLCE.7.99632821.101632821	PCOLCE	7	99632821	101632821	chr7:100638347	Graham	2021	non-hdl	non-finnish-europeans	4	chr7:100637885:A:G	0.96976	7	9.05978703	0.110377872	+/+
PCOLCE.7.99632821.101632821	PCOLCE	7	99632821	101632821	chr7:100638347	Graham	2021	tc	non-finnish-europeans	6	chr7:100637885:A:G	0.96976	7	9.72216402	0.102857759	+/+
PLA2G7.19.43916178.45916178	PLA2G7	19	43916178	45916178	chr19:44909976	Evangelou	2018	pp	UKB-ICBP-Europeans	5	chr19:44908822:T:C	0.999076	3	0.938085592	1.066000997	+/+
PLA2G7.19.43916178.45916178	PLA2G7	19	43916178	45916178	chr19:44909976	Evangelou	2018	sbp	UKB-ICBP-Europeans	4	chr19:44908822:T:C	0.999076	3	0.893771223	1.118873704	+/+
PLA2G7.19.43916178.45916178	PLA2G7	19	43916178	45916178	chr19:44909976	Harst	2018	CAD	Europeans-META	6	chr19:44908822:T:C	0.998917	4	2.557780553	0.390963985	+/+
PLA2G7.19.43916178.45916178	PLA2G7	19	43916178	45916178	chr19:44909976	Hartiala	2021	myocardial-infarction	meta-analysis	4	chr19:44919589:A:G	0.861733	5	2.006063523	0.498679443	+/+
PLA2G7.19.43916178.45916178	PLA2G7	19	43916178	45916178	chr19:44909976	Hartiala	2021	myocardial-infarction	single-cohort	3	chr19:44909976:T:G	0.998473	8	2.282761683	0.438122918	+/+
PLA2G7.19.43916178.45916178	PLA2G7	19	43916178	45916178	chr19:44909976	Hartiala	2021	myocardial-infarction	single-cohort	3	chr19:44909976:T:G	0.998473	8	2.282761683	0.438122918	+/+
PLA2G7.19.43916178.45916178	PLA2G7	19	43916178	45916178	chr19:44909976	Hartiala	2021	myocardial-infarction	meta-analysis	4	chr19:44908822:T:C	0.999998	4	2.568195709	0.389378425	+/+
PLA2G7.19.43916178.45916178	PLA2G7	19	43916178	45916178	chr19:44909976	Mahajan	2018	T2D	European	3	chr19:45653746:C:T	0.961578	4	-6.823183899	-0.146559145	-/-
PLA2G7.19.43916178.45916178	PLA2G7	19	43916178	45916178	chr19:44909976	Pulit	2018	bmi	female	3	chr19:45676926:T:C	0.990988	8	-14.76063001	-0.067837107	-/-
PLA2G7.19.43916178.45916178	PLA2G7	19	43916178	45916178	chr19:44909976	Pulit	2018	bmi	female	3	chr19:44892362:G:A	0.99748	8	-13.90889237	-0.072002024	-/-
PLA2G7.19.43916178.45916178	PLA2G7	19	43916178	45916178	chr19:44909976	Pulit	2018	bmi	combined	6	chr19:44908822:T:C	0.999038	8	-16.98103761	-0.0588981	-/-
PLTP.20.44904528.46904528	PLTP	20	44904528	46904528	chr20:45916409	Graham	2021	log-tg	meta-without-ukbb	10	chr20:45923216:C:T	0.876359	30	-13.61809319	-0.07343172	-/-
PLTP.20.44904528.46904528	PLTP	20	44904528	46904528	chr20:45916409	Graham	2021	log-tg	meta	10	chr20:45923216:C:T	0.876377	29	-10.66268878	-0.093784975	-/-
PLTP.20.44904528.46904528	PLTP	20	44904528	46904528	chr20:45916409	Graham	2021	non-hdl	meta	4	chr20:45923216:C:T	0.87841	31	-13.31246722	-0.075119655	-/-
PLTP.20.44904528.46904528	PLTP	20	44904528	46904528	chr20:45916409	Graham	2021	log-tg	no-ukbb-europeans	7	chr20:45923216:C:T	0.89226	22	-10.95268222	-0.091301836	-/-
PLTP.20.44904528.46904528	PLTP	20	44904528	46904528	chr20:45916409	Graham	2021	non-hdl	meta-without-ukbb	4	chr20:45923216:C:T	0.920236	36	-13.65741492	-0.073240436	-/-
PLTP.20.44904528.46904528	PLTP	20	44904528	46904528	chr20:45916409	Graham	2021	non-hdl	all-europeans	4	chr20:45923216:C:T	0.965736	22	-13.06301759	-0.076625024	-/-
PLTP.20.44904528.46904528	PLTP	20	44904528	46904528	chr20:45916409	Graham	2021	non-hdl	non-finnish-europeans	4	chr20:45923216:C:T	0.969875	20	-13.0488991	-0.076709874	-/-
PLTP.20.44904528.46904528	PLTP	20	44904528	46904528	chr20:45916409	Graham	2021	ldl	all-europeans	4	chr20:45925083:T:TA	0.984514	22	-26.36568028	-0.038029886	-/-
PLTP.20.44904528.46904528	PLTP	20	44904528	46904528	chr20:45916409	Graham	2021	ldl	non-finnish-europeans	4	chr20:45925083:T:TA	0.989149	20	-25.72458644	-0.038993921	-/-
PLTP.20.44904528.46904528	PLTP	20	44904528	46904528	chr20:45916409	Graham	2021	non-hdl	no-ukbb-europeans	3	chr20:45916308:C:T	0.991612	23	-12.59343136	-0.079416237	-/-
PROC.20.32565313.39039820	PROC	20	32565313	39039820	chr20:35152001	Evangelou	2018	pp	UKB-ICBP-Europeans	4	chr20:32794964:T:C	0.839342	85	-1.455845653	-0.689078986	-/-
PROC.20.32565313.39039820	PROC	20	32565313	39039820	chr20:35152001	Evangelou	2018	pp	UKB-ICBP-Europeans	4	chr20:38220686:A:G	0.866325	85	-1.278041807	-0.784256179	-/-
PROC.20.32565313.39039820	PROC	20	32565313	39039820	chr20:35152001	Evangelou	2018	pp	UKB-ICBP-Europeans	4	chr20:35437976:A:G	0.87147	85	-1.084419712	-0.924660281	-/-
PROC.20.32565313.39039820	PROC	20	32565313	39039820	chr20:35152001	Graham	2021	hdl	non-finnish-europeans	4	chr20:34367617:G:A	0.732711	100	20.09908733	0.050077016	+/+
PROC.20.32565313.39039820	PROC	20	32565313	39039820	chr20:35152001	Graham	2021	hdl	meta-without-ukbb	5	chr20:35257135:C:A	0.83105	104	17.72751498	0.05696485	+/+
PROC.20.32565313.39039820	PROC	20	32565313	39039820	chr20:35152001	Graham	2021	hdl	all-europeans	7	chr20:35162339:C:T	0.831921	100	18.77244364	0.05338601	+/+
PROC.20.32565313.39039820	PROC	20	32565313	39039820	chr20:35152001	Graham	2021	hdl	no-ukbb-europeans	4	chr20:34367617:G:A	0.845109	99	13.9934038	0.071671136	+/+
PROC.20.32565313.39039820	PROC	20	32565313	39039820	chr20:35152001	Graham	2021	hdl	meta-without-ukbb	5	chr20:34324244:T:C	0.865552	104	18.94566178	0.053222646	+/+
PROC.20.32565313.39039820	PROC	20	32565313	39039820	chr20:35152001	Graham	2021	hdl	meta	6	chr20:35257135:C:A	0.871592	101	19.13235643	0.052720493	+/+
PROC.20.32565313.39039820	PROC	20	32565313	39039820	chr20:35152001	Graham	2021	hdl	meta	6	chr20:34338530:A:G	0.885033	101	23.68989696	0.042577763	+/+
PROC.20.32565313.39039820	PROC	20	32565313	39039820	chr20:35152001	Graham	2021	hdl	no-ukbb-europeans	4	chr20:35257135:C:A	0.896539	99	11.60925288	0.086160142	+/+
PROC.20.32565313.39039820	PROC	20	32565313	39039820	chr20:35152001	Graham	2021	hdl	non-finnish-europeans	4	chr20:35162339:C:T	0.906355	100	11.0835592	0.090227678	+/+
PROC.20.32565313.39039820	PROC	20	32565313	39039820	chr20:35152001	Pulit	2018	whr	male	3	chr20:35437976:A:G	0.952276	91	11.12634607	0.0903467	+/+
PROC.20.32565313.39039820	PROC	20	32565313	39039820	chr20:35152001	Pulit	2018	whradjbmi	male	3	chr20:35437976:A:G	0.954057	91	7.963113587	0.125914761	+/+
PROC.20.32565313.39039820	PROC	20	32565313	39039820	chr20:35152001	Pulit	2018	whradjbmi	combined	3	chr20:35437976:A:G	0.959995	91	11.52538384	0.086944417	+/+
PROC.20.32565313.39039820	PROC	20	32565313	39039820	chr20:35152001	Pulit	2018	whr	combined	3	chr20:35437976:A:G	0.968128	90	15.70509807	0.063754603	+/+
PROC.20.32565313.39039820	PROC	20	32565313	39039820	chr20:35152001	Wuttke	2019	egfr	trans-ancestry	3	chr20:34846449:A:T	0.954024	91	62.7908504	0.015969986	+/+
PROC.20.32565313.39039820	PROC	20	32565313	39039820	chr20:35152001	Wuttke	2019	egfr	european-americans	3	chr20:34941963:G:T	0.98579	90	61.95871816	0.0161499	+/+
PROC.20.32565313.39039820	PROC	20	32565313	39039820	chr20:35171469	Harst	2018	CAD	Europeans-META	2	chr20:35176751:G:A	0.980818	493	-11.67061027	-0.085685318	-/-
PROC.20.32565313.39039820	PROC	20	32565313	39039820	chr20:35171469	Surendran	2020	dbp	european	2	chr20:35176751:G:A	0.999057	5	-45.15124099	-0.022147785	-/-
PRSS2.16.74221890.76221890	PRSS2	16	74221890	76221890	chr16:75222462	Evangelou	2018	pp	UKB-ICBP-Europeans	3	chr16:75175892:A:G	0.911618	19	-1.279772262	-0.788609485	-/-
PRSS2.16.74221890.76221890	PRSS2	16	74221890	76221890	chr16:75222462	Graham	2021	hdl	non-finnish-europeans	3	chr16:75167396:CT:C	0.743173	21	-18.15685441	-0.055871364	-/-
PRSS2.16.74221890.76221890	PRSS2	16	74221890	76221890	chr16:75222462	Graham	2021	hdl	non-finnish-europeans	3	chr16:75282176:G:A	0.918477	21	-18.84109968	-0.05320095	-/-
PRSS2.16.74221890.76221890	PRSS2	16	74221890	76221890	chr16:75222462	Graham	2021	hdl	meta-without-ukbb	3	chr16:75282176:G:A	0.943444	25	-18.98968395	-0.05323955	-/-
PRSS2.16.74221890.76221890	PRSS2	16	74221890	76221890	chr16:75222462	Graham	2021	hdl	meta	3	chr16:75282176:G:A	0.952755	23	-21.55800795	-0.046875539	-/-
PRSS2.16.74221890.76221890	PRSS2	16	74221890	76221890	chr16:75222462	Graham	2021	hdl	all-europeans	3	chr16:75282176:G:A	0.963647	22	-18.46779772	-0.054214573	-/-
PRSS2.16.74221890.76221890	PRSS2	16	74221890	76221890	chr16:75222462	Harst	2018	CAD	Europeans-META	3	chr16:75200974:A:C	0.986539	18	4.130101461	0.242759173	+/+
PRSS2.16.74221890.76221890	PRSS2	16	74221890	76221890	chr16:75222462	Mahajan	2022	T2D	Europeans	3	chr16:75208114:G:C	0.977368	17	4.486149704	0.223000213	+/+
PRSS2.16.74221890.76221890	PRSS2	16	74221890	76221890	chr16:75222462	Mahajan	2018	T2Dbmiadj	European	3	chr16:75209874:A:C	0.981173	17	3.915474945	0.255515457	+/+
PRSS2.16.74221890.76221890	PRSS2	16	74221890	76221890	chr16:75222462	Mahajan	2018	T2Dbmiadj	European	3	chr16:75200974:A:C	0.986955	18	2.497523238	0.400396675	+/+
PRSS2.16.74221890.76221890	PRSS2	16	74221890	76221890	chr16:75222462	Mahajan	2022	T2D	Europeans	3	chr16:75200974:A:C	0.987018	18	3.448952091	0.289945743	+/+
PRSS2.16.74221890.76221890	PRSS2	16	74221890	76221890	chr16:75222462	Mahajan	2018	T2D	European-noUKBB	2	chr16:75200974:A:C	0.987285	18	2.205833334	0.453343408	+/+
PRSS2.16.74221890.76221890	PRSS2	16	74221890	76221890	chr16:75222462	Mahajan	2018	T2D	European-MALE	2	chr16:75200974:A:C	0.987285	18	1.764666667	0.56667926	+/+
PRSS2.16.74221890.76221890	PRSS2	16	74221890	76221890	chr16:75222462	Mahajan	2018	T2D	European	3	chr16:75200974:A:C	0.987392	17	3.049869831	0.327882863	+/+
PRSS2.16.74221890.76221890	PRSS2	16	74221890	76221890	chr16:75222462	Mahajan	2018	T2D	European	3	chr16:75209874:A:C	0.992078	16	4.24428252	0.235668461	+/+
PRSS2.16.74221890.76221890	PRSS2	16	74221890	76221890	chr16:75222462	Mahajan	2018	T2D	European-noUKBB-MALE	2	chr16:75208952:T:C	0.993501	18	1.848666672	0.540930399	+/+
PTPRS.19.4293173.6293173	PTPRS	19	4293173	6293173	chr19:5293164	Evangelou	2018	dbp	UKB-ICBP-Europeans	3	chr19:5333949:C:T	0.873957	19	1.480194333	0.676748851	+/+
PTPRS.19.4293173.6293173	PTPRS	19	4293173	6293173	chr19:5293164	Graham	2021	log-tg	no-ukbb-europeans	4	chr19:4965053:A:G	0.932575	22	-19.16476355	-0.052692036	-/-
QPCT.11.64788053.66788053	QPCT	11	64788053	66788053	chr11:65788053	Graham	2021	hdl	meta-without-ukbb	7	chr11:65879634:G:A	0.716397	16	19.81228709	0.050322615	+/+
QPCT.11.64788053.66788053	QPCT	11	64788053	66788053	chr11:65788053	Graham	2021	hdl	meta-without-ukbb	7	chr11:65638129:T:G	0.743548	16	19.76580819	0.050573995	+/+
QPCT.11.64788053.66788053	QPCT	11	64788053	66788053	chr11:65788053	Graham	2021	hdl	meta-without-ukbb	7	chr11:66062166:C:A	0.845115	16	20.36841633	0.049257952	+/+
QPCT.11.64788053.66788053	QPCT	11	64788053	66788053	chr11:65788053	Graham	2021	log-tg	meta-without-ukbb	6	chr11:65791795:G:A	0.997468	16	-12.90572438	-0.077484996	-/-
QPCT.11.64788053.66788053	QPCT	11	64788053	66788053	chr11:65788053	Graham	2021	log-tg	meta	6	chr11:65791795:G:A	0.99858	13	-13.6555523	-0.073230286	-/-
REG1A.19.47673783.49673783	REG1A	19	47673783	49673783	chr19:48703160	Graham	2021	log-tg	no-ukbb-europeans	5	chr19:49541484:G:C	0.815864	10	-23.51841104	-0.04255419	-/-
REG1A.19.47673783.49673783	REG1A	19	47673783	49673783	chr19:48703160	Graham	2021	log-tg	no-ukbb-europeans	5	chr19:48775046:A:G	0.894916	10	-22.67342178	-0.044121487	-/-
REG1A.19.47673783.49673783	REG1A	19	47673783	49673783	chr19:48703160	Graham	2021	non-hdl	no-ukbb-europeans	6	chr19:48751698:T:C	0.909119	11	-7.260005479	-0.137740948	-/-
REG1A.19.47673783.49673783	REG1A	19	47673783	49673783	chr19:48703160	Graham	2021	log-tg	meta	9	chr19:48746940:C:T	0.940734	25	-8.287095207	-0.1206752	-/-
REG1A.19.47673783.49673783	REG1A	19	47673783	49673783	chr19:48703160	Graham	2021	log-tg	meta-without-ukbb	6	chr19:48747281:G:A	0.942482	43	-10.46213021	-0.096100501	-/-
REG1A.19.47673783.49673783	REG1A	19	47673783	49673783	chr19:48703160	Graham	2021	ldl	meta-without-ukbb	9	chr19:48734290:A:G	0.954898	42	-7.281005358	-0.137364562	-/-
REG1A.19.47673783.49673783	REG1A	19	47673783	49673783	chr19:48703160	Graham	2021	ldl	no-ukbb-europeans	7	chr19:48751698:T:C	0.971372	10	-12.50378408	-0.079996388	-/-
REG1A.19.47673783.49673783	REG1A	19	47673783	49673783	chr19:48703160	Graham	2021	tc	no-ukbb-europeans	10	chr19:48751698:T:C	0.97223	10	-11.6508655	-0.085914247	-/-
REG1A.19.47673783.49673783	REG1A	19	47673783	49673783	chr19:48703160	Graham	2021	ldl	no-ukbb-europeans	7	chr19:48697960:T:C	1	10	-8.687532613	-0.115107482	-/-
REG1A.19.47673783.49673783	REG1A	19	47673783	49673783	chr19:48703160	Graham	2021	tc	no-ukbb-europeans	10	chr19:48697960:T:C	1	10	-8.476468644	-0.117973656	-/-
REG1A.19.47673783.49673783	REG1A	19	47673783	49673783	chr19:48703160	Graham	2021	non-hdl	no-ukbb-europeans	6	chr19:48697960:T:C	1	11	-8.807710691	-0.113536881	-/-
REG1A.19.47673783.49673783	REG1A	19	47673783	49673783	chr19:48703160	Graham	2021	non-hdl	meta-without-ukbb	8	chr19:48703346:T:C	1	39	-7.345356241	-0.136140436	-/-
SAA4.11.7242796.21263701	SAA4	11	7242796	21263701	chr11:18226667	Graham	2021	non-hdl	meta	5	chr11:14353591:C:T	0.71196	206	56.41678187	0.017728825	+/+
SAA4.11.7242796.21263701	SAA4	11	7242796	21263701	chr11:18226667	Graham	2021	tc	non-finnish-europeans	7	chr11:18634627:A:G	0.71809	187	60.66810636	0.016483898	+/+
SAA4.11.7242796.21263701	SAA4	11	7242796	21263701	chr11:18226667	Graham	2021	non-hdl	meta	5	chr11:12050000:G:A	0.819012	206	54.68022872	0.018292206	+/+
SAA4.11.7242796.21263701	SAA4	11	7242796	21263701	chr11:18226667	Graham	2021	non-hdl	no-ukbb-europeans	5	chr11:18630405:A:G	0.885304	158	35.63255328	0.028064225	+/+
SAA4.11.7242796.21263701	SAA4	11	7242796	21263701	chr11:18226667	Graham	2021	log-tg	all-europeans	6	chr11:14317157:A:G	0.919809	177	53.48215066	0.018765536	+/+
SAA4.11.7242796.21263701	SAA4	11	7242796	21263701	chr11:18226667	Graham	2021	log-tg	meta	7	chr11:14387902:A:G	0.939327	213	58.77301039	0.017018726	+/+
SAA4.11.7242796.21263701	SAA4	11	7242796	21263701	chr11:18226667	Graham	2021	tc	meta	8	chr11:18627878:CA:C	0.947338	214	50.19888306	0.019949535	+/+
SAA4.11.7242796.21263701	SAA4	11	7242796	21263701	chr11:18226667	Graham	2021	log-tg	meta	7	chr11:15862230:G:A	0.948257	213	57.49263018	0.017398976	+/+
SAA4.11.7242796.21263701	SAA4	11	7242796	21263701	chr11:18226667	Graham	2021	log-tg	meta	7	chr11:14687073:A:G	0.954157	213	57.81142188	0.017302703	+/+
SAA4.11.7242796.21263701	SAA4	11	7242796	21263701	chr11:18226667	Graham	2021	tc	non-finnish-europeans	7	chr11:17188885:C:T	0.958085	187	54.68542135	0.018287605	+/+
SAA4.11.7242796.21263701	SAA4	11	7242796	21263701	chr11:18226667	Graham	2021	non-hdl	all-europeans	6	chr11:18209164:A:T	0.960962	174	40.4226975	0.024882117	+/+
SAA4.11.7242796.21263701	SAA4	11	7242796	21263701	chr11:18226667	Graham	2021	log-tg	meta	7	chr11:13334223:T:C	0.968528	213	56.43516298	0.017724222	+/+
SAA4.11.7242796.21263701	SAA4	11	7242796	21263701	chr11:18226667	Graham	2021	log-tg	non-finnish-europeans	6	chr11:14317157:A:G	0.971839	187	51.9367016	0.019255406	+/+
SAA4.11.7242796.21263701	SAA4	11	7242796	21263701	chr11:18226667	Graham	2021	log-tg	meta-without-ukbb	5	chr11:14249818:C:T	0.981573	219	44.27534011	0.022597579	+/+
SAA4.11.7242796.21263701	SAA4	11	7242796	21263701	chr11:18226667	Graham	2021	log-tg	meta	7	chr11:14317157:A:G	0.985429	213	44.71256261	0.022368019	+/+
SAA4.11.7242796.21263701	SAA4	11	7242796	21263701	chr11:18226667	Graham	2021	non-hdl	meta	5	chr11:10340184:C:G	0.990533	206	37.93722932	0.026361319	+/+
SAA4.11.7242796.21263701	SAA4	11	7242796	21263701	chr11:18226667	Graham	2021	non-hdl	meta-without-ukbb	4	chr11:18218231:T:C	0.99174	227	25.70203852	0.038910112	+/+
SAA4.11.7242796.21263701	SAA4	11	7242796	21263701	chr11:18226667	Graham	2021	non-hdl	non-finnish-europeans	6	chr11:18208741:G:C	0.997138	186	38.93987092	0.025681347	+/+
SAA4.11.7242796.21263701	SAA4	11	7242796	21263701	chr11:18357336	Graham	2021	ldl	all-europeans	5	chr11:18594730:T:C	0.703	69	46.74614318	0.021392139	+/+
SAA4.11.7242796.21263701	SAA4	11	7242796	21263701	chr11:18357336	Graham	2021	tc	all-europeans	7	chr11:18592961:A:T	0.85641	69	51.46908194	0.01942914	+/+
SAA4.11.7242796.21263701	SAA4	11	7242796	21263701	chr11:18357336	Graham	2021	non-hdl	meta-without-ukbb	4	chr11:18549052:G:A	0.914887	81	40.77647289	0.024523946	+/+
SAA4.11.7242796.21263701	SAA4	11	7242796	21263701	chr11:18357336	Graham	2021	non-hdl	no-ukbb-europeans	5	chr11:18594730:T:C	0.979851	69	32.8453149	0.030445743	+/+
SAA4.11.7242796.21263701	SAA4	11	7242796	21263701	chr11:18357336	Graham	2021	tc	meta-without-ukbb	6	chr11:18594626:A:G	0.992204	88	43.14185322	0.023179347	+/+
SAA4.11.7242796.21263701	SAA4	11	7242796	21263701	chr11:18357336	Graham	2021	tc	no-ukbb-europeans	4	chr11:18594730:T:C	0.992622	72	39.01970794	0.025628075	+/+
SAA4.11.7242796.21263701	SAA4	11	7242796	21263701	chr11:18357336	Graham	2021	tc	meta	8	chr11:18574965:T:G	0.998464	84	46.04413599	0.021718292	+/+
SAA4.11.7242796.21263701	SAA4	11	7242796	21263701	chr11:18357336	Graham	2021	non-hdl	non-finnish-europeans	6	chr11:18594626:A:G	0.999067	77	33.6562374	0.029712175	+/+
SAA4.11.7242796.21263701	SAA4	11	7242796	21263701	chr11:18357336	Graham	2021	non-hdl	meta	5	chr11:18588494:T:C	0.999878	66	36.8966033	0.027102766	+/+
SAA4.11.7242796.21263701	SAA4	11	7242796	21263701	chr11:18357336	Graham	2021	tc	non-finnish-europeans	7	chr11:18594626:A:G	0.99992	71	37.09027037	0.026961249	+/+
SAA4.11.7242796.21263701	SAA4	11	7242796	21263701	chr11:18357336	Graham	2021	non-hdl	all-europeans	6	chr11:18594730:T:C	0.999988	74	31.29609873	0.031952864	+/+
SAA4.11.7242796.21263701	SAA4	11	7242796	21263701	chr11:18357336	Graham	2021	tc	all-europeans	7	chr11:18594730:T:C	0.999991	69	35.01338753	0.028560504	+/+
SELL.1.166477400.172854718	SELL	1	166477400	172854718	chr1:169604928	Evangelou	2018	dbp	UKB-ICBP-Europeans	4	chr1:167397956:T:C	0.82148	79	-4.207619267	-0.237721004	-/-
SELL.1.166477400.172854718	SELL	1	166477400	172854718	chr1:169604928	Evangelou	2018	pp	UKB-ICBP-Europeans	2	chr1:169279041:G:T	0.994178	84	-2.940614089	-0.340094978	-/-
SELL.1.166477400.172854718	SELL	1	166477400	172854718	chr1:169604928	Pulit	2018	whradjbmi	female	8	chr1:172711325:C:T	0.862106	108	-27.0808617	-0.036930773	-/-
SELL.1.166477400.172854718	SELL	1	166477400	172854718	chr1:169696491	Graham	2021	hdl	meta	5	chr1:172431344:C:A	0.722385	257	-81.74544454	-0.012233099	-/-
SELL.1.166477400.172854718	SELL	1	166477400	172854718	chr1:169696491	Graham	2021	hdl	all-europeans	5	chr1:172408122:A:G	0.798292	263	-75.27823933	-0.013284065	-/-
SELL.1.166477400.172854718	SELL	1	166477400	172854718	chr1:169696491	Graham	2021	log-tg	all-europeans	4	chr1:172180808:C:T	0.949548	262	64.68638653	0.015459243	+/+
SELL.1.166477400.172854718	SELL	1	166477400	172854718	chr1:169696491	Graham	2021	hdl	non-finnish-europeans	5	chr1:171628942:T:G	0.956212	260	-67.99026746	-0.014708007	-/-
SELL.1.166477400.172854718	SELL	1	166477400	172854718	chr1:169696491	Graham	2021	hdl	meta	5	chr1:171628942:T:G	0.95721	257	-73.91735774	-0.013528624	-/-
SELL.1.166477400.172854718	SELL	1	166477400	172854718	chr1:169696491	Graham	2021	log-tg	no-ukbb-europeans	3	chr1:172180808:C:T	0.967102	259	55.70107539	0.017953024	+/+
SELL.1.166477400.172854718	SELL	1	166477400	172854718	chr1:169696491	Graham	2021	hdl	all-europeans	5	chr1:171627362:A:G	0.982724	263	-66.71110097	-0.014990023	-/-
SELL.1.166477400.172854718	SELL	1	166477400	172854718	chr1:169696491	Graham	2021	hdl	meta-without-ukbb	4	chr1:171649736:C:A	0.983217	306	-66.28327885	-0.015086773	-/-
SELL.1.166477400.172854718	SELL	1	166477400	172854718	chr1:169696491	Graham	2021	hdl	no-ukbb-europeans	4	chr1:171649736:C:A	0.984076	257	-57.55422497	-0.017374935	-/-
SELL.1.166477400.172854718	SELL	1	166477400	172854718	chr1:169696491	Graham	2021	log-tg	non-finnish-europeans	4	chr1:172180808:C:T	0.984107	260	62.40844625	0.01602352	+/+
SELL.1.166477400.172854718	SELL	1	166477400	172854718	chr1:169696491	Graham	2021	hdl	non-finnish-europeans	5	chr1:172215653:A:C	0.994704	260	-61.46418145	-0.016269652	-/-
SELL.1.166477400.172854718	SELL	1	166477400	172854718	chr1:169696491	Graham	2021	hdl	meta	5	chr1:172215653:A:C	0.995702	257	-65.99741274	-0.015152113	-/-
SELL.1.166477400.172854718	SELL	1	166477400	172854718	chr1:169696491	Graham	2021	hdl	all-europeans	5	chr1:172215653:A:C	0.996621	263	-60.6871296	-0.016477969	-/-
SELL.1.166477400.172854718	SELL	1	166477400	172854718	chr1:169696491	Graham	2021	hdl	meta-without-ukbb	4	chr1:172215653:A:C	0.996969	306	-57.94750538	-0.017257017	-/-
SELL.1.166477400.172854718	SELL	1	166477400	172854718	chr1:169696491	Graham	2021	hdl	no-ukbb-europeans	4	chr1:172215653:A:C	0.997219	257	-49.56672529	-0.020174837	-/-
SELL.1.166477400.172854718	SELL	1	166477400	172854718	chr1:169696491	Pulit	2018	whr	combined	7	chr1:172205975:C:T	0.976462	236	50.60533793	0.019760806	+/+
SERPINA5.5.176409795.178409795	SERPINA5	5	176409795	178409795	chr5:177409531	Graham	2021	ldl	meta	2	chr5:177095035:T:C	0.761162	4	24.32340252	0.04112722	+/+
SERPINA5.5.176409795.178409795	SERPINA5	5	176409795	178409795	chr5:177409531	Graham	2021	tc	meta	2	chr5:177093242:A:G	0.824115	4	23.96543466	0.041755594	+/+
SERPINA5.5.176409795.178409795	SERPINA5	5	176409795	178409795	chr5:177409531	Graham	2021	ldl	non-finnish-europeans	2	chr5:177101385:A:G	0.833156	2	20.52147262	0.048729456	+/+
SERPINA5.5.176409795.178409795	SERPINA5	5	176409795	178409795	chr5:177409531	Graham	2021	ldl	meta-without-ukbb	2	chr5:177095035:T:C	0.8521	6	29.60196624	0.033781552	+/+
SERPINA5.5.176409795.178409795	SERPINA5	5	176409795	178409795	chr5:177409531	Graham	2021	ldl	all-europeans	2	chr5:177101385:A:G	0.867987	2	20.8249329	0.04801937	+/+
SERPINA5.5.176409795.178409795	SERPINA5	5	176409795	178409795	chr5:177409531	Graham	2021	log-tg	meta	4	chr5:177356280:C:CA	0.878469	4	29.32623548	0.034198303	+/+
SERPINA5.5.176409795.178409795	SERPINA5	5	176409795	178409795	chr5:177409531	Graham	2021	log-tg	meta-without-ukbb	3	chr5:177307854:C:G	0.922172	5	23.89757047	0.041845632	+/+
SERPINA5.5.176409795.178409795	SERPINA5	5	176409795	178409795	chr5:177409531	Graham	2021	ldl	no-ukbb-europeans	2	chr5:177101385:A:G	0.942509	4	16.68842195	0.059921807	+/+
SERPINA5.5.176409795.178409795	SERPINA5	5	176409795	178409795	chr5:177409531	Graham	2021	log-tg	all-europeans	2	chr5:177328840:T:C	0.991842	2	18.67396426	0.053550494	+/+
SERPINA5.5.176409795.178409795	SERPINA5	5	176409795	178409795	chr5:177409531	Graham	2021	log-tg	non-finnish-europeans	2	chr5:177328840:T:C	0.99661	2	17.59391359	0.056837838	+/+
SERPINA5.5.176409795.178409795	SERPINA5	5	176409795	178409795	chr5:177409531	Graham	2021	log-tg	meta	4	chr5:177301457:T:G	0.999382	4	22.77491423	0.043907991	+/+
SERPINA5.5.176409795.178409795	SERPINA5	5	176409795	178409795	chr5:177409531	Graham	2021	log-tg	no-ukbb-europeans	3	chr5:177400814:G:C	0.999659	4	13.77463007	0.072597231	+/+
SERPINA5.5.176409795.178409795	SERPINA5	5	176409795	178409795	chr5:177409531	Graham	2021	log-tg	meta-without-ukbb	3	chr5:177413083:GC:G	0.999893	6	22.30768549	0.0448276	+/+
SERPINA5.5.176409795.178409795	SERPINA5	5	176409795	178409795	chr5:177409531	Wuttke	2019	egfr	european-americans	3	chr5:177379635:T:C	0.901928	3	-95.43346601	-0.010478505	-/-
SPARCL1.5.176409531.178409531	SPARCL1	5	176409531	178409531	chr5:177409531	Graham	2021	ldl	meta-without-ukbb	2	chr5:177095035:T:C	0.808266	2	-19.00184585	-0.052626632	-/-
SPARCL1.5.176409531.178409531	SPARCL1	5	176409531	178409531	chr5:177409531	Graham	2021	log-tg	meta-without-ukbb	3	chr5:177413083:GC:G	0.999513	2	-14.31950564	-0.069834827	-/-
SPARCL1.5.176409531.178409531	SPARCL1	5	176409531	178409531	chr5:177409531	Wuttke	2019	egfr	trans-ancestry	3	chr5:177379635:T:C	0.91199	2	59.64374165	0.016766361	+/+
TCN2.22.26677011.35059365	TCN2	22	26677011	35059365	chr22:30010924	Evangelou	2018	pp	UKB-ICBP-Europeans	6	chr22:31167569:C:A	0.857301	57	-1.48530461	-0.680911822	-/-
TCN2.22.26677011.35059365	TCN2	22	26677011	35059365	chr22:30010924	Evangelou	2018	pp	UKB-ICBP-Europeans	6	chr22:30192921:G:C	0.874473	57	-1.514122181	-0.663331309	-/-
TCN2.22.26677011.35059365	TCN2	22	26677011	35059365	chr22:30605069	Evangelou	2018	pp	UKB-ICBP-Europeans	6	chr22:31167569:C:A	0.708322	30	-1.28810997	-0.783127414	-/-
TCN2.22.26677011.35059365	TCN2	22	26677011	35059365	chr22:30605069	Evangelou	2018	pp	UKB-ICBP-Europeans	6	chr22:30192921:G:C	0.723188	30	-1.341737241	-0.752553734	-/-
TCN2.22.26677011.35059365	TCN2	22	26677011	35059365	chr22:30642291	Evangelou	2018	pp	UKB-ICBP-Europeans	6	chr22:31167569:C:A	0.930504	56	-2.272468805	-0.440808003	-/-
TCN2.22.26677011.35059365	TCN2	22	26677011	35059365	chr22:30642291	Evangelou	2018	pp	UKB-ICBP-Europeans	6	chr22:30192921:G:C	0.947186	56	-2.257475205	-0.443320808	-/-
TGFBI.1.229689116.231689116	TGFBI	1	229689116	231689116	chr1:230716370	Evangelou	2018	pp	UKB-ICBP-Europeans	2	chr1:230692613:C:T	0.960196	17	-1.316043348	-0.759857774	-/-
TGFBI.1.229689116.231689116	TGFBI	1	229689116	231689116	chr1:230716370	Evangelou	2018	dbp	UKB-ICBP-Europeans	4	chr1:230692613:C:T	0.960426	18	-0.823438182	-1.214420247	-/-
TGFBI.1.229689116.231689116	TGFBI	1	229689116	231689116	chr1:230716370	Evangelou	2018	sbp	UKB-ICBP-Europeans	3	chr1:230692613:C:T	0.963927	16	-0.472004756	-2.118622719	-/-
TGFBI.9.113341784.115341784	TGFBI	9	113341784	115341784	chr9:114321523	Graham	2021	tc	all-europeans	3	chr9:114350534:G:T	0.816049	13	25.72067121	0.038928844	+/+
TGFBI.9.113341784.115341784	TGFBI	9	113341784	115341784	chr9:114321523	Graham	2021	tc	meta-without-ukbb	2	chr9:114371911:T:C	0.867249	13	24.34284057	0.041380679	+/+
TGFBI.9.113341784.115341784	TGFBI	9	113341784	115341784	chr9:114321523	Graham	2021	hdl	meta-without-ukbb	2	chr9:114386150:T:G	0.909365	13	-24.1385526	-0.041466733	-/-
TGFBI.9.113341784.115341784	TGFBI	9	113341784	115341784	chr9:114321523	Graham	2021	tc	meta	3	chr9:114415286:C:A	0.93981	13	27.24722253	0.036727765	+/+
TGFBI.9.113341784.115341784	TGFBI	9	113341784	115341784	chr9:114321523	Graham	2021	non-hdl	non-finnish-europeans	2	chr9:114350534:G:T	0.956587	12	19.92886413	0.050207999	+/+
TGFBI.9.113341784.115341784	TGFBI	9	113341784	115341784	chr9:114321523	Graham	2021	hdl	no-ukbb-europeans	2	chr9:114386047:C:T	0.965166	13	-19.82320179	-0.050469568	-/-
TGFBI.9.113341784.115341784	TGFBI	9	113341784	115341784	chr9:114321523	Graham	2021	ldl	non-finnish-europeans	2	chr9:114325784:A:T	0.978355	13	21.7669233	0.045940864	+/+
TGFBI.9.113341784.115341784	TGFBI	9	113341784	115341784	chr9:114321523	Graham	2021	non-hdl	all-europeans	3	chr9:114325784:A:T	0.980462	13	19.34436412	0.051713536	+/+
TGFBI.9.113341784.115341784	TGFBI	9	113341784	115341784	chr9:114321523	Graham	2021	ldl	all-europeans	2	chr9:114325784:A:T	0.986744	13	21.19441437	0.047182039	+/+
TGFBI.9.113341784.115341784	TGFBI	9	113341784	115341784	chr9:114321523	Graham	2021	tc	meta	3	chr9:114386150:T:G	0.98872	13	24.15717223	0.041405365	+/+
TGFBI.9.113341784.115341784	TGFBI	9	113341784	115341784	chr9:114321523	Graham	2021	hdl	meta	3	chr9:114325784:A:T	0.989218	13	-22.89428338	-0.043721276	-/-
TGFBI.9.113341784.115341784	TGFBI	9	113341784	115341784	chr9:114321523	Graham	2021	non-hdl	no-ukbb-europeans	2	chr9:114325784:A:T	0.989335	13	14.29869689	0.069936818	+/+
TGFBI.9.113341784.115341784	TGFBI	9	113341784	115341784	chr9:114321523	Graham	2021	log-tg	meta-without-ukbb	2	chr9:114325784:A:T	0.989524	13	19.61672858	0.050977049	+/+
TGFBI.9.113341784.115341784	TGFBI	9	113341784	115341784	chr9:114321523	Graham	2021	log-tg	meta	2	chr9:114325784:A:T	0.989758	13	22.20759425	0.045029732	+/+
TGFBI.9.113341784.115341784	TGFBI	9	113341784	115341784	chr9:114321523	Graham	2021	hdl	all-europeans	4	chr9:114325784:A:T	0.990009	13	-17.12439752	-0.058403693	-/-
TGFBI.9.113341784.115341784	TGFBI	9	113341784	115341784	chr9:114321523	Graham	2021	log-tg	non-finnish-europeans	2	chr9:114325784:A:T	0.990026	13	18.85382634	0.053039648	+/+
TGFBI.9.113341784.115341784	TGFBI	9	113341784	115341784	chr9:114321523	Graham	2021	ldl	meta	2	chr9:114325784:A:T	0.990045	13	20.89348965	0.047861795	+/+
TGFBI.9.113341784.115341784	TGFBI	9	113341784	115341784	chr9:114321523	Graham	2021	non-hdl	meta	2	chr9:114325784:A:T	0.990057	13	17.9238572	0.05579156	+/+
TGFBI.9.113341784.115341784	TGFBI	9	113341784	115341784	chr9:114321523	Graham	2021	log-tg	all-europeans	2	chr9:114325784:A:T	0.990063	13	18.40510071	0.054332767	+/+
TGFBI.9.113341784.115341784	TGFBI	9	113341784	115341784	chr9:114321523	Graham	2021	log-tg	no-ukbb-europeans	2	chr9:114325784:A:T	0.990064	13	15.48731821	0.06456896	+/+
TGFBI.9.113341784.115341784	TGFBI	9	113341784	115341784	chr9:114321523	Graham	2021	hdl	non-finnish-europeans	4	chr9:114325784:A:T	0.990067	13	-17.32006249	-0.05774083	-/-
TGFBR3.3.185737555.187737555	TGFBR3	3	185737555	187737555	chr3:186742138	Evangelou	2018	dbp	UKB-ICBP-Europeans	2	chr3:185738387:C:G	0.919506	35	2.590990153	0.386067113	+/+
TGFBR3.5.176191573.178191573	TGFBR3	5	176191573	178191573	chr5:177415473	Graham	2021	ldl	meta-without-ukbb	2	chr5:177095035:T:C	0.852092	17	-41.91494114	-0.023857841	-/-
TGFBR3.5.176191573.178191573	TGFBR3	5	176191573	178191573	chr5:177415473	Graham	2021	ldl	non-finnish-europeans	2	chr5:177101385:A:G	0.854058	9	-27.81287431	-0.035954572	-/-
TGFBR3.5.176191573.178191573	TGFBR3	5	176191573	178191573	chr5:177415473	Graham	2021	log-tg	meta	4	chr5:177356280:C:CA	0.868439	11	-41.85251403	-0.023893806	-/-
TGFBR3.5.176191573.178191573	TGFBR3	5	176191573	178191573	chr5:177415473	Graham	2021	ldl	all-europeans	2	chr5:177101385:A:G	0.885154	10	-28.22415663	-0.035430642	-/-
TGFBR3.5.176191573.178191573	TGFBR3	5	176191573	178191573	chr5:177415473	Graham	2021	ldl	no-ukbb-europeans	2	chr5:177101385:A:G	0.950896	13	-22.61791361	-0.044212743	-/-
TGFBR3.5.176191573.178191573	TGFBR3	5	176191573	178191573	chr5:177415473	Graham	2021	log-tg	all-europeans	2	chr5:177328840:T:C	0.991744	10	-25.30894495	-0.039511722	-/-
TGFBR3.5.176191573.178191573	TGFBR3	5	176191573	178191573	chr5:177415473	Graham	2021	log-tg	non-finnish-europeans	2	chr5:177328840:T:C	0.997249	9	-23.84514572	-0.041937257	-/-
TGFBR3.5.176191573.178191573	TGFBR3	5	176191573	178191573	chr5:177415473	Graham	2021	log-tg	meta-without-ukbb	3	chr5:177413083:GC:G	0.999848	17	-31.58656655	-0.031659028	-/-
TGFBR3.5.176191573.178191573	TGFBR3	5	176191573	178191573	chr5:177415473	Graham	2021	log-tg	no-ukbb-europeans	3	chr5:177400814:G:C	0.999862	13	-18.66884591	-0.053565175	-/-
TGFBR3.5.176191573.178191573	TGFBR3	5	176191573	178191573	chr5:177415473	Wuttke	2019	egfr	european-americans	3	chr5:177379635:T:C	0.896673	5	133.5303051	0.007488937	+/+
TIE1.1.37660585.51823030	TIE1	1	37660585	51823030	chr1:43284026	Graham	2021	non-hdl	meta	8	chr1:39176501:G:A	0.839978	138	32.11780578	0.031162521	+/+
TIE1.1.37660585.51823030	TIE1	1	37660585	51823030	chr1:43284026	Graham	2021	non-hdl	meta	8	chr1:44755894:G:T	0.976481	138	28.70985865	0.034853329	+/+
TIE1.1.37660585.51823030	TIE1	1	37660585	51823030	chr1:43284026	Graham	2021	non-hdl	meta	8	chr1:42169569:G:C	0.997657	138	23.45352466	0.042655678	+/+
TIE1.1.37660585.51823030	TIE1	1	37660585	51823030	chr1:43284026	Graham	2021	non-hdl	meta	8	chr1:44770974:C:CT	0.997677	138	23.3400069	0.042863028	+/+
TIE1.1.37660585.51823030	TIE1	1	37660585	51823030	chr1:43301597	Evangelou	2018	pp	UKB-ICBP-Europeans	8	chr1:37942492:A:G	0.728926	11	-2.43590358	-0.410543718	-/-
TIE1.1.37660585.51823030	TIE1	1	37660585	51823030	chr1:43301597	Evangelou	2018	pp	UKB-ICBP-Europeans	8	chr1:50786946:C:T	0.829078	11	-2.340558015	-0.42726345	-/-
TIE1.1.37660585.51823030	TIE1	1	37660585	51823030	chr1:43301597	Evangelou	2018	pp	UKB-ICBP-Europeans	8	chr1:47204853:C:T	0.904848	11	-2.243957408	-0.445652865	-/-
TIE1.1.37660585.51823030	TIE1	1	37660585	51823030	chr1:43301597	Evangelou	2018	sbp	UKB-ICBP-Europeans	8	chr1:48225892:A:G	0.912881	10	-1.553848922	-0.643563268	-/-
TIE1.1.37660585.51823030	TIE1	1	37660585	51823030	chr1:43301597	Evangelou	2018	sbp	UKB-ICBP-Europeans	8	chr1:37942492:A:G	0.937365	10	-1.520514387	-0.657672305	-/-
TIE1.1.37660585.51823030	TIE1	1	37660585	51823030	chr1:43301597	Evangelou	2018	sbp	UKB-ICBP-Europeans	8	chr1:41911913:G:A	0.947356	10	-1.503579608	-0.665079967	-/-
TIE1.1.37660585.51823030	TIE1	1	37660585	51823030	chr1:43301597	Evangelou	2018	sbp	UKB-ICBP-Europeans	8	chr1:41399621:G:A	0.948768	10	-1.501255689	-0.666109381	-/-
TIE1.1.37660585.51823030	TIE1	1	37660585	51823030	chr1:43301597	Evangelou	2018	sbp	UKB-ICBP-Europeans	8	chr1:47647273:G:C	0.950606	10	-1.49788866	-0.667606704	-/-
TIE1.1.37660585.51823030	TIE1	1	37660585	51823030	chr1:43301597	Evangelou	2018	dbp	UKB-ICBP-Europeans	10	chr1:43484594:G:C	0.959552	11	-1.097570749	-0.911102998	-/-
TIE1.1.37660585.51823030	TIE1	1	37660585	51823030	chr1:43301597	Evangelou	2018	sbp	UKB-ICBP-Europeans	8	chr1:43484594:G:C	0.959735	11	-0.763448897	-1.310422701	-/-
TIE1.1.37660585.51823030	TIE1	1	37660585	51823030	chr1:43301597	Evangelou	2018	pp	UKB-ICBP-Europeans	8	chr1:45628564:G:A	0.96113	11	-2.125369919	-0.470513201	-/-
TIE1.1.37660585.51823030	TIE1	1	37660585	51823030	chr1:43301597	Evangelou	2018	pp	UKB-ICBP-Europeans	8	chr1:42571886:G:A	0.968484	11	-2.097312817	-0.476808522	-/-
TIE1.1.37660585.51823030	TIE1	1	37660585	51823030	chr1:43301597	Evangelou	2018	sbp	UKB-ICBP-Europeans	8	chr1:41902668:C:G	0.991646	10	-1.36209475	-0.734163347	-/-
TIE1.1.37660585.51823030	TIE1	1	37660585	51823030	chr1:43301597	Evangelou	2018	pp	UKB-ICBP-Europeans	8	chr1:41902668:C:G	0.992155	11	-1.956499669	-0.511120485	-/-
TIE1.1.37660585.51823030	TIE1	1	37660585	51823030	chr1:43301597	Evangelou	2018	pp	UKB-ICBP-Europeans	8	chr1:42047880:A:G	0.99692	11	-1.85404955	-0.539361595	-/-
TIE1.1.37660585.51823030	TIE1	1	37660585	51823030	chr1:43301597	Graham	2021	tc	meta	9	chr1:39105539:C:T	0.864332	23	26.05827543	0.038466138	+/+
TIE1.16.0.1532639	TIE1	16	0	1532639	chr16:38249	Chen	2021	glycated_hemoglobin	european	7	chr16:1315914:T:C	0.899709	14	2.302009224	0.430861168	+/+
TIE1.16.0.1532639	TIE1	16	0	1532639	chr16:38249	Chen	2021	glycated_hemoglobin	european	7	chr16:254804:T:A	0.959904	14	2.177876674	0.456995269	+/+
TIE1.16.0.1532639	TIE1	16	0	1532639	chr16:38249	Chen	2021	glycated_hemoglobin	european	7	chr16:1096970:T:C	0.970633	14	2.140410583	0.466316824	+/+
TIE1.16.0.1532639	TIE1	16	0	1532639	chr16:38249	Chen	2021	glycated_hemoglobin	european	7	chr16:956138:A:C	0.977129	14	2.105224738	0.474370805	+/+
TIE1.16.0.1532639	TIE1	16	0	1532639	chr16:38249	Chen	2021	glycated_hemoglobin	european	7	chr16:32334:A:G	0.985952	14	2.025412533	0.493444067	+/+
TIE1.16.0.1532639	TIE1	16	0	1532639	chr16:38249	Chen	2021	glycated_hemoglobin	european	7	chr16:258733:A:G	0.988276	14	1.986630089	0.503181793	+/+
TIE1.9.130264118.135402149	TIE1	9	130264118	135402149	chr9:133254328	Chen	2021	2h-glucose	european	4	chr9:133270015:C:A	0.972137	198	9.70844057	0.1030095	+/+
TIE1.9.130264118.135402149	TIE1	9	130264118	135402149	chr9:133254328	Graham	2021	non-hdl	meta-without-ukbb	8	chr9:130268028:T:C	0.708736	311	-67.38477112	-0.014869018	-/-
TIE1.9.130264118.135402149	TIE1	9	130264118	135402149	chr9:133254328	Graham	2021	hdl	meta	6	chr9:130907638:A:G	0.723682	305	60.39544816	0.016674728	+/+
TIE1.9.130264118.135402149	TIE1	9	130264118	135402149	chr9:133254328	Graham	2021	hdl	meta	6	chr9:134230981:T:G	0.831734	305	65.55231358	0.015308127	+/+
TIE1.9.130264118.135402149	TIE1	9	130264118	135402149	chr9:133254328	Graham	2021	hdl	meta	6	chr9:134010899:A:G	0.862604	305	67.99354584	0.014721638	+/+
TIE1.9.130264118.135402149	TIE1	9	130264118	135402149	chr9:133254328	Graham	2021	hdl	non-finnish-europeans	4	chr9:130907638:A:G	0.930452	250	59.02999405	0.01694054	+/+
TIE1.9.130264118.135402149	TIE1	9	130264118	135402149	chr9:133254328	Graham	2021	non-hdl	meta-without-ukbb	8	chr9:133976760:T:C	0.941355	311	-61.2879849	-0.016333522	-/-
TIE1.9.130264118.135402149	TIE1	9	130264118	135402149	chr9:133254328	Graham	2021	hdl	no-ukbb-europeans	3	chr9:133443675:G:C	0.942253	257	42.53580125	0.023518562	+/+
TIE1.9.130264118.135402149	TIE1	9	130264118	135402149	chr9:133254328	Graham	2021	hdl	all-europeans	7	chr9:130908179:A:G	0.949366	248	59.74805424	0.016737019	+/+
TIE1.9.130264118.135402149	TIE1	9	130264118	135402149	chr9:133254328	Graham	2021	hdl	all-europeans	7	chr9:133341861:T:G	0.957028	248	59.28189518	0.01686927	+/+
TIE1.9.130264118.135402149	TIE1	9	130264118	135402149	chr9:133254328	Graham	2021	hdl	all-europeans	7	chr9:132904143:C:T	0.965725	248	58.26543312	0.017172798	+/+
TIE1.9.130264118.135402149	TIE1	9	130264118	135402149	chr9:133254328	Graham	2021	hdl	non-finnish-europeans	4	chr9:134010899:A:G	0.966233	250	57.09119221	0.017515837	+/+
TIE1.9.130264118.135402149	TIE1	9	130264118	135402149	chr9:133254328	Graham	2021	non-hdl	meta-without-ukbb	8	chr9:130594603:T:A	0.966807	311	-59.55744481	-0.016805272	-/-
TIE1.9.130264118.135402149	TIE1	9	130264118	135402149	chr9:133254328	Graham	2021	non-hdl	meta-without-ukbb	8	chr9:133464832:C:T	0.968959	311	-59.04554612	-0.016949981	-/-
TIE1.9.130264118.135402149	TIE1	9	130264118	135402149	chr9:133254328	Graham	2021	hdl	all-europeans	7	chr9:135084551:A:C	0.975559	248	57.59470035	0.017368122	+/+
TIE1.9.130264118.135402149	TIE1	9	130264118	135402149	chr9:133254328	Graham	2021	hdl	all-europeans	7	chr9:134010899:A:G	0.988523	248	56.07257362	0.017834351	+/+
TIE1.9.130264118.135402149	TIE1	9	130264118	135402149	chr9:133254328	Mahajan	2018	BMIunadjusted-T2D	TransEthnic	2	chr9:133273813:T:C	0.999916	11	11.21808511	0.089141773	+/+
TIE1.9.130264118.135402149	TIE1	9	130264118	135402149	chr9:133254328	Mahajan	2018	T2D	European-noUKBB	2	chr9:133273813:T:C	0.999973	214	7.958490633	0.125651968	+/+
TIE1.9.130264118.135402149	TIE1	9	130264118	135402149	chr9:133254328	Mahajan	2018	T2D	European	2	chr9:133273813:T:C	1	209	9.169565217	0.109056425	+/+
TIE1.9.130264118.135402149	TIE1	9	130264118	135402149	chr9:133254328	Pulit	2018	whr	male	2	chr9:133274084:T:C	0.998961	242	29.51748252	0.033878228	+/+
TIE1.9.130264118.135402149	TIE1	9	130264118	135402149	chr9:133254328	Pulit	2018	whradjbmi	male	2	chr9:133274084:T:C	0.999994	241	24.54069767	0.040748638	+/+
TIE1.9.130264118.135402149	TIE1	9	130264118	135402149	chr9:133254328	Surendran	2020	dbp	european	5	chr9:133273813:T:C	1	6	-23.15343404	-0.043190138	-/-
TIE1.9.130264118.135402149	TIE1	9	130264118	135402149	chr9:133254328	Surendran	2020	dbp	multi-ancestry	4	chr9:133273813:T:C	1	7	-25.1781813	-0.039716927	-/-
TIE1.9.130264118.135402149	TIE1	9	130264118	135402149	chr9:133254328	Wuttke	2019	blood-urea-nitrogen	trans-ancestry	2	chr9:133270015:C:A	0.933592	278	-161.8849459	-0.006180198	-/-
TIMD4.11.126124751.128665687	TIMD4	11	126124751	128665687	chr11:126356659	Graham	2021	tc	meta-without-ukbb	3	chr11:126358105:T:C	0.982914	115	26.00228555	0.038458877	+/+
TIMD4.11.126124751.128665687	TIMD4	11	126124751	128665687	chr11:126356659	Graham	2021	ldl	meta-without-ukbb	5	chr11:126355981:G:C	0.997492	107	17.46891498	0.057248647	+/+
TIMD4.11.126124751.128665687	TIMD4	11	126124751	128665687	chr11:126356659	Graham	2021	hdl	meta-without-ukbb	6	chr11:126355981:G:C	0.997498	108	-15.01773219	-0.06658795	-/-
TIMD4.11.126124751.128665687	TIMD4	11	126124751	128665687	chr11:126356659	Graham	2021	tc	no-ukbb-europeans	3	chr11:126318510:G:A	0.999475	74	27.97359702	0.035747995	+/+
TIMD4.11.126124751.128665687	TIMD4	11	126124751	128665687	chr11:126356659	Graham	2021	tc	meta	8	chr11:126356659:G:GGAGTGTAGGCA	0.999601	106	30.80071857	0.032466897	+/+
TIMD4.11.126124751.128665687	TIMD4	11	126124751	128665687	chr11:126356659	Graham	2021	log-tg	meta	2	chr11:126355981:G:C	0.999605	102	37.75352113	0.026487596	+/+
TIMD4.11.126124751.128665687	TIMD4	11	126124751	128665687	chr11:126356659	Graham	2021	non-hdl	no-ukbb-europeans	6	chr11:126355981:G:C	0.99999	69	19.21099122	0.052053535	+/+
TIMD4.11.126124751.128665687	TIMD4	11	126124751	128665687	chr11:126356659	Graham	2021	non-hdl	meta-without-ukbb	5	chr11:126355981:G:C	0.999993	116	15.98466236	0.06255997	+/+
TIMD4.11.126124751.128665687	TIMD4	11	126124751	128665687	chr11:126356659	Graham	2021	hdl	meta	5	chr11:126355981:G:C	0.999997	106	-13.56998757	-0.073692035	-/-
TIMD4.11.126124751.128665687	TIMD4	11	126124751	128665687	chr11:126356659	Graham	2021	non-hdl	all-europeans	6	chr11:126355981:G:C	1	68	16.13495455	0.061977243	+/+
TIMD4.11.126124751.128665687	TIMD4	11	126124751	128665687	chr11:126356659	Graham	2021	ldl	all-europeans	9	chr11:126355981:G:C	1	72	16.84487694	0.05936523	+/+
TIMD4.11.126124751.128665687	TIMD4	11	126124751	128665687	chr11:126356659	Graham	2021	tc	all-europeans	7	chr11:126355981:G:C	1	72	26.43686663	0.037825965	+/+
TIMD4.11.126124751.128665687	TIMD4	11	126124751	128665687	chr11:126356659	Graham	2021	non-hdl	non-finnish-europeans	6	chr11:126355981:G:C	1	74	17.29650553	0.057815146	+/+
TIMD4.11.126124751.128665687	TIMD4	11	126124751	128665687	chr11:126356659	Graham	2021	ldl	non-finnish-europeans	8	chr11:126355981:G:C	1	75	16.88153014	0.059236337	+/+
TIMD4.11.126124751.128665687	TIMD4	11	126124751	128665687	chr11:126356659	Graham	2021	tc	non-finnish-europeans	6	chr11:126355981:G:C	1	75	27.53297177	0.03632009	+/+
TIMD4.11.126124751.128665687	TIMD4	11	126124751	128665687	chr11:126356659	Graham	2021	hdl	all-europeans	5	chr11:126355981:G:C	1	76	-13.46112319	-0.074288006	-/-
TIMD4.11.126124751.128665687	TIMD4	11	126124751	128665687	chr11:126356659	Graham	2021	hdl	non-finnish-europeans	5	chr11:126355981:G:C	1	77	-13.6650744	-0.073179258	-/-
TIMD4.11.126124751.128665687	TIMD4	11	126124751	128665687	chr11:126356659	Graham	2021	hdl	no-ukbb-europeans	3	chr11:126355981:G:C	1	79	-14.06894597	-0.07107853	-/-
TIMD4.11.126124751.128665687	TIMD4	11	126124751	128665687	chr11:126356659	Graham	2021	ldl	meta	9	chr11:126355981:G:C	1	96	19.47457516	0.051349002	+/+
TIMD4.11.126124751.128665687	TIMD4	11	126124751	128665687	chr11:126356659	Graham	2021	non-hdl	meta	8	chr11:126355981:G:C	1	100	17.19674734	0.058150532	+/+
TIMD4.5.155957396.157957396	TIMD4	5	155957396	157957396	chr5:156968992	Chen	2021	glycated_hemoglobin	european	3	chr5:156956411:G:A	0.986265	378	-42.32641898	-0.023629128	-/-
TNC.9.110988626.116802396	TNC	9	110988626	116802396	chr9:115137374	Graham	2021	ldl	meta	3	chr9:112425604:C:CCTTTGAGCTTTCATATT	0.75324	93	36.93492181	0.02711317	+/+
TNC.9.110988626.116802396	TNC	9	110988626	116802396	chr9:115137374	Graham	2021	ldl	all-europeans	2	chr9:114325784:A:T	0.791328	53	33.18317796	0.030172818	+/+
TNC.9.110988626.116802396	TNC	9	110988626	116802396	chr9:115137374	Graham	2021	tc	meta	3	chr9:114386150:T:G	0.795555	93	30.67142035	0.032841782	+/+
TNC.9.110988626.116802396	TNC	9	110988626	116802396	chr9:115137374	Graham	2021	tc	meta	3	chr9:111167277:C:T	0.825728	93	37.25398033	0.026908795	+/+
TNC.9.110988626.116802396	TNC	9	110988626	116802396	chr9:115137374	Graham	2021	ldl	non-finnish-europeans	2	chr9:114325784:A:T	0.849802	53	31.83128414	0.031445038	+/+
TNXB.6.21190258.42071443	TNXB	6	21190258	42071443	chr6:23641275	Surendran	2020	sbp	multi-ancestry	8	chr6:32152938:C:T	0.961217	23	8.839156159	0.113132974	+/+
TNXB.6.21190258.42071443	TNXB	6	21190258	42071443	chr6:23641275	Surendran	2020	sbp	european	8	chr6:32152938:C:T	0.961241	22	8.491451321	0.117765499	+/+
TNXB.6.21190258.42071443	TNXB	6	21190258	42071443	chr6:32049396	Mahajan	2018	BMIadjusted-T2D	TransEthnic	4	chr6:31167111:C:T	0.809115	19	6.458493052	0.155370565	+/+
TNXB.6.21190258.42071443	TNXB	6	21190258	42071443	chr6:32049396	Mahajan	2018	BMIadjusted-T2D	TransEthnic	4	chr6:31642607:T:C	0.950917	20	5.004293298	0.201004361	+/+
TNXB.6.21190258.42071443	TNXB	6	21190258	42071443	chr6:32049396	Mahajan	2018	BMIunadjT2D	European	3	chr6:31642607:T:C	0.955764	18	3.508324701	0.285282675	+/+
TNXB.6.21190258.42071443	TNXB	6	21190258	42071443	chr6:32049396	Mahajan	2018	BMIadjT2D	European	3	chr6:31642607:T:C	0.957064	18	4.090727668	0.245704764	+/+
TNXB.6.21190258.42071443	TNXB	6	21190258	42071443	chr6:32049396	Mahajan	2018	BMIunadjusted-T2D	TransEthnic	3	chr6:31642607:T:C	0.964526	19	4.722583341	0.212743132	+/+
TNXB.6.21190258.42071443	TNXB	6	21190258	42071443	chr6:32049396	Pulit	2018	whr	male	6	chr6:31635814:G:A	0.937436	232	12.07205809	0.082847037	+/+
TNXB.6.21190258.42071443	TNXB	6	21190258	42071443	chr6:32049396	Surendran	2020	sbp	multi-ancestry	8	chr6:32152938:C:T	0.844525	21	7.884251227	0.126835131	+/+
TNXB.6.21190258.42071443	TNXB	6	21190258	42071443	chr6:32049396	Surendran	2020	sbp	european	8	chr6:32152938:C:T	0.844858	20	7.744761643	0.129119544	+/+
TNXB.6.21190258.42071443	TNXB	6	21190258	42071443	chr6:32049396	Surendran	2020	sbp	multi-ancestry	8	chr6:31642752:G:A	0.95502	20	14.17756931	0.070533953	+/+
TNXB.6.21190258.42071443	TNXB	6	21190258	42071443	chr6:32049396	Surendran	2020	sbp	european	8	chr6:31642752:G:A	0.955131	19	13.59150325	0.073575379	+/+
UMOD.16.13159346.23360284	UMOD	16	13159346	23360284	chr16:20356323	Evangelou	2018	pp	UKB-ICBP-Europeans	3	chr16:15819126:C:T	0.747322	78	7.690694582	0.130027267	+/+
UMOD.16.13159346.23360284	UMOD	16	13159346	23360284	chr16:20356323	Evangelou	2018	pp	UKB-ICBP-Europeans	3	chr16:14311571:T:C	0.753787	78	7.670832183	0.130363952	+/+
UMOD.16.13159346.23360284	UMOD	16	13159346	23360284	chr16:20356323	Evangelou	2018	sbp	UKB-ICBP-Europeans	6	chr16:19138674:A:C	0.761066	76	2.200918885	0.454355747	+/+
UMOD.16.13159346.23360284	UMOD	16	13159346	23360284	chr16:20356323	Evangelou	2018	dbp	UKB-ICBP-Europeans	6	chr16:15772869:G:A	0.92654	76	3.278181467	0.305047198	+/+
UMOD.16.13159346.23360284	UMOD	16	13159346	23360284	chr16:20356323	Evangelou	2018	dbp	UKB-ICBP-Europeans	6	chr16:19138674:A:C	0.999666	76	2.652238507	0.377039998	+/+
UMOD.16.13159346.23360284	UMOD	16	13159346	23360284	chr16:20356323	Evangelou	2018	sbp	UKB-ICBP-Europeans	6	chr16:20381093:C:G	0.999992	77	2.26101177	0.442279874	+/+
UMOD.16.13159346.23360284	UMOD	16	13159346	23360284	chr16:20356323	Evangelou	2018	dbp	UKB-ICBP-Europeans	6	chr16:20353266:G:A	1	77	2.831269574	0.353198441	+/+
UMOD.16.13159346.23360284	UMOD	16	13159346	23360284	chr16:20356323	Evangelou	2018	sbp	UKB-ICBP-Europeans	6	chr16:20353266:G:A	1	77	2.213462408	0.451780883	+/+
UMOD.16.13159346.23360284	UMOD	16	13159346	23360284	chr16:20356323	Evangelou	2018	dbp	UKB-ICBP-Europeans	6	chr16:20381093:C:G	1	77	2.842416824	0.351813285	+/+
UMOD.16.13159346.23360284	UMOD	16	13159346	23360284	chr16:20356323	Graham	2021	hdl	no-ukbb-europeans	3	chr16:15045737:C:T	0.81118	241	83.8376012	0.011927822	+/+
UMOD.16.13159346.23360284	UMOD	16	13159346	23360284	chr16:20356323	Surendran	2020	dbp	european	2	chr16:20353266:G:A	1	3	30.8092728	0.032457761	+/+
UMOD.16.13159346.23360284	UMOD	16	13159346	23360284	chr16:20356323	Surendran	2020	sbp	european	2	chr16:20353266:G:A	1	3	41.78850804	0.023930024	+/+
UMOD.16.13159346.23360284	UMOD	16	13159346	23360284	chr16:20356323	Surendran	2020	dbp	multi-ancestry	2	chr16:20353266:G:A	1	3	33.33372605	0.029999647	+/+
UMOD.16.13159346.23360284	UMOD	16	13159346	23360284	chr16:20356323	Surendran	2020	sbp	multi-ancestry	2	chr16:20353266:G:A	1	3	45.86807328	0.021801657	+/+
UMOD.16.13159346.23360284	UMOD	16	13159346	23360284	chr16:20356323	Wuttke	2019	blood-urea-nitrogen	european-americans	3	chr16:20381093:C:G	0.998481	103	80.7860636	0.012378373	+/+
UMOD.16.13159346.23360284	UMOD	16	13159346	23360284	chr16:20356323	Wuttke	2019	egfr	trans-ancestry	6	chr16:20381488:C:T	0.999667	118	-89.67115799	-0.011151859	-/-
UMOD.16.13159346.23360284	UMOD	16	13159346	23360284	chr16:20356323	Wuttke	2019	blood-urea-nitrogen	european-americans	3	chr16:20353266:G:A	1	103	82.34938382	0.012143382	+/+
UMOD.16.13159346.23360284	UMOD	16	13159346	23360284	chr16:20356323	Wuttke	2019	egfr	european-americans	4	chr16:20353266:G:A	1	104	-99.64299503	-0.010035828	-/-
UMOD.16.13159346.23360284	UMOD	16	13159346	23360284	chr16:20356323	Wuttke	2019	ckd	european-americans	3	chr16:20353266:G:A	1	112	4.729152996	0.211454356	+/+
UMOD.16.13159346.23360284	UMOD	16	13159346	23360284	chr16:20356323	Wuttke	2019	egfr	trans-ancestry	6	chr16:20353266:G:A	1	116	-104.4331372	-0.009575505	-/-
UMOD.16.13159346.23360284	UMOD	16	13159346	23360284	chr16:20356323	Wuttke	2019	ckd	trans-ancestry	3	chr16:20353266:G:A	1	171	5.3222905	0.18788903	+/+
UMOD.16.13159346.23360284	UMOD	16	13159346	23360284	chr16:20356323	Wuttke	2019	blood-urea-nitrogen	trans-ancestry	3	chr16:20353266:G:A	1	211	105.1123886	0.009513626	+/+
UMOD.16.13159346.23360284	UMOD	16	13159346	23360284	chr16:20356323	Wuttke	2019	egfr	european-americans	4	chr16:20381093:C:G	1	104	-156.7113246	-0.00638116	-/-
UMOD.16.13159346.23360284	UMOD	16	13159346	23360284	chr16:20356323	Wuttke	2019	ckd	european-americans	3	chr16:20381093:C:G	1	112	4.814602548	0.207701464	+/+
UMOD.16.13159346.23360284	UMOD	16	13159346	23360284	chr16:20366413	Evangelou	2018	dbp	UKB-ICBP-Europeans	6	chr16:20353266:G:A	0.885952	2	1.02980801	0.971022439	+/+
UMOD.16.13159346.23360284	UMOD	16	13159346	23360284	chr16:20366413	Evangelou	2018	sbp	UKB-ICBP-Europeans	6	chr16:20381093:C:G	0.999994	3	0.97669065	1.023865643	+/+
UMOD.16.13159346.23360284	UMOD	16	13159346	23360284	chr16:20366413	Evangelou	2018	dbp	UKB-ICBP-Europeans	6	chr16:20381093:C:G	0.999999	3	1.227840552	0.814437997	+/+
UMOD.16.13159346.23360284	UMOD	16	13159346	23360284	chr16:20366413	Graham	2021	hdl	all-europeans	4	chr16:19903462:A:T	0.794137	10	28.46977681	0.035124955	+/+
UMOD.16.13159346.23360284	UMOD	16	13159346	23360284	chr16:20366413	Graham	2021	hdl	meta	5	chr16:19933041:G:A	0.846434	19	47.84742686	0.020899765	+/+
UMOD.16.13159346.23360284	UMOD	16	13159346	23360284	chr16:20366413	Graham	2021	hdl	all-europeans	4	chr16:15045737:C:T	0.86933	10	27.72348859	0.036070606	+/+
UMOD.16.13159346.23360284	UMOD	16	13159346	23360284	chr16:20366413	Graham	2021	hdl	meta	5	chr16:15045737:C:T	0.977374	19	43.72905323	0.022868092	+/+
UMOD.16.13159346.23360284	UMOD	16	13159346	23360284	chr16:20366413	Pulit	2018	bmi	female	4	chr16:16938930:C:T	0.845045	9	-15.19817718	-0.065796318	-/-
UMOD.16.13159346.23360284	UMOD	16	13159346	23360284	chr16:20366413	Pulit	2018	bmi	combined	10	chr16:20397055:A:T	0.996012	9	-17.60483468	-0.056802572	-/-
UMOD.16.13159346.23360284	UMOD	16	13159346	23360284	chr16:20366413	Wuttke	2019	ckd	trans-ancestry	3	chr16:20372209:G:A	0.987846	29	1.86764824	0.535866573	+/+
UMOD.16.13159346.23360284	UMOD	16	13159346	23360284	chr16:20366413	Wuttke	2019	blood-urea-nitrogen	european-americans	3	chr16:20381093:C:G	0.99848	5	34.89719667	0.028655607	+/+
UMOD.16.13159346.23360284	UMOD	16	13159346	23360284	chr16:20366413	Wuttke	2019	blood-urea-nitrogen	trans-ancestry	3	chr16:20381488:C:T	0.998714	27	27.20599839	0.03675857	+/+
UMOD.16.13159346.23360284	UMOD	16	13159346	23360284	chr16:20366413	Wuttke	2019	egfr	trans-ancestry	6	chr16:20381488:C:T	0.999212	25	-40.28385407	-0.024824003	-/-
UMOD.16.13159346.23360284	UMOD	16	13159346	23360284	chr16:20366413	Wuttke	2019	egfr	european-americans	4	chr16:20381093:C:G	0.999996	5	-67.69468777	-0.014772208	-/-
UMOD.16.13159346.23360284	UMOD	16	13159346	23360284	chr16:20366413	Wuttke	2019	ckd	european-americans	3	chr16:20381093:C:G	0.999996	6	2.079766839	0.480823129	+/+
UMOD.16.13159346.23360284	UMOD	16	13159346	23360284	chr16:20394997	Wuttke	2019	ckd	trans-ancestry	3	chr16:20353266:G:A	0.833697	38	7.174158648	0.139788342	+/+
UMOD.16.13159346.23360284	UMOD	16	13159346	23360284	chr16:20394997	Wuttke	2019	blood-urea-nitrogen	european-americans	3	chr16:20381093:C:G	0.962711	20	57.46213603	0.017405968	+/+
UMOD.16.13159346.23360284	UMOD	16	13159346	23360284	chr16:20394997	Wuttke	2019	egfr	trans-ancestry	6	chr16:20379412:T:C	0.974937	31	-148.1579389	-0.006761028	-/-
UMOD.16.13159346.23360284	UMOD	16	13159346	23360284	chr16:20394997	Wuttke	2019	ckd	european-americans	3	chr16:20353266:G:A	0.979001	15	5.737699729	0.174338385	+/+
VASN.16.399003.6558892	VASN	16	399003	6558892	chr16:4382028	Graham	2021	log-tg	all-europeans	6	chr16:2160451:G:A	0.722597	30	27.50384136	0.036400232	+/+
VASN.16.399003.6558892	VASN	16	399003	6558892	chr16:4382028	Graham	2021	log-tg	non-finnish-europeans	8	chr16:2160451:G:A	0.874395	32	25.6708171	0.038981502	+/+
VASN.16.399003.6558892	VASN	16	399003	6558892	chr16:4382028	Graham	2021	log-tg	non-finnish-europeans	8	chr16:4683541:G:T	0.957404	32	24.11222978	0.041513661	+/+
VASN.16.399003.6558892	VASN	16	399003	6558892	chr16:4382028	Graham	2021	log-tg	all-europeans	6	chr16:4681154:A:G	0.968419	30	24.05320385	0.041620691	+/+
VASN.16.399003.6558892	VASN	16	399003	6558892	chr16:4382028	Pulit	2018	whr	combined	4	chr16:4555560:A:G	0.719817	42	28.36058407	0.035292507	+/+
VASN.16.399003.6558892	VASN	16	399003	6558892	chr16:4382028	Pulit	2018	whr	female	3	chr16:2149787:G:T	0.961981	42	20.30654061	0.04928617	+/+
VASN.16.399003.6558892	VASN	16	399003	6558892	chr16:4382028	Pulit	2018	whradjbmi	female	5	chr16:4466091:C:T	0.982748	42	17.13912724	0.058377078	+/+
VASN.16.399003.6558892	VASN	16	399003	6558892	chr16:4382028	Pulit	2018	whradjbmi	combined	8	chr16:4477108:C:T	0.988757	42	20.34173143	0.04917292	+/+
VCAM1.12.110923854.113040394	VCAM1	12	110923854	113040394	chr12:111494996	Evangelou	2018	sbp	UKB-ICBP-Europeans	6	chr12:111376351:C:T	0.855569	10	0.538333765	1.857583748	+/+
VCAM1.12.110923854.113040394	VCAM1	12	110923854	113040394	chr12:111494996	Evangelou	2018	dbp	UKB-ICBP-Europeans	7	chr12:111424771:T:C	0.8739	10	0.463470773	2.157920308	+/+
VCAM1.12.110923854.113040394	VCAM1	12	110923854	113040394	chr12:111494996	Evangelou	2018	sbp	UKB-ICBP-Europeans	6	chr12:111548150:A:G	0.875903	10	0.344209429	2.905710902	+/+
VCAM1.12.110923854.113040394	VCAM1	12	110923854	113040394	chr12:111494996	Graham	2021	hdl	non-finnish-europeans	9	chr12:112180542:C:A	0.7578	10	-13.6536374	-0.073318142	-/-
VCAM1.12.110923854.113040394	VCAM1	12	110923854	113040394	chr12:111494996	Graham	2021	non-hdl	meta	6	chr12:111599722:G:A	0.845788	16	-9.730489918	-0.102789461	-/-
VCAM1.12.110923854.113040394	VCAM1	12	110923854	113040394	chr12:111494996	Graham	2021	non-hdl	no-ukbb-europeans	3	chr12:111446611:C:T	0.876659	11	-7.076743566	-0.141323719	-/-
VCAM1.12.110923854.113040394	VCAM1	12	110923854	113040394	chr12:111494996	Graham	2021	ldl	no-ukbb-europeans	7	chr12:111535337:C:A	0.879221	10	-7.556818938	-0.132346906	-/-
VCAM1.12.110923854.113040394	VCAM1	12	110923854	113040394	chr12:111494996	Graham	2021	ldl	all-europeans	7	chr12:111499034:C:T	0.880397	10	-7.868785067	-0.127097281	-/-
VCAM1.12.110923854.113040394	VCAM1	12	110923854	113040394	chr12:111494996	Graham	2021	tc	no-ukbb-europeans	6	chr12:111535337:C:A	0.880566	10	-7.766318831	-0.128774099	-/-
VCAM1.12.110923854.113040394	VCAM1	12	110923854	113040394	chr12:111494996	Graham	2021	non-hdl	all-europeans	5	chr12:111499034:C:T	0.88099	10	-7.359418139	-0.135888278	-/-
VCAM1.12.110923854.113040394	VCAM1	12	110923854	113040394	chr12:111494996	Graham	2021	non-hdl	non-finnish-europeans	5	chr12:111499034:C:T	0.881962	10	-7.12592969	-0.140340824	-/-
VCAM1.12.110923854.113040394	VCAM1	12	110923854	113040394	chr12:111494996	Graham	2021	ldl	non-finnish-europeans	5	chr12:111499034:C:T	0.885632	10	-6.443819031	-0.155194239	-/-
VCAM1.12.110923854.113040394	VCAM1	12	110923854	113040394	chr12:111494996	Graham	2021	tc	meta-without-ukbb	9	chr12:111446611:C:T	0.904275	11	-13.67913357	-0.073113215	-/-
VCAM1.12.110923854.113040394	VCAM1	12	110923854	113040394	chr12:111494996	Graham	2021	ldl	meta-without-ukbb	6	chr12:111398186:G:A	0.932914	11	-10.64438518	-0.093953402	-/-
VCAM1.12.110923854.113040394	VCAM1	12	110923854	113040394	chr12:111494996	Graham	2021	ldl	meta	8	chr12:111398186:G:A	0.93345	11	-9.982387515	-0.100178003	-/-
VCAM1.12.110923854.113040394	VCAM1	12	110923854	113040394	chr12:111494996	Graham	2021	hdl	meta	10	chr12:111362454:A:G	0.940233	16	-17.63084947	-0.056735545	-/-
VCAM1.12.110923854.113040394	VCAM1	12	110923854	113040394	chr12:111494996	Graham	2021	log-tg	meta	3	chr12:111340374:C:T	0.948522	16	17.44114999	0.057362402	+/+
VCAM1.12.110923854.113040394	VCAM1	12	110923854	113040394	chr12:111494996	Graham	2021	non-hdl	meta-without-ukbb	4	chr12:111511590:C:T	0.955666	15	-7.326754977	-0.136746211	-/-
VCAM1.12.110923854.113040394	VCAM1	12	110923854	113040394	chr12:111494996	Graham	2021	non-hdl	meta	6	chr12:111364147:A:T	0.968267	16	-11.00482328	-0.090967341	-/-
VCAM1.12.110923854.113040394	VCAM1	12	110923854	113040394	chr12:111494996	Graham	2021	ldl	meta	8	chr12:111585263:A:G	0.9797	15	-7.427137959	-0.134666166	-/-
VCAM1.12.110923854.113040394	VCAM1	12	110923854	113040394	chr12:111494996	Graham	2021	ldl	meta-without-ukbb	6	chr12:111585263:A:G	0.980476	15	-7.366541256	-0.135764254	-/-
VCAM1.12.110923854.113040394	VCAM1	12	110923854	113040394	chr12:111494996	Graham	2021	tc	meta-without-ukbb	9	chr12:111585263:A:G	0.982627	9	-7.000616242	-0.142886832	-/-
VCAM1.12.110923854.113040394	VCAM1	12	110923854	113040394	chr12:111494996	Graham	2021	hdl	meta	10	chr12:111361720:CTGT:C	0.987353	16	-8.474147534	-0.118042912	-/-
VCAM1.12.110923854.113040394	VCAM1	12	110923854	113040394	chr12:111494996	Graham	2021	hdl	meta-without-ukbb	7	chr12:111361877:C:T	0.990967	16	-8.394126708	-0.119152686	-/-
VCAM1.12.110923854.113040394	VCAM1	12	110923854	113040394	chr12:111494996	Hartiala	2021	myocardial-infarction	meta-analysis	4	chr12:111536476:G:T	0.877177	9	2.312696138	0.432441105	+/+
VCAM1.12.110923854.113040394	VCAM1	12	110923854	113040394	chr12:111494996	Wuttke	2019	blood-urea-nitrogen	trans-ancestry	3	chr12:111164302:G:A	0.772789	26	-26.569938	-0.03764977	-/-
