# Supplementary material for: Genome-wide meta-analysis of 92 cardiometabolic protein serum levels
Source: Mol Metab. 2023 Sep 29;78:101810. doi: 10.1016/j.molmet.2023.101810 (PMC10582065; doi:10.1016/j.molmet.2023.101810)
Supplement: Multimedia component 7 [file mmc7.xlsx]

## Sheet: Description
Supplementary Table 7. Mendelian randomisation analysis result
id.exposure	Olink protein name
id.outcome	Identifier of the outcome trait summary statistics data
outcome	Name of the outcome trait
method	MR test method
nsnp	Number of variants which overlap between the exposure and outcome data
b	Beta
se	Standard Error
pval	P-value
pBH	BH adjusted p-value

## Sheet: cis-only
id.exposure	id.outcome	outcome	method	nsnp	b	se	pval	pBH
ANGPTL3	Wuttke 2019 / Trans-ancestry	Glomerular filtration rate estimated from serum creatinine	Wald ratio	1	-0.00324	0.000883	0.000246	0.005507
ANGPTL3	Wuttke 2019 / European Americans	Glomerular filtration rate estimated from serum creatinine	Wald ratio	1	-0.00316	0.00107	0.003122	0.047955
ANGPTL3	ieu-b-109	HDL cholesterol || id:ieu-b-109	Wald ratio	1	0.045251	0.005863	1.18E-14	8.05E-13
ANGPTL3	Graham 2021 / Trans-ancestry Meta-analysis	High-density lipoprotein	Wald ratio	1	0.033274	0.003828	3.55E-18	2.63E-16
ANGPTL3	Graham 2021 / All Europeans	High-density lipoprotein	Wald ratio	1	0.033447	0.004323	1.02E-14	7.02E-13
ANGPTL3	Graham 2021 / Non-Finnish Europeans	High-density lipoprotein	Wald ratio	1	0.032804	0.004434	1.38E-13	9.08E-12
ANGPTL3	Graham 2021 / Trans-ancestry Meta-analysis (without UKBB)	High-density lipoprotein	Wald ratio	1	0.031508	0.004417	9.80E-13	6.16E-11
ANGPTL3	Graham 2021 / Europeans without UKBB	High-density lipoprotein	Wald ratio	1	0.032246	0.00504	1.58E-10	8.94E-09
ANGPTL3	ieu-b-110	LDL cholesterol || id:ieu-b-110	Wald ratio	1	0.107938	0.006412	1.38E-63	1.71E-61
ANGPTL3	ebi-a-GCST90002412	Low density lipoprotein cholesterol levels || id:ebi-a-GCST90002412	Wald ratio	1	0.154585	0.00582	1.85E-155	4.15E-153
ANGPTL3	Graham 2021 / Trans-ancestry Meta-analysis	Low-density lipoprotein	Wald ratio	1	0.11013	0.003828	5.21E-182	1.49E-179
ANGPTL3	Graham 2021 / All Europeans	Low-density lipoprotein	Wald ratio	1	0.115797	0.004344	1.59E-156	3.81E-154
ANGPTL3	Graham 2021 / Non-Finnish Europeans	Low-density lipoprotein	Wald ratio	1	0.115801	0.004455	5.54E-149	1.08E-146
ANGPTL3	Graham 2021 / Trans-ancestry Meta-analysis (without UKBB)	Low-density lipoprotein	Wald ratio	1	0.101001	0.004417	9.98E-116	1.51E-113
ANGPTL3	Graham 2021 / Europeans without UKBB	Low-density lipoprotein	Wald ratio	1	0.106285	0.005161	3.19E-94	4.22E-92
ANGPTL3	Graham 2021 / Trans-ancestry Meta-analysis	Non-high-density lipoprotein cholesterol	Wald ratio	1	0.166961	0.004711	4.52E-275	2.79E-272
ANGPTL3	Graham 2021 / All Europeans	Non-high-density lipoprotein cholesterol	Wald ratio	1	0.17535	0.00509	4.17E-260	2.21E-257
ANGPTL3	Graham 2021 / Non-Finnish Europeans	Non-high-density lipoprotein cholesterol	Wald ratio	1	0.177303	0.005259	3.47E-249	1.72E-246
ANGPTL3	Graham 2021 / Trans-ancestry Meta-analysis (without UKBB)	Non-high-density lipoprotein cholesterol	Wald ratio	1	0.16755	0.005595	4.76E-197	1.41E-194
ANGPTL3	Graham 2021 / Europeans without UKBB	Non-high-density lipoprotein cholesterol	Wald ratio	1	0.180104	0.006434	2.12E-172	5.82E-170
ANGPTL3	Graham 2021 / All Europeans	Total cholesterol	Wald ratio	1	0.182537	0.004191	0	0
ANGPTL3	Graham 2021 / Europeans without UKBB	Total cholesterol	Wald ratio	1	0.185716	0.004929	0	0
ANGPTL3	Graham 2021 / Non-Finnish Europeans	Total cholesterol	Wald ratio	1	0.1829	0.004292	0	0
ANGPTL3	Graham 2021 / Trans-ancestry Meta-analysis (without UKBB)	Total cholesterol	Wald ratio	1	0.173145	0.004122	0	0
ANGPTL3	Graham 2021 / Trans-ancestry Meta-analysis	Total cholesterol	Wald ratio	1	0.173145	0.003828	0	0
ANGPTL3	ieu-b-40	body mass index || id:ieu-b-40	Wald ratio	1	0.016784	0.005006	0.0008	0.015609
ANGPTL3	Graham 2021 / All Europeans	log Triglyceride	Wald ratio	1	0.193219	0.004292	0	0
ANGPTL3	Graham 2021 / Europeans without UKBB	log Triglyceride	Wald ratio	1	0.193038	0.005079	0	0
ANGPTL3	Graham 2021 / Non-Finnish Europeans	log Triglyceride	Wald ratio	1	0.195131	0.004399	0	0
ANGPTL3	Graham 2021 / Trans-ancestry Meta-analysis (without UKBB)	log Triglyceride	Wald ratio	1	0.188163	0.004417	0	0
ANGPTL3	Graham 2021 / Trans-ancestry Meta-analysis	log Triglyceride	Wald ratio	1	0.18934	0.003828	0	0
ANGPTL3	ieu-b-111	triglycerides || id:ieu-b-111	Wald ratio	1	0.214378	0.006116	3.65E-269	2.08E-266
AOC3	Pulit 2018 / Male+Female	Body mass index	Inverse variance weighted	2	-0.01044	0.003093	0.000735	0.01451
AOC3	Surendran 2020 / European	Diastolic blood pressure	Wald ratio	1	-0.01059	0.002782	0.00014	0.003454
AOC3	Surendran 2020 / Multi-ancestry	Diastolic blood pressure	Wald ratio	1	-0.01013	0.002726	0.000202	0.004722
AOC3	Graham 2021 / Europeans without UKBB	High-density lipoprotein	Inverse variance weighted	2	0.012513	0.002716	4.09E-06	0.000152
AOC3	Graham 2021 / Trans-ancestry Meta-analysis (without UKBB)	High-density lipoprotein	Inverse variance weighted	2	0.012215	0.00271	6.57E-06	0.000236
AOC3	Graham 2021 / All Europeans	High-density lipoprotein	Inverse variance weighted	2	0.0109	0.003491	0.001793	0.030363
AOC3	Graham 2021 / Trans-ancestry Meta-analysis	High-density lipoprotein	Inverse variance weighted	2	0.010503	0.003536	0.002972	0.046322
AOC3	Surendran 2020 / Multi-ancestry	Pulse pressure	Wald ratio	1	0.024642	0.002715	1.12E-19	8.86E-18
AOC3	Surendran 2020 / European	Pulse pressure	Wald ratio	1	0.024938	0.00277	2.18E-19	1.67E-17
AOC3	Surendran 2020 / Multi-ancestry	Systolic blood pressure	Wald ratio	1	0.011142	0.002722	4.24E-05	0.001211
AOC3	Surendran 2020 / European	Systolic blood pressure	Wald ratio	1	0.010998	0.002777	7.48E-05	0.001991
AOC3	ieu-b-39	diastolic blood pressure || id:ieu-b-39	Wald ratio	1	-0.09971	0.031464	0.00153	0.026765
AOC3	Graham 2021 / Trans-ancestry Meta-analysis (without UKBB)	log Triglyceride	Inverse variance weighted	2	-0.01018	0.002637	0.000113	0.002865
AOC3	Graham 2021 / Europeans without UKBB	log Triglyceride	Inverse variance weighted	2	-0.0104	0.002741	0.000148	0.003634
AOC3	Graham 2021 / Trans-ancestry Meta-analysis	log Triglyceride	Inverse variance weighted	2	-0.00828	0.002222	0.000195	0.004577
AOC3	Graham 2021 / All Europeans	log Triglyceride	Inverse variance weighted	2	-0.00813	0.002288	0.000378	0.008199
AOC3	Graham 2021 / Non-Finnish Europeans	log Triglyceride	Inverse variance weighted	2	-0.00788	0.002331	0.00073	0.014434
APOM	Boer 2021 / Mostly Europeans, some East Asian	KneeHipOA	Wald ratio	1	0.067256	0.019202	0.000461	0.009849
C1QTNF1	Wuttke 2019 / European Americans	Glomerular filtration rate estimated from serum creatinine	Wald ratio	1	-0.00462	0.001401	0.000982	0.018497
C1QTNF1	Wuttke 2019 / Trans-ancestry	Glomerular filtration rate estimated from serum creatinine	Wald ratio	1	-0.00426	0.001344	0.001542	0.026851
C1QTNF1	Graham 2021 / Trans-ancestry Meta-analysis	Low-density lipoprotein	Wald ratio	1	-0.01635	0.005375	0.002353	0.038273
C1QTNF1	Graham 2021 / All Europeans	Low-density lipoprotein	Wald ratio	1	-0.01641	0.005515	0.002933	0.046061
C1QTNF1	Graham 2021 / All Europeans	Non-high-density lipoprotein cholesterol	Wald ratio	1	-0.02728	0.006409	2.07E-05	0.000651
C1QTNF1	Graham 2021 / Trans-ancestry Meta-analysis	Non-high-density lipoprotein cholesterol	Wald ratio	1	-0.02643	0.006271	2.51E-05	0.000765
C1QTNF1	Graham 2021 / Europeans without UKBB	Non-high-density lipoprotein cholesterol	Wald ratio	1	-0.03299	0.008174	5.45E-05	0.001531
C1QTNF1	Graham 2021 / Non-Finnish Europeans	Non-high-density lipoprotein cholesterol	Wald ratio	1	-0.02611	0.006532	6.42E-05	0.001744
C1QTNF1	Graham 2021 / Trans-ancestry Meta-analysis (without UKBB)	Non-high-density lipoprotein cholesterol	Wald ratio	1	-0.03068	0.007839	9.07E-05	0.002331
C1QTNF1	Graham 2021 / Trans-ancestry Meta-analysis	Total cholesterol	Wald ratio	1	-0.01837	0.005151	0.000364	0.007955
C1QTNF1	Graham 2021 / All Europeans	Total cholesterol	Wald ratio	1	-0.01722	0.0053	0.001161	0.021247
C1QTNF1	Graham 2021 / Non-Finnish Europeans	Total cholesterol	Wald ratio	1	-0.01627	0.005374	0.002465	0.039928
C1QTNF1	Graham 2021 / Trans-ancestry Meta-analysis (without UKBB)	Total cholesterol	Wald ratio	1	-0.01725	0.005823	0.003061	0.047208
C2	Graham 2021 / Trans-ancestry Meta-analysis (without UKBB)	High-density lipoprotein	Wald ratio	1	0.013824	0.004527	0.002261	0.037194
C2	Graham 2021 / Trans-ancestry Meta-analysis (without UKBB)	Total cholesterol	Wald ratio	1	0.018149	0.004406	3.80E-05	0.001093
C2	Graham 2021 / Trans-ancestry Meta-analysis	Total cholesterol	Wald ratio	1	0.016048	0.003961	5.10E-05	0.001438
C2	Graham 2021 / Europeans without UKBB	Total cholesterol	Wald ratio	1	0.016942	0.004518	0.000177	0.004244
C2	Graham 2021 / All Europeans	Total cholesterol	Wald ratio	1	0.014988	0.004055	0.000219	0.005044
C2	Graham 2021 / Non-Finnish Europeans	Total cholesterol	Wald ratio	1	0.015318	0.004172	0.000241	0.00543
CA3	Wuttke 2019 / Trans-ancestry	Glomerular filtration rate estimated from serum creatinine	Wald ratio	1	0.005553	0.001282	1.47E-05	0.000489
CA3	Wuttke 2019 / European Americans	Glomerular filtration rate estimated from serum creatinine	Wald ratio	1	0.00645	0.001747	0.000223	0.00508
CA4	Graham 2021 / Europeans without UKBB	Low-density lipoprotein	Wald ratio	1	0.021566	0.006925	0.001844	0.03094
CA4	Graham 2021 / Trans-ancestry Meta-analysis (without UKBB)	Non-high-density lipoprotein cholesterol	Wald ratio	1	0.02601	0.007431	0.000465	0.009861
CA4	Graham 2021 / Europeans without UKBB	Non-high-density lipoprotein cholesterol	Wald ratio	1	0.028192	0.008258	0.000641	0.012951
CA4	Graham 2021 / Trans-ancestry Meta-analysis (without UKBB)	Total cholesterol	Wald ratio	1	0.025525	0.005977	1.95E-05	0.000619
CA4	Graham 2021 / Europeans without UKBB	Total cholesterol	Wald ratio	1	0.02646	0.006604	6.15E-05	0.001697
CA4	Graham 2021 / Trans-ancestry Meta-analysis	Total cholesterol	Wald ratio	1	0.019709	0.00517	0.000138	0.003424
CA4	Graham 2021 / All Europeans	Total cholesterol	Wald ratio	1	0.019382	0.005702	0.000676	0.013513
CA4	Graham 2021 / Non-Finnish Europeans	Total cholesterol	Wald ratio	1	0.018301	0.005865	0.001806	0.03052
CCL18	ebi-a-GCST003371	Glomerular filtration rate (creatinine) || id:ebi-a-GCST003371	Inverse variance weighted	2	-0.01061	0.003353	0.00155	0.026859
CCL18	ieu-a-1099	Serum creatinine (eGFRcrea) || id:ieu-a-1099	Inverse variance weighted	2	-0.01061	0.003353	0.00155	0.026859
CCL5	Pulit 2018 / Male+Female	Body mass index	Wald ratio	1	0.015542	0.004722	0.000996	0.018657
CD46	ieu-b-38	systolic blood pressure || id:ieu-b-38	Wald ratio	1	-0.54646	0.152185	0.00033	0.007279
CD59	ieu-b-40	body mass index || id:ieu-b-40	Wald ratio	1	0.032312	0.007134	5.91E-06	0.000215
CFHR5	ieu-b-109	HDL cholesterol || id:ieu-b-109	Inverse variance weighted	4	-0.0178	0.005062	0.000437	0.00939
CFHR5	Surendran 2020 / European	Pulse pressure	Inverse variance weighted	2	-0.02754	0.004718	5.32E-09	2.76E-07
CFHR5	Surendran 2020 / Multi-ancestry	Pulse pressure	Inverse variance weighted	2	-0.02658	0.005412	9.10E-07	3.59E-05
CFHR5	Surendran 2020 / European	Systolic blood pressure	Inverse variance weighted	2	-0.02845	0.009211	0.002008	0.03339
CHL1	ebi-a-GCST003116	Coronary artery disease || id:ebi-a-GCST003116	Inverse variance weighted	3	0.056383	0.01887	0.002809	0.044426
CHL1	ieu-a-7	Coronary heart disease || id:ieu-a-7	Inverse variance weighted	3	0.056383	0.01887	0.002809	0.044426
COL18A1	Surendran 2020 / Multi-ancestry	Diastolic blood pressure	Wald ratio	1	0.035556	0.008402	2.32E-05	0.000722
COL18A1	Surendran 2020 / European	Diastolic blood pressure	Wald ratio	1	0.035385	0.008663	4.41E-05	0.001254
COL18A1	ieu-b-109	HDL cholesterol || id:ieu-b-109	Inverse variance weighted	2	0.045491	0.007967	1.13E-08	5.62E-07
COL18A1	Graham 2021 / Non-Finnish Europeans	High-density lipoprotein	Inverse variance weighted	3	0.045609	0.00585	6.36E-15	4.41E-13
COL18A1	Graham 2021 / All Europeans	High-density lipoprotein	Inverse variance weighted	3	0.046488	0.00608	2.07E-14	1.38E-12
COL18A1	Graham 2021 / Europeans without UKBB	High-density lipoprotein	Inverse variance weighted	3	0.044998	0.007444	1.50E-09	7.99E-08
COL18A1	Graham 2021 / Trans-ancestry Meta-analysis	High-density lipoprotein	Inverse variance weighted	3	0.037491	0.007919	2.20E-06	8.36E-05
COL18A1	Graham 2021 / Trans-ancestry Meta-analysis (without UKBB)	High-density lipoprotein	Inverse variance weighted	3	0.034585	0.009337	0.000212	0.004902
COL18A1	Graham 2021 / Non-Finnish Europeans	Low-density lipoprotein	Inverse variance weighted	3	0.023109	0.005512	2.76E-05	0.000826
COL18A1	Graham 2021 / All Europeans	Low-density lipoprotein	Inverse variance weighted	3	0.021512	0.006624	0.001163	0.021247
COL18A1	Graham 2021 / Trans-ancestry Meta-analysis	Low-density lipoprotein	Inverse variance weighted	3	0.021376	0.006791	0.001645	0.02824
COL18A1	Graham 2021 / Non-Finnish Europeans	Non-high-density lipoprotein cholesterol	Inverse variance weighted	3	0.027769	0.006587	2.49E-05	0.000762
COL18A1	Graham 2021 / Trans-ancestry Meta-analysis	Non-high-density lipoprotein cholesterol	Inverse variance weighted	3	0.02494	0.005937	2.66E-05	0.000803
COL18A1	Graham 2021 / All Europeans	Non-high-density lipoprotein cholesterol	Inverse variance weighted	3	0.025221	0.006802	0.000209	0.004853
COL18A1	Graham 2021 / Trans-ancestry Meta-analysis (without UKBB)	Non-high-density lipoprotein cholesterol	Inverse variance weighted	3	0.03136	0.008778	0.000353	0.007777
COL18A1	Graham 2021 / Non-Finnish Europeans	Total cholesterol	Inverse variance weighted	3	0.033354	0.00615	5.85E-08	2.68E-06
COL18A1	Graham 2021 / All Europeans	Total cholesterol	Inverse variance weighted	3	0.031946	0.006996	4.97E-06	0.000181
COL18A1	Graham 2021 / Trans-ancestry Meta-analysis	Total cholesterol	Inverse variance weighted	3	0.030294	0.0081	0.000184	0.004388
COL18A1	Graham 2021 / Europeans without UKBB	Total cholesterol	Inverse variance weighted	3	0.032976	0.00924	0.000359	0.007873
COL18A1	Graham 2021 / Trans-ancestry Meta-analysis (without UKBB)	Total cholesterol	Inverse variance weighted	3	0.031494	0.009958	0.001563	0.027029
COL18A1	ieu-b-39	diastolic blood pressure || id:ieu-b-39	Wald ratio	1	0.237436	0.076375	0.001878	0.031454
COL18A1	Graham 2021 / All Europeans	log Triglyceride	Inverse variance weighted	3	-0.01619	0.004882	0.000914	0.017567
COL18A1	Graham 2021 / Non-Finnish Europeans	log Triglyceride	Inverse variance weighted	3	-0.01536	0.004995	0.002103	0.034738
COL18A1	Graham 2021 / Europeans without UKBB	log Triglyceride	Inverse variance weighted	3	-0.01675	0.005554	0.002559	0.04136
COL18A1	ieu-b-38	systolic blood pressure || id:ieu-b-38	Wald ratio	1	0.393352	0.132568	0.003006	0.046643
COMP	Wuttke 2019 / Trans-ancestry	Glomerular filtration rate estimated from serum creatinine	Wald ratio	1	0.00657	0.001971	0.000858	0.016664
COMP	Graham 2021 / All Europeans	Low-density lipoprotein	Wald ratio	1	-0.04236	0.009824	1.62E-05	0.000531
COMP	Graham 2021 / Europeans without UKBB	Low-density lipoprotein	Wald ratio	1	-0.04911	0.011807	3.20E-05	0.000952
COMP	Graham 2021 / Trans-ancestry Meta-analysis	Low-density lipoprotein	Wald ratio	1	-0.03811	0.009198	3.43E-05	0.001006
COMP	Graham 2021 / Trans-ancestry Meta-analysis (without UKBB)	Low-density lipoprotein	Wald ratio	1	-0.04336	0.01117	0.000103	0.002637
COMP	Graham 2021 / Non-Finnish Europeans	Low-density lipoprotein	Wald ratio	1	-0.03572	0.010044	0.000376	0.008185
COMP	Graham 2021 / Europeans without UKBB	Non-high-density lipoprotein cholesterol	Wald ratio	1	-0.06174	0.014631	2.44E-05	0.000752
COMP	Graham 2021 / All Europeans	Non-high-density lipoprotein cholesterol	Wald ratio	1	-0.04641	0.011429	4.89E-05	0.001385
COMP	Graham 2021 / Trans-ancestry Meta-analysis (without UKBB)	Non-high-density lipoprotein cholesterol	Wald ratio	1	-0.04731	0.013141	0.000318	0.007046
COMP	Graham 2021 / Trans-ancestry Meta-analysis	Non-high-density lipoprotein cholesterol	Wald ratio	1	-0.03745	0.010512	0.000367	0.008014
COMP	Graham 2021 / Non-Finnish Europeans	Non-high-density lipoprotein cholesterol	Wald ratio	1	-0.04019	0.011758	0.000631	0.012818
COMP	Graham 2021 / All Europeans	Total cholesterol	Wald ratio	1	-0.04881	0.00945	2.40E-07	1.02E-05
COMP	Graham 2021 / Trans-ancestry Meta-analysis	Total cholesterol	Wald ratio	1	-0.04271	0.008541	5.73E-07	2.35E-05
COMP	Graham 2021 / Europeans without UKBB	Total cholesterol	Wald ratio	1	-0.05595	0.011222	6.17E-07	2.52E-05
COMP	Graham 2021 / Non-Finnish Europeans	Total cholesterol	Wald ratio	1	-0.04346	0.009651	6.70E-06	0.00024
COMP	Graham 2021 / Trans-ancestry Meta-analysis (without UKBB)	Total cholesterol	Wald ratio	1	-0.04731	0.010512	6.80E-06	0.000242
COMP	Graham 2021 / Trans-ancestry Meta-analysis (without UKBB)	log Triglyceride	Wald ratio	1	-0.03417	0.010512	0.001154	0.02119
COMP	Graham 2021 / Europeans without UKBB	log Triglyceride	Wald ratio	1	-0.03524	0.011551	0.002279	0.037323
CR2	Surendran 2020 / European	Pulse pressure	Wald ratio	1	0.02571	0.007796	0.000974	0.01844
CR2	Surendran 2020 / Multi-ancestry	Pulse pressure	Wald ratio	1	0.023695	0.007681	0.002036	0.033706
CR2	ebi-a-GCST007516	Type 2 diabetes (adjusted for BMI) || id:ebi-a-GCST007516	Wald ratio	1	-0.11007	0.036568	0.002613	0.041779
CR2	ebi-a-GCST007518	Type 2 diabetes (adjusted for BMI) || id:ebi-a-GCST007518	Wald ratio	1	-0.11007	0.036568	0.002613	0.041779
CST3	ebi-a-GCST003375	Glomerular filtration rate (cystatin C) || id:ebi-a-GCST003375	Wald ratio	1	-0.15903	0.005145	9.02E-210	3.04E-207
CST3	ieu-a-1106	Serum cystatin C (eGFRcys) || id:ieu-a-1106	Wald ratio	1	-0.15903	0.005145	9.02E-210	3.04E-207
DPP4	Graham 2021 / Europeans without UKBB	High-density lipoprotein	Wald ratio	1	0.024004	0.005527	1.41E-05	0.00047
DPP4	Graham 2021 / All Europeans	High-density lipoprotein	Wald ratio	1	0.020552	0.004762	1.59E-05	0.000524
DPP4	Graham 2021 / Trans-ancestry Meta-analysis	High-density lipoprotein	Wald ratio	1	0.018568	0.00431	1.65E-05	0.000539
DPP4	Graham 2021 / Trans-ancestry Meta-analysis (without UKBB)	High-density lipoprotein	Wald ratio	1	0.020557	0.004973	3.58E-05	0.001036
DPP4	Graham 2021 / Non-Finnish Europeans	High-density lipoprotein	Wald ratio	1	0.019474	0.004898	7.01E-05	0.001883
DPP4	ieu-b-40	body mass index || id:ieu-b-40	Wald ratio	1	-0.02022	0.006276	0.001272	0.02312
EFEMP1	Boer 2021 / Mostly Europeans, some East Asian	AllOA	Wald ratio	1	-0.09973	0.0288	0.000534	0.011101
EFEMP1	Pulit 2018 / Male+Female	Body mass index	Wald ratio	1	0.044267	0.010133	1.25E-05	0.000426
EFEMP1	Pulit 2018 / Male	Body mass index	Wald ratio	1	0.052267	0.014933	0.000465	0.009861
EFEMP1	Wuttke 2019 / European Americans	Glomerular filtration rate estimated from serum creatinine	Wald ratio	1	-0.00678	0.002189	0.00196	0.032673
EFEMP1	ieu-b-109	HDL cholesterol || id:ieu-b-109	Wald ratio	1	0.042027	0.012091	0.000509	0.010702
EFEMP1	Graham 2021 / Trans-ancestry Meta-analysis	High-density lipoprotein	Wald ratio	1	0.025067	0.008	0.001728	0.029405
EFEMP1	Boer 2021 / Mostly Europeans, some East Asian	KneeHipOA	Wald ratio	1	-0.1344	0.0384	0.000465	0.009861
EFEMP1	Boer 2021 / Mostly Europeans, some East Asian	KneeOA	Wald ratio	1	-0.15413	0.044267	0.000498	0.010521
EFEMP1	Surendran 2020 / European	Pulse pressure	Wald ratio	1	0.063948	0.009848	8.40E-11	4.87E-09
EFEMP1	Surendran 2020 / Multi-ancestry	Pulse pressure	Wald ratio	1	0.061807	0.009577	1.09E-10	6.27E-09
EFEMP1	Surendran 2020 / European	Systolic blood pressure	Wald ratio	1	0.043861	0.009879	9.00E-06	0.000316
EFEMP1	Surendran 2020 / Multi-ancestry	Systolic blood pressure	Wald ratio	1	0.041243	0.009605	1.75E-05	0.000568
EFEMP1	Boer 2021 / Mostly Europeans, some East Asian	THR	Wald ratio	1	-0.23627	0.069333	0.000655	0.013206
EFEMP1	Boer 2021 / Mostly Europeans, some East Asian	TJR	Wald ratio	1	-0.19893	0.053867	0.000222	0.00508
EFEMP1	Pulit 2018 / Male	Waist-to-hip ratio adjusted for BMI	Wald ratio	1	-0.08053	0.016	4.82E-07	1.99E-05
EFEMP1	ieu-b-40	body mass index || id:ieu-b-40	Wald ratio	1	0.047467	0.010133	2.81E-06	0.000106
ENG	Graham 2021 / Europeans without UKBB	Non-high-density lipoprotein cholesterol	Inverse variance weighted	4	-0.10413	0.032521	0.001366	0.024471
ENG	Graham 2021 / All Europeans	Non-high-density lipoprotein cholesterol	Inverse variance weighted	4	-0.09915	0.033066	0.002713	0.043181
ENG	Graham 2021 / Non-Finnish Europeans	Non-high-density lipoprotein cholesterol	Inverse variance weighted	4	-0.0965	0.03276	0.003221	0.049272
ENG	Surendran 2020 / European	Pulse pressure	Inverse variance weighted	2	-0.0173	0.00431	5.97E-05	0.001652
ENG	Surendran 2020 / Multi-ancestry	Pulse pressure	Inverse variance weighted	2	-0.01702	0.005673	0.002694	0.042969
ENG	Boer 2021 / Mostly Europeans, some East Asian	THR	Inverse variance weighted	4	0.061086	0.019193	0.001459	0.025834
ENG	Chen 2021 / European	glycated hemoglobin	Inverse variance weighted	4	-0.01868	0.006265	0.002862	0.045175
F11	ebi-a-GCST005842	Ischemic stroke (cardioembolic) || id:ebi-a-GCST005842	Inverse variance weighted	2	0.240204	0.043587	3.57E-08	1.69E-06
F11	ebi-a-GCST006910	Ischemic stroke (cardioembolic) || id:ebi-a-GCST006910	Inverse variance weighted	2	0.231448	0.047676	1.21E-06	4.69E-05
F11	ebi-a-GCST005843	Ischemic stroke || id:ebi-a-GCST005843	Inverse variance weighted	2	0.10321	0.021166	1.08E-06	4.25E-05
F11	ebi-a-GCST006908	Ischemic stroke || id:ebi-a-GCST006908	Inverse variance weighted	2	0.104988	0.024786	2.28E-05	0.000713
F11	ebi-a-GCST005838	Stroke || id:ebi-a-GCST005838	Inverse variance weighted	2	0.091945	0.020023	4.39E-06	0.000162
F11	ebi-a-GCST006906	Stroke || id:ebi-a-GCST006906	Inverse variance weighted	2	0.091618	0.022774	5.75E-05	0.001597
F7	Graham 2021 / Non-Finnish Europeans	High-density lipoprotein	Inverse variance weighted	4	-0.00628	0.002034	0.002013	0.033405
F7	Graham 2021 / Non-Finnish Europeans	log Triglyceride	Inverse variance weighted	4	0.006452	0.002023	0.001424	0.025339
FAP	Chen 2021 / European	Fasting insulin	Wald ratio	1	-0.60417	0.153263	8.08E-05	0.002118
FCGR2A	ebi-a-GCST006907	Ischemic stroke (large artery atherosclerosis) || id:ebi-a-GCST006907	Inverse variance weighted	6	0.071737	0.022622	0.001519	0.02663
GAS6	ieu-b-110	LDL cholesterol || id:ieu-b-110	Wald ratio	1	-0.06053	0.006695	1.56E-19	1.20E-17
GAS6	ebi-a-GCST90002412	Low density lipoprotein cholesterol levels || id:ebi-a-GCST90002412	Wald ratio	1	-0.082	0.00617	2.65E-40	2.55E-38
GAS6	Graham 2021 / Trans-ancestry Meta-analysis	Low-density lipoprotein	Wald ratio	1	-0.05583	0.004032	1.34E-43	1.36E-41
GAS6	Graham 2021 / All Europeans	Low-density lipoprotein	Wald ratio	1	-0.05404	0.004521	6.37E-33	5.84E-31
GAS6	Graham 2021 / Non-Finnish Europeans	Low-density lipoprotein	Wald ratio	1	-0.05508	0.004642	1.78E-32	1.61E-30
GAS6	Graham 2021 / Trans-ancestry Meta-analysis (without UKBB)	Low-density lipoprotein	Wald ratio	1	-0.04467	0.004653	7.99E-22	6.38E-20
GAS6	Graham 2021 / Europeans without UKBB	Low-density lipoprotein	Wald ratio	1	-0.03919	0.005366	2.79E-13	1.80E-11
GAS6	Graham 2021 / Trans-ancestry Meta-analysis	Non-high-density lipoprotein cholesterol	Wald ratio	1	-0.07599	0.004963	6.31E-53	7.20E-51
GAS6	Graham 2021 / All Europeans	Non-high-density lipoprotein cholesterol	Wald ratio	1	-0.07386	0.005372	5.16E-43	5.18E-41
GAS6	Graham 2021 / Non-Finnish Europeans	Non-high-density lipoprotein cholesterol	Wald ratio	1	-0.07403	0.005562	2.06E-40	2.02E-38
GAS6	Graham 2021 / Trans-ancestry Meta-analysis (without UKBB)	Non-high-density lipoprotein cholesterol	Wald ratio	1	-0.06607	0.006203	1.74E-26	1.47E-24
GAS6	Graham 2021 / Europeans without UKBB	Non-high-density lipoprotein cholesterol	Wald ratio	1	-0.05947	0.006838	3.42E-18	2.56E-16
GAS6	Graham 2021 / Trans-ancestry Meta-analysis	Total cholesterol	Wald ratio	1	-0.07165	0.004032	1.22E-70	1.56E-68
GAS6	Graham 2021 / All Europeans	Total cholesterol	Wald ratio	1	-0.06977	0.004359	1.16E-57	1.37E-55
GAS6	Graham 2021 / Non-Finnish Europeans	Total cholesterol	Wald ratio	1	-0.06975	0.004468	6.19E-55	7.18E-53
GAS6	Graham 2021 / Trans-ancestry Meta-analysis (without UKBB)	Total cholesterol	Wald ratio	1	-0.06483	0.004653	3.97E-44	4.09E-42
GAS6	Graham 2021 / Europeans without UKBB	Total cholesterol	Wald ratio	1	-0.06027	0.00512	5.57E-32	4.97E-30
GAS6	Chen 2021 / European	glycated hemoglobin	Wald ratio	1	-0.02947	0.005273	2.29E-08	1.12E-06
GAS6	Graham 2021 / Trans-ancestry Meta-analysis	log Triglyceride	Wald ratio	1	-0.06731	0.004032	1.49E-62	1.81E-60
GAS6	Graham 2021 / All Europeans	log Triglyceride	Wald ratio	1	-0.06772	0.004462	5.07E-52	5.61E-50
GAS6	Graham 2021 / Non-Finnish Europeans	log Triglyceride	Wald ratio	1	-0.0692	0.004579	1.34E-51	1.44E-49
GAS6	Graham 2021 / Trans-ancestry Meta-analysis (without UKBB)	log Triglyceride	Wald ratio	1	-0.06328	0.004653	4.00E-42	3.96E-40
GAS6	Graham 2021 / Europeans without UKBB	log Triglyceride	Wald ratio	1	-0.06315	0.005273	4.81E-33	4.46E-31
GAS6	ieu-b-111	triglycerides || id:ieu-b-111	Wald ratio	1	-0.07232	0.006386	9.99E-30	8.82E-28
GNLY	ieu-b-39	diastolic blood pressure || id:ieu-b-39	Inverse variance weighted	2	-0.13723	0.027842	8.27E-07	3.28E-05
ICAM1	Graham 2021 / Trans-ancestry Meta-analysis (without UKBB)	Low-density lipoprotein	Inverse variance weighted	2	0.015953	0.002624	1.20E-09	6.51E-08
ICAM1	Graham 2021 / Trans-ancestry Meta-analysis	Low-density lipoprotein	Inverse variance weighted	2	0.013055	0.002274	9.40E-09	4.74E-07
ICAM1	Graham 2021 / Europeans without UKBB	Low-density lipoprotein	Inverse variance weighted	2	0.017092	0.002979	9.58E-09	4.80E-07
ICAM1	Graham 2021 / All Europeans	Low-density lipoprotein	Inverse variance weighted	2	0.013828	0.002518	3.98E-08	1.86E-06
ICAM1	Graham 2021 / Non-Finnish Europeans	Low-density lipoprotein	Inverse variance weighted	2	0.012421	0.002802	9.31E-06	0.000324
ICAM1	Graham 2021 / Europeans without UKBB	Non-high-density lipoprotein cholesterol	Inverse variance weighted	2	0.016474	0.00374	1.06E-05	0.000366
ICAM1	Graham 2021 / Trans-ancestry Meta-analysis (without UKBB)	Non-high-density lipoprotein cholesterol	Inverse variance weighted	2	0.014218	0.003323	1.89E-05	0.000603
ICAM1	Graham 2021 / All Europeans	Non-high-density lipoprotein cholesterol	Inverse variance weighted	2	0.011447	0.003115	0.000238	0.005383
ICAM1	Graham 2021 / Trans-ancestry Meta-analysis	Non-high-density lipoprotein cholesterol	Inverse variance weighted	2	0.010182	0.002784	0.000254	0.005685
ICAM1	Graham 2021 / Trans-ancestry Meta-analysis (without UKBB)	Total cholesterol	Inverse variance weighted	2	0.009613	0.002449	8.65E-05	0.002244
ICAM1	Graham 2021 / Europeans without UKBB	Total cholesterol	Inverse variance weighted	2	0.010691	0.002843	0.000169	0.004082
ICAM1	Graham 2021 / Trans-ancestry Meta-analysis	Total cholesterol	Inverse variance weighted	2	0.007878	0.00245	0.0013	0.023505
ICAM1	ieu-b-40	body mass index || id:ieu-b-40	Wald ratio	1	-0.00966	0.003099	0.001823	0.030665
ICAM1	ieu-b-39	diastolic blood pressure || id:ieu-b-39	Wald ratio	1	-0.10603	0.032975	0.001302	0.023505
ICAM1	Graham 2021 / Trans-ancestry Meta-analysis	log Triglyceride	Inverse variance weighted	2	-0.00851	0.002274	0.000183	0.004378
ICAM1	Graham 2021 / Non-Finnish Europeans	log Triglyceride	Inverse variance weighted	2	-0.00954	0.002553	0.000186	0.004408
ICAM1	Graham 2021 / All Europeans	log Triglyceride	Inverse variance weighted	2	-0.00917	0.002487	0.000227	0.005165
ICAM1	Graham 2021 / Europeans without UKBB	log Triglyceride	Inverse variance weighted	2	-0.00956	0.002931	0.001105	0.020341
ICAM1	Graham 2021 / Trans-ancestry Meta-analysis (without UKBB)	log Triglyceride	Inverse variance weighted	2	-0.00842	0.002649	0.001474	0.026042
ICAM3	Graham 2021 / Trans-ancestry Meta-analysis (without UKBB)	High-density lipoprotein	Inverse variance weighted	3	0.015437	0.004648	0.000897	0.017321
ICAM3	Graham 2021 / Trans-ancestry Meta-analysis	High-density lipoprotein	Inverse variance weighted	3	0.012148	0.004101	0.003053	0.047177
ICAM3	Graham 2021 / Europeans without UKBB	Low-density lipoprotein	Inverse variance weighted	3	-0.01629	0.005349	0.002317	0.037769
IGFBP3	Hartiala_2021 / UK Biobank single-cohort GWAS	Myocardial Infarction	Inverse variance weighted	2	0.089119	0.026272	0.000693	0.013828
IGFBP3	Hartiala_2021 / meta-analysis GWAS	Myocardial Infarction	Inverse variance weighted	2	0.060471	0.018412	0.001022	0.019056
IGFBP3	Pulit 2018 / Male+Female	Waist-to-hip ratio	Inverse variance weighted	2	-0.01487	0.004331	0.000596	0.012245
IGFBP3	Pulit 2018 / Male+Female	Waist-to-hip ratio adjusted for BMI	Inverse variance weighted	2	-0.01858	0.00592	0.001694	0.029013
IGFBP3	ieu-b-38	systolic blood pressure || id:ieu-b-38	Inverse variance weighted	2	-0.67236	0.142537	2.39E-06	9.05E-05
IL7R	Graham 2021 / Non-Finnish Europeans	High-density lipoprotein	Wald ratio	1	-0.00763	0.002148	0.000381	0.008242
IL7R	Graham 2021 / All Europeans	High-density lipoprotein	Wald ratio	1	-0.00663	0.002086	0.001482	0.026105
IL7R	ieu-b-110	LDL cholesterol || id:ieu-b-110	Wald ratio	1	-0.0096	0.003171	0.00246	0.039928
IL7R	ebi-a-GCST90002412	Low density lipoprotein cholesterol levels || id:ebi-a-GCST90002412	Wald ratio	1	-0.0154	0.002907	1.18E-07	5.24E-06
IL7R	Graham 2021 / Trans-ancestry Meta-analysis	Low-density lipoprotein	Wald ratio	1	-0.00759	0.001898	6.33E-05	0.001727
IL7R	Graham 2021 / All Europeans	Low-density lipoprotein	Wald ratio	1	-0.00836	0.002097	6.74E-05	0.001818
IL7R	Graham 2021 / Non-Finnish Europeans	Low-density lipoprotein	Wald ratio	1	-0.00797	0.002158	0.000222	0.00508
IL7R	Graham 2021 / Trans-ancestry Meta-analysis	Non-high-density lipoprotein cholesterol	Wald ratio	1	-0.0099	0.002305	1.75E-05	0.000568
IL7R	Graham 2021 / All Europeans	Non-high-density lipoprotein cholesterol	Wald ratio	1	-0.00887	0.00246	0.000309	0.006866
IL7R	Graham 2021 / Trans-ancestry Meta-analysis (without UKBB)	Non-high-density lipoprotein cholesterol	Wald ratio	1	-0.00936	0.002712	0.000561	0.011583
IL7R	Graham 2021 / Non-Finnish Europeans	Non-high-density lipoprotein cholesterol	Wald ratio	1	-0.00844	0.002554	0.000955	0.018217
IL7R	Graham 2021 / Trans-ancestry Meta-analysis	Total cholesterol	Wald ratio	1	-0.01003	0.001763	1.25E-08	6.20E-07
IL7R	Graham 2021 / All Europeans	Total cholesterol	Wald ratio	1	-0.01034	0.002024	3.26E-07	1.36E-05
IL7R	Graham 2021 / Non-Finnish Europeans	Total cholesterol	Wald ratio	1	-0.01032	0.00208	7.03E-07	2.84E-05
IL7R	Graham 2021 / Trans-ancestry Meta-analysis (without UKBB)	Total cholesterol	Wald ratio	1	-0.00895	0.002034	1.08E-05	0.000372
IL7R	Graham 2021 / Europeans without UKBB	Total cholesterol	Wald ratio	1	-0.0088	0.002362	0.000195	0.004577
LILRB1	ieu-b-109	HDL cholesterol || id:ieu-b-109	Inverse variance weighted	3	-0.05546	0.012259	6.06E-06	0.000219
LILRB1	Graham 2021 / Trans-ancestry Meta-analysis	High-density lipoprotein	Inverse variance weighted	4	-0.06922	0.009734	1.15E-12	7.14E-11
LILRB1	Graham 2021 / Trans-ancestry Meta-analysis (without UKBB)	High-density lipoprotein	Inverse variance weighted	4	-0.0707	0.010139	3.10E-12	1.88E-10
LILRB1	Graham 2021 / All Europeans	High-density lipoprotein	Inverse variance weighted	4	-0.07268	0.010917	2.79E-11	1.65E-09
LILRB1	Graham 2021 / Non-Finnish Europeans	High-density lipoprotein	Inverse variance weighted	4	-0.07188	0.010881	3.94E-11	2.32E-09
LILRB1	Graham 2021 / Europeans without UKBB	High-density lipoprotein	Inverse variance weighted	4	-0.07532	0.011503	5.85E-11	3.41E-09
LILRB1	ebi-a-GCST90002412	Low density lipoprotein cholesterol levels || id:ebi-a-GCST90002412	Inverse variance weighted	2	-0.01335	0.003395	8.47E-05	0.002206
LILRB1	Graham 2021 / Europeans without UKBB	Total cholesterol	Inverse variance weighted	4	-0.01934	0.00364	1.08E-07	4.85E-06
LILRB1	Graham 2021 / All Europeans	Total cholesterol	Inverse variance weighted	4	-0.02357	0.004477	1.41E-07	6.23E-06
LILRB1	Graham 2021 / Trans-ancestry Meta-analysis (without UKBB)	Total cholesterol	Inverse variance weighted	4	-0.01761	0.003395	2.13E-07	9.19E-06
LILRB1	Graham 2021 / Trans-ancestry Meta-analysis	Total cholesterol	Inverse variance weighted	4	-0.02147	0.004167	2.57E-07	1.09E-05
LILRB1	Graham 2021 / Non-Finnish Europeans	Total cholesterol	Inverse variance weighted	4	-0.02394	0.004815	6.66E-07	2.70E-05
LILRB1	Graham 2021 / Trans-ancestry Meta-analysis	log Triglyceride	Inverse variance weighted	4	0.015582	0.001952	1.43E-15	1.00E-13
LILRB1	Graham 2021 / All Europeans	log Triglyceride	Inverse variance weighted	4	0.016595	0.002166	1.84E-14	1.24E-12
LILRB1	Graham 2021 / Non-Finnish Europeans	log Triglyceride	Inverse variance weighted	4	0.01707	0.002464	4.24E-12	2.56E-10
LILRB1	Graham 2021 / Europeans without UKBB	log Triglyceride	Inverse variance weighted	4	0.018411	0.003283	2.04E-08	1.00E-06
LILRB1	Graham 2021 / Trans-ancestry Meta-analysis (without UKBB)	log Triglyceride	Inverse variance weighted	4	0.016897	0.003056	3.21E-08	1.53E-06
LILRB1	ieu-b-111	triglycerides || id:ieu-b-111	Inverse variance weighted	3	0.012356	0.002596	1.94E-06	7.41E-05
LILRB2	ieu-b-109	HDL cholesterol || id:ieu-b-109	Inverse variance weighted	4	-0.02604	0.006315	3.72E-05	0.001075
LILRB2	Graham 2021 / Trans-ancestry Meta-analysis (without UKBB)	High-density lipoprotein	Inverse variance weighted	4	-0.03487	0.007768	7.16E-06	0.000254
LILRB2	Graham 2021 / Trans-ancestry Meta-analysis	High-density lipoprotein	Inverse variance weighted	4	-0.03353	0.007471	7.19E-06	0.000254
LILRB2	Graham 2021 / All Europeans	High-density lipoprotein	Inverse variance weighted	4	-0.036	0.008438	1.99E-05	0.000627
LILRB2	Graham 2021 / Europeans without UKBB	High-density lipoprotein	Inverse variance weighted	4	-0.03841	0.009152	2.71E-05	0.000814
LILRB2	Graham 2021 / Non-Finnish Europeans	High-density lipoprotein	Inverse variance weighted	4	-0.03482	0.008646	5.65E-05	0.001575
LILRB2	ieu-b-110	LDL cholesterol || id:ieu-b-110	Inverse variance weighted	4	-0.00509	0.001626	0.001757	0.029826
LILRB2	ebi-a-GCST90002412	Low density lipoprotein cholesterol levels || id:ebi-a-GCST90002412	Inverse variance weighted	4	-0.00571	0.00147	0.000101	0.002581
LILRB2	Graham 2021 / Non-Finnish Europeans	Total cholesterol	Inverse variance weighted	4	-0.01212	0.002752	1.06E-05	0.000366
LILRB2	Graham 2021 / All Europeans	Total cholesterol	Inverse variance weighted	4	-0.01181	0.002714	1.36E-05	0.000456
LILRB2	Graham 2021 / Europeans without UKBB	Total cholesterol	Inverse variance weighted	4	-0.00988	0.002574	0.000125	0.003153
LILRB2	Graham 2021 / Trans-ancestry Meta-analysis	Total cholesterol	Inverse variance weighted	4	-0.00987	0.003003	0.001019	0.019045
LILRB2	Graham 2021 / Trans-ancestry Meta-analysis	log Triglyceride	Inverse variance weighted	4	0.008356	0.001606	1.96E-07	8.55E-06
LILRB2	Graham 2021 / Trans-ancestry Meta-analysis (without UKBB)	log Triglyceride	Inverse variance weighted	4	0.009224	0.001776	2.05E-07	8.88E-06
LILRB2	Graham 2021 / All Europeans	log Triglyceride	Inverse variance weighted	4	0.008548	0.002059	3.32E-05	0.000981
LILRB2	Graham 2021 / Europeans without UKBB	log Triglyceride	Inverse variance weighted	4	0.009942	0.002511	7.49E-05	0.001991
LILRB2	Graham 2021 / Non-Finnish Europeans	log Triglyceride	Inverse variance weighted	4	0.00817	0.002088	9.08E-05	0.002331
LILRB5	Graham 2021 / Non-Finnish Europeans	High-density lipoprotein	Inverse variance weighted	5	0.021041	0.006748	0.00182	0.030665
LILRB5	Graham 2021 / All Europeans	High-density lipoprotein	Inverse variance weighted	5	0.021728	0.007127	0.002299	0.03757
LILRB5	Graham 2021 / Non-Finnish Europeans	log Triglyceride	Inverse variance weighted	5	-0.00578	0.001347	1.77E-05	0.000572
LILRB5	Graham 2021 / All Europeans	log Triglyceride	Inverse variance weighted	5	-0.00609	0.001464	3.21E-05	0.000954
LILRB5	Graham 2021 / Trans-ancestry Meta-analysis	log Triglyceride	Inverse variance weighted	5	-0.00584	0.001686	0.000531	0.011063
LILRB5	ieu-b-111	triglycerides || id:ieu-b-111	Inverse variance weighted	3	-0.00622	0.001647	0.00016	0.003868
LYVE1	Graham 2021 / Trans-ancestry Meta-analysis	Low-density lipoprotein	Wald ratio	1	-0.02505	0.007279	0.000579	0.011935
LYVE1	Graham 2021 / All Europeans	Low-density lipoprotein	Wald ratio	1	-0.02534	0.007545	0.000785	0.015401
LYVE1	Graham 2021 / Non-Finnish Europeans	Low-density lipoprotein	Wald ratio	1	-0.02599	0.007886	0.000982	0.018497
MEGF9	Wuttke 2019 / Trans-ancestry	Glomerular filtration rate estimated from serum creatinine	Wald ratio	1	0.003825	0.000956	6.33E-05	0.001727
MEGF9	Wuttke 2019 / European Americans	Glomerular filtration rate estimated from serum creatinine	Wald ratio	1	0.004718	0.001195	7.89E-05	0.002075
MEGF9	ieu-b-109	HDL cholesterol || id:ieu-b-109	Wald ratio	1	-0.02502	0.006622	0.000157	0.00383
MEGF9	Graham 2021 / Trans-ancestry Meta-analysis	High-density lipoprotein	Wald ratio	1	-0.02773	0.004463	5.16E-10	2.81E-08
MEGF9	Graham 2021 / Trans-ancestry Meta-analysis (without UKBB)	High-density lipoprotein	Wald ratio	1	-0.02901	0.004782	1.31E-09	7.02E-08
MEGF9	Graham 2021 / Non-Finnish Europeans	High-density lipoprotein	Wald ratio	1	-0.02954	0.004941	2.26E-09	1.20E-07
MEGF9	Graham 2021 / All Europeans	High-density lipoprotein	Wald ratio	1	-0.02873	0.004818	2.49E-09	1.30E-07
MEGF9	Graham 2021 / Europeans without UKBB	High-density lipoprotein	Wald ratio	1	-0.0307	0.005604	4.31E-08	1.98E-06
MEGF9	ebi-a-GCST005841	Ischemic stroke (small-vessel) || id:ebi-a-GCST005841	Wald ratio	1	-0.1817	0.055148	0.000985	0.018497
MEGF9	ebi-a-GCST006909	Ischemic stroke (small-vessel) || id:ebi-a-GCST006909	Wald ratio	1	-0.23175	0.0781	0.003004	0.046643
MEGF9	Graham 2021 / Trans-ancestry Meta-analysis	Non-high-density lipoprotein cholesterol	Wald ratio	1	0.023589	0.0051	3.75E-06	0.00014
MEGF9	Graham 2021 / Non-Finnish Europeans	Non-high-density lipoprotein cholesterol	Wald ratio	1	0.025388	0.005825	1.31E-05	0.000442
MEGF9	Graham 2021 / All Europeans	Non-high-density lipoprotein cholesterol	Wald ratio	1	0.023823	0.005641	2.41E-05	0.000744
MEGF9	Graham 2021 / Trans-ancestry Meta-analysis (without UKBB)	Non-high-density lipoprotein cholesterol	Wald ratio	1	0.025502	0.006057	2.55E-05	0.000775
MEGF9	Graham 2021 / Europeans without UKBB	Non-high-density lipoprotein cholesterol	Wald ratio	1	0.027893	0.007081	8.17E-05	0.002135
MEGF9	Pulit 2018 / Female	Waist-to-hip ratio	Wald ratio	1	0.029646	0.007969	0.000199	0.004662
MEGF9	Graham 2021 / All Europeans	log Triglyceride	Wald ratio	1	0.034969	0.004784	2.66E-13	1.73E-11
MEGF9	Graham 2021 / Trans-ancestry Meta-analysis	log Triglyceride	Wald ratio	1	0.032515	0.004463	3.20E-13	2.05E-11
MEGF9	Graham 2021 / Non-Finnish Europeans	log Triglyceride	Wald ratio	1	0.035384	0.004902	5.29E-13	3.35E-11
MEGF9	Graham 2021 / Trans-ancestry Meta-analysis (without UKBB)	log Triglyceride	Wald ratio	1	0.032834	0.004782	6.57E-12	3.93E-10
MEGF9	Graham 2021 / Europeans without UKBB	log Triglyceride	Wald ratio	1	0.036193	0.005646	1.45E-10	8.29E-09
MEGF9	ieu-b-38	systolic blood pressure || id:ieu-b-38	Wald ratio	1	-0.55371	0.10424	1.08E-07	4.85E-06
MEGF9	ieu-b-111	triglycerides || id:ieu-b-111	Wald ratio	1	0.038381	0.00691	2.78E-08	1.34E-06
MET	ebi-a-GCST90002412	Low density lipoprotein cholesterol levels || id:ebi-a-GCST90002412	Inverse variance weighted	2	0.029459	0.009021	0.001093	0.020212
MET	Graham 2021 / Non-Finnish Europeans	Low-density lipoprotein	Inverse variance weighted	2	0.040083	0.012518	0.001365	0.024471
MET	Graham 2021 / Non-Finnish Europeans	Non-high-density lipoprotein cholesterol	Inverse variance weighted	2	0.040156	0.009751	3.82E-05	0.001094
MET	Graham 2021 / Europeans without UKBB	Non-high-density lipoprotein cholesterol	Inverse variance weighted	2	0.04291	0.012197	0.000435	0.00937
MET	Graham 2021 / Trans-ancestry Meta-analysis (without UKBB)	Non-high-density lipoprotein cholesterol	Inverse variance weighted	2	0.03675	0.010713	0.000602	0.012346
MET	Graham 2021 / All Europeans	Non-high-density lipoprotein cholesterol	Inverse variance weighted	2	0.043796	0.013356	0.001041	0.019354
MET	Graham 2021 / Non-Finnish Europeans	Total cholesterol	Inverse variance weighted	2	0.039965	0.012245	0.001099	0.020285
MFAP5	ieu-b-38	systolic blood pressure || id:ieu-b-38	Wald ratio	1	-0.98384	0.256732	0.000127	0.003194
NRP1	ebi-a-GCST003116	Coronary artery disease || id:ebi-a-GCST003116	Wald ratio	1	-0.10599	0.0278	0.000137	0.003424
NRP1	ebi-a-GCST005194	Coronary artery disease || id:ebi-a-GCST005194	Wald ratio	1	-0.07699	0.017534	1.13E-05	0.000386
NRP1	ieu-a-7	Coronary heart disease || id:ieu-a-7	Wald ratio	1	-0.10599	0.0278	0.000137	0.003424
NRP1	ieu-b-109	HDL cholesterol || id:ieu-b-109	Wald ratio	1	0.018316	0.006085	0.002611	0.041779
NRP1	Graham 2021 / Trans-ancestry Meta-analysis	High-density lipoprotein	Wald ratio	1	0.012329	0.003836	0.001308	0.023545
NRP1	Boer 2021 / Mostly Europeans, some East Asian	KneeHipOA	Wald ratio	1	0.056712	0.019178	0.003105	0.047787
NRP1	Hartiala_2021 / meta-analysis GWAS	Myocardial Infarction	Wald ratio	1	-0.07693	0.022937	0.000796	0.015588
OSMR	Chen 2021 / European	Fasting insulin	Inverse variance weighted	5	-0.00888	0.002803	0.001536	0.026816
OSMR	ieu-b-39	diastolic blood pressure || id:ieu-b-39	Inverse variance weighted	4	-0.0745	0.024009	0.001915	0.031999
PAM	Boer 2021 / Mostly Europeans, some East Asian	AllOA	Inverse variance weighted	4	-0.01836	0.006181	0.002967	0.046322
PAM	Wuttke 2019 / European Americans	Chronic kidney disease	Inverse variance weighted	3	0.042162	0.012715	0.000913	0.017567
PAM	Boer 2021 / Mostly Europeans, some East Asian	KneeOA	Inverse variance weighted	4	-0.03167	0.010375	0.00227	0.037248
PAM	Graham 2021 / Trans-ancestry Meta-analysis (without UKBB)	Low-density lipoprotein	Inverse variance weighted	4	0.010858	0.002449	9.24E-06	0.000323
PAM	Graham 2021 / Europeans without UKBB	Low-density lipoprotein	Inverse variance weighted	4	0.010448	0.002524	3.48E-05	0.001015
PAM	Graham 2021 / Trans-ancestry Meta-analysis	Low-density lipoprotein	Inverse variance weighted	4	0.008549	0.002165	7.88E-05	0.002075
PAM	Graham 2021 / All Europeans	Low-density lipoprotein	Inverse variance weighted	4	0.00821	0.002155	0.000139	0.003453
PAM	Graham 2021 / Non-Finnish Europeans	Low-density lipoprotein	Inverse variance weighted	4	0.006995	0.002205	0.001512	0.026581
PAM	Boer 2021 / Mostly Europeans, some East Asian	TKR	Inverse variance weighted	3	-0.07036	0.016256	1.50E-05	0.000497
PAM	Mahajan 2022 / Europeans	Type 2 Diabetes	Inverse variance weighted	3	-0.10681	0.026789	6.69E-05	0.001811
PAM	ebi-a-GCST007516	Type 2 diabetes (adjusted for BMI) || id:ebi-a-GCST007516	Wald ratio	1	-0.10071	0.014422	2.89E-12	1.77E-10
PAM	ebi-a-GCST007518	Type 2 diabetes (adjusted for BMI) || id:ebi-a-GCST007518	Wald ratio	1	-0.10071	0.014422	2.89E-12	1.77E-10
PAM	ebi-a-GCST007515	Type 2 diabetes || id:ebi-a-GCST007515	Wald ratio	1	-0.1031	0.013681	4.84E-14	3.21E-12
PAM	ebi-a-GCST007517	Type 2 diabetes || id:ebi-a-GCST007517	Wald ratio	1	-0.09799	0.015329	1.63E-10	9.17E-09
PAM	Pulit 2018 / Female	Waist-to-hip ratio adjusted for BMI	Inverse variance weighted	4	0.022261	0.007058	0.001611	0.027789
PAM	Pulit 2018 / Male+Female	Waist-to-hip ratio adjusted for BMI	Inverse variance weighted	4	0.017356	0.005764	0.002602	0.041779
PAM	Graham 2021 / Trans-ancestry Meta-analysis	log Triglyceride	Inverse variance weighted	4	-0.00757	0.001791	2.35E-05	0.00073
PAM	Graham 2021 / All Europeans	log Triglyceride	Inverse variance weighted	4	-0.00752	0.001868	5.61E-05	0.001572
PAM	Graham 2021 / Non-Finnish Europeans	log Triglyceride	Inverse variance weighted	4	-0.0073	0.001922	0.000147	0.003605
PAM	Graham 2021 / Trans-ancestry Meta-analysis (without UKBB)	log Triglyceride	Inverse variance weighted	4	-0.00731	0.002101	0.000506	0.010656
PAM	Graham 2021 / Europeans without UKBB	log Triglyceride	Inverse variance weighted	4	-0.00736	0.002215	0.000896	0.017321
PCOLCE	Pulit 2018 / Male+Female	Body mass index	Wald ratio	1	-0.03134	0.010256	0.002246	0.037031
PCOLCE	Surendran 2020 / European	Diastolic blood pressure	Wald ratio	1	-0.03529	0.009315	0.000151	0.003695
PCOLCE	Surendran 2020 / Multi-ancestry	Diastolic blood pressure	Wald ratio	1	-0.03039	0.009004	0.000738	0.014521
PCOLCE	ebi-a-GCST90002412	Low density lipoprotein cholesterol levels || id:ebi-a-GCST90002412	Wald ratio	1	0.044733	0.011256	7.06E-05	0.001891
PCOLCE	Graham 2021 / Trans-ancestry Meta-analysis	Low-density lipoprotein	Wald ratio	1	0.024501	0.007407	0.000941	0.017984
PCOLCE	Surendran 2020 / European	Pulse pressure	Wald ratio	1	0.050746	0.009263	4.30E-08	1.98E-06
PCOLCE	Surendran 2020 / Multi-ancestry	Pulse pressure	Wald ratio	1	0.046942	0.008959	1.61E-07	7.05E-06
PCOLCE	ieu-b-39	diastolic blood pressure || id:ieu-b-39	Wald ratio	1	-0.35328	0.103134	0.000614	0.01251
PLTP	Pulit 2018 / Male+Female	Body mass index	Wald ratio	1	0.021941	0.005984	0.000246	0.005507
PLTP	ieu-b-109	HDL cholesterol || id:ieu-b-109	Wald ratio	1	0.184028	0.007322	2.13E-139	3.85E-137
PLTP	Graham 2021 / Trans-ancestry Meta-analysis	High-density lipoprotein	Wald ratio	1	0.15492	0.004654	6.22E-243	2.88E-240
PLTP	Graham 2021 / All Europeans	High-density lipoprotein	Wald ratio	1	0.169868	0.005273	1.06E-227	4.62E-225
PLTP	Graham 2021 / Non-Finnish Europeans	High-density lipoprotein	Wald ratio	1	0.169904	0.005417	6.01E-216	2.48E-213
PLTP	Graham 2021 / Trans-ancestry Meta-analysis (without UKBB)	High-density lipoprotein	Wald ratio	1	0.141622	0.005319	3.49E-156	8.08E-154
PLTP	Graham 2021 / Europeans without UKBB	High-density lipoprotein	Wald ratio	1	0.156392	0.006099	4.95E-145	9.41E-143
PLTP	ieu-b-110	LDL cholesterol || id:ieu-b-110	Wald ratio	1	-0.04407	0.007996	3.57E-08	1.69E-06
PLTP	ebi-a-GCST90002412	Low density lipoprotein cholesterol levels || id:ebi-a-GCST90002412	Wald ratio	1	-0.06234	0.007354	2.29E-17	1.63E-15
PLTP	Graham 2021 / All Europeans	Low-density lipoprotein	Wald ratio	1	-0.03324	0.005306	3.72E-10	2.07E-08
PLTP	Graham 2021 / Non-Finnish Europeans	Low-density lipoprotein	Wald ratio	1	-0.03403	0.005449	4.26E-10	2.34E-08
PLTP	Graham 2021 / Trans-ancestry Meta-analysis	Low-density lipoprotein	Wald ratio	1	-0.02593	0.004654	2.53E-08	1.22E-06
PLTP	Graham 2021 / Europeans without UKBB	Low-density lipoprotein	Wald ratio	1	-0.01883	0.00625	0.00259	0.041762
PLTP	Graham 2021 / All Europeans	Non-high-density lipoprotein cholesterol	Wald ratio	1	-0.06789	0.006217	9.24E-28	7.97E-26
PLTP	Graham 2021 / Non-Finnish Europeans	Non-high-density lipoprotein cholesterol	Wald ratio	1	-0.06924	0.006436	5.37E-27	4.58E-25
PLTP	Graham 2021 / Trans-ancestry Meta-analysis	Non-high-density lipoprotein cholesterol	Wald ratio	1	-0.05951	0.005652	6.32E-26	5.21E-24
PLTP	Graham 2021 / Europeans without UKBB	Non-high-density lipoprotein cholesterol	Wald ratio	1	-0.06696	0.007762	6.36E-18	4.67E-16
PLTP	Graham 2021 / Trans-ancestry Meta-analysis (without UKBB)	Non-high-density lipoprotein cholesterol	Wald ratio	1	-0.05419	0.006649	3.64E-16	2.57E-14
PLTP	ieu-b-40	body mass index || id:ieu-b-40	Wald ratio	1	0.023604	0.006316	0.000186	0.004408
PLTP	Graham 2021 / Trans-ancestry Meta-analysis	log Triglyceride	Wald ratio	1	-0.12832	0.004654	2.45E-167	6.27E-165
PLTP	Graham 2021 / All Europeans	log Triglyceride	Wald ratio	1	-0.14182	0.005237	1.68E-161	4.16E-159
PLTP	Graham 2021 / Non-Finnish Europeans	log Triglyceride	Wald ratio	1	-0.14145	0.005377	1.50E-152	3.18E-150
PLTP	Graham 2021 / Trans-ancestry Meta-analysis (without UKBB)	log Triglyceride	Wald ratio	1	-0.11802	0.005319	4.54E-109	6.60E-107
PLTP	Graham 2021 / Europeans without UKBB	log Triglyceride	Wald ratio	1	-0.13273	0.006144	1.74E-103	2.48E-101
PLTP	ieu-b-111	triglycerides || id:ieu-b-111	Wald ratio	1	-0.16085	0.007628	1.03E-98	1.41E-96
PROC	Hartiala_2021 / meta-analysis GWAS	Myocardial Infarction	Wald ratio	1	-0.12272	0.033101	0.000209	0.004853
PROC	Hartiala_2021 / UK Biobank single-cohort GWAS	Myocardial Infarction	Wald ratio	1	-0.17339	0.047789	0.000285	0.006356
QPCT	Surendran 2020 / European	Diastolic blood pressure	Inverse variance weighted	2	0.020433	0.004128	7.45E-07	2.99E-05
QPCT	Surendran 2020 / Multi-ancestry	Diastolic blood pressure	Inverse variance weighted	2	0.016363	0.003892	2.62E-05	0.000794
QPCT	Surendran 2020 / European	Systolic blood pressure	Inverse variance weighted	2	0.018874	0.004123	4.70E-06	0.000173
QPCT	Surendran 2020 / Multi-ancestry	Systolic blood pressure	Inverse variance weighted	2	0.014822	0.003892	0.00014	0.003454
REG1A	ebi-a-GCST005194	Coronary artery disease || id:ebi-a-GCST005194	Inverse variance weighted	2	0.045864	0.014628	0.001716	0.029327
SAA4	Pulit 2018 / Female	Body mass index	Inverse variance weighted	3	0.011346	0.003563	0.00145	0.025731
SELL	Graham 2021 / Trans-ancestry Meta-analysis (without UKBB)	High-density lipoprotein	Inverse variance weighted	2	-0.00942	0.002564	0.000238	0.005383
SELL	Graham 2021 / Trans-ancestry Meta-analysis	High-density lipoprotein	Inverse variance weighted	2	-0.00793	0.002347	0.000729	0.014434
SPARCL1	Surendran 2020 / European	Diastolic blood pressure	Wald ratio	1	-0.00809	0.002706	0.002799	0.044426
SPARCL1	Graham 2021 / Europeans without UKBB	log Triglyceride	Wald ratio	1	0.016126	0.002703	2.42E-09	1.27E-07
SPARCL1	Graham 2021 / All Europeans	log Triglyceride	Wald ratio	1	0.013393	0.002309	6.67E-09	3.41E-07
SPARCL1	Graham 2021 / Trans-ancestry Meta-analysis (without UKBB)	log Triglyceride	Wald ratio	1	0.014139	0.002438	6.63E-09	3.41E-07
SPARCL1	Graham 2021 / Trans-ancestry Meta-analysis	log Triglyceride	Wald ratio	1	0.012189	0.002113	7.96E-09	4.05E-07
SPARCL1	Graham 2021 / Non-Finnish Europeans	log Triglyceride	Wald ratio	1	0.013035	0.002373	3.96E-08	1.86E-06
SPARCL1	ieu-b-111	triglycerides || id:ieu-b-111	Wald ratio	1	0.011674	0.003382	0.000558	0.011555
TCN2	Graham 2021 / All Europeans	Total cholesterol	Inverse variance weighted	6	0.005842	0.001666	0.000455	0.009758
TCN2	Graham 2021 / Europeans without UKBB	Total cholesterol	Inverse variance weighted	6	0.006778	0.001954	0.000525	0.010961
TCN2	Graham 2021 / Non-Finnish Europeans	Total cholesterol	Inverse variance weighted	6	0.006478	0.001896	0.000632	0.012818
TCN2	Pulit 2018 / Female	Waist-to-hip ratio adjusted for BMI	Inverse variance weighted	6	-0.00901	0.003029	0.00295	0.046165
TGFBI	Wuttke 2019 / Trans-ancestry	Blood urea nitrogen	Inverse variance weighted	2	-0.00365	0.001133	0.001275	0.02312
TIE1	Wuttke 2019 / European Americans	Blood urea nitrogen	Inverse variance weighted	3	0.006808	0.00231	0.003212	0.049223
TIMD4	ebi-a-GCST005194	Coronary artery disease || id:ebi-a-GCST005194	Wald ratio	1	-0.06221	0.019502	0.001424	0.025339
TIMD4	ieu-b-109	HDL cholesterol || id:ieu-b-109	Wald ratio	1	-0.02632	0.006652	7.59E-05	0.002012
TIMD4	ieu-b-110	LDL cholesterol || id:ieu-b-110	Wald ratio	1	-0.10868	0.007274	1.80E-50	1.91E-48
TIMD4	ebi-a-GCST90002412	Low density lipoprotein cholesterol levels || id:ebi-a-GCST90002412	Wald ratio	1	-0.15304	0.006669	1.58E-116	2.44E-114
TIMD4	Graham 2021 / Trans-ancestry Meta-analysis	Low-density lipoprotein	Wald ratio	1	-0.12139	0.004371	1.02E-169	2.70E-167
TIMD4	Graham 2021 / All Europeans	Low-density lipoprotein	Wald ratio	1	-0.11876	0.004833	2.44E-133	4.22E-131
TIMD4	Graham 2021 / Non-Finnish Europeans	Low-density lipoprotein	Wald ratio	1	-0.1178	0.004951	4.18E-125	6.88E-123
TIMD4	Graham 2021 / Trans-ancestry Meta-analysis (without UKBB)	Low-density lipoprotein	Wald ratio	1	-0.11466	0.005044	2.10E-114	3.11E-112
TIMD4	Graham 2021 / Europeans without UKBB	Low-density lipoprotein	Wald ratio	1	-0.10948	0.005699	3.05E-82	3.98E-80
TIMD4	Graham 2021 / Trans-ancestry Meta-analysis	Non-high-density lipoprotein cholesterol	Wald ratio	1	-0.15535	0.005044	2.62E-208	8.45E-206
TIMD4	Graham 2021 / All Europeans	Non-high-density lipoprotein cholesterol	Wald ratio	1	-0.15013	0.005696	4.21E-153	9.19E-151
TIMD4	Graham 2021 / Non-Finnish Europeans	Non-high-density lipoprotein cholesterol	Wald ratio	1	-0.14936	0.005881	2.57E-142	4.77E-140
TIMD4	Graham 2021 / Trans-ancestry Meta-analysis (without UKBB)	Non-high-density lipoprotein cholesterol	Wald ratio	1	-0.15703	0.006389	2.12E-133	3.75E-131
TIMD4	Graham 2021 / Europeans without UKBB	Non-high-density lipoprotein cholesterol	Wald ratio	1	-0.14872	0.007149	4.19E-96	5.66E-94
TIMD4	Graham 2021 / Trans-ancestry Meta-analysis	Total cholesterol	Wald ratio	1	-0.14728	0.004035	1.11E-291	7.48E-289
TIMD4	Graham 2021 / Trans-ancestry Meta-analysis (without UKBB)	Total cholesterol	Wald ratio	1	-0.14593	0.004707	5.39E-211	2.10E-208
TIMD4	Graham 2021 / All Europeans	Total cholesterol	Wald ratio	1	-0.14433	0.00466	1.35E-210	5.00E-208
TIMD4	Graham 2021 / Non-Finnish Europeans	Total cholesterol	Wald ratio	1	-0.14351	0.004769	6.13E-199	1.89E-196
TIMD4	Graham 2021 / Europeans without UKBB	Total cholesterol	Wald ratio	1	-0.14149	0.005443	5.30E-149	1.06E-146
TIMD4	Chen 2021 / European	glycated hemoglobin	Wald ratio	1	-0.02354	0.004371	7.26E-08	3.28E-06
TIMD4	Graham 2021 / Trans-ancestry Meta-analysis	log Triglyceride	Wald ratio	1	-0.11432	0.004371	8.91E-151	1.84E-148
TIMD4	Graham 2021 / All Europeans	log Triglyceride	Wald ratio	1	-0.11521	0.004773	1.03E-128	1.74E-126
TIMD4	Graham 2021 / Non-Finnish Europeans	log Triglyceride	Wald ratio	1	-0.11438	0.004889	4.72E-121	7.62E-119
TIMD4	Graham 2021 / Trans-ancestry Meta-analysis (without UKBB)	log Triglyceride	Wald ratio	1	-0.11668	0.005044	2.14E-118	3.38E-116
TIMD4	Graham 2021 / Europeans without UKBB	log Triglyceride	Wald ratio	1	-0.11862	0.005607	2.51E-99	3.52E-97
TIMD4	ieu-b-111	triglycerides || id:ieu-b-111	Wald ratio	1	-0.11115	0.006933	7.66E-58	9.16E-56
TNC	Graham 2021 / Europeans without UKBB	High-density lipoprotein	Inverse variance weighted	2	-0.02181	0.006287	0.000522	0.010942
TNC	Graham 2021 / All Europeans	High-density lipoprotein	Inverse variance weighted	2	-0.01888	0.005549	0.000666	0.013361
TNC	Graham 2021 / Trans-ancestry Meta-analysis	Low-density lipoprotein	Inverse variance weighted	2	0.022628	0.007636	0.003045	0.047154
TNC	Graham 2021 / All Europeans	Total cholesterol	Inverse variance weighted	2	0.019822	0.006145	0.001256	0.022894
TNC	ieu-b-40	body mass index || id:ieu-b-40	Wald ratio	1	0.030982	0.007746	6.33E-05	0.001727
TNC	Graham 2021 / All Europeans	log Triglyceride	Inverse variance weighted	2	0.020781	0.005516	0.000165	0.003985
TNC	Graham 2021 / Trans-ancestry Meta-analysis	log Triglyceride	Inverse variance weighted	2	0.019094	0.00511	0.000187	0.004408
TNC	Graham 2021 / Europeans without UKBB	log Triglyceride	Inverse variance weighted	2	0.021438	0.006323	0.000698	0.013886
TNC	Graham 2021 / Non-Finnish Europeans	log Triglyceride	Inverse variance weighted	2	0.019124	0.005796	0.000969	0.018388
TNC	Graham 2021 / Trans-ancestry Meta-analysis (without UKBB)	log Triglyceride	Inverse variance weighted	2	0.018622	0.005829	0.001399	0.02501
TNXB	Surendran 2020 / European	Diastolic blood pressure	Inverse variance weighted	2	-0.01915	0.00463	3.52E-05	0.001024
TNXB	Surendran 2020 / Multi-ancestry	Diastolic blood pressure	Inverse variance weighted	2	-0.01434	0.004186	0.000613	0.01251
TNXB	Graham 2021 / Europeans without UKBB	High-density lipoprotein	Inverse variance weighted	3	0.019711	0.00383	2.66E-07	1.11E-05
TNXB	Graham 2021 / All Europeans	High-density lipoprotein	Inverse variance weighted	3	0.016275	0.003216	4.18E-07	1.73E-05
TNXB	Graham 2021 / Trans-ancestry Meta-analysis	High-density lipoprotein	Inverse variance weighted	3	0.012606	0.002553	7.90E-07	3.15E-05
TNXB	Graham 2021 / Trans-ancestry Meta-analysis (without UKBB)	High-density lipoprotein	Inverse variance weighted	3	0.013855	0.002853	1.20E-06	4.68E-05
TNXB	Graham 2021 / Non-Finnish Europeans	High-density lipoprotein	Inverse variance weighted	3	0.016294	0.003738	1.31E-05	0.000442
TNXB	ebi-a-GCST005842	Ischemic stroke (cardioembolic) || id:ebi-a-GCST005842	Inverse variance weighted	2	-0.16784	0.051376	0.001087	0.020165
TNXB	ieu-b-39	diastolic blood pressure || id:ieu-b-39	Inverse variance weighted	2	-0.1779	0.041628	1.92E-05	0.000612
TNXB	Graham 2021 / Non-Finnish Europeans	log Triglyceride	Inverse variance weighted	3	-0.01743	0.003237	7.25E-08	3.28E-06
TNXB	Graham 2021 / All Europeans	log Triglyceride	Inverse variance weighted	3	-0.0182	0.004641	8.79E-05	0.002272
TNXB	Graham 2021 / Trans-ancestry Meta-analysis	log Triglyceride	Inverse variance weighted	3	-0.01446	0.004615	0.001725	0.029405
TNXB	ieu-b-111	triglycerides || id:ieu-b-111	Inverse variance weighted	3	-0.02696	0.004304	3.73E-10	2.07E-08
UMOD	Wuttke 2019 / European Americans	Blood urea nitrogen	Inverse variance weighted	3	0.013087	0.001167	3.55E-29	3.10E-27
UMOD	Wuttke 2019 / Trans-ancestry	Blood urea nitrogen	Inverse variance weighted	3	0.012042	0.001134	2.38E-26	1.99E-24
UMOD	Wuttke 2019 / European Americans	Chronic kidney disease	Inverse variance weighted	3	0.224148	0.01265	2.97E-70	3.73E-68
UMOD	Wuttke 2019 / Trans-ancestry	Chronic kidney disease	Inverse variance weighted	3	0.221712	0.014504	9.40E-53	1.06E-50
UMOD	ebi-a-GCST003374	Chronic kidney disease || id:ebi-a-GCST003374	Inverse variance weighted	2	0.238065	0.049453	1.48E-06	5.69E-05
UMOD	ieu-a-1102	Chronic kidney disease || id:ieu-a-1102	Inverse variance weighted	2	0.238065	0.049453	1.48E-06	5.69E-05
UMOD	Surendran 2020 / European	Diastolic blood pressure	Wald ratio	1	0.030174	0.002463	1.62E-34	1.54E-32
UMOD	Surendran 2020 / Multi-ancestry	Diastolic blood pressure	Wald ratio	1	0.029081	0.002406	1.21E-33	1.14E-31
UMOD	ebi-a-GCST003372	Glomerular filtration rate (creatinine) || id:ebi-a-GCST003372	Inverse variance weighted	2	-0.01824	0.002146	1.94E-17	1.40E-15
UMOD	ebi-a-GCST003375	Glomerular filtration rate (cystatin C) || id:ebi-a-GCST003375	Inverse variance weighted	2	-0.01947	0.006547	0.002937	0.046061
UMOD	Wuttke 2019 / Trans-ancestry	Glomerular filtration rate estimated from serum creatinine	Inverse variance weighted	3	-0.01041	0.000688	9.69E-52	1.06E-49
UMOD	Wuttke 2019 / European Americans	Glomerular filtration rate estimated from serum creatinine	Inverse variance weighted	3	-0.01049	0.000745	4.66E-45	4.87E-43
UMOD	ebi-a-GCST003373	Glomerular filtration rate in diabetics (creatinine) || id:ebi-a-GCST003373	Inverse variance weighted	2	-0.02499	0.005383	3.44E-06	0.000129
UMOD	ebi-a-GCST003401	Glomerular filtration rate in non diabetics (creatinine) || id:ebi-a-GCST003401	Inverse variance weighted	2	-0.01715	0.001751	1.18E-22	9.54E-21
UMOD	Graham 2021 / All Europeans	High-density lipoprotein	Inverse variance weighted	3	0.006349	0.001864	0.000658	0.013231
UMOD	Graham 2021 / Trans-ancestry Meta-analysis	High-density lipoprotein	Inverse variance weighted	3	0.005735	0.001738	0.000964	0.018341
UMOD	ieu-a-1103	Serum creatinine (eGFRcrea) || id:ieu-a-1103	Inverse variance weighted	2	-0.02802	0.006543	1.85E-05	0.000595
UMOD	ieu-a-1104	Serum creatinine (eGFRcrea) || id:ieu-a-1104	Inverse variance weighted	2	-0.01715	0.001751	1.18E-22	9.54E-21
UMOD	ieu-a-1105	Serum creatinine (eGFRcrea) || id:ieu-a-1105	Inverse variance weighted	2	-0.01824	0.002146	1.94E-17	1.40E-15
UMOD	ieu-a-1106	Serum cystatin C (eGFRcys) || id:ieu-a-1106	Inverse variance weighted	2	-0.01947	0.006547	0.002937	0.046061
UMOD	Surendran 2020 / European	Systolic blood pressure	Wald ratio	1	0.022272	0.002459	1.35E-19	1.06E-17
UMOD	Surendran 2020 / Multi-ancestry	Systolic blood pressure	Wald ratio	1	0.021592	0.002403	2.56E-19	1.94E-17
UMOD	ieu-b-39	diastolic blood pressure || id:ieu-b-39	Inverse variance weighted	3	0.331069	0.064245	2.56E-07	1.09E-05
UMOD	ieu-b-38	systolic blood pressure || id:ieu-b-38	Inverse variance weighted	3	0.426182	0.102819	3.40E-05	0.001
VASN	Graham 2021 / Trans-ancestry Meta-analysis	log Triglyceride	Inverse variance weighted	2	0.008366	0.002161	0.000108	0.002749
VASN	Graham 2021 / All Europeans	log Triglyceride	Inverse variance weighted	2	0.007675	0.002295	0.000827	0.016098
VASN	Graham 2021 / Non-Finnish Europeans	log Triglyceride	Inverse variance weighted	2	0.006888	0.00208	0.000928	0.01779
VASN	Graham 2021 / Trans-ancestry Meta-analysis (without UKBB)	log Triglyceride	Inverse variance weighted	2	0.009466	0.003006	0.001637	0.028167
VASN	ieu-b-38	systolic blood pressure || id:ieu-b-38	Wald ratio	1	0.431518	0.08343	2.31E-07	9.92E-06

## Sheet: cis+trans
id.exposure	id.outcome	outcome	method	nsnp	b	se	pval	pBH
ANGPTL3	Wuttke 2019 / Trans-ancestry	Glomerular filtration rate estimated from serum creatinine	Wald ratio	1	-0.00324	0.000883	0.000246	0.008258
ANGPTL3	ieu-b-109	HDL cholesterol || id:ieu-b-109	Wald ratio	1	0.045251	0.005863	1.18E-14	2.08E-12
ANGPTL3	Graham 2021 / Trans-ancestry Meta-analysis	High-density lipoprotein	Wald ratio	1	0.033274	0.003828	3.55E-18	6.80E-16
ANGPTL3	Graham 2021 / All Europeans	High-density lipoprotein	Wald ratio	1	0.033447	0.004323	1.02E-14	1.84E-12
ANGPTL3	Graham 2021 / Non-Finnish Europeans	High-density lipoprotein	Wald ratio	1	0.032804	0.004434	1.38E-13	2.34E-11
ANGPTL3	Graham 2021 / Trans-ancestry Meta-analysis (without UKBB)	High-density lipoprotein	Wald ratio	1	0.031508	0.004417	9.80E-13	1.63E-10
ANGPTL3	Graham 2021 / Europeans without UKBB	High-density lipoprotein	Wald ratio	1	0.032246	0.00504	1.58E-10	2.40E-08
ANGPTL3	ieu-b-110	LDL cholesterol || id:ieu-b-110	Wald ratio	1	0.107938	0.006412	1.38E-63	4.51E-61
ANGPTL3	ebi-a-GCST90002412	Low density lipoprotein cholesterol levels || id:ebi-a-GCST90002412	Wald ratio	1	0.154585	0.00582	1.85E-155	7.38E-153
ANGPTL3	Graham 2021 / Trans-ancestry Meta-analysis	Low-density lipoprotein	Wald ratio	1	0.11013	0.003828	5.21E-182	2.55E-179
ANGPTL3	Graham 2021 / All Europeans	Low-density lipoprotein	Wald ratio	1	0.115797	0.004344	1.59E-156	6.67E-154
ANGPTL3	Graham 2021 / Non-Finnish Europeans	Low-density lipoprotein	Wald ratio	1	0.115801	0.004455	5.54E-149	2.12E-146
ANGPTL3	Graham 2021 / Trans-ancestry Meta-analysis (without UKBB)	Low-density lipoprotein	Wald ratio	1	0.101001	0.004417	9.98E-116	3.66E-113
ANGPTL3	Graham 2021 / Europeans without UKBB	Low-density lipoprotein	Wald ratio	1	0.106285	0.005161	3.19E-94	1.12E-91
ANGPTL3	Graham 2021 / Trans-ancestry Meta-analysis	Non-high-density lipoprotein cholesterol	Wald ratio	1	0.166961	0.004711	4.52E-275	3.62E-272
ANGPTL3	Graham 2021 / All Europeans	Non-high-density lipoprotein cholesterol	Wald ratio	1	0.17535	0.00509	4.17E-260	2.82E-257
ANGPTL3	Graham 2021 / Non-Finnish Europeans	Non-high-density lipoprotein cholesterol	Wald ratio	1	0.177303	0.005259	3.47E-249	2.18E-246
ANGPTL3	Graham 2021 / Trans-ancestry Meta-analysis (without UKBB)	Non-high-density lipoprotein cholesterol	Wald ratio	1	0.16755	0.005595	4.76E-197	2.47E-194
ANGPTL3	Graham 2021 / Europeans without UKBB	Non-high-density lipoprotein cholesterol	Wald ratio	1	0.180104	0.006434	2.12E-172	9.81E-170
ANGPTL3	Graham 2021 / All Europeans	Total cholesterol	Wald ratio	1	0.182537	0.004191	0	0
ANGPTL3	Graham 2021 / Europeans without UKBB	Total cholesterol	Wald ratio	1	0.185716	0.004929	0	0
ANGPTL3	Graham 2021 / Non-Finnish Europeans	Total cholesterol	Wald ratio	1	0.1829	0.004292	0	0
ANGPTL3	Graham 2021 / Trans-ancestry Meta-analysis (without UKBB)	Total cholesterol	Wald ratio	1	0.173145	0.004122	0	0
ANGPTL3	Graham 2021 / Trans-ancestry Meta-analysis	Total cholesterol	Wald ratio	1	0.173145	0.003828	0	0
ANGPTL3	ieu-b-40	body mass index || id:ieu-b-40	Wald ratio	1	0.016784	0.005006	0.0008	0.022381
ANGPTL3	Graham 2021 / All Europeans	log Triglyceride	Wald ratio	1	0.193219	0.004292	0	0
ANGPTL3	Graham 2021 / Europeans without UKBB	log Triglyceride	Wald ratio	1	0.193038	0.005079	0	0
ANGPTL3	Graham 2021 / Non-Finnish Europeans	log Triglyceride	Wald ratio	1	0.195131	0.004399	0	0
ANGPTL3	Graham 2021 / Trans-ancestry Meta-analysis (without UKBB)	log Triglyceride	Wald ratio	1	0.188163	0.004417	0	0
ANGPTL3	Graham 2021 / Trans-ancestry Meta-analysis	log Triglyceride	Wald ratio	1	0.18934	0.003828	0	0
ANGPTL3	ieu-b-111	triglycerides || id:ieu-b-111	Wald ratio	1	0.214378	0.006116	3.65E-269	2.68E-266
AOC3	Surendran 2020 / European	Diastolic blood pressure	Wald ratio	1	-0.01059	0.002782	0.00014	0.005274
AOC3	Surendran 2020 / Multi-ancestry	Diastolic blood pressure	Wald ratio	1	-0.01013	0.002726	0.000202	0.0071
AOC3	Graham 2021 / All Europeans	High-density lipoprotein	Inverse variance weighted	5	0.011625	0.002149	6.30E-08	7.40E-06
AOC3	Graham 2021 / Europeans without UKBB	High-density lipoprotein	Inverse variance weighted	5	0.013048	0.002539	2.77E-07	2.81E-05
AOC3	Graham 2021 / Non-Finnish Europeans	High-density lipoprotein	Inverse variance weighted	5	0.01111	0.00219	3.89E-07	3.73E-05
AOC3	Graham 2021 / Trans-ancestry Meta-analysis (without UKBB)	High-density lipoprotein	Inverse variance weighted	5	0.011975	0.002385	5.12E-07	4.75E-05
AOC3	Graham 2021 / Trans-ancestry Meta-analysis	High-density lipoprotein	Inverse variance weighted	5	0.010534	0.002258	3.08E-06	0.000198
AOC3	Surendran 2020 / Multi-ancestry	Pulse pressure	Wald ratio	1	0.024642	0.002715	1.12E-19	2.41E-17
AOC3	Surendran 2020 / European	Pulse pressure	Wald ratio	1	0.024938	0.00277	2.18E-19	4.46E-17
AOC3	Surendran 2020 / Multi-ancestry	Systolic blood pressure	Wald ratio	1	0.011142	0.002722	4.24E-05	0.001823
AOC3	Surendran 2020 / European	Systolic blood pressure	Wald ratio	1	0.010998	0.002777	7.48E-05	0.002979
AOC3	Graham 2021 / Europeans without UKBB	log Triglyceride	Inverse variance weighted	5	-0.01265	0.003734	0.000705	0.020089
AOC3	Graham 2021 / Trans-ancestry Meta-analysis (without UKBB)	log Triglyceride	Inverse variance weighted	5	-0.01156	0.003611	0.00137	0.03359
APOM	Boer 2021 / Mostly Europeans, some East Asian	KneeHipOA	Inverse variance weighted	2	0.063616	0.018688	0.000664	0.019095
C1QTNF1	Graham 2021 / Europeans without UKBB	Non-high-density lipoprotein cholesterol	Inverse variance weighted	3	-0.02923	0.00666	1.14E-05	0.000596
C1QTNF1	Graham 2021 / Trans-ancestry Meta-analysis (without UKBB)	Non-high-density lipoprotein cholesterol	Inverse variance weighted	3	-0.02357	0.007002	0.000763	0.021524
C1QTNF1	Graham 2021 / Non-Finnish Europeans	Non-high-density lipoprotein cholesterol	Inverse variance weighted	3	-0.02004	0.006145	0.001113	0.028338
C1QTNF1	Graham 2021 / All Europeans	Total cholesterol	Inverse variance weighted	3	-0.0137	0.004307	0.00147	0.035331
C2	Graham 2021 / Trans-ancestry Meta-analysis (without UKBB)	High-density lipoprotein	Inverse variance weighted	7	0.012309	0.003367	0.000256	0.008537
C2	Graham 2021 / Europeans without UKBB	High-density lipoprotein	Inverse variance weighted	7	0.012727	0.003588	0.000389	0.012113
C2	Graham 2021 / Trans-ancestry Meta-analysis	High-density lipoprotein	Inverse variance weighted	6	0.00943	0.003019	0.001788	0.040576
CA3	Wuttke 2019 / Trans-ancestry	Glomerular filtration rate estimated from serum creatinine	Wald ratio	1	0.005553	0.001282	1.47E-05	0.000752
CA3	Wuttke 2019 / European Americans	Glomerular filtration rate estimated from serum creatinine	Wald ratio	1	0.00645	0.001747	0.000223	0.007715
CA4	Yaghootkar 2020 / Trans-ancestry / Male+Female	Circulating leptin levels	Wald ratio	1	-0.4043	0.123239	0.001036	0.027297
CA4	Yaghootkar 2020 / European / Male+Female	Circulating leptin levels	Wald ratio	1	-0.39237	0.124091	0.001567	0.036408
CA4	Graham 2021 / Europeans without UKBB	Low-density lipoprotein	Inverse variance weighted	2	0.026943	0.007084	0.000143	0.005348
CA4	Graham 2021 / Trans-ancestry Meta-analysis (without UKBB)	Low-density lipoprotein	Inverse variance weighted	2	0.023391	0.007075	0.000945	0.025683
CA4	Graham 2021 / Trans-ancestry Meta-analysis (without UKBB)	Total cholesterol	Inverse variance weighted	2	0.030292	0.006606	4.53E-06	0.000275
CA4	Graham 2021 / Europeans without UKBB	Total cholesterol	Inverse variance weighted	2	0.031745	0.007004	5.82E-06	0.000333
CA4	Graham 2021 / Trans-ancestry Meta-analysis	Total cholesterol	Inverse variance weighted	2	0.025317	0.007703	0.001014	0.026881
CA4	Graham 2021 / All Europeans	Total cholesterol	Inverse variance weighted	2	0.025828	0.00839	0.002081	0.045583
CA4	Graham 2021 / Non-Finnish Europeans	Total cholesterol	Inverse variance weighted	2	0.024462	0.008013	0.002268	0.048623
CA4	Pulit 2018 / Female	Waist-to-hip ratio	Inverse variance weighted	2	-0.02754	0.008823	0.001799	0.040593
CA4	Pulit 2018 / Male+Female	Waist-to-hip ratio	Inverse variance weighted	2	-0.029	0.009383	0.002	0.044252
CA4	Chen 2021 / European	glycated hemoglobin	Inverse variance weighted	2	0.016234	0.005173	0.0017	0.038883
CCL18	ebi-a-GCST003371	Glomerular filtration rate (creatinine) || id:ebi-a-GCST003371	Inverse variance weighted	2	-0.01061	0.003353	0.00155	0.036193
CCL18	ieu-a-1099	Serum creatinine (eGFRcrea) || id:ieu-a-1099	Inverse variance weighted	2	-0.01061	0.003353	0.00155	0.036193
CD59	ieu-b-40	body mass index || id:ieu-b-40	Wald ratio	1	0.032312	0.007134	5.91E-06	0.000336
CFHR5	ieu-b-109	HDL cholesterol || id:ieu-b-109	Inverse variance weighted	4	-0.0178	0.005062	0.000437	0.013492
CFHR5	Surendran 2020 / European	Pulse pressure	Inverse variance weighted	2	-0.02754	0.004718	5.32E-09	7.21E-07
CFHR5	Surendran 2020 / Multi-ancestry	Pulse pressure	Inverse variance weighted	2	-0.02658	0.005412	9.10E-07	7.32E-05
CFHR5	Surendran 2020 / European	Systolic blood pressure	Inverse variance weighted	2	-0.02845	0.009211	0.002008	0.044302
CNDP1	Chen 2021 / European	glycated hemoglobin	Inverse variance weighted	4	0.012086	0.003969	0.002324	0.049547
COL18A1	ieu-b-39	diastolic blood pressure || id:ieu-b-39	Wald ratio	1	0.237436	0.076375	0.001878	0.042086
COMP	Wuttke 2019 / Trans-ancestry	Glomerular filtration rate estimated from serum creatinine	Wald ratio	1	0.00657	0.001971	0.000858	0.023911
COMP	Graham 2021 / All Europeans	Low-density lipoprotein	Wald ratio	1	-0.04236	0.009824	1.62E-05	0.000809
COMP	Graham 2021 / Europeans without UKBB	Low-density lipoprotein	Wald ratio	1	-0.04911	0.011807	3.20E-05	0.001428
COMP	Graham 2021 / Trans-ancestry Meta-analysis	Low-density lipoprotein	Wald ratio	1	-0.03811	0.009198	3.43E-05	0.001518
COMP	Graham 2021 / Trans-ancestry Meta-analysis (without UKBB)	Low-density lipoprotein	Wald ratio	1	-0.04336	0.01117	0.000103	0.003978
COMP	Graham 2021 / Non-Finnish Europeans	Low-density lipoprotein	Wald ratio	1	-0.03572	0.010044	0.000376	0.011789
COMP	Graham 2021 / Europeans without UKBB	Non-high-density lipoprotein cholesterol	Wald ratio	1	-0.06174	0.014631	2.44E-05	0.001139
COMP	Graham 2021 / All Europeans	Non-high-density lipoprotein cholesterol	Wald ratio	1	-0.04641	0.011429	4.89E-05	0.002076
COMP	Graham 2021 / Trans-ancestry Meta-analysis (without UKBB)	Non-high-density lipoprotein cholesterol	Wald ratio	1	-0.04731	0.013141	0.000318	0.010226
COMP	Graham 2021 / Trans-ancestry Meta-analysis	Non-high-density lipoprotein cholesterol	Wald ratio	1	-0.03745	0.010512	0.000367	0.011626
COMP	Graham 2021 / Non-Finnish Europeans	Non-high-density lipoprotein cholesterol	Wald ratio	1	-0.04019	0.011758	0.000631	0.018439
COMP	Graham 2021 / All Europeans	Total cholesterol	Wald ratio	1	-0.04881	0.00945	2.40E-07	2.55E-05
COMP	Graham 2021 / Trans-ancestry Meta-analysis	Total cholesterol	Wald ratio	1	-0.04271	0.008541	5.73E-07	5.20E-05
COMP	Graham 2021 / Europeans without UKBB	Total cholesterol	Wald ratio	1	-0.05595	0.011222	6.17E-07	5.44E-05
COMP	Graham 2021 / Non-Finnish Europeans	Total cholesterol	Wald ratio	1	-0.04346	0.009651	6.70E-06	0.000378
COMP	Graham 2021 / Trans-ancestry Meta-analysis (without UKBB)	Total cholesterol	Wald ratio	1	-0.04731	0.010512	6.80E-06	0.000381
COMP	Graham 2021 / Trans-ancestry Meta-analysis (without UKBB)	log Triglyceride	Wald ratio	1	-0.03417	0.010512	0.001154	0.02921
COMP	Graham 2021 / Europeans without UKBB	log Triglyceride	Wald ratio	1	-0.03524	0.011551	0.002279	0.04871
CR2	Surendran 2020 / European	Pulse pressure	Wald ratio	1	0.02571	0.007796	0.000974	0.026159
CR2	Surendran 2020 / Multi-ancestry	Pulse pressure	Wald ratio	1	0.023695	0.007681	0.002036	0.044698
CRTAC1	Graham 2021 / Trans-ancestry Meta-analysis	Total cholesterol	Inverse variance weighted	4	-0.00445	0.001296	0.000588	0.017543
CRTAC1	Graham 2021 / Trans-ancestry Meta-analysis (without UKBB)	Total cholesterol	Inverse variance weighted	4	-0.00461	0.001487	0.001952	0.043399
CRTAC1	Graham 2021 / Non-Finnish Europeans	Total cholesterol	Inverse variance weighted	4	-0.0045	0.001469	0.002171	0.047257
CST3	ebi-a-GCST003375	Glomerular filtration rate (cystatin C) || id:ebi-a-GCST003375	Wald ratio	1	-0.15903	0.005145	9.02E-210	4.96E-207
CST3	ieu-a-1106	Serum cystatin C (eGFRcys) || id:ieu-a-1106	Wald ratio	1	-0.15903	0.005145	9.02E-210	4.96E-207
DPP4	Graham 2021 / Europeans without UKBB	High-density lipoprotein	Inverse variance weighted	2	0.025494	0.005128	6.64E-07	5.79E-05
DPP4	Graham 2021 / All Europeans	High-density lipoprotein	Inverse variance weighted	2	0.021457	0.004401	1.08E-06	8.36E-05
DPP4	Graham 2021 / Trans-ancestry Meta-analysis	High-density lipoprotein	Inverse variance weighted	2	0.01937	0.004024	1.48E-06	0.000107
DPP4	Graham 2021 / Trans-ancestry Meta-analysis (without UKBB)	High-density lipoprotein	Inverse variance weighted	2	0.021871	0.004655	2.62E-06	0.000172
DPP4	Graham 2021 / Non-Finnish Europeans	High-density lipoprotein	Inverse variance weighted	2	0.020595	0.004514	5.06E-06	0.000302
DPP4	ieu-b-40	body mass index || id:ieu-b-40	Wald ratio	1	-0.02022	0.006276	0.001272	0.031549
EFEMP1	Pulit 2018 / Male+Female	Body mass index	Inverse variance weighted	4	0.034395	0.009415	0.000259	0.008537
EFEMP1	Wuttke 2019 / European Americans	Glomerular filtration rate estimated from serum creatinine	Wald ratio	1	-0.00678	0.002189	0.00196	0.043471
EFEMP1	ieu-b-109	HDL cholesterol || id:ieu-b-109	Wald ratio	1	0.042027	0.012091	0.000509	0.015463
EFEMP1	ebi-a-GCST90002412	Low density lipoprotein cholesterol levels || id:ebi-a-GCST90002412	Inverse variance weighted	2	0.031294	0.009843	0.001477	0.035331
EFEMP1	Surendran 2020 / European	Pulse pressure	Wald ratio	1	0.063948	0.009848	8.40E-11	1.32E-08
EFEMP1	Surendran 2020 / Multi-ancestry	Pulse pressure	Wald ratio	1	0.061807	0.009577	1.09E-10	1.68E-08
EFEMP1	Surendran 2020 / European	Systolic blood pressure	Wald ratio	1	0.043861	0.009879	9.00E-06	0.000495
EFEMP1	Surendran 2020 / Multi-ancestry	Systolic blood pressure	Wald ratio	1	0.041243	0.009605	1.75E-05	0.000866
EFEMP1	Graham 2021 / Trans-ancestry Meta-analysis	Total cholesterol	Inverse variance weighted	4	0.019042	0.005984	0.001461	0.035331
EFEMP1	Pulit 2018 / Female	Waist-to-hip ratio	Inverse variance weighted	4	0.041361	0.011437	0.000299	0.009746
EFEMP1	Pulit 2018 / Female	Waist-to-hip ratio adjusted for BMI	Inverse variance weighted	4	0.037103	0.011449	0.001192	0.029914
EFEMP1	ieu-b-40	body mass index || id:ieu-b-40	Wald ratio	1	0.047467	0.010133	2.81E-06	0.000183
ENG	Graham 2021 / All Europeans	Low-density lipoprotein	Inverse variance weighted	11	-0.10531	0.021559	1.04E-06	8.07E-05
ENG	Graham 2021 / Non-Finnish Europeans	Low-density lipoprotein	Inverse variance weighted	11	-0.10351	0.021844	2.15E-06	0.00015
ENG	Graham 2021 / Europeans without UKBB	Low-density lipoprotein	Inverse variance weighted	10	-0.1062	0.022886	3.47E-06	0.000215
ENG	Graham 2021 / Trans-ancestry Meta-analysis (without UKBB)	Low-density lipoprotein	Inverse variance weighted	10	-0.09675	0.024403	7.35E-05	0.002953
ENG	Graham 2021 / Trans-ancestry Meta-analysis	Low-density lipoprotein	Inverse variance weighted	10	-0.09535	0.024052	7.36E-05	0.002953
ENG	Graham 2021 / Europeans without UKBB	Non-high-density lipoprotein cholesterol	Inverse variance weighted	10	-0.09918	0.019783	5.35E-07	4.91E-05
ENG	Graham 2021 / All Europeans	Non-high-density lipoprotein cholesterol	Inverse variance weighted	11	-0.09532	0.019089	5.93E-07	5.33E-05
ENG	Graham 2021 / Non-Finnish Europeans	Non-high-density lipoprotein cholesterol	Inverse variance weighted	11	-0.09258	0.01894	1.02E-06	8.01E-05
ENG	Graham 2021 / Trans-ancestry Meta-analysis (without UKBB)	Non-high-density lipoprotein cholesterol	Inverse variance weighted	10	-0.0895	0.020853	1.77E-05	0.000866
ENG	Graham 2021 / Trans-ancestry Meta-analysis	Non-high-density lipoprotein cholesterol	Inverse variance weighted	10	-0.0857	0.020504	2.92E-05	0.001324
ENG	Surendran 2020 / European	Pulse pressure	Inverse variance weighted	2	-0.0173	0.00431	5.97E-05	0.00248
ENG	Boer 2021 / Mostly Europeans, some East Asian	THR	Inverse variance weighted	8	0.061102	0.018551	0.000989	0.026383
ENG	Graham 2021 / All Europeans	Total cholesterol	Inverse variance weighted	11	-0.09285	0.021841	2.13E-05	0.001011
ENG	Graham 2021 / Non-Finnish Europeans	Total cholesterol	Inverse variance weighted	11	-0.09112	0.021821	2.97E-05	0.00134
ENG	Graham 2021 / Europeans without UKBB	Total cholesterol	Inverse variance weighted	10	-0.0936	0.023052	4.90E-05	0.002076
ENG	Graham 2021 / Trans-ancestry Meta-analysis	Total cholesterol	Inverse variance weighted	10	-0.07995	0.023538	0.000682	0.019558
ENG	Graham 2021 / Trans-ancestry Meta-analysis (without UKBB)	Total cholesterol	Inverse variance weighted	10	-0.07964	0.023977	0.000895	0.024725
ENG	Chen 2021 / European	glycated hemoglobin	Inverse variance weighted	8	-0.01584	0.00431	0.000238	0.008041
ENG	Graham 2021 / Trans-ancestry Meta-analysis	log Triglyceride	Inverse variance weighted	10	0.014679	0.004076	0.000317	0.010226
ENG	Graham 2021 / Trans-ancestry Meta-analysis (without UKBB)	log Triglyceride	Inverse variance weighted	10	0.012606	0.003979	0.001533	0.036074
F11	ebi-a-GCST005842	Ischemic stroke (cardioembolic) || id:ebi-a-GCST005842	Inverse variance weighted	4	0.146144	0.047557	0.002119	0.046297
F11	ebi-a-GCST006910	Ischemic stroke (cardioembolic) || id:ebi-a-GCST006910	Inverse variance weighted	5	0.14591	0.038378	0.000144	0.005356
F11	ebi-a-GCST005843	Ischemic stroke || id:ebi-a-GCST005843	Inverse variance weighted	4	0.078811	0.013771	1.05E-08	1.32E-06
F11	ebi-a-GCST006908	Ischemic stroke || id:ebi-a-GCST006908	Inverse variance weighted	5	0.082001	0.016142	3.78E-07	3.69E-05
F11	ebi-a-GCST005838	Stroke || id:ebi-a-GCST005838	Inverse variance weighted	4	0.074843	0.012923	6.97E-09	9.30E-07
F11	ebi-a-GCST006906	Stroke || id:ebi-a-GCST006906	Inverse variance weighted	5	0.07684	0.014804	2.10E-07	2.25E-05
F7	Graham 2021 / Non-Finnish Europeans	High-density lipoprotein	Inverse variance weighted	4	-0.00628	0.002034	0.002013	0.044311
F7	Graham 2021 / Non-Finnish Europeans	log Triglyceride	Inverse variance weighted	4	0.006452	0.002023	0.001424	0.034738
FCGR2A	ebi-a-GCST006907	Ischemic stroke (large artery atherosclerosis) || id:ebi-a-GCST006907	Inverse variance weighted	6	0.071737	0.022622	0.001519	0.035943
FCGR3B	Yaghootkar 2020 / Trans-ancestry / Male+Female	Circulating leptin levels	Wald ratio	1	-0.40687	0.124022	0.001036	0.027297
FCGR3B	Yaghootkar 2020 / European / Male+Female	Circulating leptin levels	Wald ratio	1	-0.39486	0.124879	0.001567	0.036408
GNLY	ieu-b-39	diastolic blood pressure || id:ieu-b-39	Inverse variance weighted	3	-0.13882	0.027236	3.45E-07	3.42E-05
ICAM1	Graham 2021 / Trans-ancestry Meta-analysis (without UKBB)	Low-density lipoprotein	Inverse variance weighted	2	0.015953	0.002624	1.20E-09	1.71E-07
ICAM1	Graham 2021 / Trans-ancestry Meta-analysis	Low-density lipoprotein	Inverse variance weighted	2	0.013055	0.002274	9.40E-09	1.24E-06
ICAM1	Graham 2021 / Europeans without UKBB	Low-density lipoprotein	Inverse variance weighted	2	0.017092	0.002979	9.58E-09	1.24E-06
ICAM1	Graham 2021 / All Europeans	Low-density lipoprotein	Inverse variance weighted	2	0.013828	0.002518	3.98E-08	4.80E-06
ICAM1	Graham 2021 / Non-Finnish Europeans	Low-density lipoprotein	Inverse variance weighted	2	0.012421	0.002802	9.31E-06	0.000503
ICAM1	Graham 2021 / Europeans without UKBB	Non-high-density lipoprotein cholesterol	Inverse variance weighted	2	0.016474	0.00374	1.06E-05	0.000564
ICAM1	Graham 2021 / Trans-ancestry Meta-analysis (without UKBB)	Non-high-density lipoprotein cholesterol	Inverse variance weighted	2	0.014218	0.003323	1.89E-05	0.000912
ICAM1	Graham 2021 / All Europeans	Non-high-density lipoprotein cholesterol	Inverse variance weighted	2	0.011447	0.003115	0.000238	0.008041
ICAM1	Graham 2021 / Trans-ancestry Meta-analysis	Non-high-density lipoprotein cholesterol	Inverse variance weighted	2	0.010182	0.002784	0.000254	0.008518
ICAM1	Graham 2021 / Trans-ancestry Meta-analysis (without UKBB)	Total cholesterol	Inverse variance weighted	2	0.009613	0.002449	8.65E-05	0.0034
ICAM1	Graham 2021 / Europeans without UKBB	Total cholesterol	Inverse variance weighted	2	0.010691	0.002843	0.000169	0.006144
ICAM1	Graham 2021 / Trans-ancestry Meta-analysis	Total cholesterol	Inverse variance weighted	2	0.007878	0.00245	0.0013	0.03212
ICAM1	ieu-b-40	body mass index || id:ieu-b-40	Wald ratio	1	-0.00947	0.003097	0.002222	0.047954
ICAM1	ieu-b-39	diastolic blood pressure || id:ieu-b-39	Wald ratio	1	-0.10603	0.032975	0.001302	0.03212
ICAM1	Graham 2021 / Trans-ancestry Meta-analysis	log Triglyceride	Inverse variance weighted	2	-0.00851	0.002274	0.000183	0.006549
ICAM1	Graham 2021 / Non-Finnish Europeans	log Triglyceride	Inverse variance weighted	2	-0.00954	0.002553	0.000186	0.006642
ICAM1	Graham 2021 / All Europeans	log Triglyceride	Inverse variance weighted	2	-0.00917	0.002487	0.000227	0.007777
ICAM1	Graham 2021 / Europeans without UKBB	log Triglyceride	Inverse variance weighted	2	-0.00956	0.002931	0.001105	0.028338
ICAM1	Graham 2021 / Trans-ancestry Meta-analysis (without UKBB)	log Triglyceride	Inverse variance weighted	2	-0.00842	0.002649	0.001474	0.035331
IGFBP3	Hartiala_2021 / UK Biobank single-cohort GWAS	Myocardial Infarction	Inverse variance weighted	3	0.088735	0.023596	0.00017	0.006144
IGFBP3	Hartiala_2021 / meta-analysis GWAS	Myocardial Infarction	Inverse variance weighted	3	0.058774	0.016511	0.000371	0.011674
IGFBP3	Pulit 2018 / Male+Female	Waist-to-hip ratio	Inverse variance weighted	3	-0.01437	0.004189	0.000604	0.017918
IGFBP3	Pulit 2018 / Male+Female	Waist-to-hip ratio adjusted for BMI	Inverse variance weighted	3	-0.01754	0.004924	0.000368	0.011626
IGFBP3	ieu-b-38	systolic blood pressure || id:ieu-b-38	Inverse variance weighted	2	-0.67236	0.142537	2.39E-06	0.000163
IGFBP6	Graham 2021 / Non-Finnish Europeans	High-density lipoprotein	Wald ratio	1	0.030892	0.009215	0.000801	0.022381
IGLC2	Boer 2021 / Mostly Europeans, some East Asian	THR	Inverse variance weighted	2	0.130711	0.040315	0.001186	0.029832
IL7R	Graham 2021 / Non-Finnish Europeans	High-density lipoprotein	Wald ratio	1	-0.00763	0.002148	0.000381	0.011899
IL7R	Graham 2021 / All Europeans	High-density lipoprotein	Wald ratio	1	-0.00663	0.002086	0.001482	0.035353
IL7R	ebi-a-GCST90002412	Low density lipoprotein cholesterol levels || id:ebi-a-GCST90002412	Wald ratio	1	-0.0154	0.002907	1.18E-07	1.33E-05
IL7R	Graham 2021 / Trans-ancestry Meta-analysis	Low-density lipoprotein	Wald ratio	1	-0.00759	0.001898	6.33E-05	0.002618
IL7R	Graham 2021 / All Europeans	Low-density lipoprotein	Wald ratio	1	-0.00836	0.002097	6.74E-05	0.00276
IL7R	Graham 2021 / Non-Finnish Europeans	Low-density lipoprotein	Wald ratio	1	-0.00797	0.002158	0.000222	0.007715
IL7R	Graham 2021 / Trans-ancestry Meta-analysis	Non-high-density lipoprotein cholesterol	Wald ratio	1	-0.0099	0.002305	1.75E-05	0.000866
IL7R	Graham 2021 / All Europeans	Non-high-density lipoprotein cholesterol	Wald ratio	1	-0.00887	0.00246	0.000309	0.010045
IL7R	Graham 2021 / Trans-ancestry Meta-analysis (without UKBB)	Non-high-density lipoprotein cholesterol	Wald ratio	1	-0.00936	0.002712	0.000561	0.016846
IL7R	Graham 2021 / Non-Finnish Europeans	Non-high-density lipoprotein cholesterol	Wald ratio	1	-0.00844	0.002554	0.000955	0.025882
IL7R	Graham 2021 / Trans-ancestry Meta-analysis	Total cholesterol	Wald ratio	1	-0.01003	0.001763	1.25E-08	1.55E-06
IL7R	Graham 2021 / All Europeans	Total cholesterol	Wald ratio	1	-0.01034	0.002024	3.26E-07	3.26E-05
IL7R	Graham 2021 / Non-Finnish Europeans	Total cholesterol	Wald ratio	1	-0.01032	0.00208	7.03E-07	6.07E-05
IL7R	Graham 2021 / Trans-ancestry Meta-analysis (without UKBB)	Total cholesterol	Wald ratio	1	-0.00895	0.002034	1.08E-05	0.000574
IL7R	Graham 2021 / Europeans without UKBB	Total cholesterol	Wald ratio	1	-0.0088	0.002362	0.000195	0.006887
KIT	Graham 2021 / Non-Finnish Europeans	High-density lipoprotein	Inverse variance weighted	2	0.031602	0.00747	2.33E-05	0.001105
KIT	Graham 2021 / All Europeans	High-density lipoprotein	Inverse variance weighted	2	0.029326	0.007169	4.30E-05	0.00184
KIT	Graham 2021 / Trans-ancestry Meta-analysis	High-density lipoprotein	Inverse variance weighted	2	0.027815	0.006893	5.45E-05	0.002285
KIT	Graham 2021 / Trans-ancestry Meta-analysis (without UKBB)	High-density lipoprotein	Inverse variance weighted	2	0.028303	0.007747	0.000259	0.008537
KIT	Graham 2021 / Europeans without UKBB	High-density lipoprotein	Inverse variance weighted	2	0.029574	0.008267	0.000347	0.011075
KIT	Graham 2021 / Europeans without UKBB	Low-density lipoprotein	Inverse variance weighted	2	0.026656	0.008489	0.00169	0.038744
KIT	Graham 2021 / All Europeans	Non-high-density lipoprotein cholesterol	Inverse variance weighted	2	0.031744	0.008463	0.000176	0.006332
KIT	Graham 2021 / Trans-ancestry Meta-analysis	Non-high-density lipoprotein cholesterol	Inverse variance weighted	2	0.030065	0.008065	0.000193	0.006856
KIT	Graham 2021 / Non-Finnish Europeans	Non-high-density lipoprotein cholesterol	Inverse variance weighted	2	0.028991	0.008921	0.001154	0.02921
KIT	Graham 2021 / All Europeans	Total cholesterol	Inverse variance weighted	2	0.028653	0.006969	3.93E-05	0.001696
KIT	Graham 2021 / Europeans without UKBB	Total cholesterol	Inverse variance weighted	2	0.030697	0.008111	0.000154	0.005667
KIT	Graham 2021 / Non-Finnish Europeans	Total cholesterol	Inverse variance weighted	2	0.026957	0.007245	0.000199	0.006994
KIT	Graham 2021 / Trans-ancestry Meta-analysis	Total cholesterol	Inverse variance weighted	2	0.02435	0.006607	0.000228	0.007788
KIT	Graham 2021 / Trans-ancestry Meta-analysis (without UKBB)	Total cholesterol	Inverse variance weighted	2	0.025522	0.007746	0.000984	0.026335
LCN2	Pulit 2018 / Male+Female	Body mass index	Wald ratio	1	-0.02908	0.009508	0.002222	0.047954
LCN2	Surendran 2020 / Multi-ancestry	Diastolic blood pressure	Wald ratio	1	-0.03285	0.008708	0.000162	0.005903
LCN2	Surendran 2020 / European	Diastolic blood pressure	Wald ratio	1	-0.03113	0.009031	0.000566	0.016962
LCN2	ebi-a-GCST005841	Ischemic stroke (small-vessel) || id:ebi-a-GCST005841	Wald ratio	1	0.33613	0.096756	0.000513	0.015516
LCN2	Boer 2021 / Mostly Europeans, some East Asian	KneeHipOA	Wald ratio	1	-0.10738	0.034116	0.001647	0.037951
LCN2	Boer 2021 / Mostly Europeans, some East Asian	KneeOA	Wald ratio	1	-0.12584	0.039709	0.00153	0.036074
LCN2	Graham 2021 / Trans-ancestry Meta-analysis (without UKBB)	Low-density lipoprotein	Wald ratio	1	0.041387	0.00783	1.25E-07	1.40E-05
LCN2	Graham 2021 / Trans-ancestry Meta-analysis	Low-density lipoprotein	Wald ratio	1	0.037472	0.007271	2.55E-07	2.65E-05
LCN2	Graham 2021 / Non-Finnish Europeans	Low-density lipoprotein	Wald ratio	1	0.034347	0.008062	2.04E-05	0.000976
LCN2	Graham 2021 / All Europeans	Low-density lipoprotein	Wald ratio	1	0.031743	0.007865	5.43E-05	0.002285
LCN2	Graham 2021 / Europeans without UKBB	Low-density lipoprotein	Wald ratio	1	0.034794	0.009265	0.000173	0.006243
LCN2	Graham 2021 / Trans-ancestry Meta-analysis	Non-high-density lipoprotein cholesterol	Wald ratio	1	0.030201	0.008389	0.000318	0.010226
LCN2	Graham 2021 / Non-Finnish Europeans	Non-high-density lipoprotein cholesterol	Wald ratio	1	0.031375	0.009574	0.001048	0.02739
LCN2	Graham 2021 / All Europeans	Non-high-density lipoprotein cholesterol	Wald ratio	1	0.028805	0.009265	0.001878	0.042086
LCN2	Surendran 2020 / Multi-ancestry	Systolic blood pressure	Wald ratio	1	-0.03654	0.008698	2.66E-05	0.001219
LCN2	Surendran 2020 / European	Systolic blood pressure	Wald ratio	1	-0.03773	0.009017	2.86E-05	0.001306
LCN2	Boer 2021 / Mostly Europeans, some East Asian	TJR	Wald ratio	1	-0.17506	0.048098	0.000273	0.008974
LCN2	Boer 2021 / Mostly Europeans, some East Asian	TKR	Wald ratio	1	-0.27069	0.068233	7.27E-05	0.002951
LCN2	Graham 2021 / Trans-ancestry Meta-analysis (without UKBB)	Total cholesterol	Wald ratio	1	0.036913	0.007271	3.84E-07	3.71E-05
LCN2	Graham 2021 / Trans-ancestry Meta-analysis	Total cholesterol	Wald ratio	1	0.032998	0.006711	8.80E-07	7.18E-05
LCN2	Graham 2021 / Non-Finnish Europeans	Total cholesterol	Wald ratio	1	0.027732	0.00777	0.000358	0.011394
LCN2	Graham 2021 / All Europeans	Total cholesterol	Wald ratio	1	0.025969	0.007589	0.000622	0.018255
LCN2	Graham 2021 / Europeans without UKBB	Total cholesterol	Wald ratio	1	0.029157	0.008857	0.000995	0.026464
LCN2	Pulit 2018 / Female	Waist-to-hip ratio	Wald ratio	1	-0.06488	0.013423	1.34E-06	0.000101
LCN2	Pulit 2018 / Male+Female	Waist-to-hip ratio	Wald ratio	1	-0.04754	0.010067	2.33E-06	0.00016
LCN2	Pulit 2018 / Female	Waist-to-hip ratio adjusted for BMI	Wald ratio	1	-0.06264	0.013423	3.06E-06	0.000198
LCN2	Pulit 2018 / Male+Female	Waist-to-hip ratio adjusted for BMI	Wald ratio	1	-0.03971	0.010067	8.00E-05	0.003158
LCN2	ieu-b-38	systolic blood pressure || id:ieu-b-38	Wald ratio	1	-0.57606	0.1717	0.000794	0.022322
LILRB1	ieu-b-109	HDL cholesterol || id:ieu-b-109	Inverse variance weighted	5	-0.04853	0.014674	0.000942	0.02568
LILRB1	Graham 2021 / Trans-ancestry Meta-analysis	High-density lipoprotein	Inverse variance weighted	7	-0.06153	0.012534	9.14E-07	7.32E-05
LILRB1	Graham 2021 / All Europeans	High-density lipoprotein	Inverse variance weighted	7	-0.06461	0.013559	1.89E-06	0.000134
LILRB1	Graham 2021 / Non-Finnish Europeans	High-density lipoprotein	Inverse variance weighted	7	-0.06373	0.013558	2.59E-06	0.000172
LILRB1	Graham 2021 / Europeans without UKBB	High-density lipoprotein	Inverse variance weighted	7	-0.06653	0.014585	5.08E-06	0.000302
LILRB1	Graham 2021 / Trans-ancestry Meta-analysis (without UKBB)	High-density lipoprotein	Inverse variance weighted	7	-0.06187	0.013593	5.33E-06	0.000307
LILRB1	Graham 2021 / Trans-ancestry Meta-analysis	log Triglyceride	Inverse variance weighted	7	0.016772	0.003363	6.15E-07	5.44E-05
LILRB1	Graham 2021 / Non-Finnish Europeans	log Triglyceride	Inverse variance weighted	7	0.018368	0.003734	8.69E-07	7.15E-05
LILRB1	Graham 2021 / Trans-ancestry Meta-analysis (without UKBB)	log Triglyceride	Inverse variance weighted	7	0.017908	0.003698	1.28E-06	9.72E-05
LILRB1	Graham 2021 / All Europeans	log Triglyceride	Inverse variance weighted	7	0.017848	0.003695	1.36E-06	0.000102
LILRB1	Graham 2021 / Europeans without UKBB	log Triglyceride	Inverse variance weighted	7	0.019615	0.004127	2.00E-06	0.000141
LILRB1	ieu-b-111	triglycerides || id:ieu-b-111	Inverse variance weighted	5	0.014888	0.004264	0.00048	0.014721
LILRB2	ieu-b-109	HDL cholesterol || id:ieu-b-109	Inverse variance weighted	5	-0.02572	0.005552	3.62E-06	0.000223
LILRB2	Graham 2021 / All Europeans	High-density lipoprotein	Inverse variance weighted	5	-0.03544	0.007523	2.47E-06	0.000166
LILRB2	Graham 2021 / Europeans without UKBB	High-density lipoprotein	Inverse variance weighted	5	-0.03779	0.008143	3.46E-06	0.000215
LILRB2	Graham 2021 / Non-Finnish Europeans	High-density lipoprotein	Inverse variance weighted	5	-0.03422	0.007709	9.05E-06	0.000495
LILRB2	Graham 2021 / Trans-ancestry Meta-analysis	High-density lipoprotein	Inverse variance weighted	5	-0.02798	0.008533	0.001042	0.027297
LILRB2	ebi-a-GCST90002412	Low density lipoprotein cholesterol levels || id:ebi-a-GCST90002412	Inverse variance weighted	5	-0.00567	0.001457	0.0001	0.003886
LILRB2	Graham 2021 / Non-Finnish Europeans	Total cholesterol	Inverse variance weighted	5	-0.01187	0.002519	2.45E-06	0.000166
LILRB2	Graham 2021 / All Europeans	Total cholesterol	Inverse variance weighted	5	-0.01157	0.002485	3.23E-06	0.000206
LILRB2	Graham 2021 / Europeans without UKBB	Total cholesterol	Inverse variance weighted	5	-0.00973	0.002267	1.76E-05	0.000866
LILRB2	Graham 2021 / All Europeans	log Triglyceride	Inverse variance weighted	5	0.008622	0.001788	1.42E-06	0.000105
LILRB2	Graham 2021 / Europeans without UKBB	log Triglyceride	Inverse variance weighted	5	0.009971	0.002155	3.72E-06	0.000228
LILRB2	Graham 2021 / Non-Finnish Europeans	log Triglyceride	Inverse variance weighted	5	0.008239	0.001807	5.11E-06	0.000302
LILRB2	Graham 2021 / Trans-ancestry Meta-analysis	log Triglyceride	Inverse variance weighted	5	0.007364	0.001767	3.08E-05	0.001384
LILRB2	Graham 2021 / Trans-ancestry Meta-analysis (without UKBB)	log Triglyceride	Inverse variance weighted	5	0.007659	0.002117	0.000296	0.009703
LILRB2	ieu-b-111	triglycerides || id:ieu-b-111	Inverse variance weighted	5	0.005889	0.001821	0.001222	0.030475
LILRB5	Graham 2021 / Non-Finnish Europeans	High-density lipoprotein	Inverse variance weighted	6	0.020701	0.006076	0.000657	0.019001
LILRB5	Graham 2021 / All Europeans	High-density lipoprotein	Inverse variance weighted	6	0.021352	0.006431	0.0009	0.024767
LILRB5	Graham 2021 / Europeans without UKBB	High-density lipoprotein	Inverse variance weighted	6	0.022334	0.007107	0.001674	0.038488
LILRB5	Graham 2021 / Non-Finnish Europeans	log Triglyceride	Inverse variance weighted	6	-0.00586	0.001223	1.62E-06	0.000116
LILRB5	Graham 2021 / All Europeans	log Triglyceride	Inverse variance weighted	6	-0.00611	0.001299	2.56E-06	0.000171
LILRB5	Graham 2021 / Trans-ancestry Meta-analysis	log Triglyceride	Inverse variance weighted	6	-0.00584	0.001494	9.24E-05	0.0036
LILRB5	Graham 2021 / Europeans without UKBB	log Triglyceride	Inverse variance weighted	6	-0.00563	0.001736	0.001171	0.029551
LILRB5	ieu-b-111	triglycerides || id:ieu-b-111	Inverse variance weighted	4	-0.00629	0.001631	0.000116	0.004423
MEGF9	Graham 2021 / Trans-ancestry Meta-analysis (without UKBB)	Non-high-density lipoprotein cholesterol	Inverse variance weighted	2	0.024173	0.005107	2.21E-06	0.000153
MEGF9	Graham 2021 / Non-Finnish Europeans	Non-high-density lipoprotein cholesterol	Inverse variance weighted	2	0.02262	0.004964	5.20E-06	0.000305
MEGF9	Graham 2021 / All Europeans	Non-high-density lipoprotein cholesterol	Inverse variance weighted	2	0.021526	0.004795	7.16E-06	0.000396
MEGF9	Graham 2021 / Europeans without UKBB	Non-high-density lipoprotein cholesterol	Inverse variance weighted	2	0.026953	0.006004	7.15E-06	0.000396
MEGF9	Graham 2021 / Trans-ancestry Meta-analysis	Non-high-density lipoprotein cholesterol	Inverse variance weighted	2	0.020521	0.004859	2.41E-05	0.001129
MET	ebi-a-GCST90002412	Low density lipoprotein cholesterol levels || id:ebi-a-GCST90002412	Inverse variance weighted	2	0.029459	0.009021	0.001093	0.028259
MET	Graham 2021 / Non-Finnish Europeans	Low-density lipoprotein	Inverse variance weighted	2	0.040083	0.012518	0.001365	0.033574
MET	Graham 2021 / Non-Finnish Europeans	Non-high-density lipoprotein cholesterol	Inverse variance weighted	2	0.040156	0.009751	3.82E-05	0.001656
MET	Graham 2021 / Europeans without UKBB	Non-high-density lipoprotein cholesterol	Inverse variance weighted	2	0.04291	0.012197	0.000435	0.013472
MET	Graham 2021 / Trans-ancestry Meta-analysis (without UKBB)	Non-high-density lipoprotein cholesterol	Inverse variance weighted	2	0.03675	0.010713	0.000602	0.017918
MET	Graham 2021 / All Europeans	Non-high-density lipoprotein cholesterol	Inverse variance weighted	2	0.043796	0.013356	0.001041	0.027297
MET	Graham 2021 / Non-Finnish Europeans	Total cholesterol	Inverse variance weighted	2	0.039965	0.012245	0.001099	0.028301
MFAP5	ieu-b-38	systolic blood pressure || id:ieu-b-38	Wald ratio	1	-0.98384	0.256732	0.000127	0.004842
NRP1	ebi-a-GCST003116	Coronary artery disease || id:ebi-a-GCST003116	Inverse variance weighted	2	-0.11593	0.023393	7.21E-07	6.11E-05
NRP1	ebi-a-GCST005194	Coronary artery disease || id:ebi-a-GCST005194	Inverse variance weighted	2	-0.08623	0.014179	1.19E-09	1.71E-07
NRP1	ebi-a-GCST005195	Coronary artery disease || id:ebi-a-GCST005195	Inverse variance weighted	2	-0.06895	0.018263	0.00016	0.005853
NRP1	ieu-a-7	Coronary heart disease || id:ieu-a-7	Inverse variance weighted	2	-0.11593	0.023393	7.21E-07	6.11E-05
NRP1	Hartiala_2021 / meta-analysis GWAS	Myocardial Infarction	Inverse variance weighted	2	-0.09061	0.020707	1.21E-05	0.000627
NRP1	Hartiala_2021 / UK Biobank single-cohort GWAS	Myocardial Infarction	Inverse variance weighted	2	-0.08934	0.028168	0.001516	0.035943
OSMR	Chen 2021 / European	Fasting insulin	Inverse variance weighted	5	-0.00888	0.002803	0.001536	0.036074
OSMR	ieu-b-39	diastolic blood pressure || id:ieu-b-39	Inverse variance weighted	4	-0.0745	0.024009	0.001915	0.042708
PAM	Wuttke 2019 / European Americans	Chronic kidney disease	Inverse variance weighted	3	0.042162	0.012715	0.000913	0.025044
PAM	Boer 2021 / Mostly Europeans, some East Asian	KneeOA	Inverse variance weighted	4	-0.03167	0.010375	0.00227	0.048623
PAM	Graham 2021 / Trans-ancestry Meta-analysis (without UKBB)	Low-density lipoprotein	Inverse variance weighted	4	0.010858	0.002449	9.24E-06	0.000502
PAM	Graham 2021 / Europeans without UKBB	Low-density lipoprotein	Inverse variance weighted	4	0.010448	0.002524	3.48E-05	0.00153
PAM	Graham 2021 / Trans-ancestry Meta-analysis	Low-density lipoprotein	Inverse variance weighted	4	0.008549	0.002165	7.88E-05	0.003127
PAM	Graham 2021 / All Europeans	Low-density lipoprotein	Inverse variance weighted	4	0.00821	0.002155	0.000139	0.005274
PAM	Graham 2021 / Non-Finnish Europeans	Low-density lipoprotein	Inverse variance weighted	4	0.006995	0.002205	0.001512	0.035943
PAM	Boer 2021 / Mostly Europeans, some East Asian	TKR	Inverse variance weighted	3	-0.07036	0.016256	1.50E-05	0.000764
PAM	Mahajan 2022 / Europeans	Type 2 Diabetes	Inverse variance weighted	3	-0.10681	0.026789	6.69E-05	0.002752
PAM	ebi-a-GCST007516	Type 2 diabetes (adjusted for BMI) || id:ebi-a-GCST007516	Wald ratio	1	-0.10071	0.014422	2.89E-12	4.63E-10
PAM	ebi-a-GCST007518	Type 2 diabetes (adjusted for BMI) || id:ebi-a-GCST007518	Wald ratio	1	-0.10071	0.014422	2.89E-12	4.63E-10
PAM	ebi-a-GCST007515	Type 2 diabetes || id:ebi-a-GCST007515	Wald ratio	1	-0.1031	0.013681	4.84E-14	8.36E-12
PAM	ebi-a-GCST007517	Type 2 diabetes || id:ebi-a-GCST007517	Wald ratio	1	-0.09799	0.015329	1.63E-10	2.44E-08
PAM	Pulit 2018 / Female	Waist-to-hip ratio adjusted for BMI	Inverse variance weighted	4	0.022261	0.007058	0.001611	0.037227
PAM	Graham 2021 / Trans-ancestry Meta-analysis	log Triglyceride	Inverse variance weighted	4	-0.00757	0.001791	2.35E-05	0.001108
PAM	Graham 2021 / All Europeans	log Triglyceride	Inverse variance weighted	4	-0.00752	0.001868	5.61E-05	0.002343
PAM	Graham 2021 / Non-Finnish Europeans	log Triglyceride	Inverse variance weighted	4	-0.0073	0.001922	0.000147	0.005453
PAM	Graham 2021 / Trans-ancestry Meta-analysis (without UKBB)	log Triglyceride	Inverse variance weighted	4	-0.00731	0.002101	0.000506	0.015406
PAM	Graham 2021 / Europeans without UKBB	log Triglyceride	Inverse variance weighted	4	-0.00736	0.002215	0.000896	0.024725
PCOLCE	Pulit 2018 / Male+Female	Body mass index	Wald ratio	1	-0.03134	0.010256	0.002246	0.048362
PCOLCE	Surendran 2020 / European	Diastolic blood pressure	Wald ratio	1	-0.03529	0.009315	0.000151	0.005602
PCOLCE	Surendran 2020 / Multi-ancestry	Diastolic blood pressure	Wald ratio	1	-0.03039	0.009004	0.000738	0.020895
PCOLCE	ebi-a-GCST90002412	Low density lipoprotein cholesterol levels || id:ebi-a-GCST90002412	Wald ratio	1	0.044733	0.011256	7.06E-05	0.002878
PCOLCE	Graham 2021 / Trans-ancestry Meta-analysis	Low-density lipoprotein	Wald ratio	1	0.024501	0.007407	0.000941	0.02568
PCOLCE	Surendran 2020 / European	Pulse pressure	Wald ratio	1	0.050746	0.009263	4.30E-08	5.12E-06
PCOLCE	Surendran 2020 / Multi-ancestry	Pulse pressure	Wald ratio	1	0.046942	0.008959	1.61E-07	1.77E-05
PCOLCE	ieu-b-39	diastolic blood pressure || id:ieu-b-39	Wald ratio	1	-0.35328	0.103134	0.000614	0.018077
PLA2G7	Surendran 2020 / Multi-ancestry	Pulse pressure	Wald ratio	1	0.081118	0.008342	2.38E-22	5.37E-20
PLA2G7	Surendran 2020 / European	Pulse pressure	Wald ratio	1	0.081581	0.008508	8.96E-22	1.97E-19
PLA2G7	Surendran 2020 / Multi-ancestry	Systolic blood pressure	Wald ratio	1	0.042003	0.008356	4.99E-07	4.67E-05
PLA2G7	Surendran 2020 / European	Systolic blood pressure	Wald ratio	1	0.041813	0.008523	9.30E-07	7.37E-05
PLTP	Pulit 2018 / Male+Female	Body mass index	Inverse variance weighted	2	0.021278	0.005368	7.38E-05	0.002953
PLTP	ieu-b-40	body mass index || id:ieu-b-40	Inverse variance weighted	2	0.022725	0.005512	3.74E-05	0.001632
PROC	Pulit 2018 / Female	Body mass index	Inverse variance weighted	4	-0.01852	0.004226	1.18E-05	0.000613
PROC	Pulit 2018 / Male+Female	Body mass index	Inverse variance weighted	4	-0.01327	0.003158	2.66E-05	0.001219
PROC	ebi-a-GCST003116	Coronary artery disease || id:ebi-a-GCST003116	Inverse variance weighted	4	-0.07043	0.015466	5.26E-06	0.000305
PROC	ieu-a-7	Coronary heart disease || id:ieu-a-7	Inverse variance weighted	4	-0.07043	0.015466	5.26E-06	0.000305
PROC	ebi-a-GCST005843	Ischemic stroke || id:ebi-a-GCST005843	Inverse variance weighted	3	-0.05749	0.015544	0.000217	0.007573
PROC	Boer 2021 / Mostly Europeans, some East Asian	THR	Inverse variance weighted	4	-0.08052	0.018652	1.58E-05	0.000796
PROC	Graham 2021 / Europeans without UKBB	Total cholesterol	Inverse variance weighted	4	0.009378	0.002748	0.000642	0.018668
PROC	Graham 2021 / All Europeans	Total cholesterol	Inverse variance weighted	4	0.007568	0.002376	0.001448	0.035169
PRSS2	Mahajan 2022 / Europeans	Type 2 Diabetes	Inverse variance weighted	2	0.111949	0.033925	0.000967	0.026042
QPCT	Surendran 2020 / European	Diastolic blood pressure	Inverse variance weighted	2	0.020433	0.004128	7.45E-07	6.24E-05
QPCT	Surendran 2020 / Multi-ancestry	Diastolic blood pressure	Inverse variance weighted	2	0.016363	0.003892	2.62E-05	0.001216
QPCT	Surendran 2020 / European	Systolic blood pressure	Inverse variance weighted	2	0.018874	0.004123	4.70E-06	0.000284
QPCT	Surendran 2020 / Multi-ancestry	Systolic blood pressure	Inverse variance weighted	2	0.014822	0.003892	0.00014	0.005274
REG3A	Pulit 2018 / Male	Body mass index	Inverse variance weighted	2	0.049548	0.013828	0.000339	0.010867
REG3A	ieu-b-40	body mass index || id:ieu-b-40	Wald ratio	1	0.038413	0.011335	0.000702	0.020062
SAA4	Pulit 2018 / Female	Body mass index	Inverse variance weighted	3	0.011346	0.003563	0.00145	0.035169
SELL	Graham 2021 / Trans-ancestry Meta-analysis (without UKBB)	High-density lipoprotein	Inverse variance weighted	2	-0.00942	0.002564	0.000238	0.008041
SELL	Graham 2021 / Trans-ancestry Meta-analysis	High-density lipoprotein	Inverse variance weighted	2	-0.00793	0.002347	0.000729	0.020708
SERPINA5	Graham 2021 / Europeans without UKBB	log Triglyceride	Inverse variance weighted	4	-0.01949	0.006039	0.001251	0.031121
SERPINA7	Graham 2021 / Non-Finnish Europeans	High-density lipoprotein	Wald ratio	1	-0.03063	0.009811	0.001797	0.040593
SPARCL1	Graham 2021 / Europeans without UKBB	log Triglyceride	Inverse variance weighted	3	0.015703	0.002604	1.63E-09	2.27E-07
SPARCL1	Graham 2021 / Trans-ancestry Meta-analysis (without UKBB)	log Triglyceride	Inverse variance weighted	3	0.013977	0.002333	2.10E-09	2.89E-07
SPARCL1	Graham 2021 / Trans-ancestry Meta-analysis	log Triglyceride	Inverse variance weighted	3	0.011632	0.002033	1.05E-08	1.32E-06
SPARCL1	Graham 2021 / All Europeans	log Triglyceride	Inverse variance weighted	3	0.012642	0.002224	1.31E-08	1.60E-06
SPARCL1	Graham 2021 / Non-Finnish Europeans	log Triglyceride	Inverse variance weighted	3	0.012274	0.002285	7.75E-08	8.86E-06
TCN2	Graham 2021 / All Europeans	Total cholesterol	Inverse variance weighted	6	0.005842	0.001666	0.000455	0.014013
TCN2	Graham 2021 / Europeans without UKBB	Total cholesterol	Inverse variance weighted	6	0.006778	0.001954	0.000525	0.015818
TCN2	Graham 2021 / Non-Finnish Europeans	Total cholesterol	Inverse variance weighted	6	0.006478	0.001896	0.000632	0.018439
TGFBI	Wuttke 2019 / Trans-ancestry	Blood urea nitrogen	Inverse variance weighted	4	-0.00343	0.001051	0.00111	0.028338
TGFBR3	Boer 2021 / Mostly Europeans, some East Asian	AllOA	Wald ratio	1	0.076765	0.023699	0.001199	0.029991
TGFBR3	Surendran 2020 / Multi-ancestry	Diastolic blood pressure	Wald ratio	1	0.024788	0.007906	0.001716	0.039134
TGFBR3	Boer 2021 / Mostly Europeans, some East Asian	KneeHipOA	Wald ratio	1	0.104585	0.031942	0.00106	0.027604
TGFBR3	ebi-a-GCST005838	Stroke || id:ebi-a-GCST005838	Wald ratio	1	-0.13962	0.042761	0.001094	0.028259
TGFBR3	ieu-b-39	diastolic blood pressure || id:ieu-b-39	Wald ratio	1	0.331273	0.090675	0.000259	0.008537
TIE1	ieu-b-111	triglycerides || id:ieu-b-111	Inverse variance weighted	5	-0.01623	0.004884	0.000892	0.024725
TIMP1	Graham 2021 / Trans-ancestry Meta-analysis	Non-high-density lipoprotein cholesterol	Inverse variance weighted	2	-0.02279	0.007302	0.001803	0.040593
TNXB	Surendran 2020 / European	Diastolic blood pressure	Inverse variance weighted	2	-0.01915	0.00463	3.52E-05	0.001543
TNXB	Surendran 2020 / Multi-ancestry	Diastolic blood pressure	Inverse variance weighted	2	-0.01434	0.004186	0.000613	0.018077
TNXB	Graham 2021 / Europeans without UKBB	High-density lipoprotein	Inverse variance weighted	3	0.019711	0.00383	2.66E-07	2.72E-05
TNXB	Graham 2021 / All Europeans	High-density lipoprotein	Inverse variance weighted	3	0.016275	0.003216	4.18E-07	3.96E-05
TNXB	Graham 2021 / Trans-ancestry Meta-analysis	High-density lipoprotein	Inverse variance weighted	3	0.012606	0.002553	7.90E-07	6.57E-05
TNXB	Graham 2021 / Trans-ancestry Meta-analysis (without UKBB)	High-density lipoprotein	Inverse variance weighted	3	0.013855	0.002853	1.20E-06	9.17E-05
TNXB	Graham 2021 / Non-Finnish Europeans	High-density lipoprotein	Inverse variance weighted	3	0.016294	0.003738	1.31E-05	0.000673
TNXB	ebi-a-GCST005842	Ischemic stroke (cardioembolic) || id:ebi-a-GCST005842	Inverse variance weighted	2	-0.16784	0.051376	0.001087	0.028242
TNXB	ieu-b-39	diastolic blood pressure || id:ieu-b-39	Inverse variance weighted	2	-0.1779	0.041628	1.92E-05	0.000925
TNXB	Graham 2021 / Non-Finnish Europeans	log Triglyceride	Inverse variance weighted	3	-0.01743	0.003237	7.25E-08	8.40E-06
TNXB	Graham 2021 / All Europeans	log Triglyceride	Inverse variance weighted	3	-0.0182	0.004641	8.79E-05	0.00344
TNXB	Graham 2021 / Trans-ancestry Meta-analysis	log Triglyceride	Inverse variance weighted	3	-0.01446	0.004615	0.001725	0.039248
TNXB	ieu-b-111	triglycerides || id:ieu-b-111	Inverse variance weighted	3	-0.02696	0.004304	3.73E-10	5.48E-08
UMOD	Wuttke 2019 / European Americans	Blood urea nitrogen	Inverse variance weighted	3	0.013087	0.001167	3.55E-29	8.94E-27
UMOD	Wuttke 2019 / Trans-ancestry	Blood urea nitrogen	Inverse variance weighted	3	0.012042	0.001134	2.38E-26	5.83E-24
UMOD	Wuttke 2019 / European Americans	Chronic kidney disease	Inverse variance weighted	3	0.224148	0.01265	2.97E-70	1.01E-67
UMOD	Wuttke 2019 / Trans-ancestry	Chronic kidney disease	Inverse variance weighted	3	0.221712	0.014504	9.40E-53	2.86E-50
UMOD	ebi-a-GCST003374	Chronic kidney disease || id:ebi-a-GCST003374	Inverse variance weighted	2	0.238065	0.049453	1.48E-06	0.000107
UMOD	ieu-a-1102	Chronic kidney disease || id:ieu-a-1102	Inverse variance weighted	2	0.238065	0.049453	1.48E-06	0.000107
UMOD	Surendran 2020 / European	Diastolic blood pressure	Wald ratio	1	0.030174	0.002463	1.62E-34	4.46E-32
UMOD	Surendran 2020 / Multi-ancestry	Diastolic blood pressure	Wald ratio	1	0.029081	0.002406	1.21E-33	3.23E-31
UMOD	ebi-a-GCST003372	Glomerular filtration rate (creatinine) || id:ebi-a-GCST003372	Inverse variance weighted	2	-0.01824	0.002146	1.94E-17	3.56E-15
UMOD	Wuttke 2019 / Trans-ancestry	Glomerular filtration rate estimated from serum creatinine	Inverse variance weighted	3	-0.01041	0.000688	9.69E-52	2.85E-49
UMOD	Wuttke 2019 / European Americans	Glomerular filtration rate estimated from serum creatinine	Inverse variance weighted	3	-0.01049	0.000745	4.66E-45	1.32E-42
UMOD	ebi-a-GCST003373	Glomerular filtration rate in diabetics (creatinine) || id:ebi-a-GCST003373	Inverse variance weighted	2	-0.02499	0.005383	3.44E-06	0.000215
UMOD	ebi-a-GCST003401	Glomerular filtration rate in non diabetics (creatinine) || id:ebi-a-GCST003401	Inverse variance weighted	2	-0.01715	0.001751	1.18E-22	2.74E-20
UMOD	Graham 2021 / All Europeans	High-density lipoprotein	Inverse variance weighted	3	0.006349	0.001864	0.000658	0.019001
UMOD	Graham 2021 / Trans-ancestry Meta-analysis	High-density lipoprotein	Inverse variance weighted	3	0.005735	0.001738	0.000964	0.026042
UMOD	ieu-a-1103	Serum creatinine (eGFRcrea) || id:ieu-a-1103	Inverse variance weighted	2	-0.02802	0.006543	1.85E-05	0.000901
UMOD	ieu-a-1104	Serum creatinine (eGFRcrea) || id:ieu-a-1104	Inverse variance weighted	2	-0.01715	0.001751	1.18E-22	2.74E-20
UMOD	ieu-a-1105	Serum creatinine (eGFRcrea) || id:ieu-a-1105	Inverse variance weighted	2	-0.01824	0.002146	1.94E-17	3.56E-15
UMOD	Surendran 2020 / European	Systolic blood pressure	Wald ratio	1	0.022272	0.002459	1.35E-19	2.84E-17
UMOD	Surendran 2020 / Multi-ancestry	Systolic blood pressure	Wald ratio	1	0.021592	0.002403	2.56E-19	5.12E-17
UMOD	ieu-b-39	diastolic blood pressure || id:ieu-b-39	Inverse variance weighted	3	0.331069	0.064245	2.56E-07	2.65E-05
UMOD	ieu-b-38	systolic blood pressure || id:ieu-b-38	Inverse variance weighted	3	0.426182	0.102819	3.40E-05	0.001511
VASN	Pulit 2018 / Male+Female	Waist-to-hip ratio	Inverse variance weighted	4	0.018333	0.004175	1.13E-05	0.000595
VASN	Pulit 2018 / Female	Waist-to-hip ratio	Inverse variance weighted	4	0.020376	0.004715	1.55E-05	0.000786
VASN	Pulit 2018 / Male	Waist-to-hip ratio	Inverse variance weighted	4	0.015842	0.004077	0.000102	0.003939
VASN	Graham 2021 / Trans-ancestry Meta-analysis	log Triglyceride	Inverse variance weighted	4	0.00895	0.001926	3.38E-06	0.000214
VASN	Graham 2021 / Trans-ancestry Meta-analysis (without UKBB)	log Triglyceride	Inverse variance weighted	4	0.009849	0.00223	1.01E-05	0.00054
VASN	Graham 2021 / Non-Finnish Europeans	log Triglyceride	Inverse variance weighted	4	0.007541	0.002167	0.0005	0.015301
VASN	Graham 2021 / All Europeans	log Triglyceride	Inverse variance weighted	4	0.008521	0.00267	0.001416	0.034643
VASN	Graham 2021 / Europeans without UKBB	log Triglyceride	Inverse variance weighted	4	0.009384	0.002973	0.0016	0.037073
VASN	ieu-b-38	systolic blood pressure || id:ieu-b-38	Inverse variance weighted	2	0.401319	0.077274	2.06E-07	2.24E-05
VASN	ieu-b-111	triglycerides || id:ieu-b-111	Inverse variance weighted	3	0.010088	0.003094	0.001114	0.028338
VCAM1	ebi-a-GCST003116	Coronary artery disease || id:ebi-a-GCST003116	Inverse variance weighted	3	0.246579	0.080458	0.002179	0.047257
VCAM1	ieu-a-7	Coronary heart disease || id:ieu-a-7	Inverse variance weighted	3	0.246579	0.080458	0.002179	0.047257
VCAM1	Surendran 2020 / European	Diastolic blood pressure	Inverse variance weighted	2	0.237193	0.008689	4.33E-164	1.91E-161
VCAM1	Surendran 2020 / Multi-ancestry	Diastolic blood pressure	Inverse variance weighted	2	0.232312	0.026109	5.70E-19	1.11E-16
VCAM1	ebi-a-GCST005841	Ischemic stroke (small-vessel) || id:ebi-a-GCST005841	Inverse variance weighted	2	0.359003	0.115697	0.001916	0.042708
VCAM1	ebi-a-GCST90002412	Low density lipoprotein cholesterol levels || id:ebi-a-GCST90002412	Inverse variance weighted	4	-0.0752	0.023638	0.001465	0.035331
VCAM1	Surendran 2020 / European	Systolic blood pressure	Inverse variance weighted	2	0.149839	0.008959	8.60E-63	2.70E-60
VCAM1	Surendran 2020 / Multi-ancestry	Systolic blood pressure	Inverse variance weighted	2	0.147324	0.012694	3.83E-31	9.93E-29
VCAM1	ebi-a-GCST007516	Type 2 diabetes (adjusted for BMI) || id:ebi-a-GCST007516	Inverse variance weighted	2	0.134551	0.036493	0.000227	0.007777
VCAM1	ebi-a-GCST007518	Type 2 diabetes (adjusted for BMI) || id:ebi-a-GCST007518	Inverse variance weighted	2	0.134551	0.036493	0.000227	0.007777
