# Supplementary material for: Genome-wide meta-analysis of 92 cardiometabolic protein serum levels
Source: Mol Metab. 2023 Sep 29;78:101810. doi: 10.1016/j.molmet.2023.101810 (PMC10582065; doi:10.1016/j.molmet.2023.101810)
Supplement: Multimedia component 8 [file mmc8.xlsx]

## Sheet: Description
Supplementary Table 8. PheWAS result of pQTL signals
pQTL	Identifier for the pQTL signal loci
protein	Tested protein trait
chrom	Chromosome position of the pQTL signal locus
start	Basepair start position of the pQTL signal locus on the chromosome
end	Basepair end position of the pQTL signal locus on the chromosome
MarkerName	Independent pQTL signal variant
trait1	Associated trait term1. Corresponds to the "DISEASE/TRAIT" column in GWAS Catalog, and "trait" column in PhenoScanner V2
trait2	Associated trait term2. Corresponds to "MAPPED_TRAIT" column in GWAS Catalog, and "efo" column in PhenoScanner V2
rsid	Trait associated variant which is in LD with the pQTL signal variant (MarkerName)
ea	rsid variant's effect allele for the associated trait
b	rsid variant's effect size for the associated trait
direction	Direction of the b column
p	Association p-value of the rsid variant
p desc	P-value description. Corresponds "P-VALUE (TEXT)" column in GWAS Catalog
author	Author which published the association study
year	Year the association study was published
pmid	PubMed ID of the article
source	Whether the association signal information was extracted from GWAS Catalog or PhenoScanner V2

## Sheet: Supplementary Table 8
pQTL	protein	chrom	start	end	MarkerName	trait1	trait2	rsid	ea	b	direction	p	p desc	author	year	pmid	source
ANG.14.18821971.22177340	ANG	14	18821971	22177340	chr14:20684008	Blood protein levels	blood protein measurement	rs12588573	T	-0.45	-	9e-54	(Ribonuclease 4, RNASE4.5644.60.3)	Sun BB	2018	29875488	GWAS
ANG.14.18821971.22177340	ANG	14	18821971	22177340	chr14:20684008	Serum levels of protein RNASE4	blood protein measurement	rs12588573	T	-0.261955	-	1e-33		Gudjonsson A	2022	35078996	GWAS
ANG.14.18821971.22177340	ANG	14	18821971	22177340	chr14:20690751	Blood protein levels	angiogenin measurement	rs17114699	T	0.7532	+	7e-30	(EA, Angiogenin)	Suhre K	2017	28240269	GWAS
ANGPTL3.1.61635014.63635014	ANGPTL3	1	61635014	63635014	chr1:62711694	ANGPTL3 gene expression in human liver	GO_1901148	rs2131925	T			1e-13		GLGC	2010	20686565	PhenoScanner
ANGPTL3.1.61635014.63635014	ANGPTL3	1	61635014	63635014	chr1:62711694	ANGPTL3 gene expression in human liver	GO_1901148	rs10889353	A			2e-11		Kathiresan S	2008	19060906	PhenoScanner
ANGPTL3.1.61635014.63635014	ANGPTL3	1	61635014	63635014	chr1:62711694	Apolipoprotein A1 levels	apolipoprotein A 1 measurement	rs12074528	T	-0.0425351	-	1e-95		Richardson TG	2020	32203549	GWAS
ANGPTL3.1.61635014.63635014	ANGPTL3	1	61635014	63635014	chr1:62711694	Apolipoprotein B levels	apolipoprotein B measurement	rs12239737	T	0.0307165	+	3e-43		Richardson TG	2020	32203549	GWAS
ANGPTL3.1.61635014.63635014	ANGPTL3	1	61635014	63635014	chr1:62711694	Apolipoprotein B levels	apolipoprotein B measurement	rs12239737	T	0.0449325	+	4e-24		Richardson TG	2022	35213538	GWAS
ANGPTL3.1.61635014.63635014	ANGPTL3	1	61635014	63635014	chr1:62711694	Arachidic acid 20:0	EFO_0005110	rs7518497	A			9.246e-07		Lemaitre RN	2014	25378659	PhenoScanner
ANGPTL3.1.61635014.63635014	ANGPTL3	1	61635014	63635014	chr1:62711694	Arachidic acid 20:0	EFO_0005110	rs7555577	A			9.369e-07		Lemaitre RN	2014	25378659	PhenoScanner
ANGPTL3.1.61635014.63635014	ANGPTL3	1	61635014	63635014	chr1:62711694	Arachidic acid 20:0	EFO_0005110	rs1168089	T			1.092e-06		Lemaitre RN	2014	25378659	PhenoScanner
ANGPTL3.1.61635014.63635014	ANGPTL3	1	61635014	63635014	chr1:62711694	Arachidic acid 20:0	EFO_0005110	rs11208007	A			1.134e-06		Lemaitre RN	2014	25378659	PhenoScanner
ANGPTL3.1.61635014.63635014	ANGPTL3	1	61635014	63635014	chr1:62711694	Arachidic acid 20:0	EFO_0005110	rs1168107	A			1.442e-06		Lemaitre RN	2014	25378659	PhenoScanner
ANGPTL3.1.61635014.63635014	ANGPTL3	1	61635014	63635014	chr1:62711694	Arachidic acid 20:0	EFO_0005110	rs10889350	T			1.598e-06		Lemaitre RN	2014	25378659	PhenoScanner
ANGPTL3.1.61635014.63635014	ANGPTL3	1	61635014	63635014	chr1:62711694	Arachidic acid 20:0	EFO_0005110	rs6587980	T			1.643e-06		Lemaitre RN	2014	25378659	PhenoScanner
ANGPTL3.1.61635014.63635014	ANGPTL3	1	61635014	63635014	chr1:62711694	Arachidic acid 20:0	EFO_0005110	rs10889347	A			1.663e-06		Lemaitre RN	2014	25378659	PhenoScanner
ANGPTL3.1.61635014.63635014	ANGPTL3	1	61635014	63635014	chr1:62711694	Arachidic acid 20:0	EFO_0005110	rs6675401	T			1.679e-06		Lemaitre RN	2014	25378659	PhenoScanner
ANGPTL3.1.61635014.63635014	ANGPTL3	1	61635014	63635014	chr1:62711694	Arachidic acid 20:0	EFO_0005110	rs10889349	A			1.679e-06		Lemaitre RN	2014	25378659	PhenoScanner
ANGPTL3.1.61635014.63635014	ANGPTL3	1	61635014	63635014	chr1:62711694	Arachidic acid 20:0	EFO_0005110	rs1168085	C			1.732e-06		Lemaitre RN	2014	25378659	PhenoScanner
ANGPTL3.1.61635014.63635014	ANGPTL3	1	61635014	63635014	chr1:62711694	Arachidic acid 20:0	EFO_0005110	rs6678483	A			1.733e-06		Lemaitre RN	2014	25378659	PhenoScanner
ANGPTL3.1.61635014.63635014	ANGPTL3	1	61635014	63635014	chr1:62711694	Arachidic acid 20:0	EFO_0005110	rs10889353	A			1.734e-06		Lemaitre RN	2014	25378659	PhenoScanner
ANGPTL3.1.61635014.63635014	ANGPTL3	1	61635014	63635014	chr1:62711694	Arachidic acid 20:0	EFO_0005110	rs7539035	A			1.784e-06		Lemaitre RN	2014	25378659	PhenoScanner
ANGPTL3.1.61635014.63635014	ANGPTL3	1	61635014	63635014	chr1:62711694	Arachidic acid 20:0	EFO_0005110	rs10789119	A			1.788e-06		Lemaitre RN	2014	25378659	PhenoScanner
ANGPTL3.1.61635014.63635014	ANGPTL3	1	61635014	63635014	chr1:62711694	Arachidic acid 20:0	EFO_0005110	rs10789118	A			1.803e-06		Lemaitre RN	2014	25378659	PhenoScanner
ANGPTL3.1.61635014.63635014	ANGPTL3	1	61635014	63635014	chr1:62711694	Arachidic acid 20:0	EFO_0005110	rs11208000	A			1.807e-06		Lemaitre RN	2014	25378659	PhenoScanner
ANGPTL3.1.61635014.63635014	ANGPTL3	1	61635014	63635014	chr1:62711694	Arachidic acid 20:0	EFO_0005110	rs11485618	A			1.824e-06		Lemaitre RN	2014	25378659	PhenoScanner
ANGPTL3.1.61635014.63635014	ANGPTL3	1	61635014	63635014	chr1:62711694	Arachidic acid 20:0	EFO_0005110	rs1570694	A			1.842e-06		Lemaitre RN	2014	25378659	PhenoScanner
ANGPTL3.1.61635014.63635014	ANGPTL3	1	61635014	63635014	chr1:62711694	Arachidic acid 20:0	EFO_0005110	rs12136083	T			1.847e-06		Lemaitre RN	2014	25378659	PhenoScanner
ANGPTL3.1.61635014.63635014	ANGPTL3	1	61635014	63635014	chr1:62711694	Arachidic acid 20:0	EFO_0005110	rs1168045	T			1.851e-06		Lemaitre RN	2014	25378659	PhenoScanner
ANGPTL3.1.61635014.63635014	ANGPTL3	1	61635014	63635014	chr1:62711694	Arachidic acid 20:0	EFO_0005110	rs995000	T			1.853e-06		Lemaitre RN	2014	25378659	PhenoScanner
ANGPTL3.1.61635014.63635014	ANGPTL3	1	61635014	63635014	chr1:62711694	Arachidic acid 20:0	EFO_0005110	rs10889352	T			1.856e-06		Lemaitre RN	2014	25378659	PhenoScanner
ANGPTL3.1.61635014.63635014	ANGPTL3	1	61635014	63635014	chr1:62711694	Arachidic acid 20:0	EFO_0005110	rs1748197	A			2.207e-06		Lemaitre RN	2014	25378659	PhenoScanner
ANGPTL3.1.61635014.63635014	ANGPTL3	1	61635014	63635014	chr1:62711694	Arachidic acid 20:0	EFO_0005110	rs4409689	T			2.359e-06		Lemaitre RN	2014	25378659	PhenoScanner
ANGPTL3.1.61635014.63635014	ANGPTL3	1	61635014	63635014	chr1:62711694	Arachidic acid 20:0	EFO_0005110	rs1168086	A			2.408e-06		Lemaitre RN	2014	25378659	PhenoScanner
ANGPTL3.1.61635014.63635014	ANGPTL3	1	61635014	63635014	chr1:62711694	Arachidic acid 20:0	EFO_0005110	rs9787151	T			2.441e-06		Lemaitre RN	2014	25378659	PhenoScanner
ANGPTL3.1.61635014.63635014	ANGPTL3	1	61635014	63635014	chr1:62711694	Arachidic acid 20:0	EFO_0005110	rs1748195	C			2.488e-06		Lemaitre RN	2014	25378659	PhenoScanner
ANGPTL3.1.61635014.63635014	ANGPTL3	1	61635014	63635014	chr1:62711694	Arachidic acid 20:0	EFO_0005110	rs4587594	A			2.502e-06		Lemaitre RN	2014	25378659	PhenoScanner
ANGPTL3.1.61635014.63635014	ANGPTL3	1	61635014	63635014	chr1:62711694	Arachidic acid 20:0	EFO_0005110	rs1168099	A			2.602e-06		Lemaitre RN	2014	25378659	PhenoScanner
ANGPTL3.1.61635014.63635014	ANGPTL3	1	61635014	63635014	chr1:62711694	Arachidic acid 20:0	EFO_0005110	rs1748200	T			2.622e-06		Lemaitre RN	2014	25378659	PhenoScanner
ANGPTL3.1.61635014.63635014	ANGPTL3	1	61635014	63635014	chr1:62711694	Arachidic acid 20:0	EFO_0005110	rs1627591	T			2.665e-06		Lemaitre RN	2014	25378659	PhenoScanner
ANGPTL3.1.61635014.63635014	ANGPTL3	1	61635014	63635014	chr1:62711694	Arachidic acid 20:0	EFO_0005110	rs1748201	A			2.685e-06		Lemaitre RN	2014	25378659	PhenoScanner
ANGPTL3.1.61635014.63635014	ANGPTL3	1	61635014	63635014	chr1:62711694	Arachidic acid 20:0	EFO_0005110	rs11577840	T			2.711e-06		Lemaitre RN	2014	25378659	PhenoScanner
ANGPTL3.1.61635014.63635014	ANGPTL3	1	61635014	63635014	chr1:62711694	Arachidic acid 20:0	EFO_0005110	rs1183260	A			2.769e-06		Lemaitre RN	2014	25378659	PhenoScanner
ANGPTL3.1.61635014.63635014	ANGPTL3	1	61635014	63635014	chr1:62711694	Arachidic acid 20:0	EFO_0005110	rs11207974	T			2.787e-06		Lemaitre RN	2014	25378659	PhenoScanner
ANGPTL3.1.61635014.63635014	ANGPTL3	1	61635014	63635014	chr1:62711694	Arachidic acid 20:0	EFO_0005110	rs3850634	T			2.798e-06		Lemaitre RN	2014	25378659	PhenoScanner
ANGPTL3.1.61635014.63635014	ANGPTL3	1	61635014	63635014	chr1:62711694	Arachidic acid 20:0	EFO_0005110	rs11207995	A			2.805e-06		Lemaitre RN	2014	25378659	PhenoScanner
ANGPTL3.1.61635014.63635014	ANGPTL3	1	61635014	63635014	chr1:62711694	Arachidic acid 20:0	EFO_0005110	rs1168022	A			2.861e-06		Lemaitre RN	2014	25378659	PhenoScanner
ANGPTL3.1.61635014.63635014	ANGPTL3	1	61635014	63635014	chr1:62711694	Arachidic acid 20:0	EFO_0005110	rs11207990	T			2.861e-06		Lemaitre RN	2014	25378659	PhenoScanner
ANGPTL3.1.61635014.63635014	ANGPTL3	1	61635014	63635014	chr1:62711694	Arachidic acid 20:0	EFO_0005110	rs1168023	A			2.898e-06		Lemaitre RN	2014	25378659	PhenoScanner
ANGPTL3.1.61635014.63635014	ANGPTL3	1	61635014	63635014	chr1:62711694	Arachidic acid 20:0	EFO_0005110	rs1168036	A			2.907e-06		Lemaitre RN	2014	25378659	PhenoScanner
ANGPTL3.1.61635014.63635014	ANGPTL3	1	61635014	63635014	chr1:62711694	Arachidic acid 20:0	EFO_0005110	rs1168032	A			2.917e-06		Lemaitre RN	2014	25378659	PhenoScanner
ANGPTL3.1.61635014.63635014	ANGPTL3	1	61635014	63635014	chr1:62711694	Arachidic acid 20:0	EFO_0005110	rs880694	T			2.92e-06		Lemaitre RN	2014	25378659	PhenoScanner
ANGPTL3.1.61635014.63635014	ANGPTL3	1	61635014	63635014	chr1:62711694	Arachidic acid 20:0	EFO_0005110	rs1168031	T			2.924e-06		Lemaitre RN	2014	25378659	PhenoScanner
ANGPTL3.1.61635014.63635014	ANGPTL3	1	61635014	63635014	chr1:62711694	Arachidic acid 20:0	EFO_0005110	rs1168030	T			2.924e-06		Lemaitre RN	2014	25378659	PhenoScanner
ANGPTL3.1.61635014.63635014	ANGPTL3	1	61635014	63635014	chr1:62711694	Arachidic acid 20:0	EFO_0005110	rs1168013	C			2.944e-06		Lemaitre RN	2014	25378659	PhenoScanner
ANGPTL3.1.61635014.63635014	ANGPTL3	1	61635014	63635014	chr1:62711694	Arachidic acid 20:0	EFO_0005110	rs1002687	A			2.953e-06		Lemaitre RN	2014	25378659	PhenoScanner
ANGPTL3.1.61635014.63635014	ANGPTL3	1	61635014	63635014	chr1:62711694	Arachidic acid 20:0	EFO_0005110	rs1168009	A			2.985e-06		Lemaitre RN	2014	25378659	PhenoScanner
ANGPTL3.1.61635014.63635014	ANGPTL3	1	61635014	63635014	chr1:62711694	Arachidic acid 20:0	EFO_0005110	rs1168026	T			2.992e-06		Lemaitre RN	2014	25378659	PhenoScanner
ANGPTL3.1.61635014.63635014	ANGPTL3	1	61635014	63635014	chr1:62711694	Arachidic acid 20:0	EFO_0005110	rs1168010	A			2.996e-06		Lemaitre RN	2014	25378659	PhenoScanner
ANGPTL3.1.61635014.63635014	ANGPTL3	1	61635014	63635014	chr1:62711694	Arachidic acid 20:0	EFO_0005110	rs1168114	A			2.999e-06		Lemaitre RN	2014	25378659	PhenoScanner
ANGPTL3.1.61635014.63635014	ANGPTL3	1	61635014	63635014	chr1:62711694	Arachidic acid 20:0	EFO_0005110	rs1168113	T			3.006e-06		Lemaitre RN	2014	25378659	PhenoScanner
ANGPTL3.1.61635014.63635014	ANGPTL3	1	61635014	63635014	chr1:62711694	Arachidic acid 20:0	EFO_0005110	rs4329540	T			3.025e-06		Lemaitre RN	2014	25378659	PhenoScanner
ANGPTL3.1.61635014.63635014	ANGPTL3	1	61635014	63635014	chr1:62711694	Arachidic acid 20:0	EFO_0005110	rs2131925	T			3.032e-06		Lemaitre RN	2014	25378659	PhenoScanner
ANGPTL3.1.61635014.63635014	ANGPTL3	1	61635014	63635014	chr1:62711694	Arachidic acid 20:0	EFO_0005110	rs12090886	A			3.039e-06		Lemaitre RN	2014	25378659	PhenoScanner
ANGPTL3.1.61635014.63635014	ANGPTL3	1	61635014	63635014	chr1:62711694	Arachidic acid 20:0	EFO_0005110	rs11207992	T			3.09e-06		Lemaitre RN	2014	25378659	PhenoScanner
ANGPTL3.1.61635014.63635014	ANGPTL3	1	61635014	63635014	chr1:62711694	Arachidic acid 20:0	EFO_0005110	rs1184865	A			3.114e-06		Lemaitre RN	2014	25378659	PhenoScanner
ANGPTL3.1.61635014.63635014	ANGPTL3	1	61635014	63635014	chr1:62711694	Arachidic acid 20:0	EFO_0005110	rs1168018	A			3.171e-06		Lemaitre RN	2014	25378659	PhenoScanner
ANGPTL3.1.61635014.63635014	ANGPTL3	1	61635014	63635014	chr1:62711694	Arachidic acid 20:0	EFO_0005110	rs1781221	A			3.177e-06		Lemaitre RN	2014	25378659	PhenoScanner
ANGPTL3.1.61635014.63635014	ANGPTL3	1	61635014	63635014	chr1:62711694	Arachidic acid 20:0	EFO_0005110	rs2029763	A			3.2e-06		Lemaitre RN	2014	25378659	PhenoScanner
ANGPTL3.1.61635014.63635014	ANGPTL3	1	61635014	63635014	chr1:62711694	Arachidic acid 20:0	EFO_0005110	rs10159255	A			3.23e-06		Lemaitre RN	2014	25378659	PhenoScanner
ANGPTL3.1.61635014.63635014	ANGPTL3	1	61635014	63635014	chr1:62711694	Arachidic acid 20:0	EFO_0005110	rs12042319	A			3.233e-06		Lemaitre RN	2014	25378659	PhenoScanner
ANGPTL3.1.61635014.63635014	ANGPTL3	1	61635014	63635014	chr1:62711694	Arachidic acid 20:0	EFO_0005110	rs1007205	T			3.291e-06		Lemaitre RN	2014	25378659	PhenoScanner
ANGPTL3.1.61635014.63635014	ANGPTL3	1	61635014	63635014	chr1:62711694	Arachidic acid 20:0	EFO_0005110	rs1167998	A			3.293e-06		Lemaitre RN	2014	25378659	PhenoScanner
ANGPTL3.1.61635014.63635014	ANGPTL3	1	61635014	63635014	chr1:62711694	Arachidic acid 20:0	EFO_0005110	rs11207981	A			3.342e-06		Lemaitre RN	2014	25378659	PhenoScanner
ANGPTL3.1.61635014.63635014	ANGPTL3	1	61635014	63635014	chr1:62711694	Arachidic acid 20:0	EFO_0005110	rs634341	T			3.362e-06		Lemaitre RN	2014	25378659	PhenoScanner
ANGPTL3.1.61635014.63635014	ANGPTL3	1	61635014	63635014	chr1:62711694	Arachidic acid 20:0	EFO_0005110	rs630144	A			3.384e-06		Lemaitre RN	2014	25378659	PhenoScanner
ANGPTL3.1.61635014.63635014	ANGPTL3	1	61635014	63635014	chr1:62711694	Arachidic acid 20:0	EFO_0005110	rs10889337	A			3.419e-06		Lemaitre RN	2014	25378659	PhenoScanner
ANGPTL3.1.61635014.63635014	ANGPTL3	1	61635014	63635014	chr1:62711694	Arachidic acid 20:0	EFO_0005110	rs597078	A			3.438e-06		Lemaitre RN	2014	25378659	PhenoScanner
ANGPTL3.1.61635014.63635014	ANGPTL3	1	61635014	63635014	chr1:62711694	Arachidic acid 20:0	EFO_0005110	rs4350231	A			3.454e-06		Lemaitre RN	2014	25378659	PhenoScanner
ANGPTL3.1.61635014.63635014	ANGPTL3	1	61635014	63635014	chr1:62711694	Arachidic acid 20:0	EFO_0005110	rs1168042	A			3.455e-06		Lemaitre RN	2014	25378659	PhenoScanner
ANGPTL3.1.61635014.63635014	ANGPTL3	1	61635014	63635014	chr1:62711694	Arachidic acid 20:0	EFO_0005110	rs6682423	T			3.49e-06		Lemaitre RN	2014	25378659	PhenoScanner
ANGPTL3.1.61635014.63635014	ANGPTL3	1	61635014	63635014	chr1:62711694	Arachidic acid 20:0	EFO_0005110	rs1781212	A			3.496e-06		Lemaitre RN	2014	25378659	PhenoScanner
ANGPTL3.1.61635014.63635014	ANGPTL3	1	61635014	63635014	chr1:62711694	Arachidic acid 20:0	EFO_0005110	rs597470	T			3.507e-06		Lemaitre RN	2014	25378659	PhenoScanner
ANGPTL3.1.61635014.63635014	ANGPTL3	1	61635014	63635014	chr1:62711694	Arachidic acid 20:0	EFO_0005110	rs1979722	A			3.606e-06		Lemaitre RN	2014	25378659	PhenoScanner
ANGPTL3.1.61635014.63635014	ANGPTL3	1	61635014	63635014	chr1:62711694	Arachidic acid 20:0	EFO_0005110	rs583609	T			3.639e-06		Lemaitre RN	2014	25378659	PhenoScanner
ANGPTL3.1.61635014.63635014	ANGPTL3	1	61635014	63635014	chr1:62711694	Arachidic acid 20:0	EFO_0005110	rs10889332	T			3.64e-06		Lemaitre RN	2014	25378659	PhenoScanner
ANGPTL3.1.61635014.63635014	ANGPTL3	1	61635014	63635014	chr1:62711694	Arachidic acid 20:0	EFO_0005110	rs11207997	T			3.652e-06		Lemaitre RN	2014	25378659	PhenoScanner
ANGPTL3.1.61635014.63635014	ANGPTL3	1	61635014	63635014	chr1:62711694	Arachidic acid 20:0	EFO_0005110	rs783291	A			3.678e-06		Lemaitre RN	2014	25378659	PhenoScanner
ANGPTL3.1.61635014.63635014	ANGPTL3	1	61635014	63635014	chr1:62711694	Arachidic acid 20:0	EFO_0005110	rs10158897	T			3.679e-06		Lemaitre RN	2014	25378659	PhenoScanner
ANGPTL3.1.61635014.63635014	ANGPTL3	1	61635014	63635014	chr1:62711694	Arachidic acid 20:0	EFO_0005110	rs636497	A			3.767e-06		Lemaitre RN	2014	25378659	PhenoScanner
ANGPTL3.1.61635014.63635014	ANGPTL3	1	61635014	63635014	chr1:62711694	Arachidic acid 20:0	EFO_0005110	rs998403	A			3.776e-06		Lemaitre RN	2014	25378659	PhenoScanner
ANGPTL3.1.61635014.63635014	ANGPTL3	1	61635014	63635014	chr1:62711694	Arachidic acid 20:0	EFO_0005110	rs641540	A			3.9e-06		Lemaitre RN	2014	25378659	PhenoScanner
ANGPTL3.1.61635014.63635014	ANGPTL3	1	61635014	63635014	chr1:62711694	Arachidic acid 20:0	EFO_0005110	rs642845	T			4.036e-06		Lemaitre RN	2014	25378659	PhenoScanner
ANGPTL3.1.61635014.63635014	ANGPTL3	1	61635014	63635014	chr1:62711694	Arachidic acid 20:0	EFO_0005110	rs656297	A			4.125e-06		Lemaitre RN	2014	25378659	PhenoScanner
ANGPTL3.1.61635014.63635014	ANGPTL3	1	61635014	63635014	chr1:62711694	Arachidic acid 20:0	EFO_0005110	rs3913007	T			4.19e-06		Lemaitre RN	2014	25378659	PhenoScanner
ANGPTL3.1.61635014.63635014	ANGPTL3	1	61635014	63635014	chr1:62711694	Arachidic acid 20:0	EFO_0005110	rs10889333	A			4.194e-06		Lemaitre RN	2014	25378659	PhenoScanner
ANGPTL3.1.61635014.63635014	ANGPTL3	1	61635014	63635014	chr1:62711694	Arachidic acid 20:0	EFO_0005110	rs638305	T			4.203e-06		Lemaitre RN	2014	25378659	PhenoScanner
ANGPTL3.1.61635014.63635014	ANGPTL3	1	61635014	63635014	chr1:62711694	Arachidic acid 20:0	EFO_0005110	rs10889334	C			4.346e-06		Lemaitre RN	2014	25378659	PhenoScanner
ANGPTL3.1.61635014.63635014	ANGPTL3	1	61635014	63635014	chr1:62711694	Arachidic acid 20:0	EFO_0005110	rs631106	A			4.354e-06		Lemaitre RN	2014	25378659	PhenoScanner
ANGPTL3.1.61635014.63635014	ANGPTL3	1	61635014	63635014	chr1:62711694	Arachidic acid 20:0	EFO_0005110	rs659656	C			4.391e-06		Lemaitre RN	2014	25378659	PhenoScanner
ANGPTL3.1.61635014.63635014	ANGPTL3	1	61635014	63635014	chr1:62711694	Arachidic acid 20:0	EFO_0005110	rs637723	T			4.462e-06		Lemaitre RN	2014	25378659	PhenoScanner
ANGPTL3.1.61635014.63635014	ANGPTL3	1	61635014	63635014	chr1:62711694	Arachidic acid 20:0	EFO_0005110	rs636523	A			4.504e-06		Lemaitre RN	2014	25378659	PhenoScanner
ANGPTL3.1.61635014.63635014	ANGPTL3	1	61635014	63635014	chr1:62711694	Arachidic acid 20:0	EFO_0005110	rs10493322	T			4.916e-06		Lemaitre RN	2014	25378659	PhenoScanner
ANGPTL3.1.61635014.63635014	ANGPTL3	1	61635014	63635014	chr1:62711694	Arachidic acid 20:0	EFO_0005110	rs11208004	A			5.807e-06		Lemaitre RN	2014	25378659	PhenoScanner
ANGPTL3.1.61635014.63635014	ANGPTL3	1	61635014	63635014	chr1:62711694	Arachidic acid 20:0	EFO_0005110	rs1168124	T			6.221e-06		Lemaitre RN	2014	25378659	PhenoScanner
ANGPTL3.1.61635014.63635014	ANGPTL3	1	61635014	63635014	chr1:62711694	Arachidic acid 20:0	EFO_0005110	rs1168132	A			7.577e-06		Lemaitre RN	2014	25378659	PhenoScanner
ANGPTL3.1.61635014.63635014	ANGPTL3	1	61635014	63635014	chr1:62711694	Blood protein levels	blood protein measurement	rs7547965	A	0.227698	+	1e-19	(ANGPTL3, 10382_1_3)	Emilsson V	2018	30072576	GWAS
ANGPTL3.1.61635014.63635014	ANGPTL3	1	61635014	63635014	chr1:62711694	Blood protein levels	blood protein measurement	rs1168128	G	0.207903	+	7e-16	(ANGPTL3, 10391_1_3)	Emilsson V	2018	30072576	GWAS
ANGPTL3.1.61635014.63635014	ANGPTL3	1	61635014	63635014	chr1:62711694	C-reactive protein levels	C-reactive protein measurement	rs2131925	G	-0.0146684	-	2e-12		Han X	2020	31900758	GWAS
ANGPTL3.1.61635014.63635014	ANGPTL3	1	61635014	63635014	chr1:62711694	Cardiovascular disease	cardiovascular disease	rs4350231	?			1e-08		Kichaev G	2018	30595370	GWAS
ANGPTL3.1.61635014.63635014	ANGPTL3	1	61635014	63635014	chr1:62711694	Cholesterol	EFO_1001380	rs2131925	T			5e-41		GLGC	2010	20686565	PhenoScanner
ANGPTL3.1.61635014.63635014	ANGPTL3	1	61635014	63635014	chr1:62711694	Cholesterol	EFO_1001380	rs10889353	A			4e-12		Aulchenko YS	2008	19060911	PhenoScanner
ANGPTL3.1.61635014.63635014	ANGPTL3	1	61635014	63635014	chr1:62711694	Cholesterol ldl	EFO_0004195	rs2131925	T			3e-18		GLGC	2010	20686565	PhenoScanner
ANGPTL3.1.61635014.63635014	ANGPTL3	1	61635014	63635014	chr1:62711694	Cholesterol ldl	EFO_0004195	rs10889353	A			8e-06		Aulchenko YS	2008	19060911	PhenoScanner
ANGPTL3.1.61635014.63635014	ANGPTL3	1	61635014	63635014	chr1:62711694	Cholesterol levels in IDL	total cholesterol measurement, intermediate density lipoprotein measurement	rs1168107	A	-0.0277305	-	3e-11		Richardson TG	2022	35213538	GWAS
ANGPTL3.1.61635014.63635014	ANGPTL3	1	61635014	63635014	chr1:62711694	Cholesterol levels in large LDL	total cholesterol measurement, low density lipoprotein cholesterol measurement	rs12239737	T	0.0287461	+	6e-11		Richardson TG	2022	35213538	GWAS
ANGPTL3.1.61635014.63635014	ANGPTL3	1	61635014	63635014	chr1:62711694	Cholesterol levels in medium LDL	total cholesterol measurement, low density lipoprotein cholesterol measurement	rs12239737	T	0.0380738	+	1e-17		Richardson TG	2022	35213538	GWAS
ANGPTL3.1.61635014.63635014	ANGPTL3	1	61635014	63635014	chr1:62711694	Cholesterol levels in medium VLDL	total cholesterol measurement, very low density lipoprotein cholesterol measurement	rs12239737	T	0.0443639	+	1e-23		Richardson TG	2022	35213538	GWAS
ANGPTL3.1.61635014.63635014	ANGPTL3	1	61635014	63635014	chr1:62711694	Cholesterol levels in small LDL	total cholesterol measurement, low density lipoprotein cholesterol measurement	rs12239737	T	0.0337062	+	3e-14		Richardson TG	2022	35213538	GWAS
ANGPTL3.1.61635014.63635014	ANGPTL3	1	61635014	63635014	chr1:62711694	Cholesterol levels in small VLDL	total cholesterol measurement, very low density lipoprotein cholesterol measurement	rs12239737	T	0.059161	+	1e-40		Richardson TG	2022	35213538	GWAS
ANGPTL3.1.61635014.63635014	ANGPTL3	1	61635014	63635014	chr1:62711694	Cholesterol levels in very large HDL	total cholesterol measurement, high density lipoprotein cholesterol measurement	rs11207994	C	-0.0228807	-	5e-09		Richardson TG	2022	35213538	GWAS
ANGPTL3.1.61635014.63635014	ANGPTL3	1	61635014	63635014	chr1:62711694	Cholesterol to total lipids ratio in large HDL	lipid or lipoprotein measurement, high density lipoprotein cholesterol measurement	rs11207994	C	-0.0582023	-	2e-46		Richardson TG	2022	35213538	GWAS
ANGPTL3.1.61635014.63635014	ANGPTL3	1	61635014	63635014	chr1:62711694	Cholesterol to total lipids ratio in medium VLDL	very low density lipoprotein cholesterol measurement, lipid or lipoprotein measurement	rs11207994	C	-0.0440656	-	2e-27		Richardson TG	2022	35213538	GWAS
ANGPTL3.1.61635014.63635014	ANGPTL3	1	61635014	63635014	chr1:62711694	Cholesterol to total lipids ratio in small HDL	lipid or lipoprotein measurement, high density lipoprotein cholesterol measurement	rs2934744	A	-0.0890245	-	1e-97		Richardson TG	2022	35213538	GWAS
ANGPTL3.1.61635014.63635014	ANGPTL3	1	61635014	63635014	chr1:62711694	Cholesterol to total lipids ratio in small LDL	low density lipoprotein cholesterol measurement, lipid or lipoprotein measurement	rs12239737	T	0.0294968	+	4e-11		Richardson TG	2022	35213538	GWAS
ANGPTL3.1.61635014.63635014	ANGPTL3	1	61635014	63635014	chr1:62711694	Cholesterol, total	total cholesterol measurement	rs2131925	G	-0.075	-	4e-80		Willer CJ	2013	24097068	GWAS
ANGPTL3.1.61635014.63635014	ANGPTL3	1	61635014	63635014	chr1:62711694	Cholesterol, total	total cholesterol measurement	rs2131925	G	-2.6	-	5e-41		Teslovich TM	2010	20686565	GWAS
ANGPTL3.1.61635014.63635014	ANGPTL3	1	61635014	63635014	chr1:62711694	Cholesterol, total	total cholesterol measurement	rs11207995	A	0.076	+	2e-34		Surakka I	2015	25961943	GWAS
ANGPTL3.1.61635014.63635014	ANGPTL3	1	61635014	63635014	chr1:62711694	Cholesterol, total	total cholesterol measurement	rs10889353	C	-0.08	-	4e-12		Aulchenko YS	2008	19060911	GWAS
ANGPTL3.1.61635014.63635014	ANGPTL3	1	61635014	63635014	chr1:62711694	Cholesterol, total	total cholesterol measurement	rs10889333	A	-0.071882	-	2e-10		Nagy R	2017	28270201	GWAS
ANGPTL3.1.61635014.63635014	ANGPTL3	1	61635014	63635014	chr1:62711694	Cholesterol, total	total cholesterol measurement	rs12239736	A	-0.0716761	-	4e-10		Nagy R	2017	28270201	GWAS
ANGPTL3.1.61635014.63635014	ANGPTL3	1	61635014	63635014	chr1:62711694	Cholesterol, total	total cholesterol measurement	rs12042319	G	2.229	+	5e-08		Lu X	2015	26582766	GWAS
ANGPTL3.1.61635014.63635014	ANGPTL3	1	61635014	63635014	chr1:62711694	Cholesteryl ester levels in IDL	cholesteryl ester measurement, intermediate density lipoprotein measurement	rs1002687	G	-0.0312199	-	7e-14		Richardson TG	2022	35213538	GWAS
ANGPTL3.1.61635014.63635014	ANGPTL3	1	61635014	63635014	chr1:62711694	Cholesteryl ester levels in LDL	cholesteryl ester measurement, low density lipoprotein cholesterol measurement	rs12239737	T	0.0393749	+	6e-19		Richardson TG	2022	35213538	GWAS
ANGPTL3.1.61635014.63635014	ANGPTL3	1	61635014	63635014	chr1:62711694	Cholesteryl ester levels in VLDL	cholesteryl ester measurement, very low density lipoprotein cholesterol measurement	rs12239737	T	0.0680734	+	3e-53		Richardson TG	2022	35213538	GWAS
ANGPTL3.1.61635014.63635014	ANGPTL3	1	61635014	63635014	chr1:62711694	Cholesteryl ester levels in large LDL	cholesteryl ester measurement, low density lipoprotein cholesterol measurement	rs12239737	T	0.0337072	+	2e-14		Richardson TG	2022	35213538	GWAS
ANGPTL3.1.61635014.63635014	ANGPTL3	1	61635014	63635014	chr1:62711694	Cholesteryl ester levels in medium LDL	cholesteryl ester measurement, low density lipoprotein cholesterol measurement	rs12239737	T	0.0464616	+	1e-25		Richardson TG	2022	35213538	GWAS
ANGPTL3.1.61635014.63635014	ANGPTL3	1	61635014	63635014	chr1:62711694	Cholesteryl ester levels in medium VLDL	cholesteryl ester measurement, very low density lipoprotein cholesterol measurement	rs12239737	T	0.0291867	+	3e-11		Richardson TG	2022	35213538	GWAS
ANGPTL3.1.61635014.63635014	ANGPTL3	1	61635014	63635014	chr1:62711694	Cholesteryl ester levels in small LDL	cholesteryl ester measurement, low density lipoprotein cholesterol measurement	rs12239737	T	0.0476187	+	8e-27		Richardson TG	2022	35213538	GWAS
ANGPTL3.1.61635014.63635014	ANGPTL3	1	61635014	63635014	chr1:62711694	Cholesteryl ester levels in small VLDL	cholesteryl ester measurement, very low density lipoprotein cholesterol measurement	rs12239737	T	0.0604917	+	1e-42		Richardson TG	2022	35213538	GWAS
ANGPTL3.1.61635014.63635014	ANGPTL3	1	61635014	63635014	chr1:62711694	Cholesteryl ester levels in very large VLDL	cholesteryl ester measurement, very low density lipoprotein cholesterol measurement	rs12239736	T	0.0745966	+	8e-67		Richardson TG	2022	35213538	GWAS
ANGPTL3.1.61635014.63635014	ANGPTL3	1	61635014	63635014	chr1:62711694	Cholesteryl ester levels in very small VLDL	cholesteryl ester measurement, very low density lipoprotein cholesterol measurement	rs1002687	G	-0.0449101	-	3e-27		Richardson TG	2022	35213538	GWAS
ANGPTL3.1.61635014.63635014	ANGPTL3	1	61635014	63635014	chr1:62711694	Cholesteryl esters to total lipids ratio in large HDL	lipid or lipoprotein measurement, high density lipoprotein cholesterol measurement	rs11207994	C	-0.0626943	-	2e-52		Richardson TG	2022	35213538	GWAS
ANGPTL3.1.61635014.63635014	ANGPTL3	1	61635014	63635014	chr1:62711694	Cholesteryl esters to total lipids ratio in large LDL	low density lipoprotein cholesterol measurement, lipid or lipoprotein measurement	rs12239737	T	0.0411496	+	2e-20		Richardson TG	2022	35213538	GWAS
ANGPTL3.1.61635014.63635014	ANGPTL3	1	61635014	63635014	chr1:62711694	Cholesteryl esters to total lipids ratio in medium LDL	low density lipoprotein cholesterol measurement, lipid or lipoprotein measurement	rs12239737	T	0.0736457	+	2e-62		Richardson TG	2022	35213538	GWAS
ANGPTL3.1.61635014.63635014	ANGPTL3	1	61635014	63635014	chr1:62711694	Cholesteryl esters to total lipids ratio in medium VLDL	very low density lipoprotein cholesterol measurement, lipid or lipoprotein measurement	rs11207994	C	-0.047338	-	1e-31		Richardson TG	2022	35213538	GWAS
ANGPTL3.1.61635014.63635014	ANGPTL3	1	61635014	63635014	chr1:62711694	Cholesteryl esters to total lipids ratio in small LDL	low density lipoprotein cholesterol measurement, lipid or lipoprotein measurement	rs1168032	A	-0.101099	-	9e-122		Richardson TG	2022	35213538	GWAS
ANGPTL3.1.61635014.63635014	ANGPTL3	1	61635014	63635014	chr1:62711694	Cholesteryl esters to total lipids ratio in very large HDL	lipid or lipoprotein measurement, high density lipoprotein cholesterol measurement	rs1748195	C	-0.0464498	-	3e-27		Richardson TG	2022	35213538	GWAS
ANGPTL3.1.61635014.63635014	ANGPTL3	1	61635014	63635014	chr1:62711694	Clinical LDL cholesterol levels	low density lipoprotein cholesterol measurement	rs12239737	T	0.0244904	+	3e-08		Richardson TG	2022	35213538	GWAS
ANGPTL3.1.61635014.63635014	ANGPTL3	1	61635014	63635014	chr1:62711694	Concentration of HDL particles	high density lipoprotein cholesterol measurement	rs1002687	G	-0.0454523	-	3e-29		Richardson TG	2022	35213538	GWAS
ANGPTL3.1.61635014.63635014	ANGPTL3	1	61635014	63635014	chr1:62711694	Concentration of IDL particles	intermediate density lipoprotein measurement	rs12239737	T	0.0354506	+	7e-16		Richardson TG	2022	35213538	GWAS
ANGPTL3.1.61635014.63635014	ANGPTL3	1	61635014	63635014	chr1:62711694	Concentration of LDL particles	low density lipoprotein cholesterol measurement	rs12239737	T	0.0402488	+	1e-19		Richardson TG	2022	35213538	GWAS
ANGPTL3.1.61635014.63635014	ANGPTL3	1	61635014	63635014	chr1:62711694	Concentration of large LDL particles	low density lipoprotein cholesterol measurement	rs12239737	T	0.0365451	+	1e-16		Richardson TG	2022	35213538	GWAS
ANGPTL3.1.61635014.63635014	ANGPTL3	1	61635014	63635014	chr1:62711694	Concentration of medium LDL particles	low density lipoprotein cholesterol measurement	rs12239737	T	0.0432172	+	3e-22		Richardson TG	2022	35213538	GWAS
ANGPTL3.1.61635014.63635014	ANGPTL3	1	61635014	63635014	chr1:62711694	Concentration of medium VLDL particles	very low density lipoprotein cholesterol measurement	rs12239736	T	0.0687692	+	1e-55		Richardson TG	2022	35213538	GWAS
ANGPTL3.1.61635014.63635014	ANGPTL3	1	61635014	63635014	chr1:62711694	Concentration of small HDL particles	high density lipoprotein cholesterol measurement	rs1002687	G	-0.0496256	-	1e-30		Richardson TG	2022	35213538	GWAS
ANGPTL3.1.61635014.63635014	ANGPTL3	1	61635014	63635014	chr1:62711694	Concentration of small LDL particles	low density lipoprotein cholesterol measurement	rs12239737	T	0.0439052	+	4e-23		Richardson TG	2022	35213538	GWAS
ANGPTL3.1.61635014.63635014	ANGPTL3	1	61635014	63635014	chr1:62711694	Cortical thickness	cortical thickness	rs10789114	C			4e-08		Shadrin AA	2021	34560273	GWAS
ANGPTL3.1.61635014.63635014	ANGPTL3	1	61635014	63635014	chr1:62711694	Creatinine levels	creatinine measurement	rs1781221	A	-0.0262134	-	4e-12		Richardson TG	2022	35213538	GWAS
ANGPTL3.1.61635014.63635014	ANGPTL3	1	61635014	63635014	chr1:62711694	Crohn's disease	Crohn's disease	rs631106	?			6e-08	(EA)	Liu JZ	2015	26192919	GWAS
ANGPTL3.1.61635014.63635014	ANGPTL3	1	61635014	63635014	chr1:62711694	Crohn's disease	Crohn's disease	rs1748195	G	0.0678981	+	7e-08	(EA)	Liu JZ	2015	26192919	GWAS
ANGPTL3.1.61635014.63635014	ANGPTL3	1	61635014	63635014	chr1:62711694	Crohn's disease	Crohn's disease	rs1748195	?			4e-06		de Lange KM	2017	28067908	GWAS
ANGPTL3.1.61635014.63635014	ANGPTL3	1	61635014	63635014	chr1:62711694	Crohns disease	EFO_0000384	rs11208006	T	0.1111	+	3.542e-06		IBDGC	2015	26192919	PhenoScanner
ANGPTL3.1.61635014.63635014	ANGPTL3	1	61635014	63635014	chr1:62711694	Crohns disease	EFO_0000384	rs4409689	T	-0.1082	-	6.068e-06		IBDGC	2015	26192919	PhenoScanner
ANGPTL3.1.61635014.63635014	ANGPTL3	1	61635014	63635014	chr1:62711694	Crohns disease	EFO_0000384	rs880694	T	-0.1082	-	6.179e-06		IBDGC	2015	26192919	PhenoScanner
ANGPTL3.1.61635014.63635014	ANGPTL3	1	61635014	63635014	chr1:62711694	Crohns disease	EFO_0000384	rs9787156	A	-0.1081	-	6.212e-06		IBDGC	2015	26192919	PhenoScanner
ANGPTL3.1.61635014.63635014	ANGPTL3	1	61635014	63635014	chr1:62711694	Crohns disease	EFO_0000384	rs6682423	T	-0.1081	-	6.23e-06		IBDGC	2015	26192919	PhenoScanner
ANGPTL3.1.61635014.63635014	ANGPTL3	1	61635014	63635014	chr1:62711694	Crohns disease	EFO_0000384	rs6666816	T	-0.1081	-	6.23e-06		IBDGC	2015	26192919	PhenoScanner
ANGPTL3.1.61635014.63635014	ANGPTL3	1	61635014	63635014	chr1:62711694	Crohns disease	EFO_0000384	rs9787151	T	-0.1081	-	6.266e-06		IBDGC	2015	26192919	PhenoScanner
ANGPTL3.1.61635014.63635014	ANGPTL3	1	61635014	63635014	chr1:62711694	Crohns disease	EFO_0000384	rs1168113	T	0.1084	+	6.357e-06		IBDGC	2015	26192919	PhenoScanner
ANGPTL3.1.61635014.63635014	ANGPTL3	1	61635014	63635014	chr1:62711694	Crohns disease	EFO_0000384	rs626787	C	-0.1095	-	6.629e-06		IBDGC	2015	26192919	PhenoScanner
ANGPTL3.1.61635014.63635014	ANGPTL3	1	61635014	63635014	chr1:62711694	Crohns disease	EFO_0000384	rs6686331	T	-0.1076	-	7.099e-06		IBDGC	2015	26192919	PhenoScanner
ANGPTL3.1.61635014.63635014	ANGPTL3	1	61635014	63635014	chr1:62711694	Crohns disease	EFO_0000384	rs1168114	A	0.1064	+	9.922e-06		IBDGC	2015	26192919	PhenoScanner
ANGPTL3.1.61635014.63635014	ANGPTL3	1	61635014	63635014	chr1:62711694	DOCK7 gene expression in human liver	GO_1901148	rs10889353	A			2e-27		Kathiresan S	2008	19060906	PhenoScanner
ANGPTL3.1.61635014.63635014	ANGPTL3	1	61635014	63635014	chr1:62711694	DOCK7 gene expression in human liver	GO_1901148	rs2131925	T			1e-22		GLGC	2010	20686565	PhenoScanner
ANGPTL3.1.61635014.63635014	ANGPTL3	1	61635014	63635014	chr1:62711694	DOCK7 gene expression in human omental fat	-	rs2131925	T			3e-91		GLGC	2010	20686565	PhenoScanner
ANGPTL3.1.61635014.63635014	ANGPTL3	1	61635014	63635014	chr1:62711694	DOCK7 trancript levels in human subcutaneous fat	HP_0009003	rs2131925	T			6e-80		GLGC	2010	20686565	PhenoScanner
ANGPTL3.1.61635014.63635014	ANGPTL3	1	61635014	63635014	chr1:62711694	Docosahexaenoic acid levels	docosahexaenoic acid measurement	rs638714	G	0.0376253	+	9e-20		Richardson TG	2022	35213538	GWAS
ANGPTL3.1.61635014.63635014	ANGPTL3	1	61635014	63635014	chr1:62711694	Fasting free cholesterol in very small VLDL	free cholesterol measurement, very low density lipoprotein cholesterol measurement	rs7555577	C	0.119419	+	4e-08		Li-Gao R	2021	34610981	GWAS
ANGPTL3.1.61635014.63635014	ANGPTL3	1	61635014	63635014	chr1:62711694	Fasting phospholipid levels in very small VLDL	very low density lipoprotein cholesterol measurement, phospholipid measurement	rs7555577	C	0.125188	+	8e-09		Li-Gao R	2021	34610981	GWAS
ANGPTL3.1.61635014.63635014	ANGPTL3	1	61635014	63635014	chr1:62711694	Fasting total phosphoglycerides	glycerophospholipid measurement	rs12239736	A	-0.12016	-	4e-08		Li-Gao R	2021	34610981	GWAS
ANGPTL3.1.61635014.63635014	ANGPTL3	1	61635014	63635014	chr1:62711694	Free cholesterol levels in VLDL	free cholesterol measurement, very low density lipoprotein cholesterol measurement	rs12239736	T	0.077638	+	3e-71		Richardson TG	2022	35213538	GWAS
ANGPTL3.1.61635014.63635014	ANGPTL3	1	61635014	63635014	chr1:62711694	Free cholesterol levels in medium VLDL	free cholesterol measurement, very low density lipoprotein cholesterol measurement	rs12239737	T	0.0614676	+	1e-43		Richardson TG	2022	35213538	GWAS
ANGPTL3.1.61635014.63635014	ANGPTL3	1	61635014	63635014	chr1:62711694	Free cholesterol levels in small HDL	free cholesterol measurement, high density lipoprotein cholesterol measurement	rs1002687	G	-0.0630859	-	2e-50		Richardson TG	2022	35213538	GWAS
ANGPTL3.1.61635014.63635014	ANGPTL3	1	61635014	63635014	chr1:62711694	Free cholesterol levels in small VLDL	free cholesterol measurement, very low density lipoprotein cholesterol measurement	rs12239737	T	0.055197	+	1e-35		Richardson TG	2022	35213538	GWAS
ANGPTL3.1.61635014.63635014	ANGPTL3	1	61635014	63635014	chr1:62711694	Free cholesterol levels in very small VLDL	free cholesterol measurement, very low density lipoprotein cholesterol measurement	rs12239736	T	0.0574569	+	9e-41		Richardson TG	2022	35213538	GWAS
ANGPTL3.1.61635014.63635014	ANGPTL3	1	61635014	63635014	chr1:62711694	Free cholesterol to total lipids ratio in IDL	lipid or lipoprotein measurement, intermediate density lipoprotein measurement	rs10789114	T	-0.0766004	-	1e-70		Richardson TG	2022	35213538	GWAS
ANGPTL3.1.61635014.63635014	ANGPTL3	1	61635014	63635014	chr1:62711694	Free cholesterol to total lipids ratio in very large HDL	lipid or lipoprotein measurement, high density lipoprotein cholesterol measurement	rs638714	G	-0.0222517	-	8e-09		Richardson TG	2022	35213538	GWAS
ANGPTL3.1.61635014.63635014	ANGPTL3	1	61635014	63635014	chr1:62711694	Free cholesterol to total lipids ratio in very small VLDL	very low density lipoprotein cholesterol measurement, lipid or lipoprotein measurement	rs10789114	T	-0.0539125	-	7e-36		Richardson TG	2022	35213538	GWAS
ANGPTL3.1.61635014.63635014	ANGPTL3	1	61635014	63635014	chr1:62711694	Glycoprotein acetyls levels	glycoprotein measurement	rs12239736	T	0.0389781	+	3e-19		Richardson TG	2022	35213538	GWAS
ANGPTL3.1.61635014.63635014	ANGPTL3	1	61635014	63635014	chr1:62711694	HDL cholesterol levels	high density lipoprotein cholesterol measurement	rs1168114	A	-0.0155704	-	7e-15		Richardson TG	2020	32203549	GWAS
ANGPTL3.1.61635014.63635014	ANGPTL3	1	61635014	63635014	chr1:62711694	HDL cholesterol levels in current drinkers	high density lipoprotein cholesterol measurement	rs4495740	G	0.005	+	7e-06	(EA)	de Vries PS	2019	30698716	GWAS
ANGPTL3.1.61635014.63635014	ANGPTL3	1	61635014	63635014	chr1:62711694	HDL cholesterol levels x alcohol consumption (drinkers vs non-drinkers) interaction (2df)	alcohol drinking, high density lipoprotein cholesterol measurement	rs4495740	G			2e-07		de Vries PS	2019	30698716	GWAS
ANGPTL3.1.61635014.63635014	ANGPTL3	1	61635014	63635014	chr1:62711694	HDL cholesterol levels x alcohol consumption (regular vs non-regular drinkers) interaction (2df)	alcohol consumption measurement, high density lipoprotein cholesterol measurement	rs4495740	G			3e-07		de Vries PS	2019	30698716	GWAS
ANGPTL3.1.61635014.63635014	ANGPTL3	1	61635014	63635014	chr1:62711694	HDL cholesterol levels x alcohol consumption (regular vs non-regular drinkers) interaction (2df)	alcohol consumption measurement, high density lipoprotein cholesterol measurement	rs4495740	G			1e-06	(EA)	de Vries PS	2019	30698716	GWAS
ANGPTL3.1.61635014.63635014	ANGPTL3	1	61635014	63635014	chr1:62711694	LDL cholesterol	EFO_0004195	rs3850634	T			5.4e-19		GLGC	2010	20686565	PhenoScanner
ANGPTL3.1.61635014.63635014	ANGPTL3	1	61635014	63635014	chr1:62711694	LDL cholesterol	EFO_0004195	rs11485618	A			2.704e-18		GLGC	2010	20686565	PhenoScanner
ANGPTL3.1.61635014.63635014	ANGPTL3	1	61635014	63635014	chr1:62711694	LDL cholesterol	EFO_0004195	rs10789118	A			2.89e-18		GLGC	2010	20686565	PhenoScanner
ANGPTL3.1.61635014.63635014	ANGPTL3	1	61635014	63635014	chr1:62711694	LDL cholesterol	EFO_0004195	rs10889352	T			3.127e-18		GLGC	2010	20686565	PhenoScanner
ANGPTL3.1.61635014.63635014	ANGPTL3	1	61635014	63635014	chr1:62711694	LDL cholesterol	EFO_0004195	rs1570694	A			3.333e-18		GLGC	2010	20686565	PhenoScanner
ANGPTL3.1.61635014.63635014	ANGPTL3	1	61635014	63635014	chr1:62711694	LDL cholesterol	EFO_0004195	rs12042319	A			3.469e-18		GLGC	2010	20686565	PhenoScanner
ANGPTL3.1.61635014.63635014	ANGPTL3	1	61635014	63635014	chr1:62711694	LDL cholesterol	EFO_0004195	rs10789119	A			3.59e-18		GLGC	2010	20686565	PhenoScanner
ANGPTL3.1.61635014.63635014	ANGPTL3	1	61635014	63635014	chr1:62711694	LDL cholesterol	EFO_0004195	rs1168013	C			3.951e-18		GLGC	2010	20686565	PhenoScanner
ANGPTL3.1.61635014.63635014	ANGPTL3	1	61635014	63635014	chr1:62711694	LDL cholesterol	EFO_0004195	rs11208000	A			4.643e-18		GLGC	2010	20686565	PhenoScanner
ANGPTL3.1.61635014.63635014	ANGPTL3	1	61635014	63635014	chr1:62711694	LDL cholesterol	EFO_0004195	rs1168018	A			6.666e-18		GLGC	2010	20686565	PhenoScanner
ANGPTL3.1.61635014.63635014	ANGPTL3	1	61635014	63635014	chr1:62711694	LDL cholesterol	EFO_0004195	rs4587594	A			1.024e-17		GLGC	2010	20686565	PhenoScanner
ANGPTL3.1.61635014.63635014	ANGPTL3	1	61635014	63635014	chr1:62711694	LDL cholesterol	EFO_0004195	rs1184865	A			1.185e-17		GLGC	2010	20686565	PhenoScanner
ANGPTL3.1.61635014.63635014	ANGPTL3	1	61635014	63635014	chr1:62711694	LDL cholesterol	EFO_0004195	rs6678483	A			1.259e-17		GLGC	2010	20686565	PhenoScanner
ANGPTL3.1.61635014.63635014	ANGPTL3	1	61635014	63635014	chr1:62711694	LDL cholesterol	EFO_0004195	rs7539035	A			1.323e-17		GLGC	2010	20686565	PhenoScanner
ANGPTL3.1.61635014.63635014	ANGPTL3	1	61635014	63635014	chr1:62711694	LDL cholesterol	EFO_0004195	rs11207997	T			1.428e-17		GLGC	2010	20686565	PhenoScanner
ANGPTL3.1.61635014.63635014	ANGPTL3	1	61635014	63635014	chr1:62711694	LDL cholesterol	EFO_0004195	rs11207992	T			1.446e-17		GLGC	2010	20686565	PhenoScanner
ANGPTL3.1.61635014.63635014	ANGPTL3	1	61635014	63635014	chr1:62711694	LDL cholesterol	EFO_0004195	rs1748197	A			1.458e-17		GLGC	2010	20686565	PhenoScanner
ANGPTL3.1.61635014.63635014	ANGPTL3	1	61635014	63635014	chr1:62711694	LDL cholesterol	EFO_0004195	rs1748200	T			1.461e-17		GLGC	2010	20686565	PhenoScanner
ANGPTL3.1.61635014.63635014	ANGPTL3	1	61635014	63635014	chr1:62711694	LDL cholesterol	EFO_0004195	rs11207990	T			1.488e-17		GLGC	2010	20686565	PhenoScanner
ANGPTL3.1.61635014.63635014	ANGPTL3	1	61635014	63635014	chr1:62711694	LDL cholesterol	EFO_0004195	rs1168099	A			1.5e-17		GLGC	2010	20686565	PhenoScanner
ANGPTL3.1.61635014.63635014	ANGPTL3	1	61635014	63635014	chr1:62711694	LDL cholesterol	EFO_0004195	rs6587980	T			1.506e-17		GLGC	2010	20686565	PhenoScanner
ANGPTL3.1.61635014.63635014	ANGPTL3	1	61635014	63635014	chr1:62711694	LDL cholesterol	EFO_0004195	rs10159255	A			1.535e-17		GLGC	2010	20686565	PhenoScanner
ANGPTL3.1.61635014.63635014	ANGPTL3	1	61635014	63635014	chr1:62711694	LDL cholesterol	EFO_0004195	rs2131925	T			1.64e-17		GLGC	2010	20686565	PhenoScanner
ANGPTL3.1.61635014.63635014	ANGPTL3	1	61635014	63635014	chr1:62711694	LDL cholesterol	EFO_0004195	rs1748201	A			1.655e-17		GLGC	2010	20686565	PhenoScanner
ANGPTL3.1.61635014.63635014	ANGPTL3	1	61635014	63635014	chr1:62711694	LDL cholesterol	EFO_0004195	rs10889350	T			1.733e-17		GLGC	2010	20686565	PhenoScanner
ANGPTL3.1.61635014.63635014	ANGPTL3	1	61635014	63635014	chr1:62711694	LDL cholesterol	EFO_0004195	rs10889353	A			1.8e-17		GLGC	2010	20686565	PhenoScanner
ANGPTL3.1.61635014.63635014	ANGPTL3	1	61635014	63635014	chr1:62711694	LDL cholesterol	EFO_0004195	rs1781221	A			1.826e-17		GLGC	2010	20686565	PhenoScanner
ANGPTL3.1.61635014.63635014	ANGPTL3	1	61635014	63635014	chr1:62711694	LDL cholesterol	EFO_0004195	rs7555577	A			1.939e-17		GLGC	2010	20686565	PhenoScanner
ANGPTL3.1.61635014.63635014	ANGPTL3	1	61635014	63635014	chr1:62711694	LDL cholesterol	EFO_0004195	rs10889349	A			1.948e-17		GLGC	2010	20686565	PhenoScanner
ANGPTL3.1.61635014.63635014	ANGPTL3	1	61635014	63635014	chr1:62711694	LDL cholesterol	EFO_0004195	rs11208004	A			2.08e-17		GLGC	2010	20686565	PhenoScanner
ANGPTL3.1.61635014.63635014	ANGPTL3	1	61635014	63635014	chr1:62711694	LDL cholesterol	EFO_0004195	rs6675401	T			2.083e-17		GLGC	2010	20686565	PhenoScanner
ANGPTL3.1.61635014.63635014	ANGPTL3	1	61635014	63635014	chr1:62711694	LDL cholesterol	EFO_0004195	rs998403	A			2.127e-17		GLGC	2010	20686565	PhenoScanner
ANGPTL3.1.61635014.63635014	ANGPTL3	1	61635014	63635014	chr1:62711694	LDL cholesterol	EFO_0004195	rs11207995	A			2.161e-17		GLGC	2010	20686565	PhenoScanner
ANGPTL3.1.61635014.63635014	ANGPTL3	1	61635014	63635014	chr1:62711694	LDL cholesterol	EFO_0004195	rs1168026	T			2.183e-17		GLGC	2010	20686565	PhenoScanner
ANGPTL3.1.61635014.63635014	ANGPTL3	1	61635014	63635014	chr1:62711694	LDL cholesterol	EFO_0004195	rs2029763	A			2.184e-17		GLGC	2010	20686565	PhenoScanner
ANGPTL3.1.61635014.63635014	ANGPTL3	1	61635014	63635014	chr1:62711694	LDL cholesterol	EFO_0004195	rs10889347	A			2.237e-17		GLGC	2010	20686565	PhenoScanner
ANGPTL3.1.61635014.63635014	ANGPTL3	1	61635014	63635014	chr1:62711694	LDL cholesterol	EFO_0004195	rs642845	T			2.639e-17		GLGC	2010	20686565	PhenoScanner
ANGPTL3.1.61635014.63635014	ANGPTL3	1	61635014	63635014	chr1:62711694	LDL cholesterol	EFO_0004195	rs638305	T			2.708e-17		GLGC	2010	20686565	PhenoScanner
ANGPTL3.1.61635014.63635014	ANGPTL3	1	61635014	63635014	chr1:62711694	LDL cholesterol	EFO_0004195	rs4329540	T			2.708e-17		GLGC	2010	20686565	PhenoScanner
ANGPTL3.1.61635014.63635014	ANGPTL3	1	61635014	63635014	chr1:62711694	LDL cholesterol	EFO_0004195	rs1168089	T			2.742e-17		GLGC	2010	20686565	PhenoScanner
ANGPTL3.1.61635014.63635014	ANGPTL3	1	61635014	63635014	chr1:62711694	LDL cholesterol	EFO_0004195	rs1168124	T			2.831e-17		GLGC	2010	20686565	PhenoScanner
ANGPTL3.1.61635014.63635014	ANGPTL3	1	61635014	63635014	chr1:62711694	LDL cholesterol	EFO_0004195	rs10493322	T			2.97e-17		GLGC	2010	20686565	PhenoScanner
ANGPTL3.1.61635014.63635014	ANGPTL3	1	61635014	63635014	chr1:62711694	LDL cholesterol	EFO_0004195	rs4350231	A			2.981e-17		GLGC	2010	20686565	PhenoScanner
ANGPTL3.1.61635014.63635014	ANGPTL3	1	61635014	63635014	chr1:62711694	LDL cholesterol	EFO_0004195	rs11207974	T			3.113e-17		GLGC	2010	20686565	PhenoScanner
ANGPTL3.1.61635014.63635014	ANGPTL3	1	61635014	63635014	chr1:62711694	LDL cholesterol	EFO_0004195	rs1748195	C			3.17e-17		GLGC	2010	20686565	PhenoScanner
ANGPTL3.1.61635014.63635014	ANGPTL3	1	61635014	63635014	chr1:62711694	LDL cholesterol	EFO_0004195	rs11577840	T			3.226e-17		GLGC	2010	20686565	PhenoScanner
ANGPTL3.1.61635014.63635014	ANGPTL3	1	61635014	63635014	chr1:62711694	LDL cholesterol	EFO_0004195	rs1168086	A			3.39e-17		GLGC	2010	20686565	PhenoScanner
ANGPTL3.1.61635014.63635014	ANGPTL3	1	61635014	63635014	chr1:62711694	LDL cholesterol	EFO_0004195	rs1168045	T			3.415e-17		GLGC	2010	20686565	PhenoScanner
ANGPTL3.1.61635014.63635014	ANGPTL3	1	61635014	63635014	chr1:62711694	LDL cholesterol	EFO_0004195	rs783291	A			3.418e-17		GLGC	2010	20686565	PhenoScanner
ANGPTL3.1.61635014.63635014	ANGPTL3	1	61635014	63635014	chr1:62711694	LDL cholesterol	EFO_0004195	rs641540	A			3.488e-17		GLGC	2010	20686565	PhenoScanner
ANGPTL3.1.61635014.63635014	ANGPTL3	1	61635014	63635014	chr1:62711694	LDL cholesterol	EFO_0004195	rs10158897	T			3.723e-17		GLGC	2010	20686565	PhenoScanner
ANGPTL3.1.61635014.63635014	ANGPTL3	1	61635014	63635014	chr1:62711694	LDL cholesterol	EFO_0004195	rs631106	A			3.959e-17		GLGC	2010	20686565	PhenoScanner
ANGPTL3.1.61635014.63635014	ANGPTL3	1	61635014	63635014	chr1:62711694	LDL cholesterol	EFO_0004195	rs1781212	A			4.277e-17		GLGC	2010	20686565	PhenoScanner
ANGPTL3.1.61635014.63635014	ANGPTL3	1	61635014	63635014	chr1:62711694	LDL cholesterol	EFO_0004195	rs634341	T			4.319e-17		GLGC	2010	20686565	PhenoScanner
ANGPTL3.1.61635014.63635014	ANGPTL3	1	61635014	63635014	chr1:62711694	LDL cholesterol	EFO_0004195	rs10889334	C			4.379e-17		GLGC	2010	20686565	PhenoScanner
ANGPTL3.1.61635014.63635014	ANGPTL3	1	61635014	63635014	chr1:62711694	LDL cholesterol	EFO_0004195	rs1007205	T			4.76e-17		GLGC	2010	20686565	PhenoScanner
ANGPTL3.1.61635014.63635014	ANGPTL3	1	61635014	63635014	chr1:62711694	LDL cholesterol	EFO_0004195	rs10889337	A			4.801e-17		GLGC	2010	20686565	PhenoScanner
ANGPTL3.1.61635014.63635014	ANGPTL3	1	61635014	63635014	chr1:62711694	LDL cholesterol	EFO_0004195	rs637723	T			4.837e-17		GLGC	2010	20686565	PhenoScanner
ANGPTL3.1.61635014.63635014	ANGPTL3	1	61635014	63635014	chr1:62711694	LDL cholesterol	EFO_0004195	rs1168030	T			4.884e-17		GLGC	2010	20686565	PhenoScanner
ANGPTL3.1.61635014.63635014	ANGPTL3	1	61635014	63635014	chr1:62711694	LDL cholesterol	EFO_0004195	rs630144	A			4.887e-17		GLGC	2010	20686565	PhenoScanner
ANGPTL3.1.61635014.63635014	ANGPTL3	1	61635014	63635014	chr1:62711694	LDL cholesterol	EFO_0004195	rs11207981	A			4.887e-17		GLGC	2010	20686565	PhenoScanner
ANGPTL3.1.61635014.63635014	ANGPTL3	1	61635014	63635014	chr1:62711694	LDL cholesterol	EFO_0004195	rs1627591	T			4.993e-17		GLGC	2010	20686565	PhenoScanner
ANGPTL3.1.61635014.63635014	ANGPTL3	1	61635014	63635014	chr1:62711694	LDL cholesterol	EFO_0004195	rs995000	T			5e-17		GLGC	2010	20686565	PhenoScanner
ANGPTL3.1.61635014.63635014	ANGPTL3	1	61635014	63635014	chr1:62711694	LDL cholesterol	EFO_0004195	rs636523	A			5.164e-17		GLGC	2010	20686565	PhenoScanner
ANGPTL3.1.61635014.63635014	ANGPTL3	1	61635014	63635014	chr1:62711694	LDL cholesterol	EFO_0004195	rs1168085	C			5.17e-17		GLGC	2010	20686565	PhenoScanner
ANGPTL3.1.61635014.63635014	ANGPTL3	1	61635014	63635014	chr1:62711694	LDL cholesterol	EFO_0004195	rs12090886	A			5.349e-17		GLGC	2010	20686565	PhenoScanner
ANGPTL3.1.61635014.63635014	ANGPTL3	1	61635014	63635014	chr1:62711694	LDL cholesterol	EFO_0004195	rs583609	T			5.408e-17		GLGC	2010	20686565	PhenoScanner
ANGPTL3.1.61635014.63635014	ANGPTL3	1	61635014	63635014	chr1:62711694	LDL cholesterol	EFO_0004195	rs1168031	T			5.443e-17		GLGC	2010	20686565	PhenoScanner
ANGPTL3.1.61635014.63635014	ANGPTL3	1	61635014	63635014	chr1:62711694	LDL cholesterol	EFO_0004195	rs1168032	A			5.487e-17		GLGC	2010	20686565	PhenoScanner
ANGPTL3.1.61635014.63635014	ANGPTL3	1	61635014	63635014	chr1:62711694	LDL cholesterol	EFO_0004195	rs10889333	A			6.011e-17		GLGC	2010	20686565	PhenoScanner
ANGPTL3.1.61635014.63635014	ANGPTL3	1	61635014	63635014	chr1:62711694	LDL cholesterol	EFO_0004195	rs597470	T			6.193e-17		GLGC	2010	20686565	PhenoScanner
ANGPTL3.1.61635014.63635014	ANGPTL3	1	61635014	63635014	chr1:62711694	LDL cholesterol	EFO_0004195	rs1979722	A			6.245e-17		GLGC	2010	20686565	PhenoScanner
ANGPTL3.1.61635014.63635014	ANGPTL3	1	61635014	63635014	chr1:62711694	LDL cholesterol	EFO_0004195	rs1168022	A			7.399e-17		GLGC	2010	20686565	PhenoScanner
ANGPTL3.1.61635014.63635014	ANGPTL3	1	61635014	63635014	chr1:62711694	LDL cholesterol	EFO_0004195	rs1168114	A			7.747e-17		GLGC	2010	20686565	PhenoScanner
ANGPTL3.1.61635014.63635014	ANGPTL3	1	61635014	63635014	chr1:62711694	LDL cholesterol	EFO_0004195	rs1167998	A			8.622e-17		GLGC	2010	20686565	PhenoScanner
ANGPTL3.1.61635014.63635014	ANGPTL3	1	61635014	63635014	chr1:62711694	LDL cholesterol	EFO_0004195	rs1002687	A			8.807e-17		GLGC	2010	20686565	PhenoScanner
ANGPTL3.1.61635014.63635014	ANGPTL3	1	61635014	63635014	chr1:62711694	LDL cholesterol	EFO_0004195	rs597078	A			8.852e-17		GLGC	2010	20686565	PhenoScanner
ANGPTL3.1.61635014.63635014	ANGPTL3	1	61635014	63635014	chr1:62711694	LDL cholesterol	EFO_0004195	rs1183260	A			9.292e-17		GLGC	2010	20686565	PhenoScanner
ANGPTL3.1.61635014.63635014	ANGPTL3	1	61635014	63635014	chr1:62711694	LDL cholesterol	EFO_0004195	rs1168042	A			9.522e-17		GLGC	2010	20686565	PhenoScanner
ANGPTL3.1.61635014.63635014	ANGPTL3	1	61635014	63635014	chr1:62711694	LDL cholesterol	EFO_0004195	rs659656	C			1.041e-16		GLGC	2010	20686565	PhenoScanner
ANGPTL3.1.61635014.63635014	ANGPTL3	1	61635014	63635014	chr1:62711694	LDL cholesterol	EFO_0004195	rs1168036	A			1.239e-16		GLGC	2010	20686565	PhenoScanner
ANGPTL3.1.61635014.63635014	ANGPTL3	1	61635014	63635014	chr1:62711694	LDL cholesterol	EFO_0004195	rs1168023	A			1.428e-16		GLGC	2010	20686565	PhenoScanner
ANGPTL3.1.61635014.63635014	ANGPTL3	1	61635014	63635014	chr1:62711694	LDL cholesterol	EFO_0004195	rs1168113	T			1.506e-16		GLGC	2010	20686565	PhenoScanner
ANGPTL3.1.61635014.63635014	ANGPTL3	1	61635014	63635014	chr1:62711694	LDL cholesterol	EFO_0004195	rs880694	T			1.516e-16		GLGC	2010	20686565	PhenoScanner
ANGPTL3.1.61635014.63635014	ANGPTL3	1	61635014	63635014	chr1:62711694	LDL cholesterol	EFO_0004195	rs6682423	T			1.691e-16		GLGC	2010	20686565	PhenoScanner
ANGPTL3.1.61635014.63635014	ANGPTL3	1	61635014	63635014	chr1:62711694	LDL cholesterol	EFO_0004195	rs7518497	A			1.702e-16		GLGC	2010	20686565	PhenoScanner
ANGPTL3.1.61635014.63635014	ANGPTL3	1	61635014	63635014	chr1:62711694	LDL cholesterol	EFO_0004195	rs1168107	A			1.857e-16		GLGC	2010	20686565	PhenoScanner
ANGPTL3.1.61635014.63635014	ANGPTL3	1	61635014	63635014	chr1:62711694	LDL cholesterol	EFO_0004195	rs12136083	T			1.902e-16		GLGC	2010	20686565	PhenoScanner
ANGPTL3.1.61635014.63635014	ANGPTL3	1	61635014	63635014	chr1:62711694	LDL cholesterol	EFO_0004195	rs4409689	T			1.939e-16		GLGC	2010	20686565	PhenoScanner
ANGPTL3.1.61635014.63635014	ANGPTL3	1	61635014	63635014	chr1:62711694	LDL cholesterol	EFO_0004195	rs1168132	A			2.065e-16		GLGC	2010	20686565	PhenoScanner
ANGPTL3.1.61635014.63635014	ANGPTL3	1	61635014	63635014	chr1:62711694	LDL cholesterol	EFO_0004195	rs11208007	A			2.262e-16		GLGC	2010	20686565	PhenoScanner
ANGPTL3.1.61635014.63635014	ANGPTL3	1	61635014	63635014	chr1:62711694	LDL cholesterol	EFO_0004195	rs9787151	T			2.711e-16		GLGC	2010	20686565	PhenoScanner
ANGPTL3.1.61635014.63635014	ANGPTL3	1	61635014	63635014	chr1:62711694	LDL cholesterol	EFO_0004195	rs10889332	T			6.698e-15		GLGC	2010	20686565	PhenoScanner
ANGPTL3.1.61635014.63635014	ANGPTL3	1	61635014	63635014	chr1:62711694	LDL cholesterol	EFO_0004195	rs626787	C			1.622e-14		GLGC	2010	20686565	PhenoScanner
ANGPTL3.1.61635014.63635014	ANGPTL3	1	61635014	63635014	chr1:62711694	LDL cholesterol	EFO_0004195	rs11207997	T			1.03e-10		Asselbergs	2012	23063622	PhenoScanner
ANGPTL3.1.61635014.63635014	ANGPTL3	1	61635014	63635014	chr1:62711694	LDL cholesterol	EFO_0004195	rs10789117	A			1.04e-09		Asselbergs	2012	23063622	PhenoScanner
ANGPTL3.1.61635014.63635014	ANGPTL3	1	61635014	63635014	chr1:62711694	LDL cholesterol	EFO_0004195	rs1748197	A			1.1e-09		Asselbergs	2012	23063622	PhenoScanner
ANGPTL3.1.61635014.63635014	ANGPTL3	1	61635014	63635014	chr1:62711694	LDL cholesterol	EFO_0004195	rs1167998	A			6.86e-09		Asselbergs	2012	23063622	PhenoScanner
ANGPTL3.1.61635014.63635014	ANGPTL3	1	61635014	63635014	chr1:62711694	LDL cholesterol	EFO_0004195	rs636497	A			2.51e-06		GLGC	2010	20686565	PhenoScanner
ANGPTL3.1.61635014.63635014	ANGPTL3	1	61635014	63635014	chr1:62711694	LDL cholesterol	EFO_0004195	rs1168010	A			2.74e-06		GLGC	2010	20686565	PhenoScanner
ANGPTL3.1.61635014.63635014	ANGPTL3	1	61635014	63635014	chr1:62711694	LDL cholesterol	EFO_0004195	rs3913007	T			3.269e-06		GLGC	2010	20686565	PhenoScanner
ANGPTL3.1.61635014.63635014	ANGPTL3	1	61635014	63635014	chr1:62711694	LDL cholesterol	EFO_0004195	rs1168009	A			7.03e-06		GLGC	2010	20686565	PhenoScanner
ANGPTL3.1.61635014.63635014	ANGPTL3	1	61635014	63635014	chr1:62711694	LDL cholesterol	EFO_0004195	rs10889353	A			7.9e-06		Aulchenko YS	2008	19060911	PhenoScanner
ANGPTL3.1.61635014.63635014	ANGPTL3	1	61635014	63635014	chr1:62711694	LDL cholesterol	EFO_0004195	rs10889353	A			8e-06		Lettre G	2011	21347282	PhenoScanner
ANGPTL3.1.61635014.63635014	ANGPTL3	1	61635014	63635014	chr1:62711694	LDL cholesterol	low density lipoprotein cholesterol measurement	rs12239737	A	-0.0407	-	2e-58		Sakaue S	2021	34594039	GWAS
ANGPTL3.1.61635014.63635014	ANGPTL3	1	61635014	63635014	chr1:62711694	LDL cholesterol	low density lipoprotein cholesterol measurement	rs2131925	G	-0.049	-	3e-32		Willer CJ	2013	24097068	GWAS
ANGPTL3.1.61635014.63635014	ANGPTL3	1	61635014	63635014	chr1:62711694	LDL cholesterol	low density lipoprotein cholesterol measurement	rs995000	T	-0.0265	-	6e-22		Klarin D	2018	30275531	GWAS
ANGPTL3.1.61635014.63635014	ANGPTL3	1	61635014	63635014	chr1:62711694	LDL cholesterol	low density lipoprotein cholesterol measurement	rs2131925	G	-1.59	-	3e-18		Teslovich TM	2010	20686565	GWAS
ANGPTL3.1.61635014.63635014	ANGPTL3	1	61635014	63635014	chr1:62711694	LDL cholesterol	low density lipoprotein cholesterol measurement	rs10889348	A	0.043	+	2e-11		Surakka I	2015	25961943	GWAS
ANGPTL3.1.61635014.63635014	ANGPTL3	1	61635014	63635014	chr1:62711694	LDL cholesterol	low density lipoprotein cholesterol measurement	rs10889353	C	-0.06	-	8e-06		Aulchenko YS	2008	19060911	GWAS
ANGPTL3.1.61635014.63635014	ANGPTL3	1	61635014	63635014	chr1:62711694	LDL cholesterol female	EFO_0004195	rs10789117	A			2.1e-07		Asselbergs	2012	23063622	PhenoScanner
ANGPTL3.1.61635014.63635014	ANGPTL3	1	61635014	63635014	chr1:62711694	LDL cholesterol levels	low density lipoprotein cholesterol measurement	rs11485618	A	0.05	+	1e-31	(Trans-ethnic initial)	Spracklen CN	2017	28334899	GWAS
ANGPTL3.1.61635014.63635014	ANGPTL3	1	61635014	63635014	chr1:62711694	LDL cholesterol levels	low density lipoprotein cholesterol measurement	rs4495740	G	1.723	+	3e-21		de Vries PS	2019	30698716	GWAS
ANGPTL3.1.61635014.63635014	ANGPTL3	1	61635014	63635014	chr1:62711694	LDL cholesterol levels	low density lipoprotein cholesterol measurement	rs4587594	A	-1.4499	-	1e-19		Bentley AR	2019	30926973	GWAS
ANGPTL3.1.61635014.63635014	ANGPTL3	1	61635014	63635014	chr1:62711694	LDL cholesterol levels	low density lipoprotein cholesterol measurement	rs2131925	T	1.4311	+	2e-18		Bentley AR	2019	30926973	GWAS
ANGPTL3.1.61635014.63635014	ANGPTL3	1	61635014	63635014	chr1:62711694	LDL cholesterol levels	low density lipoprotein cholesterol measurement	rs4495740	G	2.053	+	2e-16	(EA)	de Vries PS	2019	30698716	GWAS
ANGPTL3.1.61635014.63635014	ANGPTL3	1	61635014	63635014	chr1:62711694	LDL cholesterol levels	low density lipoprotein cholesterol measurement	rs12239737	T	0.0322424	+	3e-13		Richardson TG	2022	35213538	GWAS
ANGPTL3.1.61635014.63635014	ANGPTL3	1	61635014	63635014	chr1:62711694	LDL cholesterol levels in current drinkers	low density lipoprotein cholesterol measurement	rs4495740	G	1.671	+	2e-28		de Vries PS	2019	30698716	GWAS
ANGPTL3.1.61635014.63635014	ANGPTL3	1	61635014	63635014	chr1:62711694	LDL cholesterol levels in current drinkers	low density lipoprotein cholesterol measurement	rs4495740	G	1.936	+	3e-25	(EA)	de Vries PS	2019	30698716	GWAS
ANGPTL3.1.61635014.63635014	ANGPTL3	1	61635014	63635014	chr1:62711694	LDL cholesterol levels x alcohol consumption (drinkers vs non-drinkers) interaction (2df)	low density lipoprotein cholesterol measurement, alcohol drinking	rs4495740	G			8e-63		de Vries PS	2019	30698716	GWAS
ANGPTL3.1.61635014.63635014	ANGPTL3	1	61635014	63635014	chr1:62711694	LDL cholesterol levels x alcohol consumption (drinkers vs non-drinkers) interaction (2df)	low density lipoprotein cholesterol measurement, alcohol drinking	rs4495740	G			9e-58	(EA)	de Vries PS	2019	30698716	GWAS
ANGPTL3.1.61635014.63635014	ANGPTL3	1	61635014	63635014	chr1:62711694	LDL cholesterol levels x alcohol consumption (regular vs non-regular drinkers) interaction (2df)	low density lipoprotein cholesterol measurement, alcohol consumption measurement	rs4495740	G			2e-57		de Vries PS	2019	30698716	GWAS
ANGPTL3.1.61635014.63635014	ANGPTL3	1	61635014	63635014	chr1:62711694	LDL cholesterol levels x alcohol consumption (regular vs non-regular drinkers) interaction (2df)	low density lipoprotein cholesterol measurement, alcohol consumption measurement	rs4495740	G			1e-54	(EA)	de Vries PS	2019	30698716	GWAS
ANGPTL3.1.61635014.63635014	ANGPTL3	1	61635014	63635014	chr1:62711694	LDL cholesterol levels x long total sleep time interaction (2df test)	sleep duration, low density lipoprotein cholesterol measurement	rs1168132	?	1.661	+	2e-25		Noordam R	2019	31719535	GWAS
ANGPTL3.1.61635014.63635014	ANGPTL3	1	61635014	63635014	chr1:62711694	LDL cholesterol levels x short total sleep time interaction (2df test)	sleep duration, low density lipoprotein cholesterol measurement	rs3913007	?	1.665	+	3e-20		Noordam R	2019	31719535	GWAS
ANGPTL3.1.61635014.63635014	ANGPTL3	1	61635014	63635014	chr1:62711694	Linoleic acid levels	linoleic acid measurement	rs1002687	G	-0.087773	-	2e-95		Richardson TG	2022	35213538	GWAS
ANGPTL3.1.61635014.63635014	ANGPTL3	1	61635014	63635014	chr1:62711694	Lipid metabolism phenotypes	lipid measurement	rs10889353	?	-2.973	-	1e-14	(VLDL.total, whole)	Chasman DI	2009	19936222	GWAS
ANGPTL3.1.61635014.63635014	ANGPTL3	1	61635014	63635014	chr1:62711694	Lipid metabolism phenotypes	lipid measurement	rs10889353	?	-0.033	-	1e-13	(TG.by.NMR, whole)	Chasman DI	2009	19936222	GWAS
ANGPTL3.1.61635014.63635014	ANGPTL3	1	61635014	63635014	chr1:62711694	Lipid metabolism phenotypes	lipid measurement	rs1168029	?	0.13	+	3e-13	(MobCH)	Kettunen J	2012	22286219	GWAS
ANGPTL3.1.61635014.63635014	ANGPTL3	1	61635014	63635014	chr1:62711694	Lipid metabolism phenotypes	lipid measurement	rs10889353	?	-2.688	-	1e-12	(VLDL.total, fasting)	Chasman DI	2009	19936222	GWAS
ANGPTL3.1.61635014.63635014	ANGPTL3	1	61635014	63635014	chr1:62711694	Lipid metabolism phenotypes	lipid measurement	rs10889353	?	-0.035	-	2e-11	(TG.by.NMR, fasting)	Chasman DI	2009	19936222	GWAS
ANGPTL3.1.61635014.63635014	ANGPTL3	1	61635014	63635014	chr1:62711694	Lipid metabolism phenotypes	lipid measurement	rs10889353	?	-1.32	-	3e-10	(VLDL.medium, fasting)	Chasman DI	2009	19936222	GWAS
ANGPTL3.1.61635014.63635014	ANGPTL3	1	61635014	63635014	chr1:62711694	Lipid metabolism phenotypes	lipid measurement	rs10889353	?	-1.323	-	7e-10	(VLDL.small, whole)	Chasman DI	2009	19936222	GWAS
ANGPTL3.1.61635014.63635014	ANGPTL3	1	61635014	63635014	chr1:62711694	Lipid metabolism phenotypes	lipid measurement	rs1167998	?	-1.505	-	4e-09	(VLDL.small, fasting)	Chasman DI	2009	19936222	GWAS
ANGPTL3.1.61635014.63635014	ANGPTL3	1	61635014	63635014	chr1:62711694	Lipid traits	low density lipoprotein cholesterol measurement	rs636523	G	-0.021	-	5e-07	(LDL)	Zhou L	2013	24386095	GWAS
ANGPTL3.1.61635014.63635014	ANGPTL3	1	61635014	63635014	chr1:62711694	Lipid traits	low density lipoprotein cholesterol measurement	rs10158897	T	-0.021	-	9e-06	(LDL)	Zhou L	2013	24386095	GWAS
ANGPTL3.1.61635014.63635014	ANGPTL3	1	61635014	63635014	chr1:62711694	Lipid traits	total cholesterol measurement	rs11207995	C	-0.012	-	6e-10	(TC)	Zhou L	2013	24386095	GWAS
ANGPTL3.1.61635014.63635014	ANGPTL3	1	61635014	63635014	chr1:62711694	Low density lipoprotein	EFO_0004611	rs11485618	A	0.05	+	3.729e-33		GLGC	2013	24097068	PhenoScanner
ANGPTL3.1.61635014.63635014	ANGPTL3	1	61635014	63635014	chr1:62711694	Low density lipoprotein	EFO_0004611	rs3850634	T	0.0499	+	4.01e-33		GLGC	2013	24097068	PhenoScanner
ANGPTL3.1.61635014.63635014	ANGPTL3	1	61635014	63635014	chr1:62711694	Low density lipoprotein	EFO_0004611	rs10789118	A	0.0499	+	4.139e-33		GLGC	2013	24097068	PhenoScanner
ANGPTL3.1.61635014.63635014	ANGPTL3	1	61635014	63635014	chr1:62711694	Low density lipoprotein	EFO_0004611	rs1168013	C	-0.0497	-	5.713e-33		GLGC	2013	24097068	PhenoScanner
ANGPTL3.1.61635014.63635014	ANGPTL3	1	61635014	63635014	chr1:62711694	Low density lipoprotein	EFO_0004611	rs1570694	A	0.0498	+	6.102e-33		GLGC	2013	24097068	PhenoScanner
ANGPTL3.1.61635014.63635014	ANGPTL3	1	61635014	63635014	chr1:62711694	Low density lipoprotein	EFO_0004611	rs10789119	A	-0.0498	-	6.302e-33		GLGC	2013	24097068	PhenoScanner
ANGPTL3.1.61635014.63635014	ANGPTL3	1	61635014	63635014	chr1:62711694	Low density lipoprotein	EFO_0004611	rs1627591	T	0.049	+	1.461e-32		GLGC	2013	24097068	PhenoScanner
ANGPTL3.1.61635014.63635014	ANGPTL3	1	61635014	63635014	chr1:62711694	Low density lipoprotein	EFO_0004611	rs4587594	A	-0.0493	-	1.634e-32		GLGC	2013	24097068	PhenoScanner
ANGPTL3.1.61635014.63635014	ANGPTL3	1	61635014	63635014	chr1:62711694	Low density lipoprotein	EFO_0004611	rs10889350	T	-0.049	-	1.9e-32		GLGC	2013	24097068	PhenoScanner
ANGPTL3.1.61635014.63635014	ANGPTL3	1	61635014	63635014	chr1:62711694	Low density lipoprotein	EFO_0004611	rs11208004	A	-0.0495	-	2.015e-32		GLGC	2013	24097068	PhenoScanner
ANGPTL3.1.61635014.63635014	ANGPTL3	1	61635014	63635014	chr1:62711694	Low density lipoprotein	EFO_0004611	rs11207992	T	0.0491	+	2.095e-32		GLGC	2013	24097068	PhenoScanner
ANGPTL3.1.61635014.63635014	ANGPTL3	1	61635014	63635014	chr1:62711694	Low density lipoprotein	EFO_0004611	rs1748200	T	-0.049	-	2.319e-32		GLGC	2013	24097068	PhenoScanner
ANGPTL3.1.61635014.63635014	ANGPTL3	1	61635014	63635014	chr1:62711694	Low density lipoprotein	EFO_0004611	rs6675401	T	-0.0491	-	2.492e-32		GLGC	2013	24097068	PhenoScanner
ANGPTL3.1.61635014.63635014	ANGPTL3	1	61635014	63635014	chr1:62711694	Low density lipoprotein	EFO_0004611	rs11207997	T	-0.0495	-	2.504e-32		GLGC	2013	24097068	PhenoScanner
ANGPTL3.1.61635014.63635014	ANGPTL3	1	61635014	63635014	chr1:62711694	Low density lipoprotein	EFO_0004611	rs1168124	T	0.0493	+	2.57e-32		GLGC	2013	24097068	PhenoScanner
ANGPTL3.1.61635014.63635014	ANGPTL3	1	61635014	63635014	chr1:62711694	Low density lipoprotein	EFO_0004611	rs6587980	T	-0.049	-	2.684e-32		GLGC	2013	24097068	PhenoScanner
ANGPTL3.1.61635014.63635014	ANGPTL3	1	61635014	63635014	chr1:62711694	Low density lipoprotein	EFO_0004611	rs10889347	A	-0.049	-	2.948e-32		GLGC	2013	24097068	PhenoScanner
ANGPTL3.1.61635014.63635014	ANGPTL3	1	61635014	63635014	chr1:62711694	Low density lipoprotein	EFO_0004611	rs2131925	T	0.0489	+	2.976e-32		GLGC	2013	24097068	PhenoScanner
ANGPTL3.1.61635014.63635014	ANGPTL3	1	61635014	63635014	chr1:62711694	Low density lipoprotein	EFO_0004611	rs642845	T	0.0492	+	4.216e-32		GLGC	2013	24097068	PhenoScanner
ANGPTL3.1.61635014.63635014	ANGPTL3	1	61635014	63635014	chr1:62711694	Low density lipoprotein	EFO_0004611	rs2029763	A	0.0489	+	4.374e-32		GLGC	2013	24097068	PhenoScanner
ANGPTL3.1.61635014.63635014	ANGPTL3	1	61635014	63635014	chr1:62711694	Low density lipoprotein	EFO_0004611	rs1168114	A	-0.049	-	4.673e-32		GLGC	2013	24097068	PhenoScanner
ANGPTL3.1.61635014.63635014	ANGPTL3	1	61635014	63635014	chr1:62711694	Low density lipoprotein	EFO_0004611	rs1184865	A	-0.0489	-	4.757e-32		GLGC	2013	24097068	PhenoScanner
ANGPTL3.1.61635014.63635014	ANGPTL3	1	61635014	63635014	chr1:62711694	Low density lipoprotein	EFO_0004611	rs636523	A	0.0488	+	5.594e-32		GLGC	2013	24097068	PhenoScanner
ANGPTL3.1.61635014.63635014	ANGPTL3	1	61635014	63635014	chr1:62711694	Low density lipoprotein	EFO_0004611	rs1168045	T	0.0485	+	6.198e-32		GLGC	2013	24097068	PhenoScanner
ANGPTL3.1.61635014.63635014	ANGPTL3	1	61635014	63635014	chr1:62711694	Low density lipoprotein	EFO_0004611	rs10889333	A	-0.0487	-	6.224e-32		GLGC	2013	24097068	PhenoScanner
ANGPTL3.1.61635014.63635014	ANGPTL3	1	61635014	63635014	chr1:62711694	Low density lipoprotein	EFO_0004611	rs634341	T	0.0488	+	6.954e-32		GLGC	2013	24097068	PhenoScanner
ANGPTL3.1.61635014.63635014	ANGPTL3	1	61635014	63635014	chr1:62711694	Low density lipoprotein	EFO_0004611	rs11207974	T	0.0486	+	7.111e-32		GLGC	2013	24097068	PhenoScanner
ANGPTL3.1.61635014.63635014	ANGPTL3	1	61635014	63635014	chr1:62711694	Low density lipoprotein	EFO_0004611	rs995000	T	-0.0487	-	8.638e-32		GLGC	2013	24097068	PhenoScanner
ANGPTL3.1.61635014.63635014	ANGPTL3	1	61635014	63635014	chr1:62711694	Low density lipoprotein	EFO_0004611	rs10493322	T	-0.0493	-	8.642e-32		GLGC	2013	24097068	PhenoScanner
ANGPTL3.1.61635014.63635014	ANGPTL3	1	61635014	63635014	chr1:62711694	Low density lipoprotein	EFO_0004611	rs597470	T	0.0485	+	9.054e-32		GLGC	2013	24097068	PhenoScanner
ANGPTL3.1.61635014.63635014	ANGPTL3	1	61635014	63635014	chr1:62711694	Low density lipoprotein	EFO_0004611	rs637723	T	-0.0491	-	9.105e-32		GLGC	2013	24097068	PhenoScanner
ANGPTL3.1.61635014.63635014	ANGPTL3	1	61635014	63635014	chr1:62711694	Low density lipoprotein	EFO_0004611	rs10158897	T	-0.0488	-	1.008e-31		GLGC	2013	24097068	PhenoScanner
ANGPTL3.1.61635014.63635014	ANGPTL3	1	61635014	63635014	chr1:62711694	Low density lipoprotein	EFO_0004611	rs10889352	T	0.0495	+	1.022e-31		GLGC	2013	24097068	PhenoScanner
ANGPTL3.1.61635014.63635014	ANGPTL3	1	61635014	63635014	chr1:62711694	Low density lipoprotein	EFO_0004611	rs1168089	T	-0.0489	-	1.032e-31		GLGC	2013	24097068	PhenoScanner
ANGPTL3.1.61635014.63635014	ANGPTL3	1	61635014	63635014	chr1:62711694	Low density lipoprotein	EFO_0004611	rs1007205	T	-0.0484	-	1.101e-31		GLGC	2013	24097068	PhenoScanner
ANGPTL3.1.61635014.63635014	ANGPTL3	1	61635014	63635014	chr1:62711694	Low density lipoprotein	EFO_0004611	rs4329540	T	0.0489	+	1.311e-31		GLGC	2013	24097068	PhenoScanner
ANGPTL3.1.61635014.63635014	ANGPTL3	1	61635014	63635014	chr1:62711694	Low density lipoprotein	EFO_0004611	rs631106	A	-0.0488	-	1.582e-31		GLGC	2013	24097068	PhenoScanner
ANGPTL3.1.61635014.63635014	ANGPTL3	1	61635014	63635014	chr1:62711694	Low density lipoprotein	EFO_0004611	rs4350231	A	-0.0487	-	1.598e-31		GLGC	2013	24097068	PhenoScanner
ANGPTL3.1.61635014.63635014	ANGPTL3	1	61635014	63635014	chr1:62711694	Low density lipoprotein	EFO_0004611	rs1979722	A	-0.0484	-	1.625e-31		GLGC	2013	24097068	PhenoScanner
ANGPTL3.1.61635014.63635014	ANGPTL3	1	61635014	63635014	chr1:62711694	Low density lipoprotein	EFO_0004611	rs1748195	C	0.0483	+	1.708e-31		GLGC	2013	24097068	PhenoScanner
ANGPTL3.1.61635014.63635014	ANGPTL3	1	61635014	63635014	chr1:62711694	Low density lipoprotein	EFO_0004611	rs10889337	A	-0.0481	-	2.213e-31		GLGC	2013	24097068	PhenoScanner
ANGPTL3.1.61635014.63635014	ANGPTL3	1	61635014	63635014	chr1:62711694	Low density lipoprotein	EFO_0004611	rs1168030	T	0.0482	+	2.22e-31		GLGC	2013	24097068	PhenoScanner
ANGPTL3.1.61635014.63635014	ANGPTL3	1	61635014	63635014	chr1:62711694	Low density lipoprotein	EFO_0004611	rs12090886	A	0.048	+	2.221e-31		GLGC	2013	24097068	PhenoScanner
ANGPTL3.1.61635014.63635014	ANGPTL3	1	61635014	63635014	chr1:62711694	Low density lipoprotein	EFO_0004611	rs783291	A	-0.0483	-	2.318e-31		GLGC	2013	24097068	PhenoScanner
ANGPTL3.1.61635014.63635014	ANGPTL3	1	61635014	63635014	chr1:62711694	Low density lipoprotein	EFO_0004611	rs1168032	A	-0.048	-	2.379e-31		GLGC	2013	24097068	PhenoScanner
ANGPTL3.1.61635014.63635014	ANGPTL3	1	61635014	63635014	chr1:62711694	Low density lipoprotein	EFO_0004611	rs1168113	T	-0.0478	-	2.778e-31		GLGC	2013	24097068	PhenoScanner
ANGPTL3.1.61635014.63635014	ANGPTL3	1	61635014	63635014	chr1:62711694	Low density lipoprotein	EFO_0004611	rs7518497	A	0.0483	+	3.417e-31		GLGC	2013	24097068	PhenoScanner
ANGPTL3.1.61635014.63635014	ANGPTL3	1	61635014	63635014	chr1:62711694	Low density lipoprotein	EFO_0004611	rs880694	T	0.0475	+	3.921e-31		GLGC	2013	24097068	PhenoScanner
ANGPTL3.1.61635014.63635014	ANGPTL3	1	61635014	63635014	chr1:62711694	Low density lipoprotein	EFO_0004611	rs6682423	T	0.048	+	4.002e-31		GLGC	2013	24097068	PhenoScanner
ANGPTL3.1.61635014.63635014	ANGPTL3	1	61635014	63635014	chr1:62711694	Low density lipoprotein	EFO_0004611	rs12136083	T	0.0483	+	5.227e-31		GLGC	2013	24097068	PhenoScanner
ANGPTL3.1.61635014.63635014	ANGPTL3	1	61635014	63635014	chr1:62711694	Low density lipoprotein	EFO_0004611	rs630144	A	0.0484	+	1.055e-30		GLGC	2013	24097068	PhenoScanner
ANGPTL3.1.61635014.63635014	ANGPTL3	1	61635014	63635014	chr1:62711694	Low density lipoprotein	EFO_0004611	rs1781221	A	-0.0496	-	6.342e-30		GLGC	2013	24097068	PhenoScanner
ANGPTL3.1.61635014.63635014	ANGPTL3	1	61635014	63635014	chr1:62711694	Low density lipoprotein	EFO_0004611	rs10889332	T	-0.0474	-	1.323e-29		GLGC	2013	24097068	PhenoScanner
ANGPTL3.1.61635014.63635014	ANGPTL3	1	61635014	63635014	chr1:62711694	Low density lipoprotein	EFO_0004611	rs7539035	A	-0.0537	-	4.068e-29		GLGC	2013	24097068	PhenoScanner
ANGPTL3.1.61635014.63635014	ANGPTL3	1	61635014	63635014	chr1:62711694	Low density lipoprotein	EFO_0004611	rs1168103	T	0.0496	+	7.633e-29		GLGC	2013	24097068	PhenoScanner
ANGPTL3.1.61635014.63635014	ANGPTL3	1	61635014	63635014	chr1:62711694	Low density lipoprotein	EFO_0004611	rs9787151	T	0.0474	+	1.375e-28		GLGC	2013	24097068	PhenoScanner
ANGPTL3.1.61635014.63635014	ANGPTL3	1	61635014	63635014	chr1:62711694	Low density lipoprotein	EFO_0004611	rs10889334	C	0.0457	+	1.637e-28		GLGC	2013	24097068	PhenoScanner
ANGPTL3.1.61635014.63635014	ANGPTL3	1	61635014	63635014	chr1:62711694	Low density lipoprotein	EFO_0004611	rs4409689	T	0.0473	+	2.204e-28		GLGC	2013	24097068	PhenoScanner
ANGPTL3.1.61635014.63635014	ANGPTL3	1	61635014	63635014	chr1:62711694	Low density lipoprotein	EFO_0004611	rs10889353	A	0.0477	+	2.613e-28		GLGC	2013	24097068	PhenoScanner
ANGPTL3.1.61635014.63635014	ANGPTL3	1	61635014	63635014	chr1:62711694	Low density lipoprotein	EFO_0004611	rs11208007	A	0.0448	+	4.536e-27		GLGC	2013	24097068	PhenoScanner
ANGPTL3.1.61635014.63635014	ANGPTL3	1	61635014	63635014	chr1:62711694	Low density lipoprotein	EFO_0004611	rs3913007	T	0.0493	+	1.352e-21		GLGC	2013	24097068	PhenoScanner
ANGPTL3.1.61635014.63635014	ANGPTL3	1	61635014	63635014	chr1:62711694	Low density lipoprotein	EFO_0004611	rs1781212	A	0.0516	+	1.577e-21		GLGC	2013	24097068	PhenoScanner
ANGPTL3.1.61635014.63635014	ANGPTL3	1	61635014	63635014	chr1:62711694	Low density lipoprotein	EFO_0004611	rs1168010	A	0.0483	+	4.461e-21		GLGC	2013	24097068	PhenoScanner
ANGPTL3.1.61635014.63635014	ANGPTL3	1	61635014	63635014	chr1:62711694	Low density lipoprotein	EFO_0004611	rs10157265	T	-0.0455	-	5.19e-21		GLGC	2013	24097068	PhenoScanner
ANGPTL3.1.61635014.63635014	ANGPTL3	1	61635014	63635014	chr1:62711694	Low density lipoprotein	EFO_0004611	rs1168009	A	0.0473	+	1.634e-19		GLGC	2013	24097068	PhenoScanner
ANGPTL3.1.61635014.63635014	ANGPTL3	1	61635014	63635014	chr1:62711694	Low density lipoprotein	EFO_0004611	rs3850634	T	0.0495	+	2.629e-18		GLGC	2010	20686565	PhenoScanner
ANGPTL3.1.61635014.63635014	ANGPTL3	1	61635014	63635014	chr1:62711694	Low density lipoprotein	EFO_0004611	rs11485618	A	0.0495	+	2.704e-18		GLGC	2010	20686565	PhenoScanner
ANGPTL3.1.61635014.63635014	ANGPTL3	1	61635014	63635014	chr1:62711694	Low density lipoprotein	EFO_0004611	rs10789118	A	0.0494	+	2.89e-18		GLGC	2010	20686565	PhenoScanner
ANGPTL3.1.61635014.63635014	ANGPTL3	1	61635014	63635014	chr1:62711694	Low density lipoprotein	EFO_0004611	rs10889352	T	0.0495	+	3.127e-18		GLGC	2010	20686565	PhenoScanner
ANGPTL3.1.61635014.63635014	ANGPTL3	1	61635014	63635014	chr1:62711694	Low density lipoprotein	EFO_0004611	rs1570694	A	0.0494	+	3.333e-18		GLGC	2010	20686565	PhenoScanner
ANGPTL3.1.61635014.63635014	ANGPTL3	1	61635014	63635014	chr1:62711694	Low density lipoprotein	EFO_0004611	rs12042319	A	-0.0494	-	3.469e-18		GLGC	2010	20686565	PhenoScanner
ANGPTL3.1.61635014.63635014	ANGPTL3	1	61635014	63635014	chr1:62711694	Low density lipoprotein	EFO_0004611	rs10789119	A	-0.0493	-	3.59e-18		GLGC	2010	20686565	PhenoScanner
ANGPTL3.1.61635014.63635014	ANGPTL3	1	61635014	63635014	chr1:62711694	Low density lipoprotein	EFO_0004611	rs1168013	C	-0.0492	-	3.951e-18		GLGC	2010	20686565	PhenoScanner
ANGPTL3.1.61635014.63635014	ANGPTL3	1	61635014	63635014	chr1:62711694	Low density lipoprotein	EFO_0004611	rs11208000	A	0.049	+	4.643e-18		GLGC	2010	20686565	PhenoScanner
ANGPTL3.1.61635014.63635014	ANGPTL3	1	61635014	63635014	chr1:62711694	Low density lipoprotein	EFO_0004611	rs1168018	A	-0.0488	-	6.666e-18		GLGC	2010	20686565	PhenoScanner
ANGPTL3.1.61635014.63635014	ANGPTL3	1	61635014	63635014	chr1:62711694	Low density lipoprotein	EFO_0004611	rs4587594	A	-0.0484	-	1.024e-17		GLGC	2010	20686565	PhenoScanner
ANGPTL3.1.61635014.63635014	ANGPTL3	1	61635014	63635014	chr1:62711694	Low density lipoprotein	EFO_0004611	rs1184865	A	-0.0487	-	1.185e-17		GLGC	2010	20686565	PhenoScanner
ANGPTL3.1.61635014.63635014	ANGPTL3	1	61635014	63635014	chr1:62711694	Low density lipoprotein	EFO_0004611	rs6678483	A	-0.0478	-	1.259e-17		GLGC	2010	20686565	PhenoScanner
ANGPTL3.1.61635014.63635014	ANGPTL3	1	61635014	63635014	chr1:62711694	Low density lipoprotein	EFO_0004611	rs7539035	A	-0.0478	-	1.323e-17		GLGC	2010	20686565	PhenoScanner
ANGPTL3.1.61635014.63635014	ANGPTL3	1	61635014	63635014	chr1:62711694	Low density lipoprotein	EFO_0004611	rs12042319	A	-0.0516	-	1.33e-17		GLGC	2013	24097068	PhenoScanner
ANGPTL3.1.61635014.63635014	ANGPTL3	1	61635014	63635014	chr1:62711694	Low density lipoprotein	EFO_0004611	rs11207997	T	-0.0486	-	1.428e-17		GLGC	2010	20686565	PhenoScanner
ANGPTL3.1.61635014.63635014	ANGPTL3	1	61635014	63635014	chr1:62711694	Low density lipoprotein	EFO_0004611	rs11207992	T	0.0479	+	1.446e-17		GLGC	2010	20686565	PhenoScanner
ANGPTL3.1.61635014.63635014	ANGPTL3	1	61635014	63635014	chr1:62711694	Low density lipoprotein	EFO_0004611	rs1748197	A	-0.0478	-	1.458e-17		GLGC	2010	20686565	PhenoScanner
ANGPTL3.1.61635014.63635014	ANGPTL3	1	61635014	63635014	chr1:62711694	Low density lipoprotein	EFO_0004611	rs1748200	T	-0.0478	-	1.461e-17		GLGC	2010	20686565	PhenoScanner
ANGPTL3.1.61635014.63635014	ANGPTL3	1	61635014	63635014	chr1:62711694	Low density lipoprotein	EFO_0004611	rs11207990	T	-0.0478	-	1.488e-17		GLGC	2010	20686565	PhenoScanner
ANGPTL3.1.61635014.63635014	ANGPTL3	1	61635014	63635014	chr1:62711694	Low density lipoprotein	EFO_0004611	rs1168099	A	0.048	+	1.5e-17		GLGC	2010	20686565	PhenoScanner
ANGPTL3.1.61635014.63635014	ANGPTL3	1	61635014	63635014	chr1:62711694	Low density lipoprotein	EFO_0004611	rs6587980	T	-0.0478	-	1.506e-17		GLGC	2010	20686565	PhenoScanner
ANGPTL3.1.61635014.63635014	ANGPTL3	1	61635014	63635014	chr1:62711694	Low density lipoprotein	EFO_0004611	rs10159255	A	-0.0479	-	1.535e-17		GLGC	2010	20686565	PhenoScanner
ANGPTL3.1.61635014.63635014	ANGPTL3	1	61635014	63635014	chr1:62711694	Low density lipoprotein	EFO_0004611	rs2131925	T	0.0478	+	1.64e-17		GLGC	2010	20686565	PhenoScanner
ANGPTL3.1.61635014.63635014	ANGPTL3	1	61635014	63635014	chr1:62711694	Low density lipoprotein	EFO_0004611	rs1748201	A	-0.0478	-	1.655e-17		GLGC	2010	20686565	PhenoScanner
ANGPTL3.1.61635014.63635014	ANGPTL3	1	61635014	63635014	chr1:62711694	Low density lipoprotein	EFO_0004611	rs10889350	T	-0.0476	-	1.733e-17		GLGC	2010	20686565	PhenoScanner
ANGPTL3.1.61635014.63635014	ANGPTL3	1	61635014	63635014	chr1:62711694	Low density lipoprotein	EFO_0004611	rs10889353	A	0.0478	+	1.8e-17		GLGC	2010	20686565	PhenoScanner
ANGPTL3.1.61635014.63635014	ANGPTL3	1	61635014	63635014	chr1:62711694	Low density lipoprotein	EFO_0004611	rs1781221	A	-0.0476	-	1.826e-17		GLGC	2010	20686565	PhenoScanner
ANGPTL3.1.61635014.63635014	ANGPTL3	1	61635014	63635014	chr1:62711694	Low density lipoprotein	EFO_0004611	rs7555577	A	-0.049	-	1.939e-17		GLGC	2010	20686565	PhenoScanner
ANGPTL3.1.61635014.63635014	ANGPTL3	1	61635014	63635014	chr1:62711694	Low density lipoprotein	EFO_0004611	rs10889349	A	0.0475	+	1.948e-17		GLGC	2010	20686565	PhenoScanner
ANGPTL3.1.61635014.63635014	ANGPTL3	1	61635014	63635014	chr1:62711694	Low density lipoprotein	EFO_0004611	rs11208004	A	-0.0481	-	2.08e-17		GLGC	2010	20686565	PhenoScanner
ANGPTL3.1.61635014.63635014	ANGPTL3	1	61635014	63635014	chr1:62711694	Low density lipoprotein	EFO_0004611	rs6675401	T	-0.0483	-	2.083e-17		GLGC	2010	20686565	PhenoScanner
ANGPTL3.1.61635014.63635014	ANGPTL3	1	61635014	63635014	chr1:62711694	Low density lipoprotein	EFO_0004611	rs998403	A	-0.0484	-	2.127e-17		GLGC	2010	20686565	PhenoScanner
ANGPTL3.1.61635014.63635014	ANGPTL3	1	61635014	63635014	chr1:62711694	Low density lipoprotein	EFO_0004611	rs11207995	A	0.0477	+	2.161e-17		GLGC	2010	20686565	PhenoScanner
ANGPTL3.1.61635014.63635014	ANGPTL3	1	61635014	63635014	chr1:62711694	Low density lipoprotein	EFO_0004611	rs1168026	T	-0.0482	-	2.183e-17		GLGC	2010	20686565	PhenoScanner
ANGPTL3.1.61635014.63635014	ANGPTL3	1	61635014	63635014	chr1:62711694	Low density lipoprotein	EFO_0004611	rs2029763	A	0.0477	+	2.184e-17		GLGC	2010	20686565	PhenoScanner
ANGPTL3.1.61635014.63635014	ANGPTL3	1	61635014	63635014	chr1:62711694	Low density lipoprotein	EFO_0004611	rs11208000	A	0.051	+	2.232e-17		GLGC	2013	24097068	PhenoScanner
ANGPTL3.1.61635014.63635014	ANGPTL3	1	61635014	63635014	chr1:62711694	Low density lipoprotein	EFO_0004611	rs10889347	A	-0.0475	-	2.237e-17		GLGC	2010	20686565	PhenoScanner
ANGPTL3.1.61635014.63635014	ANGPTL3	1	61635014	63635014	chr1:62711694	Low density lipoprotein	EFO_0004611	rs1168018	A	-0.051	-	2.489e-17		GLGC	2013	24097068	PhenoScanner
ANGPTL3.1.61635014.63635014	ANGPTL3	1	61635014	63635014	chr1:62711694	Low density lipoprotein	EFO_0004611	rs642845	T	0.0484	+	2.639e-17		GLGC	2010	20686565	PhenoScanner
ANGPTL3.1.61635014.63635014	ANGPTL3	1	61635014	63635014	chr1:62711694	Low density lipoprotein	EFO_0004611	rs638305	T	-0.0485	-	2.708e-17		GLGC	2010	20686565	PhenoScanner
ANGPTL3.1.61635014.63635014	ANGPTL3	1	61635014	63635014	chr1:62711694	Low density lipoprotein	EFO_0004611	rs4329540	T	0.0475	+	2.708e-17		GLGC	2010	20686565	PhenoScanner
ANGPTL3.1.61635014.63635014	ANGPTL3	1	61635014	63635014	chr1:62711694	Low density lipoprotein	EFO_0004611	rs1168089	T	-0.0481	-	2.742e-17		GLGC	2010	20686565	PhenoScanner
ANGPTL3.1.61635014.63635014	ANGPTL3	1	61635014	63635014	chr1:62711694	Low density lipoprotein	EFO_0004611	rs1168124	T	0.048	+	2.831e-17		GLGC	2010	20686565	PhenoScanner
ANGPTL3.1.61635014.63635014	ANGPTL3	1	61635014	63635014	chr1:62711694	Low density lipoprotein	EFO_0004611	rs10493322	T	-0.0489	-	2.97e-17		GLGC	2010	20686565	PhenoScanner
ANGPTL3.1.61635014.63635014	ANGPTL3	1	61635014	63635014	chr1:62711694	Low density lipoprotein	EFO_0004611	rs4350231	A	-0.0483	-	2.981e-17		GLGC	2010	20686565	PhenoScanner
ANGPTL3.1.61635014.63635014	ANGPTL3	1	61635014	63635014	chr1:62711694	Low density lipoprotein	EFO_0004611	rs10889343	T	-0.0484	-	3.101e-17		GLGC	2013	24097068	PhenoScanner
ANGPTL3.1.61635014.63635014	ANGPTL3	1	61635014	63635014	chr1:62711694	Low density lipoprotein	EFO_0004611	rs11207974	T	0.0474	+	3.113e-17		GLGC	2010	20686565	PhenoScanner
ANGPTL3.1.61635014.63635014	ANGPTL3	1	61635014	63635014	chr1:62711694	Low density lipoprotein	EFO_0004611	rs1748195	C	0.0473	+	3.17e-17		GLGC	2010	20686565	PhenoScanner
ANGPTL3.1.61635014.63635014	ANGPTL3	1	61635014	63635014	chr1:62711694	Low density lipoprotein	EFO_0004611	rs11577840	T	-0.0472	-	3.226e-17		GLGC	2010	20686565	PhenoScanner
ANGPTL3.1.61635014.63635014	ANGPTL3	1	61635014	63635014	chr1:62711694	Low density lipoprotein	EFO_0004611	rs1168086	A	-0.0476	-	3.39e-17		GLGC	2010	20686565	PhenoScanner
ANGPTL3.1.61635014.63635014	ANGPTL3	1	61635014	63635014	chr1:62711694	Low density lipoprotein	EFO_0004611	rs1168045	T	0.0472	+	3.415e-17		GLGC	2010	20686565	PhenoScanner
ANGPTL3.1.61635014.63635014	ANGPTL3	1	61635014	63635014	chr1:62711694	Low density lipoprotein	EFO_0004611	rs783291	A	-0.0475	-	3.418e-17		GLGC	2010	20686565	PhenoScanner
ANGPTL3.1.61635014.63635014	ANGPTL3	1	61635014	63635014	chr1:62711694	Low density lipoprotein	EFO_0004611	rs1168102	T	0.0483	+	3.472e-17		GLGC	2013	24097068	PhenoScanner
ANGPTL3.1.61635014.63635014	ANGPTL3	1	61635014	63635014	chr1:62711694	Low density lipoprotein	EFO_0004611	rs641540	A	0.0481	+	3.488e-17		GLGC	2010	20686565	PhenoScanner
ANGPTL3.1.61635014.63635014	ANGPTL3	1	61635014	63635014	chr1:62711694	Low density lipoprotein	EFO_0004611	rs11207985	A	-0.0483	-	3.687e-17		GLGC	2013	24097068	PhenoScanner
ANGPTL3.1.61635014.63635014	ANGPTL3	1	61635014	63635014	chr1:62711694	Low density lipoprotein	EFO_0004611	rs10158897	T	-0.0478	-	3.723e-17		GLGC	2010	20686565	PhenoScanner
ANGPTL3.1.61635014.63635014	ANGPTL3	1	61635014	63635014	chr1:62711694	Low density lipoprotein	EFO_0004611	rs12047226	T	0.0482	+	3.898e-17		GLGC	2013	24097068	PhenoScanner
ANGPTL3.1.61635014.63635014	ANGPTL3	1	61635014	63635014	chr1:62711694	Low density lipoprotein	EFO_0004611	rs993013	T	0.0482	+	3.925e-17		GLGC	2013	24097068	PhenoScanner
ANGPTL3.1.61635014.63635014	ANGPTL3	1	61635014	63635014	chr1:62711694	Low density lipoprotein	EFO_0004611	rs631106	A	-0.0484	-	3.959e-17		GLGC	2010	20686565	PhenoScanner
ANGPTL3.1.61635014.63635014	ANGPTL3	1	61635014	63635014	chr1:62711694	Low density lipoprotein	EFO_0004611	rs12116574	T	-0.0481	-	4.106e-17		GLGC	2013	24097068	PhenoScanner
ANGPTL3.1.61635014.63635014	ANGPTL3	1	61635014	63635014	chr1:62711694	Low density lipoprotein	EFO_0004611	rs1168015	C	-0.0481	-	4.228e-17		GLGC	2013	24097068	PhenoScanner
ANGPTL3.1.61635014.63635014	ANGPTL3	1	61635014	63635014	chr1:62711694	Low density lipoprotein	EFO_0004611	rs1781212	A	0.0473	+	4.277e-17		GLGC	2010	20686565	PhenoScanner
ANGPTL3.1.61635014.63635014	ANGPTL3	1	61635014	63635014	chr1:62711694	Low density lipoprotein	EFO_0004611	rs2131926	T	0.0482	+	4.299e-17		GLGC	2013	24097068	PhenoScanner
ANGPTL3.1.61635014.63635014	ANGPTL3	1	61635014	63635014	chr1:62711694	Low density lipoprotein	EFO_0004611	rs7520810	T	-0.0482	-	4.306e-17		GLGC	2013	24097068	PhenoScanner
ANGPTL3.1.61635014.63635014	ANGPTL3	1	61635014	63635014	chr1:62711694	Low density lipoprotein	EFO_0004611	rs634341	T	0.0476	+	4.319e-17		GLGC	2010	20686565	PhenoScanner
ANGPTL3.1.61635014.63635014	ANGPTL3	1	61635014	63635014	chr1:62711694	Low density lipoprotein	EFO_0004611	rs1168097	T	0.0482	+	4.367e-17		GLGC	2013	24097068	PhenoScanner
ANGPTL3.1.61635014.63635014	ANGPTL3	1	61635014	63635014	chr1:62711694	Low density lipoprotein	EFO_0004611	rs10889334	C	0.0471	+	4.379e-17		GLGC	2010	20686565	PhenoScanner
ANGPTL3.1.61635014.63635014	ANGPTL3	1	61635014	63635014	chr1:62711694	Low density lipoprotein	EFO_0004611	rs61471917	A	-0.0482	-	4.383e-17		GLGC	2013	24097068	PhenoScanner
ANGPTL3.1.61635014.63635014	ANGPTL3	1	61635014	63635014	chr1:62711694	Low density lipoprotein	EFO_0004611	rs1168017	A	-0.0482	-	4.448e-17		GLGC	2013	24097068	PhenoScanner
ANGPTL3.1.61635014.63635014	ANGPTL3	1	61635014	63635014	chr1:62711694	Low density lipoprotein	EFO_0004611	rs1168046	A	-0.048	-	4.555e-17		GLGC	2013	24097068	PhenoScanner
ANGPTL3.1.61635014.63635014	ANGPTL3	1	61635014	63635014	chr1:62711694	Low density lipoprotein	EFO_0004611	rs11207986	T	-0.0482	-	4.572e-17		GLGC	2013	24097068	PhenoScanner
ANGPTL3.1.61635014.63635014	ANGPTL3	1	61635014	63635014	chr1:62711694	Low density lipoprotein	EFO_0004611	rs1472257	A	-0.0481	-	4.639e-17		GLGC	2013	24097068	PhenoScanner
ANGPTL3.1.61635014.63635014	ANGPTL3	1	61635014	63635014	chr1:62711694	Low density lipoprotein	EFO_0004611	rs2479464	A	0.0481	+	4.676e-17		GLGC	2013	24097068	PhenoScanner
ANGPTL3.1.61635014.63635014	ANGPTL3	1	61635014	63635014	chr1:62711694	Low density lipoprotein	EFO_0004611	rs9436222	C	0.0484	+	4.696e-17		GLGC	2013	24097068	PhenoScanner
ANGPTL3.1.61635014.63635014	ANGPTL3	1	61635014	63635014	chr1:62711694	Low density lipoprotein	EFO_0004611	rs1007205	T	-0.047	-	4.76e-17		GLGC	2010	20686565	PhenoScanner
ANGPTL3.1.61635014.63635014	ANGPTL3	1	61635014	63635014	chr1:62711694	Low density lipoprotein	EFO_0004611	rs10889337	A	-0.0473	-	4.801e-17		GLGC	2010	20686565	PhenoScanner
ANGPTL3.1.61635014.63635014	ANGPTL3	1	61635014	63635014	chr1:62711694	Low density lipoprotein	EFO_0004611	rs637723	T	-0.0481	-	4.837e-17		GLGC	2010	20686565	PhenoScanner
ANGPTL3.1.61635014.63635014	ANGPTL3	1	61635014	63635014	chr1:62711694	Low density lipoprotein	EFO_0004611	rs1168030	T	0.0472	+	4.884e-17		GLGC	2010	20686565	PhenoScanner
ANGPTL3.1.61635014.63635014	ANGPTL3	1	61635014	63635014	chr1:62711694	Low density lipoprotein	EFO_0004611	rs630144	A	0.0476	+	4.887e-17		GLGC	2010	20686565	PhenoScanner
ANGPTL3.1.61635014.63635014	ANGPTL3	1	61635014	63635014	chr1:62711694	Low density lipoprotein	EFO_0004611	rs11207981	A	0.0478	+	4.887e-17		GLGC	2010	20686565	PhenoScanner
ANGPTL3.1.61635014.63635014	ANGPTL3	1	61635014	63635014	chr1:62711694	Low density lipoprotein	EFO_0004611	rs9436661	T	0.0481	+	4.91e-17		GLGC	2013	24097068	PhenoScanner
ANGPTL3.1.61635014.63635014	ANGPTL3	1	61635014	63635014	chr1:62711694	Low density lipoprotein	EFO_0004611	rs1627591	T	0.0469	+	4.993e-17		GLGC	2010	20686565	PhenoScanner
ANGPTL3.1.61635014.63635014	ANGPTL3	1	61635014	63635014	chr1:62711694	Low density lipoprotein	EFO_0004611	rs11207984	T	0.0481	+	5.05e-17		GLGC	2013	24097068	PhenoScanner
ANGPTL3.1.61635014.63635014	ANGPTL3	1	61635014	63635014	chr1:62711694	Low density lipoprotein	EFO_0004611	rs1168027	T	-0.0481	-	5.057e-17		GLGC	2013	24097068	PhenoScanner
ANGPTL3.1.61635014.63635014	ANGPTL3	1	61635014	63635014	chr1:62711694	Low density lipoprotein	EFO_0004611	rs1168020	T	0.0481	+	5.09e-17		GLGC	2013	24097068	PhenoScanner
ANGPTL3.1.61635014.63635014	ANGPTL3	1	61635014	63635014	chr1:62711694	Low density lipoprotein	EFO_0004611	rs636523	A	0.0471	+	5.164e-17		GLGC	2010	20686565	PhenoScanner
ANGPTL3.1.61635014.63635014	ANGPTL3	1	61635014	63635014	chr1:62711694	Low density lipoprotein	EFO_0004611	rs1168085	C	-0.0488	-	5.17e-17		GLGC	2010	20686565	PhenoScanner
ANGPTL3.1.61635014.63635014	ANGPTL3	1	61635014	63635014	chr1:62711694	Low density lipoprotein	EFO_0004611	rs995000	T	-0.0471	-	5.176e-17		GLGC	2010	20686565	PhenoScanner
ANGPTL3.1.61635014.63635014	ANGPTL3	1	61635014	63635014	chr1:62711694	Low density lipoprotein	EFO_0004611	rs6678483	A	-0.0498	-	5.196e-17		GLGC	2013	24097068	PhenoScanner
ANGPTL3.1.61635014.63635014	ANGPTL3	1	61635014	63635014	chr1:62711694	Low density lipoprotein	EFO_0004611	rs1168050	T	0.048	+	5.269e-17		GLGC	2013	24097068	PhenoScanner
ANGPTL3.1.61635014.63635014	ANGPTL3	1	61635014	63635014	chr1:62711694	Low density lipoprotein	EFO_0004611	rs12090886	A	0.0469	+	5.349e-17		GLGC	2010	20686565	PhenoScanner
ANGPTL3.1.61635014.63635014	ANGPTL3	1	61635014	63635014	chr1:62711694	Low density lipoprotein	EFO_0004611	rs583609	T	0.0472	+	5.408e-17		GLGC	2010	20686565	PhenoScanner
ANGPTL3.1.61635014.63635014	ANGPTL3	1	61635014	63635014	chr1:62711694	Low density lipoprotein	EFO_0004611	rs1168031	T	0.0471	+	5.443e-17		GLGC	2010	20686565	PhenoScanner
ANGPTL3.1.61635014.63635014	ANGPTL3	1	61635014	63635014	chr1:62711694	Low density lipoprotein	EFO_0004611	rs1168032	A	-0.047	-	5.487e-17		GLGC	2010	20686565	PhenoScanner
ANGPTL3.1.61635014.63635014	ANGPTL3	1	61635014	63635014	chr1:62711694	Low density lipoprotein	EFO_0004611	rs10889360	T	-0.0483	-	5.511e-17		GLGC	2013	24097068	PhenoScanner
ANGPTL3.1.61635014.63635014	ANGPTL3	1	61635014	63635014	chr1:62711694	Low density lipoprotein	EFO_0004611	rs10159255	A	-0.0502	-	5.656e-17		GLGC	2013	24097068	PhenoScanner
ANGPTL3.1.61635014.63635014	ANGPTL3	1	61635014	63635014	chr1:62711694	Low density lipoprotein	EFO_0004611	rs11207990	T	-0.0499	-	5.833e-17		GLGC	2013	24097068	PhenoScanner
ANGPTL3.1.61635014.63635014	ANGPTL3	1	61635014	63635014	chr1:62711694	Low density lipoprotein	EFO_0004611	rs11207983	T	0.048	+	5.866e-17		GLGC	2013	24097068	PhenoScanner
ANGPTL3.1.61635014.63635014	ANGPTL3	1	61635014	63635014	chr1:62711694	Low density lipoprotein	EFO_0004611	rs1748197	A	-0.0498	-	5.928e-17		GLGC	2013	24097068	PhenoScanner
ANGPTL3.1.61635014.63635014	ANGPTL3	1	61635014	63635014	chr1:62711694	Low density lipoprotein	EFO_0004611	rs10889356	A	-0.0482	-	5.948e-17		GLGC	2013	24097068	PhenoScanner
ANGPTL3.1.61635014.63635014	ANGPTL3	1	61635014	63635014	chr1:62711694	Low density lipoprotein	EFO_0004611	rs10889333	A	-0.0468	-	6.011e-17		GLGC	2010	20686565	PhenoScanner
ANGPTL3.1.61635014.63635014	ANGPTL3	1	61635014	63635014	chr1:62711694	Low density lipoprotein	EFO_0004611	rs597470	T	0.0469	+	6.193e-17		GLGC	2010	20686565	PhenoScanner
ANGPTL3.1.61635014.63635014	ANGPTL3	1	61635014	63635014	chr1:62711694	Low density lipoprotein	EFO_0004611	rs1979722	A	-0.047	-	6.245e-17		GLGC	2010	20686565	PhenoScanner
ANGPTL3.1.61635014.63635014	ANGPTL3	1	61635014	63635014	chr1:62711694	Low density lipoprotein	EFO_0004611	rs598253	T	0.0479	+	6.265e-17		GLGC	2013	24097068	PhenoScanner
ANGPTL3.1.61635014.63635014	ANGPTL3	1	61635014	63635014	chr1:62711694	Low density lipoprotein	EFO_0004611	rs1748201	A	-0.0499	-	6.518e-17		GLGC	2013	24097068	PhenoScanner
ANGPTL3.1.61635014.63635014	ANGPTL3	1	61635014	63635014	chr1:62711694	Low density lipoprotein	EFO_0004611	rs12074528	T	-0.0479	-	6.531e-17		GLGC	2013	24097068	PhenoScanner
ANGPTL3.1.61635014.63635014	ANGPTL3	1	61635014	63635014	chr1:62711694	Low density lipoprotein	EFO_0004611	rs1168047	T	0.0478	+	6.641e-17		GLGC	2013	24097068	PhenoScanner
ANGPTL3.1.61635014.63635014	ANGPTL3	1	61635014	63635014	chr1:62711694	Low density lipoprotein	EFO_0004611	rs11207996	A	-0.0478	-	6.9e-17		GLGC	2013	24097068	PhenoScanner
ANGPTL3.1.61635014.63635014	ANGPTL3	1	61635014	63635014	chr1:62711694	Low density lipoprotein	EFO_0004611	rs624660	A	-0.0478	-	6.926e-17		GLGC	2013	24097068	PhenoScanner
ANGPTL3.1.61635014.63635014	ANGPTL3	1	61635014	63635014	chr1:62711694	Low density lipoprotein	EFO_0004611	rs11207980	T	0.0478	+	6.952e-17		GLGC	2013	24097068	PhenoScanner
ANGPTL3.1.61635014.63635014	ANGPTL3	1	61635014	63635014	chr1:62711694	Low density lipoprotein	EFO_0004611	rs1168026	T	-0.0505	-	7.035e-17		GLGC	2013	24097068	PhenoScanner
ANGPTL3.1.61635014.63635014	ANGPTL3	1	61635014	63635014	chr1:62711694	Low density lipoprotein	EFO_0004611	rs998403	A	-0.0507	-	7.235e-17		GLGC	2013	24097068	PhenoScanner
ANGPTL3.1.61635014.63635014	ANGPTL3	1	61635014	63635014	chr1:62711694	Low density lipoprotein	EFO_0004611	rs1168099	A	0.0498	+	7.392e-17		GLGC	2013	24097068	PhenoScanner
ANGPTL3.1.61635014.63635014	ANGPTL3	1	61635014	63635014	chr1:62711694	Low density lipoprotein	EFO_0004611	rs1168022	A	-0.0466	-	7.399e-17		GLGC	2010	20686565	PhenoScanner
ANGPTL3.1.61635014.63635014	ANGPTL3	1	61635014	63635014	chr1:62711694	Low density lipoprotein	EFO_0004611	rs1168114	A	-0.0469	-	7.747e-17		GLGC	2010	20686565	PhenoScanner
ANGPTL3.1.61635014.63635014	ANGPTL3	1	61635014	63635014	chr1:62711694	Low density lipoprotein	EFO_0004611	rs10889349	A	0.0495	+	8.116e-17		GLGC	2013	24097068	PhenoScanner
ANGPTL3.1.61635014.63635014	ANGPTL3	1	61635014	63635014	chr1:62711694	Low density lipoprotein	EFO_0004611	rs10889338	T	-0.0477	-	8.41e-17		GLGC	2013	24097068	PhenoScanner
ANGPTL3.1.61635014.63635014	ANGPTL3	1	61635014	63635014	chr1:62711694	Low density lipoprotein	EFO_0004611	rs11207995	A	0.0497	+	8.575e-17		GLGC	2013	24097068	PhenoScanner
ANGPTL3.1.61635014.63635014	ANGPTL3	1	61635014	63635014	chr1:62711694	Low density lipoprotein	EFO_0004611	rs1167998	A	0.0465	+	8.622e-17		GLGC	2010	20686565	PhenoScanner
ANGPTL3.1.61635014.63635014	ANGPTL3	1	61635014	63635014	chr1:62711694	Low density lipoprotein	EFO_0004611	rs1002687	A	0.0467	+	8.807e-17		GLGC	2010	20686565	PhenoScanner
ANGPTL3.1.61635014.63635014	ANGPTL3	1	61635014	63635014	chr1:62711694	Low density lipoprotein	EFO_0004611	rs597078	A	-0.0475	-	8.852e-17		GLGC	2010	20686565	PhenoScanner
ANGPTL3.1.61635014.63635014	ANGPTL3	1	61635014	63635014	chr1:62711694	Low density lipoprotein	EFO_0004611	rs7555577	A	-0.051	-	8.89e-17		GLGC	2013	24097068	PhenoScanner
ANGPTL3.1.61635014.63635014	ANGPTL3	1	61635014	63635014	chr1:62711694	Low density lipoprotein	EFO_0004611	rs1167996	T	-0.0477	-	9.05e-17		GLGC	2013	24097068	PhenoScanner
ANGPTL3.1.61635014.63635014	ANGPTL3	1	61635014	63635014	chr1:62711694	Low density lipoprotein	EFO_0004611	rs1183260	A	-0.0467	-	9.292e-17		GLGC	2010	20686565	PhenoScanner
ANGPTL3.1.61635014.63635014	ANGPTL3	1	61635014	63635014	chr1:62711694	Low density lipoprotein	EFO_0004611	rs1168042	A	-0.0467	-	9.522e-17		GLGC	2010	20686565	PhenoScanner
ANGPTL3.1.61635014.63635014	ANGPTL3	1	61635014	63635014	chr1:62711694	Low density lipoprotein	EFO_0004611	rs659656	C	0.0471	+	1.041e-16		GLGC	2010	20686565	PhenoScanner
ANGPTL3.1.61635014.63635014	ANGPTL3	1	61635014	63635014	chr1:62711694	Low density lipoprotein	EFO_0004611	rs11207977	T	-0.0478	-	1.203e-16		GLGC	2013	24097068	PhenoScanner
ANGPTL3.1.61635014.63635014	ANGPTL3	1	61635014	63635014	chr1:62711694	Low density lipoprotein	EFO_0004611	rs1305521	A	-0.0474	-	1.204e-16		GLGC	2013	24097068	PhenoScanner
ANGPTL3.1.61635014.63635014	ANGPTL3	1	61635014	63635014	chr1:62711694	Low density lipoprotein	EFO_0004611	rs1168036	A	-0.0466	-	1.239e-16		GLGC	2010	20686565	PhenoScanner
ANGPTL3.1.61635014.63635014	ANGPTL3	1	61635014	63635014	chr1:62711694	Low density lipoprotein	EFO_0004611	rs638305	T	-0.0505	-	1.257e-16		GLGC	2013	24097068	PhenoScanner
ANGPTL3.1.61635014.63635014	ANGPTL3	1	61635014	63635014	chr1:62711694	Low density lipoprotein	EFO_0004611	rs11577840	T	-0.0492	-	1.271e-16		GLGC	2013	24097068	PhenoScanner
ANGPTL3.1.61635014.63635014	ANGPTL3	1	61635014	63635014	chr1:62711694	Low density lipoprotein	EFO_0004611	rs9787156	A	0.0469	+	1.271e-16		GLGC	2013	24097068	PhenoScanner
ANGPTL3.1.61635014.63635014	ANGPTL3	1	61635014	63635014	chr1:62711694	Low density lipoprotein	EFO_0004611	rs1781195	T	-0.0474	-	1.349e-16		GLGC	2013	24097068	PhenoScanner
ANGPTL3.1.61635014.63635014	ANGPTL3	1	61635014	63635014	chr1:62711694	Low density lipoprotein	EFO_0004611	rs1168023	A	-0.0462	-	1.428e-16		GLGC	2010	20686565	PhenoScanner
ANGPTL3.1.61635014.63635014	ANGPTL3	1	61635014	63635014	chr1:62711694	Low density lipoprotein	EFO_0004611	rs1168113	T	-0.0464	-	1.506e-16		GLGC	2010	20686565	PhenoScanner
ANGPTL3.1.61635014.63635014	ANGPTL3	1	61635014	63635014	chr1:62711694	Low density lipoprotein	EFO_0004611	rs880694	T	0.0461	+	1.516e-16		GLGC	2010	20686565	PhenoScanner
ANGPTL3.1.61635014.63635014	ANGPTL3	1	61635014	63635014	chr1:62711694	Low density lipoprotein	EFO_0004611	rs641540	A	0.0502	+	1.565e-16		GLGC	2013	24097068	PhenoScanner
ANGPTL3.1.61635014.63635014	ANGPTL3	1	61635014	63635014	chr1:62711694	Low density lipoprotein	EFO_0004611	rs6682423	T	0.0469	+	1.691e-16		GLGC	2010	20686565	PhenoScanner
ANGPTL3.1.61635014.63635014	ANGPTL3	1	61635014	63635014	chr1:62711694	Low density lipoprotein	EFO_0004611	rs7518497	A	0.0464	+	1.702e-16		GLGC	2010	20686565	PhenoScanner
ANGPTL3.1.61635014.63635014	ANGPTL3	1	61635014	63635014	chr1:62711694	Low density lipoprotein	EFO_0004611	rs583609	T	0.0494	+	1.761e-16		GLGC	2013	24097068	PhenoScanner
ANGPTL3.1.61635014.63635014	ANGPTL3	1	61635014	63635014	chr1:62711694	Low density lipoprotein	EFO_0004611	rs1690766	T	-0.048	-	1.772e-16		GLGC	2013	24097068	PhenoScanner
ANGPTL3.1.61635014.63635014	ANGPTL3	1	61635014	63635014	chr1:62711694	Low density lipoprotein	EFO_0004611	rs1748199	T	0.0492	+	1.789e-16		GLGC	2013	24097068	PhenoScanner
ANGPTL3.1.61635014.63635014	ANGPTL3	1	61635014	63635014	chr1:62711694	Low density lipoprotein	EFO_0004611	rs1168031	T	0.0492	+	1.823e-16		GLGC	2013	24097068	PhenoScanner
ANGPTL3.1.61635014.63635014	ANGPTL3	1	61635014	63635014	chr1:62711694	Low density lipoprotein	EFO_0004611	rs6686331	T	0.051	+	1.839e-16		GLGC	2013	24097068	PhenoScanner
ANGPTL3.1.61635014.63635014	ANGPTL3	1	61635014	63635014	chr1:62711694	Low density lipoprotein	EFO_0004611	rs11207981	A	0.05	+	1.849e-16		GLGC	2013	24097068	PhenoScanner
ANGPTL3.1.61635014.63635014	ANGPTL3	1	61635014	63635014	chr1:62711694	Low density lipoprotein	EFO_0004611	rs1168107	A	-0.0466	-	1.857e-16		GLGC	2010	20686565	PhenoScanner
ANGPTL3.1.61635014.63635014	ANGPTL3	1	61635014	63635014	chr1:62711694	Low density lipoprotein	EFO_0004611	rs12136083	T	0.0463	+	1.902e-16		GLGC	2010	20686565	PhenoScanner
ANGPTL3.1.61635014.63635014	ANGPTL3	1	61635014	63635014	chr1:62711694	Low density lipoprotein	EFO_0004611	rs4409689	T	0.046	+	1.939e-16		GLGC	2010	20686565	PhenoScanner
ANGPTL3.1.61635014.63635014	ANGPTL3	1	61635014	63635014	chr1:62711694	Low density lipoprotein	EFO_0004611	rs1168132	A	0.0466	+	2.065e-16		GLGC	2010	20686565	PhenoScanner
ANGPTL3.1.61635014.63635014	ANGPTL3	1	61635014	63635014	chr1:62711694	Low density lipoprotein	EFO_0004611	rs1168085	C	-0.0503	-	2.24e-16		GLGC	2013	24097068	PhenoScanner
ANGPTL3.1.61635014.63635014	ANGPTL3	1	61635014	63635014	chr1:62711694	Low density lipoprotein	EFO_0004611	rs1168086	A	-0.0497	-	2.256e-16		GLGC	2013	24097068	PhenoScanner
ANGPTL3.1.61635014.63635014	ANGPTL3	1	61635014	63635014	chr1:62711694	Low density lipoprotein	EFO_0004611	rs11208007	A	0.0464	+	2.262e-16		GLGC	2010	20686565	PhenoScanner
ANGPTL3.1.61635014.63635014	ANGPTL3	1	61635014	63635014	chr1:62711694	Low density lipoprotein	EFO_0004611	rs10889331	T	0.0467	+	2.544e-16		GLGC	2013	24097068	PhenoScanner
ANGPTL3.1.61635014.63635014	ANGPTL3	1	61635014	63635014	chr1:62711694	Low density lipoprotein	EFO_0004611	rs9787151	T	0.046	+	2.711e-16		GLGC	2010	20686565	PhenoScanner
ANGPTL3.1.61635014.63635014	ANGPTL3	1	61635014	63635014	chr1:62711694	Low density lipoprotein	EFO_0004611	rs1168022	A	-0.0486	-	2.849e-16		GLGC	2013	24097068	PhenoScanner
ANGPTL3.1.61635014.63635014	ANGPTL3	1	61635014	63635014	chr1:62711694	Low density lipoprotein	EFO_0004611	rs597078	A	-0.0496	-	2.906e-16		GLGC	2013	24097068	PhenoScanner
ANGPTL3.1.61635014.63635014	ANGPTL3	1	61635014	63635014	chr1:62711694	Low density lipoprotein	EFO_0004611	rs1002687	A	0.0488	+	3.001e-16		GLGC	2013	24097068	PhenoScanner
ANGPTL3.1.61635014.63635014	ANGPTL3	1	61635014	63635014	chr1:62711694	Low density lipoprotein	EFO_0004611	rs1167998	A	0.0484	+	3.097e-16		GLGC	2013	24097068	PhenoScanner
ANGPTL3.1.61635014.63635014	ANGPTL3	1	61635014	63635014	chr1:62711694	Low density lipoprotein	EFO_0004611	rs1168042	A	-0.0488	-	3.097e-16		GLGC	2013	24097068	PhenoScanner
ANGPTL3.1.61635014.63635014	ANGPTL3	1	61635014	63635014	chr1:62711694	Low density lipoprotein	EFO_0004611	rs1183260	A	-0.0487	-	3.23e-16		GLGC	2013	24097068	PhenoScanner
ANGPTL3.1.61635014.63635014	ANGPTL3	1	61635014	63635014	chr1:62711694	Low density lipoprotein	EFO_0004611	rs1168036	A	-0.0486	-	4.245e-16		GLGC	2013	24097068	PhenoScanner
ANGPTL3.1.61635014.63635014	ANGPTL3	1	61635014	63635014	chr1:62711694	Low density lipoprotein	EFO_0004611	rs659656	C	0.0492	+	4.323e-16		GLGC	2013	24097068	PhenoScanner
ANGPTL3.1.61635014.63635014	ANGPTL3	1	61635014	63635014	chr1:62711694	Low density lipoprotein	EFO_0004611	rs1168023	A	-0.0482	-	5.537e-16		GLGC	2013	24097068	PhenoScanner
ANGPTL3.1.61635014.63635014	ANGPTL3	1	61635014	63635014	chr1:62711694	Low density lipoprotein	EFO_0004611	rs1690755	A	-0.0469	-	6.075e-16		GLGC	2013	24097068	PhenoScanner
ANGPTL3.1.61635014.63635014	ANGPTL3	1	61635014	63635014	chr1:62711694	Low density lipoprotein	EFO_0004611	rs1168132	A	0.0484	+	1.019e-15		GLGC	2013	24097068	PhenoScanner
ANGPTL3.1.61635014.63635014	ANGPTL3	1	61635014	63635014	chr1:62711694	Low density lipoprotein	EFO_0004611	rs1168107	A	-0.0485	-	1.037e-15		GLGC	2013	24097068	PhenoScanner
ANGPTL3.1.61635014.63635014	ANGPTL3	1	61635014	63635014	chr1:62711694	Low density lipoprotein	EFO_0004611	rs746735	A	0.048	+	2.354e-15		GLGC	2013	24097068	PhenoScanner
ANGPTL3.1.61635014.63635014	ANGPTL3	1	61635014	63635014	chr1:62711694	Low density lipoprotein	EFO_0004611	rs10889332	T	-0.0454	-	6.698e-15		GLGC	2010	20686565	PhenoScanner
ANGPTL3.1.61635014.63635014	ANGPTL3	1	61635014	63635014	chr1:62711694	Low density lipoprotein	EFO_0004611	rs626787	C	0.047	+	1.622e-14		GLGC	2010	20686565	PhenoScanner
ANGPTL3.1.61635014.63635014	ANGPTL3	1	61635014	63635014	chr1:62711694	Low density lipoprotein	EFO_0004611	rs1168034	C	0.0456	+	2.96e-14		GLGC	2013	24097068	PhenoScanner
ANGPTL3.1.61635014.63635014	ANGPTL3	1	61635014	63635014	chr1:62711694	Low density lipoprotein	EFO_0004611	rs626787	C	0.0484	+	8.108e-14		GLGC	2013	24097068	PhenoScanner
ANGPTL3.1.61635014.63635014	ANGPTL3	1	61635014	63635014	chr1:62711694	Low density lipoprotein	EFO_0004611	rs10889340	A	-0.0499	-	6.041e-13		GLGC	2013	24097068	PhenoScanner
ANGPTL3.1.61635014.63635014	ANGPTL3	1	61635014	63635014	chr1:62711694	Low density lipoprotein	EFO_0004611	rs638714	T	-0.0487	-	1.02e-12		GLGC	2013	24097068	PhenoScanner
ANGPTL3.1.61635014.63635014	ANGPTL3	1	61635014	63635014	chr1:62711694	Low density lipoprotein	EFO_0004611	rs12062275	T	-0.0466	-	1.306e-10		GLGC	2013	24097068	PhenoScanner
ANGPTL3.1.61635014.63635014	ANGPTL3	1	61635014	63635014	chr1:62711694	Low density lipoprotein	EFO_0004611	rs636497	A	0.0489	+	2.51e-06		GLGC	2010	20686565	PhenoScanner
ANGPTL3.1.61635014.63635014	ANGPTL3	1	61635014	63635014	chr1:62711694	Low density lipoprotein	EFO_0004611	rs1168010	A	0.0486	+	2.74e-06		GLGC	2010	20686565	PhenoScanner
ANGPTL3.1.61635014.63635014	ANGPTL3	1	61635014	63635014	chr1:62711694	Low density lipoprotein	EFO_0004611	rs3913007	T	0.0485	+	3.269e-06		GLGC	2010	20686565	PhenoScanner
ANGPTL3.1.61635014.63635014	ANGPTL3	1	61635014	63635014	chr1:62711694	Low density lipoprotein	EFO_0004611	rs1168009	A	0.047	+	7.03e-06		GLGC	2010	20686565	PhenoScanner
ANGPTL3.1.61635014.63635014	ANGPTL3	1	61635014	63635014	chr1:62711694	Low density lipoprotein cholesterol levels	low density lipoprotein cholesterol measurement	rs12047226	T	0.04	+	3e-18		Hoffmann TJ	2018	29507422	GWAS
ANGPTL3.1.61635014.63635014	ANGPTL3	1	61635014	63635014	chr1:62711694	Low density lipoprotein cholesterol levels	low density lipoprotein cholesterol measurement	rs6587980	C	0.039	+	5e-18		Hoffmann TJ	2018	29507422	GWAS
ANGPTL3.1.61635014.63635014	ANGPTL3	1	61635014	63635014	chr1:62711694	Low density lipoprotein cholesterol levels	low density lipoprotein cholesterol measurement	rs1748195	C	0.039	+	8e-18		Hoffmann TJ	2018	29507422	GWAS
ANGPTL3.1.61635014.63635014	ANGPTL3	1	61635014	63635014	chr1:62711694	Low density lipoprotein cholesterol levels	low density lipoprotein cholesterol measurement	rs2131925	G	-0.039	-	1e-17		Hoffmann TJ	2018	29507422	GWAS
ANGPTL3.1.61635014.63635014	ANGPTL3	1	61635014	63635014	chr1:62711694	Low density lipoprotein cholesterol levels	low density lipoprotein cholesterol measurement	rs9988450	C	0.039	+	2e-17		Hoffmann TJ	2018	29507422	GWAS
ANGPTL3.1.61635014.63635014	ANGPTL3	1	61635014	63635014	chr1:62711694	Low density lipoprotein cholesterol levels	low density lipoprotein cholesterol measurement	rs3850634	T	0.039	+	2e-17		Hoffmann TJ	2018	29507422	GWAS
ANGPTL3.1.61635014.63635014	ANGPTL3	1	61635014	63635014	chr1:62711694	Low density lipoprotein cholesterol levels	low density lipoprotein cholesterol measurement	rs10889348	A	0.039	+	2e-17		Hoffmann TJ	2018	29507422	GWAS
ANGPTL3.1.61635014.63635014	ANGPTL3	1	61635014	63635014	chr1:62711694	Low density lipoprotein cholesterol levels	low density lipoprotein cholesterol measurement	rs11207995	A	0.038	+	8e-17		Hoffmann TJ	2018	29507422	GWAS
ANGPTL3.1.61635014.63635014	ANGPTL3	1	61635014	63635014	chr1:62711694	Low density lipoprotein cholesterol levels	low density lipoprotein cholesterol measurement	rs12047226	T	0.038	+	5e-14	(EA)	Hoffmann TJ	2018	29507422	GWAS
ANGPTL3.1.61635014.63635014	ANGPTL3	1	61635014	63635014	chr1:62711694	Low density lipoprotein cholesterol levels	low density lipoprotein cholesterol measurement	rs1748195	C	0.038	+	6e-14	(EA)	Hoffmann TJ	2018	29507422	GWAS
ANGPTL3.1.61635014.63635014	ANGPTL3	1	61635014	63635014	chr1:62711694	Low density lipoprotein cholesterol levels	low density lipoprotein cholesterol measurement	rs6587980	C	0.038	+	7e-14	(EA)	Hoffmann TJ	2018	29507422	GWAS
ANGPTL3.1.61635014.63635014	ANGPTL3	1	61635014	63635014	chr1:62711694	Low density lipoprotein cholesterol levels	low density lipoprotein cholesterol measurement	rs2131925	G	-0.037	-	9e-14	(EA)	Hoffmann TJ	2018	29507422	GWAS
ANGPTL3.1.61635014.63635014	ANGPTL3	1	61635014	63635014	chr1:62711694	Low density lipoprotein cholesterol levels	low density lipoprotein cholesterol measurement	rs9988450	C	0.037	+	1e-13	(EA)	Hoffmann TJ	2018	29507422	GWAS
ANGPTL3.1.61635014.63635014	ANGPTL3	1	61635014	63635014	chr1:62711694	Low density lipoprotein cholesterol levels	low density lipoprotein cholesterol measurement	rs3850634	T	0.037	+	2e-13	(EA)	Hoffmann TJ	2018	29507422	GWAS
ANGPTL3.1.61635014.63635014	ANGPTL3	1	61635014	63635014	chr1:62711694	Low density lipoprotein cholesterol levels	low density lipoprotein cholesterol measurement	rs11207995	A	0.036	+	4e-13	(EA)	Hoffmann TJ	2018	29507422	GWAS
ANGPTL3.1.61635014.63635014	ANGPTL3	1	61635014	63635014	chr1:62711694	Low density lipoprotein cholesterol levels	low density lipoprotein cholesterol measurement	rs10889348	A	0.037	+	4e-13	(EA)	Hoffmann TJ	2018	29507422	GWAS
ANGPTL3.1.61635014.63635014	ANGPTL3	1	61635014	63635014	chr1:62711694	Low density lipoprotein cholesterol levels	low density lipoprotein cholesterol measurement	rs3850634	?	-2.02631	-	5e-10		Wojcik GL	2019	31217584	GWAS
ANGPTL3.1.61635014.63635014	ANGPTL3	1	61635014	63635014	chr1:62711694	Low density lipoprotein cholesterol levels	low density lipoprotein cholesterol measurement	rs10889353	?	-2.00534	-	8e-10		Wojcik GL	2019	31217584	GWAS
ANGPTL3.1.61635014.63635014	ANGPTL3	1	61635014	63635014	chr1:62711694	Low density lipoprotein cholesterol levels	low density lipoprotein cholesterol measurement	rs11207995	?	-1.97734	-	1e-09		Wojcik GL	2019	31217584	GWAS
ANGPTL3.1.61635014.63635014	ANGPTL3	1	61635014	63635014	chr1:62711694	Low density lipoprotein cholesterol levels	low density lipoprotein cholesterol measurement	rs12042319	?	-1.88568	-	5e-09		Wojcik GL	2019	31217584	GWAS
ANGPTL3.1.61635014.63635014	ANGPTL3	1	61635014	63635014	chr1:62711694	Low density lipoprotein cholesterol levels	low density lipoprotein cholesterol measurement	rs1167998	?	1.7073	+	9e-08		Wojcik GL	2019	31217584	GWAS
ANGPTL3.1.61635014.63635014	ANGPTL3	1	61635014	63635014	chr1:62711694	Low density lipoprotein cholesterol levels	low density lipoprotein cholesterol measurement	rs2131925	?	1.63379	+	3e-07		Wojcik GL	2019	31217584	GWAS
ANGPTL3.1.61635014.63635014	ANGPTL3	1	61635014	63635014	chr1:62711694	Low density lipoprotein cholesterol levels	low density lipoprotein cholesterol measurement	rs10889348	?	-1.67016	-	4e-07		Wojcik GL	2019	31217584	GWAS
ANGPTL3.1.61635014.63635014	ANGPTL3	1	61635014	63635014	chr1:62711694	Low density lipoprotein cholesterol levels	low density lipoprotein cholesterol measurement	rs1748195	?	-1.62606	-	4e-07		Wojcik GL	2019	31217584	GWAS
ANGPTL3.1.61635014.63635014	ANGPTL3	1	61635014	63635014	chr1:62711694	Low density lipoprotein cholesterol levels	low density lipoprotein cholesterol measurement	rs1168013	?	1.60555	+	5e-07		Wojcik GL	2019	31217584	GWAS
ANGPTL3.1.61635014.63635014	ANGPTL3	1	61635014	63635014	chr1:62711694	Low density lipoprotein cholesterol levels	low density lipoprotein cholesterol measurement	rs9988450	?	-1.49575	-	2e-06		Wojcik GL	2019	31217584	GWAS
ANGPTL3.1.61635014.63635014	ANGPTL3	1	61635014	63635014	chr1:62711694	Low density lipoprotein cholesterol levels	low density lipoprotein cholesterol measurement	rs6587980	?	-1.47208	-	4e-06		Wojcik GL	2019	31217584	GWAS
ANGPTL3.1.61635014.63635014	ANGPTL3	1	61635014	63635014	chr1:62711694	Mean platelet volume	EFO_0004586	rs10889353	A	0.02017	+	8.69e-08		Astle W	2016	27863252	PhenoScanner
ANGPTL3.1.61635014.63635014	ANGPTL3	1	61635014	63635014	chr1:62711694	Mean platelet volume	EFO_0004586	rs538739329	G	0.02028	+	9.827e-08		Astle W	2016	27863252	PhenoScanner
ANGPTL3.1.61635014.63635014	ANGPTL3	1	61635014	63635014	chr1:62711694	Mean platelet volume	EFO_0004586	rs112957492	T	0.01997	+	1.139e-07		Astle W	2016	27863252	PhenoScanner
ANGPTL3.1.61635014.63635014	ANGPTL3	1	61635014	63635014	chr1:62711694	Mean platelet volume	EFO_0004586	rs4459145	A	-0.02006	-	1.14e-07		Astle W	2016	27863252	PhenoScanner
ANGPTL3.1.61635014.63635014	ANGPTL3	1	61635014	63635014	chr1:62711694	Mean platelet volume	EFO_0004586	rs4495740	T	0.01996	+	1.188e-07		Astle W	2016	27863252	PhenoScanner
ANGPTL3.1.61635014.63635014	ANGPTL3	1	61635014	63635014	chr1:62711694	Mean platelet volume	EFO_0004586	rs28399032	C	-0.01997	-	1.192e-07		Astle W	2016	27863252	PhenoScanner
ANGPTL3.1.61635014.63635014	ANGPTL3	1	61635014	63635014	chr1:62711694	Mean platelet volume	EFO_0004586	rs7531579	A	0.02001	+	1.252e-07		Astle W	2016	27863252	PhenoScanner
ANGPTL3.1.61635014.63635014	ANGPTL3	1	61635014	63635014	chr1:62711694	Mean platelet volume	EFO_0004586	rs11208004	A	-0.02	-	1.279e-07		Astle W	2016	27863252	PhenoScanner
ANGPTL3.1.61635014.63635014	ANGPTL3	1	61635014	63635014	chr1:62711694	Mean platelet volume	EFO_0004586	rs181835401	A	-0.01988	-	1.317e-07		Astle W	2016	27863252	PhenoScanner
ANGPTL3.1.61635014.63635014	ANGPTL3	1	61635014	63635014	chr1:62711694	Mean platelet volume	EFO_0004586	rs12037659	T	-0.02014	-	1.334e-07		Astle W	2016	27863252	PhenoScanner
ANGPTL3.1.61635014.63635014	ANGPTL3	1	61635014	63635014	chr1:62711694	Mean platelet volume	EFO_0004586	rs1184547	A	0.01984	+	1.357e-07		Astle W	2016	27863252	PhenoScanner
ANGPTL3.1.61635014.63635014	ANGPTL3	1	61635014	63635014	chr1:62711694	Mean platelet volume	EFO_0004586	rs4587594	A	-0.01986	-	1.398e-07		Astle W	2016	27863252	PhenoScanner
ANGPTL3.1.61635014.63635014	ANGPTL3	1	61635014	63635014	chr1:62711694	Mean platelet volume	EFO_0004586	rs1168128	C	-0.01984	-	1.412e-07		Astle W	2016	27863252	PhenoScanner
ANGPTL3.1.61635014.63635014	ANGPTL3	1	61635014	63635014	chr1:62711694	Mean platelet volume	EFO_0004586	rs1168093	A	0.01979	+	1.439e-07		Astle W	2016	27863252	PhenoScanner
ANGPTL3.1.61635014.63635014	ANGPTL3	1	61635014	63635014	chr1:62711694	Mean platelet volume	EFO_0004586	rs10889354	T	0.01983	+	1.45e-07		Astle W	2016	27863252	PhenoScanner
ANGPTL3.1.61635014.63635014	ANGPTL3	1	61635014	63635014	chr1:62711694	Mean platelet volume	EFO_0004586	rs10889352	T	0.0198	+	1.496e-07		Astle W	2016	27863252	PhenoScanner
ANGPTL3.1.61635014.63635014	ANGPTL3	1	61635014	63635014	chr1:62711694	Mean platelet volume	EFO_0004586	rs1168124	T	0.01983	+	1.509e-07		Astle W	2016	27863252	PhenoScanner
ANGPTL3.1.61635014.63635014	ANGPTL3	1	61635014	63635014	chr1:62711694	Mean platelet volume	EFO_0004586	rs10789120	A	-0.01978	-	1.512e-07		Astle W	2016	27863252	PhenoScanner
ANGPTL3.1.61635014.63635014	ANGPTL3	1	61635014	63635014	chr1:62711694	Mean platelet volume	EFO_0004586	rs995000	T	-0.01978	-	1.516e-07		Astle W	2016	27863252	PhenoScanner
ANGPTL3.1.61635014.63635014	ANGPTL3	1	61635014	63635014	chr1:62711694	Mean platelet volume	EFO_0004586	rs2479464	A	0.01978	+	1.516e-07		Astle W	2016	27863252	PhenoScanner
ANGPTL3.1.61635014.63635014	ANGPTL3	1	61635014	63635014	chr1:62711694	Mean platelet volume	EFO_0004586	rs2029763	A	0.01978	+	1.521e-07		Astle W	2016	27863252	PhenoScanner
ANGPTL3.1.61635014.63635014	ANGPTL3	1	61635014	63635014	chr1:62711694	Mean platelet volume	EFO_0004586	rs1168132	A	0.01976	+	1.566e-07		Astle W	2016	27863252	PhenoScanner
ANGPTL3.1.61635014.63635014	ANGPTL3	1	61635014	63635014	chr1:62711694	Mean platelet volume	EFO_0004586	rs113795489	A	-0.01975	-	1.578e-07		Astle W	2016	27863252	PhenoScanner
ANGPTL3.1.61635014.63635014	ANGPTL3	1	61635014	63635014	chr1:62711694	Mean platelet volume	EFO_0004586	rs1168097	T	0.01974	+	1.584e-07		Astle W	2016	27863252	PhenoScanner
ANGPTL3.1.61635014.63635014	ANGPTL3	1	61635014	63635014	chr1:62711694	Mean platelet volume	EFO_0004586	rs12047226	T	0.01975	+	1.595e-07		Astle W	2016	27863252	PhenoScanner
ANGPTL3.1.61635014.63635014	ANGPTL3	1	61635014	63635014	chr1:62711694	Mean platelet volume	EFO_0004586	rs10789119	A	-0.01976	-	1.626e-07		Astle W	2016	27863252	PhenoScanner
ANGPTL3.1.61635014.63635014	ANGPTL3	1	61635014	63635014	chr1:62711694	Mean platelet volume	EFO_0004586	rs11207984	T	0.01971	+	1.635e-07		Astle W	2016	27863252	PhenoScanner
ANGPTL3.1.61635014.63635014	ANGPTL3	1	61635014	63635014	chr1:62711694	Mean platelet volume	EFO_0004586	rs10789114	T	0.01982	+	1.644e-07		Astle W	2016	27863252	PhenoScanner
ANGPTL3.1.61635014.63635014	ANGPTL3	1	61635014	63635014	chr1:62711694	Mean platelet volume	EFO_0004586	rs1168098	A	0.01969	+	1.701e-07		Astle W	2016	27863252	PhenoScanner
ANGPTL3.1.61635014.63635014	ANGPTL3	1	61635014	63635014	chr1:62711694	Mean platelet volume	EFO_0004586	rs1168104	A	-0.01969	-	1.71e-07		Astle W	2016	27863252	PhenoScanner
ANGPTL3.1.61635014.63635014	ANGPTL3	1	61635014	63635014	chr1:62711694	Mean platelet volume	EFO_0004586	rs1168099	A	0.01969	+	1.72e-07		Astle W	2016	27863252	PhenoScanner
ANGPTL3.1.61635014.63635014	ANGPTL3	1	61635014	63635014	chr1:62711694	Mean platelet volume	EFO_0004586	rs1168089	T	-0.01966	-	1.755e-07		Astle W	2016	27863252	PhenoScanner
ANGPTL3.1.61635014.63635014	ANGPTL3	1	61635014	63635014	chr1:62711694	Mean platelet volume	EFO_0004586	rs11207986	T	-0.01966	-	1.756e-07		Astle W	2016	27863252	PhenoScanner
ANGPTL3.1.61635014.63635014	ANGPTL3	1	61635014	63635014	chr1:62711694	Mean platelet volume	EFO_0004586	rs11207985	A	-0.01963	-	1.84e-07		Astle W	2016	27863252	PhenoScanner
ANGPTL3.1.61635014.63635014	ANGPTL3	1	61635014	63635014	chr1:62711694	Mean platelet volume	EFO_0004586	rs1168102	T	0.01965	+	1.841e-07		Astle W	2016	27863252	PhenoScanner
ANGPTL3.1.61635014.63635014	ANGPTL3	1	61635014	63635014	chr1:62711694	Mean platelet volume	EFO_0004586	rs11208001	T	-0.01965	-	1.842e-07		Astle W	2016	27863252	PhenoScanner
ANGPTL3.1.61635014.63635014	ANGPTL3	1	61635014	63635014	chr1:62711694	Mean platelet volume	EFO_0004586	rs1168103	T	0.01965	+	1.848e-07		Astle W	2016	27863252	PhenoScanner
ANGPTL3.1.61635014.63635014	ANGPTL3	1	61635014	63635014	chr1:62711694	Mean platelet volume	EFO_0004586	rs68148663	T	-0.01975	-	1.848e-07		Astle W	2016	27863252	PhenoScanner
ANGPTL3.1.61635014.63635014	ANGPTL3	1	61635014	63635014	chr1:62711694	Mean platelet volume	EFO_0004586	rs7539035	A	-0.01961	-	1.861e-07		Astle W	2016	27863252	PhenoScanner
ANGPTL3.1.61635014.63635014	ANGPTL3	1	61635014	63635014	chr1:62711694	Mean platelet volume	EFO_0004586	rs1168086	A	-0.01962	-	1.866e-07		Astle W	2016	27863252	PhenoScanner
ANGPTL3.1.61635014.63635014	ANGPTL3	1	61635014	63635014	chr1:62711694	Mean platelet volume	EFO_0004586	rs11485618	A	0.01963	+	1.877e-07		Astle W	2016	27863252	PhenoScanner
ANGPTL3.1.61635014.63635014	ANGPTL3	1	61635014	63635014	chr1:62711694	Mean platelet volume	EFO_0004586	rs10789113	A	0.01963	+	1.898e-07		Astle W	2016	27863252	PhenoScanner
ANGPTL3.1.61635014.63635014	ANGPTL3	1	61635014	63635014	chr1:62711694	Mean platelet volume	EFO_0004586	rs11356503	T	-0.0198	-	1.903e-07		Astle W	2016	27863252	PhenoScanner
ANGPTL3.1.61635014.63635014	ANGPTL3	1	61635014	63635014	chr1:62711694	Mean platelet volume	EFO_0004586	rs34211669	G	-0.01962	-	1.911e-07		Astle W	2016	27863252	PhenoScanner
ANGPTL3.1.61635014.63635014	ANGPTL3	1	61635014	63635014	chr1:62711694	Mean platelet volume	EFO_0004586	rs7519785	A	0.01959	+	1.936e-07		Astle W	2016	27863252	PhenoScanner
ANGPTL3.1.61635014.63635014	ANGPTL3	1	61635014	63635014	chr1:62711694	Mean platelet volume	EFO_0004586	rs10159255	A	-0.01961	-	1.945e-07		Astle W	2016	27863252	PhenoScanner
ANGPTL3.1.61635014.63635014	ANGPTL3	1	61635014	63635014	chr1:62711694	Mean platelet volume	EFO_0004586	rs1168085	C	-0.01958	-	1.963e-07		Astle W	2016	27863252	PhenoScanner
ANGPTL3.1.61635014.63635014	ANGPTL3	1	61635014	63635014	chr1:62711694	Mean platelet volume	EFO_0004586	rs10158897	T	-0.01969	-	1.968e-07		Astle W	2016	27863252	PhenoScanner
ANGPTL3.1.61635014.63635014	ANGPTL3	1	61635014	63635014	chr1:62711694	Mean platelet volume	EFO_0004586	rs67461605	A	-0.01961	-	1.973e-07		Astle W	2016	27863252	PhenoScanner
ANGPTL3.1.61635014.63635014	ANGPTL3	1	61635014	63635014	chr1:62711694	Mean platelet volume	EFO_0004586	rs4329540	T	0.01965	+	2.017e-07		Astle W	2016	27863252	PhenoScanner
ANGPTL3.1.61635014.63635014	ANGPTL3	1	61635014	63635014	chr1:62711694	Mean platelet volume	EFO_0004586	rs2131926	T	0.01964	+	2.021e-07		Astle W	2016	27863252	PhenoScanner
ANGPTL3.1.61635014.63635014	ANGPTL3	1	61635014	63635014	chr1:62711694	Mean platelet volume	EFO_0004586	rs66531495	A	-0.01955	-	2.031e-07		Astle W	2016	27863252	PhenoScanner
ANGPTL3.1.61635014.63635014	ANGPTL3	1	61635014	63635014	chr1:62711694	Mean platelet volume	EFO_0004586	rs1570694	A	0.01956	+	2.057e-07		Astle W	2016	27863252	PhenoScanner
ANGPTL3.1.61635014.63635014	ANGPTL3	1	61635014	63635014	chr1:62711694	Mean platelet volume	EFO_0004586	rs746735	A	0.01954	+	2.061e-07		Astle W	2016	27863252	PhenoScanner
ANGPTL3.1.61635014.63635014	ANGPTL3	1	61635014	63635014	chr1:62711694	Mean platelet volume	EFO_0004586	rs1690766	T	-0.01951	-	2.124e-07		Astle W	2016	27863252	PhenoScanner
ANGPTL3.1.61635014.63635014	ANGPTL3	1	61635014	63635014	chr1:62711694	Mean platelet volume	EFO_0004586	rs56342264	T	-0.01956	-	2.139e-07		Astle W	2016	27863252	PhenoScanner
ANGPTL3.1.61635014.63635014	ANGPTL3	1	61635014	63635014	chr1:62711694	Mean platelet volume	EFO_0004586	rs2366638	A	-0.01951	-	2.147e-07		Astle W	2016	27863252	PhenoScanner
ANGPTL3.1.61635014.63635014	ANGPTL3	1	61635014	63635014	chr1:62711694	Mean platelet volume	EFO_0004586	rs1179765	C	0.0195	+	2.175e-07		Astle W	2016	27863252	PhenoScanner
ANGPTL3.1.61635014.63635014	ANGPTL3	1	61635014	63635014	chr1:62711694	Mean platelet volume	EFO_0004586	rs1168020	T	0.0195	+	2.203e-07		Astle W	2016	27863252	PhenoScanner
ANGPTL3.1.61635014.63635014	ANGPTL3	1	61635014	63635014	chr1:62711694	Mean platelet volume	EFO_0004586	rs6657050	A	0.01949	+	2.221e-07		Astle W	2016	27863252	PhenoScanner
ANGPTL3.1.61635014.63635014	ANGPTL3	1	61635014	63635014	chr1:62711694	Mean platelet volume	EFO_0004586	rs11207977	T	-0.01952	-	2.235e-07		Astle W	2016	27863252	PhenoScanner
ANGPTL3.1.61635014.63635014	ANGPTL3	1	61635014	63635014	chr1:62711694	Mean platelet volume	EFO_0004586	rs4350231	A	-0.01959	-	2.237e-07		Astle W	2016	27863252	PhenoScanner
ANGPTL3.1.61635014.63635014	ANGPTL3	1	61635014	63635014	chr1:62711694	Mean platelet volume	EFO_0004586	rs1781221	A	-0.01948	-	2.246e-07		Astle W	2016	27863252	PhenoScanner
ANGPTL3.1.61635014.63635014	ANGPTL3	1	61635014	63635014	chr1:62711694	Mean platelet volume	EFO_0004586	rs12074528	T	-0.01948	-	2.259e-07		Astle W	2016	27863252	PhenoScanner
ANGPTL3.1.61635014.63635014	ANGPTL3	1	61635014	63635014	chr1:62711694	Mean platelet volume	EFO_0004586	rs993013	T	0.01948	+	2.265e-07		Astle W	2016	27863252	PhenoScanner
ANGPTL3.1.61635014.63635014	ANGPTL3	1	61635014	63635014	chr1:62711694	Mean platelet volume	EFO_0004586	rs11207999	A	0.01947	+	2.299e-07		Astle W	2016	27863252	PhenoScanner
ANGPTL3.1.61635014.63635014	ANGPTL3	1	61635014	63635014	chr1:62711694	Mean platelet volume	EFO_0004586	rs626787	C	0.01958	+	2.306e-07		Astle W	2016	27863252	PhenoScanner
ANGPTL3.1.61635014.63635014	ANGPTL3	1	61635014	63635014	chr1:62711694	Mean platelet volume	EFO_0004586	rs10889338	T	-0.01948	-	2.314e-07		Astle W	2016	27863252	PhenoScanner
ANGPTL3.1.61635014.63635014	ANGPTL3	1	61635014	63635014	chr1:62711694	Mean platelet volume	EFO_0004586	rs1168021	A	-0.01945	-	2.332e-07		Astle W	2016	27863252	PhenoScanner
ANGPTL3.1.61635014.63635014	ANGPTL3	1	61635014	63635014	chr1:62711694	Mean platelet volume	EFO_0004586	rs11577840	T	-0.01944	-	2.336e-07		Astle W	2016	27863252	PhenoScanner
ANGPTL3.1.61635014.63635014	ANGPTL3	1	61635014	63635014	chr1:62711694	Mean platelet volume	EFO_0004586	rs11207983	T	0.01949	+	2.341e-07		Astle W	2016	27863252	PhenoScanner
ANGPTL3.1.61635014.63635014	ANGPTL3	1	61635014	63635014	chr1:62711694	Mean platelet volume	EFO_0004586	rs11208000	A	0.01945	+	2.358e-07		Astle W	2016	27863252	PhenoScanner
ANGPTL3.1.61635014.63635014	ANGPTL3	1	61635014	63635014	chr1:62711694	Mean platelet volume	EFO_0004586	rs10789118	A	0.01947	+	2.364e-07		Astle W	2016	27863252	PhenoScanner
ANGPTL3.1.61635014.63635014	ANGPTL3	1	61635014	63635014	chr1:62711694	Mean platelet volume	EFO_0004586	rs1168015	C	-0.01944	-	2.371e-07		Astle W	2016	27863252	PhenoScanner
ANGPTL3.1.61635014.63635014	ANGPTL3	1	61635014	63635014	chr1:62711694	Mean platelet volume	EFO_0004586	rs11207981	A	0.01943	+	2.386e-07		Astle W	2016	27863252	PhenoScanner
ANGPTL3.1.61635014.63635014	ANGPTL3	1	61635014	63635014	chr1:62711694	Mean platelet volume	EFO_0004586	rs12038768	T	-0.01951	-	2.408e-07		Astle W	2016	27863252	PhenoScanner
ANGPTL3.1.61635014.63635014	ANGPTL3	1	61635014	63635014	chr1:62711694	Mean platelet volume	EFO_0004586	rs1168023	A	-0.01942	-	2.421e-07		Astle W	2016	27863252	PhenoScanner
ANGPTL3.1.61635014.63635014	ANGPTL3	1	61635014	63635014	chr1:62711694	Mean platelet volume	EFO_0004586	rs11207980	T	0.01945	+	2.432e-07		Astle W	2016	27863252	PhenoScanner
ANGPTL3.1.61635014.63635014	ANGPTL3	1	61635014	63635014	chr1:62711694	Mean platelet volume	EFO_0004586	rs1168022	A	-0.01943	-	2.46e-07		Astle W	2016	27863252	PhenoScanner
ANGPTL3.1.61635014.63635014	ANGPTL3	1	61635014	63635014	chr1:62711694	Mean platelet volume	EFO_0004586	rs10789116	A	0.01946	+	2.492e-07		Astle W	2016	27863252	PhenoScanner
ANGPTL3.1.61635014.63635014	ANGPTL3	1	61635014	63635014	chr1:62711694	Mean platelet volume	EFO_0004586	rs11207982	T	-0.01943	-	2.494e-07		Astle W	2016	27863252	PhenoScanner
ANGPTL3.1.61635014.63635014	ANGPTL3	1	61635014	63635014	chr1:62711694	Mean platelet volume	EFO_0004586	rs7548877	T	-0.0194	-	2.503e-07		Astle W	2016	27863252	PhenoScanner
ANGPTL3.1.61635014.63635014	ANGPTL3	1	61635014	63635014	chr1:62711694	Mean platelet volume	EFO_0004586	rs145329819	C	0.01939	+	2.557e-07		Astle W	2016	27863252	PhenoScanner
ANGPTL3.1.61635014.63635014	ANGPTL3	1	61635014	63635014	chr1:62711694	Mean platelet volume	EFO_0004586	rs66729042	T	-0.01942	-	2.567e-07		Astle W	2016	27863252	PhenoScanner
ANGPTL3.1.61635014.63635014	ANGPTL3	1	61635014	63635014	chr1:62711694	Mean platelet volume	EFO_0004586	rs10889343	T	-0.01947	-	2.597e-07		Astle W	2016	27863252	PhenoScanner
ANGPTL3.1.61635014.63635014	ANGPTL3	1	61635014	63635014	chr1:62711694	Mean platelet volume	EFO_0004586	rs12403207	T	-0.01937	-	2.598e-07		Astle W	2016	27863252	PhenoScanner
ANGPTL3.1.61635014.63635014	ANGPTL3	1	61635014	63635014	chr1:62711694	Mean platelet volume	EFO_0004586	rs10889336	T	0.0194	+	2.682e-07		Astle W	2016	27863252	PhenoScanner
ANGPTL3.1.61635014.63635014	ANGPTL3	1	61635014	63635014	chr1:62711694	Mean platelet volume	EFO_0004586	rs12062275	T	-0.01935	-	2.684e-07		Astle W	2016	27863252	PhenoScanner
ANGPTL3.1.61635014.63635014	ANGPTL3	1	61635014	63635014	chr1:62711694	Mean platelet volume	EFO_0004586	rs11207992	T	0.01943	+	2.688e-07		Astle W	2016	27863252	PhenoScanner
ANGPTL3.1.61635014.63635014	ANGPTL3	1	61635014	63635014	chr1:62711694	Mean platelet volume	EFO_0004586	rs1979722	A	-0.01943	-	2.711e-07		Astle W	2016	27863252	PhenoScanner
ANGPTL3.1.61635014.63635014	ANGPTL3	1	61635014	63635014	chr1:62711694	Mean platelet volume	EFO_0004586	rs12025800	C	0.01935	+	2.718e-07		Astle W	2016	27863252	PhenoScanner
ANGPTL3.1.61635014.63635014	ANGPTL3	1	61635014	63635014	chr1:62711694	Mean platelet volume	EFO_0004586	rs71776858	C	-0.01938	-	2.728e-07		Astle W	2016	27863252	PhenoScanner
ANGPTL3.1.61635014.63635014	ANGPTL3	1	61635014	63635014	chr1:62711694	Mean platelet volume	EFO_0004586	rs1168018	A	-0.01934	-	2.732e-07		Astle W	2016	27863252	PhenoScanner
ANGPTL3.1.61635014.63635014	ANGPTL3	1	61635014	63635014	chr1:62711694	Mean platelet volume	EFO_0004586	rs12116574	T	-0.01942	-	2.747e-07		Astle W	2016	27863252	PhenoScanner
ANGPTL3.1.61635014.63635014	ANGPTL3	1	61635014	63635014	chr1:62711694	Mean platelet volume	EFO_0004586	rs1781195	T	-0.01933	-	2.75e-07		Astle W	2016	27863252	PhenoScanner
ANGPTL3.1.61635014.63635014	ANGPTL3	1	61635014	63635014	chr1:62711694	Mean platelet volume	EFO_0004586	rs10889334	C	0.01942	+	2.762e-07		Astle W	2016	27863252	PhenoScanner
ANGPTL3.1.61635014.63635014	ANGPTL3	1	61635014	63635014	chr1:62711694	Mean platelet volume	EFO_0004586	rs7520810	T	-0.01934	-	2.763e-07		Astle W	2016	27863252	PhenoScanner
ANGPTL3.1.61635014.63635014	ANGPTL3	1	61635014	63635014	chr1:62711694	Mean platelet volume	EFO_0004586	rs1168050	T	0.01932	+	2.764e-07		Astle W	2016	27863252	PhenoScanner
ANGPTL3.1.61635014.63635014	ANGPTL3	1	61635014	63635014	chr1:62711694	Mean platelet volume	EFO_0004586	rs1627591	T	0.01932	+	2.765e-07		Astle W	2016	27863252	PhenoScanner
ANGPTL3.1.61635014.63635014	ANGPTL3	1	61635014	63635014	chr1:62711694	Mean platelet volume	EFO_0004586	rs1781212	A	0.01935	+	2.778e-07		Astle W	2016	27863252	PhenoScanner
ANGPTL3.1.61635014.63635014	ANGPTL3	1	61635014	63635014	chr1:62711694	Mean platelet volume	EFO_0004586	rs10789112	T	0.01943	+	2.798e-07		Astle W	2016	27863252	PhenoScanner
ANGPTL3.1.61635014.63635014	ANGPTL3	1	61635014	63635014	chr1:62711694	Mean platelet volume	EFO_0004586	rs35664253	C	-0.01933	-	2.803e-07		Astle W	2016	27863252	PhenoScanner
ANGPTL3.1.61635014.63635014	ANGPTL3	1	61635014	63635014	chr1:62711694	Mean platelet volume	EFO_0004586	rs12090886	A	0.01934	+	2.822e-07		Astle W	2016	27863252	PhenoScanner
ANGPTL3.1.61635014.63635014	ANGPTL3	1	61635014	63635014	chr1:62711694	Mean platelet volume	EFO_0004586	rs35913674	C	0.01939	+	2.829e-07		Astle W	2016	27863252	PhenoScanner
ANGPTL3.1.61635014.63635014	ANGPTL3	1	61635014	63635014	chr1:62711694	Mean platelet volume	EFO_0004586	rs1168013	C	-0.01931	-	2.833e-07		Astle W	2016	27863252	PhenoScanner
ANGPTL3.1.61635014.63635014	ANGPTL3	1	61635014	63635014	chr1:62711694	Mean platelet volume	EFO_0004586	rs61393465	G	-0.01935	-	2.836e-07		Astle W	2016	27863252	PhenoScanner
ANGPTL3.1.61635014.63635014	ANGPTL3	1	61635014	63635014	chr1:62711694	Mean platelet volume	EFO_0004586	rs1168026	T	-0.01932	-	2.847e-07		Astle W	2016	27863252	PhenoScanner
ANGPTL3.1.61635014.63635014	ANGPTL3	1	61635014	63635014	chr1:62711694	Mean platelet volume	EFO_0004586	rs11207994	T	-0.01937	-	2.853e-07		Astle W	2016	27863252	PhenoScanner
ANGPTL3.1.61635014.63635014	ANGPTL3	1	61635014	63635014	chr1:62711694	Mean platelet volume	EFO_0004586	rs4915840	C	-0.01931	-	2.857e-07		Astle W	2016	27863252	PhenoScanner
ANGPTL3.1.61635014.63635014	ANGPTL3	1	61635014	63635014	chr1:62711694	Mean platelet volume	EFO_0004586	rs1168017	A	-0.0193	-	2.867e-07		Astle W	2016	27863252	PhenoScanner
ANGPTL3.1.61635014.63635014	ANGPTL3	1	61635014	63635014	chr1:62711694	Mean platelet volume	EFO_0004586	rs11207995	A	0.01935	+	2.923e-07		Astle W	2016	27863252	PhenoScanner
ANGPTL3.1.61635014.63635014	ANGPTL3	1	61635014	63635014	chr1:62711694	Mean platelet volume	EFO_0004586	rs1690755	A	-0.01931	-	2.926e-07		Astle W	2016	27863252	PhenoScanner
ANGPTL3.1.61635014.63635014	ANGPTL3	1	61635014	63635014	chr1:62711694	Mean platelet volume	EFO_0004586	rs638714	T	-0.01949	-	2.932e-07		Astle W	2016	27863252	PhenoScanner
ANGPTL3.1.61635014.63635014	ANGPTL3	1	61635014	63635014	chr1:62711694	Mean platelet volume	EFO_0004586	rs10889340	A	-0.01937	-	2.933e-07		Astle W	2016	27863252	PhenoScanner
ANGPTL3.1.61635014.63635014	ANGPTL3	1	61635014	63635014	chr1:62711694	Mean platelet volume	EFO_0004586	rs12023489	A	-0.01956	-	2.939e-07		Astle W	2016	27863252	PhenoScanner
ANGPTL3.1.61635014.63635014	ANGPTL3	1	61635014	63635014	chr1:62711694	Mean platelet volume	EFO_0004586	rs10889337	A	-0.0193	-	2.949e-07		Astle W	2016	27863252	PhenoScanner
ANGPTL3.1.61635014.63635014	ANGPTL3	1	61635014	63635014	chr1:62711694	Mean platelet volume	EFO_0004586	rs1168030	T	0.01929	+	2.995e-07		Astle W	2016	27863252	PhenoScanner
ANGPTL3.1.61635014.63635014	ANGPTL3	1	61635014	63635014	chr1:62711694	Mean platelet volume	EFO_0004586	rs636523	A	0.01938	+	3.007e-07		Astle W	2016	27863252	PhenoScanner
ANGPTL3.1.61635014.63635014	ANGPTL3	1	61635014	63635014	chr1:62711694	Mean platelet volume	EFO_0004586	rs10889348	A	0.01936	+	3.013e-07		Astle W	2016	27863252	PhenoScanner
ANGPTL3.1.61635014.63635014	ANGPTL3	1	61635014	63635014	chr1:62711694	Mean platelet volume	EFO_0004586	rs35529421	A	-0.0193	-	3.066e-07		Astle W	2016	27863252	PhenoScanner
ANGPTL3.1.61635014.63635014	ANGPTL3	1	61635014	63635014	chr1:62711694	Mean platelet volume	EFO_0004586	rs6587980	T	-0.01927	-	3.081e-07		Astle W	2016	27863252	PhenoScanner
ANGPTL3.1.61635014.63635014	ANGPTL3	1	61635014	63635014	chr1:62711694	Mean platelet volume	EFO_0004586	rs1168036	A	-0.01926	-	3.095e-07		Astle W	2016	27863252	PhenoScanner
ANGPTL3.1.61635014.63635014	ANGPTL3	1	61635014	63635014	chr1:62711694	Mean platelet volume	EFO_0004586	rs11207976	A	-0.01926	-	3.097e-07		Astle W	2016	27863252	PhenoScanner
ANGPTL3.1.61635014.63635014	ANGPTL3	1	61635014	63635014	chr1:62711694	Mean platelet volume	EFO_0004586	rs1168047	T	0.01925	+	3.102e-07		Astle W	2016	27863252	PhenoScanner
ANGPTL3.1.61635014.63635014	ANGPTL3	1	61635014	63635014	chr1:62711694	Mean platelet volume	EFO_0004586	rs10889339	A	-0.01931	-	3.111e-07		Astle W	2016	27863252	PhenoScanner
ANGPTL3.1.61635014.63635014	ANGPTL3	1	61635014	63635014	chr1:62711694	Mean platelet volume	EFO_0004586	rs11207979	A	-0.01925	-	3.113e-07		Astle W	2016	27863252	PhenoScanner
ANGPTL3.1.61635014.63635014	ANGPTL3	1	61635014	63635014	chr1:62711694	Mean platelet volume	EFO_0004586	rs4915621	A	-0.0193	-	3.123e-07		Astle W	2016	27863252	PhenoScanner
ANGPTL3.1.61635014.63635014	ANGPTL3	1	61635014	63635014	chr1:62711694	Mean platelet volume	EFO_0004586	rs10157265	T	-0.01925	-	3.135e-07		Astle W	2016	27863252	PhenoScanner
ANGPTL3.1.61635014.63635014	ANGPTL3	1	61635014	63635014	chr1:62711694	Mean platelet volume	EFO_0004586	rs1168045	T	0.01924	+	3.173e-07		Astle W	2016	27863252	PhenoScanner
ANGPTL3.1.61635014.63635014	ANGPTL3	1	61635014	63635014	chr1:62711694	Mean platelet volume	EFO_0004586	rs10889349	A	0.01924	+	3.182e-07		Astle W	2016	27863252	PhenoScanner
ANGPTL3.1.61635014.63635014	ANGPTL3	1	61635014	63635014	chr1:62711694	Mean platelet volume	EFO_0004586	rs1168002	A	-0.01927	-	3.198e-07		Astle W	2016	27863252	PhenoScanner
ANGPTL3.1.61635014.63635014	ANGPTL3	1	61635014	63635014	chr1:62711694	Mean platelet volume	EFO_0004586	rs637723	T	-0.01932	-	3.21e-07		Astle W	2016	27863252	PhenoScanner
ANGPTL3.1.61635014.63635014	ANGPTL3	1	61635014	63635014	chr1:62711694	Mean platelet volume	EFO_0004586	rs11207996	A	-0.01926	-	3.243e-07		Astle W	2016	27863252	PhenoScanner
ANGPTL3.1.61635014.63635014	ANGPTL3	1	61635014	63635014	chr1:62711694	Mean platelet volume	EFO_0004586	rs9988450	T	-0.01928	-	3.253e-07		Astle W	2016	27863252	PhenoScanner
ANGPTL3.1.61635014.63635014	ANGPTL3	1	61635014	63635014	chr1:62711694	Mean platelet volume	EFO_0004586	rs1168042	A	-0.01922	-	3.267e-07		Astle W	2016	27863252	PhenoScanner
ANGPTL3.1.61635014.63635014	ANGPTL3	1	61635014	63635014	chr1:62711694	Mean platelet volume	EFO_0004586	rs1002687	A	0.01923	+	3.268e-07		Astle W	2016	27863252	PhenoScanner
ANGPTL3.1.61635014.63635014	ANGPTL3	1	61635014	63635014	chr1:62711694	Mean platelet volume	EFO_0004586	rs3850634	T	0.01925	+	3.279e-07		Astle W	2016	27863252	PhenoScanner
ANGPTL3.1.61635014.63635014	ANGPTL3	1	61635014	63635014	chr1:62711694	Mean platelet volume	EFO_0004586	rs1168031	T	0.01922	+	3.301e-07		Astle W	2016	27863252	PhenoScanner
ANGPTL3.1.61635014.63635014	ANGPTL3	1	61635014	63635014	chr1:62711694	Mean platelet volume	EFO_0004586	rs1168034	C	0.01921	+	3.317e-07		Astle W	2016	27863252	PhenoScanner
ANGPTL3.1.61635014.63635014	ANGPTL3	1	61635014	63635014	chr1:62711694	Mean platelet volume	EFO_0004586	rs1168027	T	-0.0192	-	3.34e-07		Astle W	2016	27863252	PhenoScanner
ANGPTL3.1.61635014.63635014	ANGPTL3	1	61635014	63635014	chr1:62711694	Mean platelet volume	EFO_0004586	rs1168046	A	-0.01919	-	3.394e-07		Astle W	2016	27863252	PhenoScanner
ANGPTL3.1.61635014.63635014	ANGPTL3	1	61635014	63635014	chr1:62711694	Mean platelet volume	EFO_0004586	rs3913007	T	0.01929	+	3.396e-07		Astle W	2016	27863252	PhenoScanner
ANGPTL3.1.61635014.63635014	ANGPTL3	1	61635014	63635014	chr1:62711694	Mean platelet volume	EFO_0004586	rs11207990	T	-0.01924	-	3.396e-07		Astle W	2016	27863252	PhenoScanner
ANGPTL3.1.61635014.63635014	ANGPTL3	1	61635014	63635014	chr1:62711694	Mean platelet volume	EFO_0004586	rs142666378	T	-0.01924	-	3.407e-07		Astle W	2016	27863252	PhenoScanner
ANGPTL3.1.61635014.63635014	ANGPTL3	1	61635014	63635014	chr1:62711694	Mean platelet volume	EFO_0004586	rs10889350	T	-0.01918	-	3.432e-07		Astle W	2016	27863252	PhenoScanner
ANGPTL3.1.61635014.63635014	ANGPTL3	1	61635014	63635014	chr1:62711694	Mean platelet volume	EFO_0004586	rs1472257	A	-0.01923	-	3.437e-07		Astle W	2016	27863252	PhenoScanner
ANGPTL3.1.61635014.63635014	ANGPTL3	1	61635014	63635014	chr1:62711694	Mean platelet volume	EFO_0004586	rs10889344	T	-0.01923	-	3.445e-07		Astle W	2016	27863252	PhenoScanner
ANGPTL3.1.61635014.63635014	ANGPTL3	1	61635014	63635014	chr1:62711694	Mean platelet volume	EFO_0004586	rs1168032	A	-0.01919	-	3.456e-07		Astle W	2016	27863252	PhenoScanner
ANGPTL3.1.61635014.63635014	ANGPTL3	1	61635014	63635014	chr1:62711694	Mean platelet volume	EFO_0004586	rs10493322	T	-0.01929	-	3.508e-07		Astle W	2016	27863252	PhenoScanner
ANGPTL3.1.61635014.63635014	ANGPTL3	1	61635014	63635014	chr1:62711694	Mean platelet volume	EFO_0004586	rs12735272	A	0.01921	+	3.516e-07		Astle W	2016	27863252	PhenoScanner
ANGPTL3.1.61635014.63635014	ANGPTL3	1	61635014	63635014	chr1:62711694	Mean platelet volume	EFO_0004586	rs7527004	A	0.01917	+	3.525e-07		Astle W	2016	27863252	PhenoScanner
ANGPTL3.1.61635014.63635014	ANGPTL3	1	61635014	63635014	chr1:62711694	Mean platelet volume	EFO_0004586	rs72306409	C	0.01918	+	3.549e-07		Astle W	2016	27863252	PhenoScanner
ANGPTL3.1.61635014.63635014	ANGPTL3	1	61635014	63635014	chr1:62711694	Mean platelet volume	EFO_0004586	rs1184865	A	-0.01916	-	3.583e-07		Astle W	2016	27863252	PhenoScanner
ANGPTL3.1.61635014.63635014	ANGPTL3	1	61635014	63635014	chr1:62711694	Mean platelet volume	EFO_0004586	rs10889333	A	-0.01923	-	3.596e-07		Astle W	2016	27863252	PhenoScanner
ANGPTL3.1.61635014.63635014	ANGPTL3	1	61635014	63635014	chr1:62711694	Mean platelet volume	EFO_0004586	rs6696502	T	0.0192	+	3.603e-07		Astle W	2016	27863252	PhenoScanner
ANGPTL3.1.61635014.63635014	ANGPTL3	1	61635014	63635014	chr1:62711694	Mean platelet volume	EFO_0004586	rs6678483	A	-0.01915	-	3.603e-07		Astle W	2016	27863252	PhenoScanner
ANGPTL3.1.61635014.63635014	ANGPTL3	1	61635014	63635014	chr1:62711694	Mean platelet volume	EFO_0004586	rs6693353	A	-0.0192	-	3.616e-07		Astle W	2016	27863252	PhenoScanner
ANGPTL3.1.61635014.63635014	ANGPTL3	1	61635014	63635014	chr1:62711694	Mean platelet volume	EFO_0004586	rs638305	T	-0.01923	-	3.626e-07		Astle W	2016	27863252	PhenoScanner
ANGPTL3.1.61635014.63635014	ANGPTL3	1	61635014	63635014	chr1:62711694	Mean platelet volume	EFO_0004586	rs10889347	A	-0.01914	-	3.634e-07		Astle W	2016	27863252	PhenoScanner
ANGPTL3.1.61635014.63635014	ANGPTL3	1	61635014	63635014	chr1:62711694	Mean platelet volume	EFO_0004586	rs10789117	A	0.01913	+	3.673e-07		Astle W	2016	27863252	PhenoScanner
ANGPTL3.1.61635014.63635014	ANGPTL3	1	61635014	63635014	chr1:62711694	Mean platelet volume	EFO_0004586	rs630144	A	0.01919	+	3.675e-07		Astle W	2016	27863252	PhenoScanner
ANGPTL3.1.61635014.63635014	ANGPTL3	1	61635014	63635014	chr1:62711694	Mean platelet volume	EFO_0004586	rs624660	A	-0.0192	-	3.676e-07		Astle W	2016	27863252	PhenoScanner
ANGPTL3.1.61635014.63635014	ANGPTL3	1	61635014	63635014	chr1:62711694	Mean platelet volume	EFO_0004586	rs11207970	T	-0.01926	-	3.695e-07		Astle W	2016	27863252	PhenoScanner
ANGPTL3.1.61635014.63635014	ANGPTL3	1	61635014	63635014	chr1:62711694	Mean platelet volume	EFO_0004586	rs598253	T	0.01921	+	3.699e-07		Astle W	2016	27863252	PhenoScanner
ANGPTL3.1.61635014.63635014	ANGPTL3	1	61635014	63635014	chr1:62711694	Mean platelet volume	EFO_0004586	rs783291	A	-0.01922	-	3.704e-07		Astle W	2016	27863252	PhenoScanner
ANGPTL3.1.61635014.63635014	ANGPTL3	1	61635014	63635014	chr1:62711694	Mean platelet volume	EFO_0004586	rs641540	A	0.01921	+	3.709e-07		Astle W	2016	27863252	PhenoScanner
ANGPTL3.1.61635014.63635014	ANGPTL3	1	61635014	63635014	chr1:62711694	Mean platelet volume	EFO_0004586	rs12042319	A	-0.01916	-	3.713e-07		Astle W	2016	27863252	PhenoScanner
ANGPTL3.1.61635014.63635014	ANGPTL3	1	61635014	63635014	chr1:62711694	Mean platelet volume	EFO_0004586	rs583609	T	0.01921	+	3.715e-07		Astle W	2016	27863252	PhenoScanner
ANGPTL3.1.61635014.63635014	ANGPTL3	1	61635014	63635014	chr1:62711694	Mean platelet volume	EFO_0004586	rs10789115	A	-0.01918	-	3.735e-07		Astle W	2016	27863252	PhenoScanner
ANGPTL3.1.61635014.63635014	ANGPTL3	1	61635014	63635014	chr1:62711694	Mean platelet volume	EFO_0004586	rs4915838	A	0.01912	+	3.75e-07		Astle W	2016	27863252	PhenoScanner
ANGPTL3.1.61635014.63635014	ANGPTL3	1	61635014	63635014	chr1:62711694	Mean platelet volume	EFO_0004586	rs1168010	A	0.01924	+	3.803e-07		Astle W	2016	27863252	PhenoScanner
ANGPTL3.1.61635014.63635014	ANGPTL3	1	61635014	63635014	chr1:62711694	Mean platelet volume	EFO_0004586	rs9436661	T	0.01919	+	3.823e-07		Astle W	2016	27863252	PhenoScanner
ANGPTL3.1.61635014.63635014	ANGPTL3	1	61635014	63635014	chr1:62711694	Mean platelet volume	EFO_0004586	rs1629122	A	0.01911	+	3.909e-07		Astle W	2016	27863252	PhenoScanner
ANGPTL3.1.61635014.63635014	ANGPTL3	1	61635014	63635014	chr1:62711694	Mean platelet volume	EFO_0004586	rs6675401	T	-0.01909	-	3.916e-07		Astle W	2016	27863252	PhenoScanner
ANGPTL3.1.61635014.63635014	ANGPTL3	1	61635014	63635014	chr1:62711694	Mean platelet volume	EFO_0004586	rs6690733	A	0.01909	+	3.918e-07		Astle W	2016	27863252	PhenoScanner
ANGPTL3.1.61635014.63635014	ANGPTL3	1	61635014	63635014	chr1:62711694	Mean platelet volume	EFO_0004586	rs1168009	A	0.01921	+	3.947e-07		Astle W	2016	27863252	PhenoScanner
ANGPTL3.1.61635014.63635014	ANGPTL3	1	61635014	63635014	chr1:62711694	Mean platelet volume	EFO_0004586	rs6587976	T	-0.01912	-	3.974e-07		Astle W	2016	27863252	PhenoScanner
ANGPTL3.1.61635014.63635014	ANGPTL3	1	61635014	63635014	chr1:62711694	Mean platelet volume	EFO_0004586	rs636497	A	0.01914	+	3.996e-07		Astle W	2016	27863252	PhenoScanner
ANGPTL3.1.61635014.63635014	ANGPTL3	1	61635014	63635014	chr1:62711694	Mean platelet volume	EFO_0004586	rs1168044	A	-0.01908	-	3.999e-07		Astle W	2016	27863252	PhenoScanner
ANGPTL3.1.61635014.63635014	ANGPTL3	1	61635014	63635014	chr1:62711694	Mean platelet volume	EFO_0004586	rs2934744	A	0.01909	+	4.049e-07		Astle W	2016	27863252	PhenoScanner
ANGPTL3.1.61635014.63635014	ANGPTL3	1	61635014	63635014	chr1:62711694	Mean platelet volume	EFO_0004586	rs1168003	A	0.01911	+	4.073e-07		Astle W	2016	27863252	PhenoScanner
ANGPTL3.1.61635014.63635014	ANGPTL3	1	61635014	63635014	chr1:62711694	Mean platelet volume	EFO_0004586	rs60688353	C	0.01918	+	4.088e-07		Astle W	2016	27863252	PhenoScanner
ANGPTL3.1.61635014.63635014	ANGPTL3	1	61635014	63635014	chr1:62711694	Mean platelet volume	EFO_0004586	rs59952505	C	-0.01906	-	4.09e-07		Astle W	2016	27863252	PhenoScanner
ANGPTL3.1.61635014.63635014	ANGPTL3	1	61635014	63635014	chr1:62711694	Mean platelet volume	EFO_0004586	rs9436223	T	-0.01917	-	4.1e-07		Astle W	2016	27863252	PhenoScanner
ANGPTL3.1.61635014.63635014	ANGPTL3	1	61635014	63635014	chr1:62711694	Mean platelet volume	EFO_0004586	rs61471917	A	-0.01905	-	4.133e-07		Astle W	2016	27863252	PhenoScanner
ANGPTL3.1.61635014.63635014	ANGPTL3	1	61635014	63635014	chr1:62711694	Mean platelet volume	EFO_0004586	rs11207974	T	0.01909	+	4.173e-07		Astle W	2016	27863252	PhenoScanner
ANGPTL3.1.61635014.63635014	ANGPTL3	1	61635014	63635014	chr1:62711694	Mean platelet volume	EFO_0004586	rs1690761	T	0.01909	+	4.186e-07		Astle W	2016	27863252	PhenoScanner
ANGPTL3.1.61635014.63635014	ANGPTL3	1	61635014	63635014	chr1:62711694	Mean platelet volume	EFO_0004586	rs1748200	T	-0.01906	-	4.232e-07		Astle W	2016	27863252	PhenoScanner
ANGPTL3.1.61635014.63635014	ANGPTL3	1	61635014	63635014	chr1:62711694	Mean platelet volume	EFO_0004586	rs10889332	T	-0.01909	-	4.241e-07		Astle W	2016	27863252	PhenoScanner
ANGPTL3.1.61635014.63635014	ANGPTL3	1	61635014	63635014	chr1:62711694	Mean platelet volume	EFO_0004586	rs634341	T	0.0191	+	4.266e-07		Astle W	2016	27863252	PhenoScanner
ANGPTL3.1.61635014.63635014	ANGPTL3	1	61635014	63635014	chr1:62711694	Mean platelet volume	EFO_0004586	rs11442941	T	-0.01906	-	4.284e-07		Astle W	2016	27863252	PhenoScanner
ANGPTL3.1.61635014.63635014	ANGPTL3	1	61635014	63635014	chr1:62711694	Mean platelet volume	EFO_0004586	rs12029068	T	-0.01912	-	4.295e-07		Astle W	2016	27863252	PhenoScanner
ANGPTL3.1.61635014.63635014	ANGPTL3	1	61635014	63635014	chr1:62711694	Mean platelet volume	EFO_0004586	rs642845	T	0.0191	+	4.303e-07		Astle W	2016	27863252	PhenoScanner
ANGPTL3.1.61635014.63635014	ANGPTL3	1	61635014	63635014	chr1:62711694	Mean platelet volume	EFO_0004586	rs659656	C	0.01909	+	4.325e-07		Astle W	2016	27863252	PhenoScanner
ANGPTL3.1.61635014.63635014	ANGPTL3	1	61635014	63635014	chr1:62711694	Mean platelet volume	EFO_0004586	rs7547965	A	0.01908	+	4.325e-07		Astle W	2016	27863252	PhenoScanner
ANGPTL3.1.61635014.63635014	ANGPTL3	1	61635014	63635014	chr1:62711694	Mean platelet volume	EFO_0004586	rs11207969	A	0.01908	+	4.428e-07		Astle W	2016	27863252	PhenoScanner
ANGPTL3.1.61635014.63635014	ANGPTL3	1	61635014	63635014	chr1:62711694	Mean platelet volume	EFO_0004586	rs597470	T	0.01906	+	4.444e-07		Astle W	2016	27863252	PhenoScanner
ANGPTL3.1.61635014.63635014	ANGPTL3	1	61635014	63635014	chr1:62711694	Mean platelet volume	EFO_0004586	rs998403	A	-0.01911	-	4.451e-07		Astle W	2016	27863252	PhenoScanner
ANGPTL3.1.61635014.63635014	ANGPTL3	1	61635014	63635014	chr1:62711694	Mean platelet volume	EFO_0004586	rs1168029	A	0.01901	+	4.482e-07		Astle W	2016	27863252	PhenoScanner
ANGPTL3.1.61635014.63635014	ANGPTL3	1	61635014	63635014	chr1:62711694	Mean platelet volume	EFO_0004586	rs2366636	A	-0.01899	-	4.501e-07		Astle W	2016	27863252	PhenoScanner
ANGPTL3.1.61635014.63635014	ANGPTL3	1	61635014	63635014	chr1:62711694	Mean platelet volume	EFO_0004586	rs2131925	T	0.01903	+	4.506e-07		Astle W	2016	27863252	PhenoScanner
ANGPTL3.1.61635014.63635014	ANGPTL3	1	61635014	63635014	chr1:62711694	Mean platelet volume	EFO_0004586	rs1748195	C	0.01899	+	4.528e-07		Astle W	2016	27863252	PhenoScanner
ANGPTL3.1.61635014.63635014	ANGPTL3	1	61635014	63635014	chr1:62711694	Mean platelet volume	EFO_0004586	rs1168028	A	0.019	+	4.543e-07		Astle W	2016	27863252	PhenoScanner
ANGPTL3.1.61635014.63635014	ANGPTL3	1	61635014	63635014	chr1:62711694	Mean platelet volume	EFO_0004586	rs1183260	A	-0.01903	-	4.576e-07		Astle W	2016	27863252	PhenoScanner
ANGPTL3.1.61635014.63635014	ANGPTL3	1	61635014	63635014	chr1:62711694	Mean platelet volume	EFO_0004586	rs79439217	T	0.01896	+	4.692e-07		Astle W	2016	27863252	PhenoScanner
ANGPTL3.1.61635014.63635014	ANGPTL3	1	61635014	63635014	chr1:62711694	Mean platelet volume	EFO_0004586	rs1748201	A	-0.01898	-	4.713e-07		Astle W	2016	27863252	PhenoScanner
ANGPTL3.1.61635014.63635014	ANGPTL3	1	61635014	63635014	chr1:62711694	Mean platelet volume	EFO_0004586	rs1168001	A	0.019	+	4.742e-07		Astle W	2016	27863252	PhenoScanner
ANGPTL3.1.61635014.63635014	ANGPTL3	1	61635014	63635014	chr1:62711694	Mean platelet volume	EFO_0004586	rs79346928	C	0.019	+	4.967e-07		Astle W	2016	27863252	PhenoScanner
ANGPTL3.1.61635014.63635014	ANGPTL3	1	61635014	63635014	chr1:62711694	Mean platelet volume	EFO_0004586	rs656297	A	0.019	+	5.01e-07		Astle W	2016	27863252	PhenoScanner
ANGPTL3.1.61635014.63635014	ANGPTL3	1	61635014	63635014	chr1:62711694	Mean platelet volume	EFO_0004586	rs1007205	T	-0.01897	-	5.051e-07		Astle W	2016	27863252	PhenoScanner
ANGPTL3.1.61635014.63635014	ANGPTL3	1	61635014	63635014	chr1:62711694	Mean platelet volume	EFO_0004586	rs11207997	T	-0.01891	-	5.105e-07		Astle W	2016	27863252	PhenoScanner
ANGPTL3.1.61635014.63635014	ANGPTL3	1	61635014	63635014	chr1:62711694	Mean platelet volume	EFO_0004586	rs1305521	A	-0.01893	-	5.199e-07		Astle W	2016	27863252	PhenoScanner
ANGPTL3.1.61635014.63635014	ANGPTL3	1	61635014	63635014	chr1:62711694	Mean platelet volume	EFO_0004586	rs1748197	A	-0.01888	-	5.276e-07		Astle W	2016	27863252	PhenoScanner
ANGPTL3.1.61635014.63635014	ANGPTL3	1	61635014	63635014	chr1:62711694	Mean platelet volume	EFO_0004586	rs1305520	A	-0.01893	-	5.306e-07		Astle W	2016	27863252	PhenoScanner
ANGPTL3.1.61635014.63635014	ANGPTL3	1	61635014	63635014	chr1:62711694	Mean platelet volume	EFO_0004586	rs631106	A	-0.01897	-	5.406e-07		Astle W	2016	27863252	PhenoScanner
ANGPTL3.1.61635014.63635014	ANGPTL3	1	61635014	63635014	chr1:62711694	Mean platelet volume	EFO_0004586	rs1167998	A	0.01888	+	5.553e-07		Astle W	2016	27863252	PhenoScanner
ANGPTL3.1.61635014.63635014	ANGPTL3	1	61635014	63635014	chr1:62711694	Mean platelet volume	EFO_0004586	rs597076	A	-0.01896	-	5.567e-07		Astle W	2016	27863252	PhenoScanner
ANGPTL3.1.61635014.63635014	ANGPTL3	1	61635014	63635014	chr1:62711694	Mean platelet volume	EFO_0004586	rs1748199	T	0.01884	+	5.622e-07		Astle W	2016	27863252	PhenoScanner
ANGPTL3.1.61635014.63635014	ANGPTL3	1	61635014	63635014	chr1:62711694	Mean platelet volume	EFO_0004586	rs10889331	T	0.01887	+	5.717e-07		Astle W	2016	27863252	PhenoScanner
ANGPTL3.1.61635014.63635014	ANGPTL3	1	61635014	63635014	chr1:62711694	Mean platelet volume	EFO_0004586	rs10889330	C	-0.01885	-	5.913e-07		Astle W	2016	27863252	PhenoScanner
ANGPTL3.1.61635014.63635014	ANGPTL3	1	61635014	63635014	chr1:62711694	Mean platelet volume	EFO_0004586	rs11588261	A	-0.01888	-	5.933e-07		Astle W	2016	27863252	PhenoScanner
ANGPTL3.1.61635014.63635014	ANGPTL3	1	61635014	63635014	chr1:62711694	Mean platelet volume	EFO_0004586	rs1167996	T	-0.01882	-	6.235e-07		Astle W	2016	27863252	PhenoScanner
ANGPTL3.1.61635014.63635014	ANGPTL3	1	61635014	63635014	chr1:62711694	Mean platelet volume	EFO_0004586	rs597078	A	-0.01887	-	6.353e-07		Astle W	2016	27863252	PhenoScanner
ANGPTL3.1.61635014.63635014	ANGPTL3	1	61635014	63635014	chr1:62711694	Mean platelet volume	EFO_0004586	rs4344355	T	-0.01888	-	6.971e-07		Astle W	2016	27863252	PhenoScanner
ANGPTL3.1.61635014.63635014	ANGPTL3	1	61635014	63635014	chr1:62711694	Mean platelet volume	EFO_0004586	rs2489835	T	-0.01871	-	7.06e-07		Astle W	2016	27863252	PhenoScanner
ANGPTL3.1.61635014.63635014	ANGPTL3	1	61635014	63635014	chr1:62711694	Mean platelet volume	EFO_0004586	rs11208007	A	0.01873	+	7.77e-07		Astle W	2016	27863252	PhenoScanner
ANGPTL3.1.61635014.63635014	ANGPTL3	1	61635014	63635014	chr1:62711694	Mean platelet volume	EFO_0004586	rs7518497	A	0.01864	+	8.604e-07		Astle W	2016	27863252	PhenoScanner
ANGPTL3.1.61635014.63635014	ANGPTL3	1	61635014	63635014	chr1:62711694	Mean platelet volume	EFO_0004586	rs10889360	T	-0.01863	-	8.811e-07		Astle W	2016	27863252	PhenoScanner
ANGPTL3.1.61635014.63635014	ANGPTL3	1	61635014	63635014	chr1:62711694	Mean platelet volume	EFO_0004586	rs9436222	C	0.01904	+	8.93e-07		Astle W	2016	27863252	PhenoScanner
ANGPTL3.1.61635014.63635014	ANGPTL3	1	61635014	63635014	chr1:62711694	Mean platelet volume	EFO_0004586	rs10889357	T	-0.01847	-	1.063e-06		Astle W	2016	27863252	PhenoScanner
ANGPTL3.1.61635014.63635014	ANGPTL3	1	61635014	63635014	chr1:62711694	Mean platelet volume	EFO_0004586	rs10889356	A	-0.01844	-	1.139e-06		Astle W	2016	27863252	PhenoScanner
ANGPTL3.1.61635014.63635014	ANGPTL3	1	61635014	63635014	chr1:62711694	Mean platelet volume	EFO_0004586	rs1168114	A	-0.01839	-	1.167e-06		Astle W	2016	27863252	PhenoScanner
ANGPTL3.1.61635014.63635014	ANGPTL3	1	61635014	63635014	chr1:62711694	Mean platelet volume	EFO_0004586	rs12136083	T	0.0184	+	1.169e-06		Astle W	2016	27863252	PhenoScanner
ANGPTL3.1.61635014.63635014	ANGPTL3	1	61635014	63635014	chr1:62711694	Mean platelet volume	EFO_0004586	rs12239737	A	-0.01884	-	1.241e-06		Astle W	2016	27863252	PhenoScanner
ANGPTL3.1.61635014.63635014	ANGPTL3	1	61635014	63635014	chr1:62711694	Mean platelet volume	EFO_0004586	rs9787151	T	0.01822	+	1.351e-06		Astle W	2016	27863252	PhenoScanner
ANGPTL3.1.61635014.63635014	ANGPTL3	1	61635014	63635014	chr1:62711694	Mean platelet volume	EFO_0004586	rs880694	T	0.01815	+	1.46e-06		Astle W	2016	27863252	PhenoScanner
ANGPTL3.1.61635014.63635014	ANGPTL3	1	61635014	63635014	chr1:62711694	Mean platelet volume	EFO_0004586	rs35834397	T	0.0181	+	1.588e-06		Astle W	2016	27863252	PhenoScanner
ANGPTL3.1.61635014.63635014	ANGPTL3	1	61635014	63635014	chr1:62711694	Mean platelet volume	EFO_0004586	rs4409689	T	0.01808	+	1.602e-06		Astle W	2016	27863252	PhenoScanner
ANGPTL3.1.61635014.63635014	ANGPTL3	1	61635014	63635014	chr1:62711694	Mean platelet volume	EFO_0004586	rs1168113	T	-0.0181	-	1.605e-06		Astle W	2016	27863252	PhenoScanner
ANGPTL3.1.61635014.63635014	ANGPTL3	1	61635014	63635014	chr1:62711694	Mean platelet volume	EFO_0004586	rs6686331	T	0.01807	+	1.64e-06		Astle W	2016	27863252	PhenoScanner
ANGPTL3.1.61635014.63635014	ANGPTL3	1	61635014	63635014	chr1:62711694	Mean platelet volume	EFO_0004586	rs6666816	T	0.01807	+	1.642e-06		Astle W	2016	27863252	PhenoScanner
ANGPTL3.1.61635014.63635014	ANGPTL3	1	61635014	63635014	chr1:62711694	Mean platelet volume	EFO_0004586	rs9436221	T	0.01853	+	1.763e-06		Astle W	2016	27863252	PhenoScanner
ANGPTL3.1.61635014.63635014	ANGPTL3	1	61635014	63635014	chr1:62711694	Mean platelet volume	EFO_0004586	rs1168107	A	-0.01795	-	1.938e-06		Astle W	2016	27863252	PhenoScanner
ANGPTL3.1.61635014.63635014	ANGPTL3	1	61635014	63635014	chr1:62711694	Mean platelet volume	EFO_0004586	rs9659790	A	0.01791	+	1.991e-06		Astle W	2016	27863252	PhenoScanner
ANGPTL3.1.61635014.63635014	ANGPTL3	1	61635014	63635014	chr1:62711694	Mean platelet volume	EFO_0004586	rs9787156	A	0.01792	+	1.995e-06		Astle W	2016	27863252	PhenoScanner
ANGPTL3.1.61635014.63635014	ANGPTL3	1	61635014	63635014	chr1:62711694	Mean platelet volume	EFO_0004586	rs11208006	T	-0.01791	-	1.996e-06		Astle W	2016	27863252	PhenoScanner
ANGPTL3.1.61635014.63635014	ANGPTL3	1	61635014	63635014	chr1:62711694	Mean platelet volume	EFO_0004586	rs113142226	T	0.0179	+	2.009e-06		Astle W	2016	27863252	PhenoScanner
ANGPTL3.1.61635014.63635014	ANGPTL3	1	61635014	63635014	chr1:62711694	Mean platelet volume	EFO_0004586	rs7526446	A	0.01787	+	2.314e-06		Astle W	2016	27863252	PhenoScanner
ANGPTL3.1.61635014.63635014	ANGPTL3	1	61635014	63635014	chr1:62711694	Mean platelet volume	EFO_0004586	rs6682423	T	0.01768	+	2.663e-06		Astle W	2016	27863252	PhenoScanner
ANGPTL3.1.61635014.63635014	ANGPTL3	1	61635014	63635014	chr1:62711694	Mean platelet volume	EFO_0004586	rs10647753	G	0.0178	+	2.787e-06		Astle W	2016	27863252	PhenoScanner
ANGPTL3.1.61635014.63635014	ANGPTL3	1	61635014	63635014	chr1:62711694	Mean platelet volume	EFO_0004586	rs7555577	A	-0.0178	-	2.864e-06		Astle W	2016	27863252	PhenoScanner
ANGPTL3.1.61635014.63635014	ANGPTL3	1	61635014	63635014	chr1:62711694	Mean platelet volume	EFO_0004586	rs12239736	A	-0.01805	-	3.062e-06		Astle W	2016	27863252	PhenoScanner
ANGPTL3.1.61635014.63635014	ANGPTL3	1	61635014	63635014	chr1:62711694	Mean platelet volume	EFO_0004586	rs5774609	T	-0.01727	-	4.516e-06		Astle W	2016	27863252	PhenoScanner
ANGPTL3.1.61635014.63635014	ANGPTL3	1	61635014	63635014	chr1:62711694	Mean platelet volume	mean platelet volume	rs10789114	C	-0.0205317	-	2e-18		Vuckovic D	2020	32888494	GWAS
ANGPTL3.1.61635014.63635014	ANGPTL3	1	61635014	63635014	chr1:62711694	Medication use (HMG CoA reductase inhibitors)	HMG CoA reductase inhibitor use measurement	rs4495740	G	-0.0716	-	1e-40		Sakaue S	2021	34594039	GWAS
ANGPTL3.1.61635014.63635014	ANGPTL3	1	61635014	63635014	chr1:62711694	Medication use (HMG CoA reductase inhibitors)	HMG CoA reductase inhibitor use measurement	rs10889338	T	-0.0747261	-	3e-37		Wu Y	2019	31015401	GWAS
ANGPTL3.1.61635014.63635014	ANGPTL3	1	61635014	63635014	chr1:62711694	Metabolic syndrome	metabolic syndrome	rs638714	T	-0.0514954	-	1e-13		Lind L	2019	31589552	GWAS
ANGPTL3.1.61635014.63635014	ANGPTL3	1	61635014	63635014	chr1:62711694	Metabolism	HP_0003119;HP_0012278	rs1168029	A			3e-13		Kettunen J	2012	22286219	PhenoScanner
ANGPTL3.1.61635014.63635014	ANGPTL3	1	61635014	63635014	chr1:62711694	Metabolite levels	coronary artery calcification	rs10889332	?			8e-15		Inouye M	2012	22916037	GWAS
ANGPTL3.1.61635014.63635014	ANGPTL3	1	61635014	63635014	chr1:62711694	Monounsaturated fatty acid levels	fatty acid measurement	rs1002687	G	-0.0914582	-	9e-103		Richardson TG	2022	35213538	GWAS
ANGPTL3.1.61635014.63635014	ANGPTL3	1	61635014	63635014	chr1:62711694	Omega-6 fatty acid levels	omega-6 polyunsaturated fatty acid measurement	rs1002687	G	-0.0917563	-	3e-105		Richardson TG	2022	35213538	GWAS
ANGPTL3.1.61635014.63635014	ANGPTL3	1	61635014	63635014	chr1:62711694	Phosphatidylcholine levels	phospholipid measurement	rs1002687	G	-0.0794946	-	1e-86		Richardson TG	2022	35213538	GWAS
ANGPTL3.1.61635014.63635014	ANGPTL3	1	61635014	63635014	chr1:62711694	Phosphatidylinositol(36:2)_[M-H]1- levels	phosphatidylinositol measurement	rs1002687	G	0.0649	+	8e-41		Harshfield EL	2021	34503513	GWAS
ANGPTL3.1.61635014.63635014	ANGPTL3	1	61635014	63635014	chr1:62711694	Phosphatidylinositol(36:2)_[M-H]1- levels	phosphatidylinositol measurement	rs10157265	C	-0.1017	-	6e-40		Harshfield EL	2021	34503513	GWAS
ANGPTL3.1.61635014.63635014	ANGPTL3	1	61635014	63635014	chr1:62711694	Phosphatidylinositol(36:2)_[M-H]1- levels	phosphatidylinositol measurement	rs10158897	C	-0.1023	-	6e-40		Harshfield EL	2021	34503513	GWAS
ANGPTL3.1.61635014.63635014	ANGPTL3	1	61635014	63635014	chr1:62711694	Phosphatidylinositol(36:2)_[M-H]1- levels	phosphatidylinositol measurement	rs10159255	T	-0.1019	-	6e-40		Harshfield EL	2021	34503513	GWAS
ANGPTL3.1.61635014.63635014	ANGPTL3	1	61635014	63635014	chr1:62711694	Phosphatidylinositol(36:2)_[M-H]1- levels	phosphatidylinositol measurement	rs10493322	A	-0.0869	-	1e-36		Harshfield EL	2021	34503513	GWAS
ANGPTL3.1.61635014.63635014	ANGPTL3	1	61635014	63635014	chr1:62711694	Phosphatidylinositol(36:2)_[M-H]1- levels	phosphatidylinositol measurement	rs10789112	T	0.0769	+	3e-34		Harshfield EL	2021	34503513	GWAS
ANGPTL3.1.61635014.63635014	ANGPTL3	1	61635014	63635014	chr1:62711694	Phosphatidylinositol(36:2)_[M-H]1- levels	phosphatidylinositol measurement	rs10789113	T	-0.0918	-	3e-34		Harshfield EL	2021	34503513	GWAS
ANGPTL3.1.61635014.63635014	ANGPTL3	1	61635014	63635014	chr1:62711694	Phosphatidylinositol(36:2)_[M-H]1- levels	phosphatidylinositol measurement	rs10789114	A	-0.0917	-	3e-34		Harshfield EL	2021	34503513	GWAS
ANGPTL3.1.61635014.63635014	ANGPTL3	1	61635014	63635014	chr1:62711694	Phosphatidylinositol(36:2)_[M-H]1- levels	phosphatidylinositol measurement	rs10789116	A	-0.1246	-	3e-34		Harshfield EL	2021	34503513	GWAS
ANGPTL3.1.61635014.63635014	ANGPTL3	1	61635014	63635014	chr1:62711694	Phosphatidylinositol(36:2)_[M-H]1- levels	phosphatidylinositol measurement	rs10789117	C	0.0771	+	3e-34		Harshfield EL	2021	34503513	GWAS
ANGPTL3.1.61635014.63635014	ANGPTL3	1	61635014	63635014	chr1:62711694	Phosphatidylinositol(36:2)_[M-H]1- levels	phosphatidylinositol measurement	rs10789118	C	-0.0917	-	3e-34		Harshfield EL	2021	34503513	GWAS
ANGPTL3.1.61635014.63635014	ANGPTL3	1	61635014	63635014	chr1:62711694	Phosphatidylinositol(36:2)_[M-H]1- levels	phosphatidylinositol measurement	rs10789119	T	0.0905	+	4e-34		Harshfield EL	2021	34503513	GWAS
ANGPTL3.1.61635014.63635014	ANGPTL3	1	61635014	63635014	chr1:62711694	Phosphatidylinositol(36:2)_[M-H]1- levels	phosphatidylinositol measurement	rs10789120	G	-0.1293	-	4e-34		Harshfield EL	2021	34503513	GWAS
ANGPTL3.1.61635014.63635014	ANGPTL3	1	61635014	63635014	chr1:62711694	Phosphatidylinositol(36:2)_[M-H]1- levels	phosphatidylinositol measurement	rs10889330	G	-0.1181	-	2e-32		Harshfield EL	2021	34503513	GWAS
ANGPTL3.1.61635014.63635014	ANGPTL3	1	61635014	63635014	chr1:62711694	Phosphatidylinositol(36:2)_[M-H]1- levels	phosphatidylinositol measurement	rs10889331	C	-0.1244	-	2e-32		Harshfield EL	2021	34503513	GWAS
ANGPTL3.1.61635014.63635014	ANGPTL3	1	61635014	63635014	chr1:62711694	Phosphatidylinositol(36:2)_[M-H]1- levels	phosphatidylinositol measurement	rs10889332	T	-0.0973	-	2e-32		Harshfield EL	2021	34503513	GWAS
ANGPTL3.1.61635014.63635014	ANGPTL3	1	61635014	63635014	chr1:62711694	Phosphatidylinositol(36:2)_[M-H]1- levels	phosphatidylinositol measurement	rs10889333	C	-0.0973	-	2e-32		Harshfield EL	2021	34503513	GWAS
ANGPTL3.1.61635014.63635014	ANGPTL3	1	61635014	63635014	chr1:62711694	Phosphatidylinositol(36:2)_[M-H]1- levels	phosphatidylinositol measurement	rs10889334	C	-0.0973	-	2e-32		Harshfield EL	2021	34503513	GWAS
ANGPTL3.1.61635014.63635014	ANGPTL3	1	61635014	63635014	chr1:62711694	Phosphatidylinositol(36:2)_[M-H]1- levels	phosphatidylinositol measurement	rs10889337	C	-0.1381	-	2e-32		Harshfield EL	2021	34503513	GWAS
ANGPTL3.1.61635014.63635014	ANGPTL3	1	61635014	63635014	chr1:62711694	Phosphatidylinositol(36:2)_[M-H]1- levels	phosphatidylinositol measurement	rs10889338	A	-0.124	-	2e-32		Harshfield EL	2021	34503513	GWAS
ANGPTL3.1.61635014.63635014	ANGPTL3	1	61635014	63635014	chr1:62711694	Phosphatidylinositol(36:2)_[M-H]1- levels	phosphatidylinositol measurement	rs10889339	A	0.0891	+	2e-32		Harshfield EL	2021	34503513	GWAS
ANGPTL3.1.61635014.63635014	ANGPTL3	1	61635014	63635014	chr1:62711694	Phosphatidylinositol(36:2)_[M-H]1- levels	phosphatidylinositol measurement	rs10889340	C	-0.0975	-	2e-32		Harshfield EL	2021	34503513	GWAS
ANGPTL3.1.61635014.63635014	ANGPTL3	1	61635014	63635014	chr1:62711694	Phosphatidylinositol(36:2)_[M-H]1- levels	phosphatidylinositol measurement	rs10889343	T	-0.0982	-	3e-32		Harshfield EL	2021	34503513	GWAS
ANGPTL3.1.61635014.63635014	ANGPTL3	1	61635014	63635014	chr1:62711694	Phosphatidylinositol(36:2)_[M-H]1- levels	phosphatidylinositol measurement	rs10889344	C	-0.0973	-	3e-32		Harshfield EL	2021	34503513	GWAS
ANGPTL3.1.61635014.63635014	ANGPTL3	1	61635014	63635014	chr1:62711694	Phosphatidylinositol(36:2)_[M-H]1- levels	phosphatidylinositol measurement	rs10889347	G	-0.1345	-	3e-32		Harshfield EL	2021	34503513	GWAS
ANGPTL3.1.61635014.63635014	ANGPTL3	1	61635014	63635014	chr1:62711694	Phosphatidylinositol(36:2)_[M-H]1- levels	phosphatidylinositol measurement	rs10889348	C	-0.0936	-	4e-32		Harshfield EL	2021	34503513	GWAS
ANGPTL3.1.61635014.63635014	ANGPTL3	1	61635014	63635014	chr1:62711694	Phosphatidylinositol(36:2)_[M-H]1- levels	phosphatidylinositol measurement	rs10889349	T	-0.1235	-	4e-32		Harshfield EL	2021	34503513	GWAS
ANGPTL3.1.61635014.63635014	ANGPTL3	1	61635014	63635014	chr1:62711694	Phosphatidylinositol(36:2)_[M-H]1- levels	phosphatidylinositol measurement	rs10889350	T	-0.1366	-	4e-32		Harshfield EL	2021	34503513	GWAS
ANGPTL3.1.61635014.63635014	ANGPTL3	1	61635014	63635014	chr1:62711694	Phosphatidylinositol(36:2)_[M-H]1- levels	phosphatidylinositol measurement	rs10889352	T	0.0891	+	4e-32		Harshfield EL	2021	34503513	GWAS
ANGPTL3.1.61635014.63635014	ANGPTL3	1	61635014	63635014	chr1:62711694	Phosphatidylinositol(36:2)_[M-H]1- levels	phosphatidylinositol measurement	rs10889353	G	-0.1012	-	4e-32		Harshfield EL	2021	34503513	GWAS
ANGPTL3.1.61635014.63635014	ANGPTL3	1	61635014	63635014	chr1:62711694	Phosphatidylinositol(36:2)_[M-H]1- levels	phosphatidylinositol measurement	rs10889354	C	-0.0937	-	5e-32		Harshfield EL	2021	34503513	GWAS
ANGPTL3.1.61635014.63635014	ANGPTL3	1	61635014	63635014	chr1:62711694	Phosphatidylinositol(36:2)_[M-H]1- levels	phosphatidylinositol measurement	rs10889356	T	-0.0969	-	5e-32		Harshfield EL	2021	34503513	GWAS
ANGPTL3.1.61635014.63635014	ANGPTL3	1	61635014	63635014	chr1:62711694	Phosphatidylinositol(36:2)_[M-H]1- levels	phosphatidylinositol measurement	rs10889357	G	-0.0968	-	6e-32		Harshfield EL	2021	34503513	GWAS
ANGPTL3.1.61635014.63635014	ANGPTL3	1	61635014	63635014	chr1:62711694	Phosphatidylinositol(36:2)_[M-H]1- levels	phosphatidylinositol measurement	rs10889360	G	0.0891	+	7e-32		Harshfield EL	2021	34503513	GWAS
ANGPTL3.1.61635014.63635014	ANGPTL3	1	61635014	63635014	chr1:62711694	Phosphatidylinositol(36:2)_[M-H]1- levels	phosphatidylinositol measurement	rs11207969	C	-0.0744	-	6e-31		Harshfield EL	2021	34503513	GWAS
ANGPTL3.1.61635014.63635014	ANGPTL3	1	61635014	63635014	chr1:62711694	Phosphatidylinositol(36:2)_[M-H]1- levels	phosphatidylinositol measurement	rs11207970	G	0.0753	+	6e-31		Harshfield EL	2021	34503513	GWAS
ANGPTL3.1.61635014.63635014	ANGPTL3	1	61635014	63635014	chr1:62711694	Phosphatidylinositol(36:2)_[M-H]1- levels	phosphatidylinositol measurement	rs11207974	G	0.0755	+	7e-31		Harshfield EL	2021	34503513	GWAS
ANGPTL3.1.61635014.63635014	ANGPTL3	1	61635014	63635014	chr1:62711694	Phosphatidylinositol(36:2)_[M-H]1- levels	phosphatidylinositol measurement	rs11207976	G	-0.1526	-	7e-31		Harshfield EL	2021	34503513	GWAS
ANGPTL3.1.61635014.63635014	ANGPTL3	1	61635014	63635014	chr1:62711694	Phosphatidylinositol(36:2)_[M-H]1- levels	phosphatidylinositol measurement	rs11207977	G	-0.0963	-	8e-31		Harshfield EL	2021	34503513	GWAS
ANGPTL3.1.61635014.63635014	ANGPTL3	1	61635014	63635014	chr1:62711694	Phosphatidylinositol(36:2)_[M-H]1- levels	phosphatidylinositol measurement	rs11207979	A	0.136	+	8e-31		Harshfield EL	2021	34503513	GWAS
ANGPTL3.1.61635014.63635014	ANGPTL3	1	61635014	63635014	chr1:62711694	Phosphatidylinositol(36:2)_[M-H]1- levels	phosphatidylinositol measurement	rs11207980	A	-0.0941	-	9e-31		Harshfield EL	2021	34503513	GWAS
ANGPTL3.1.61635014.63635014	ANGPTL3	1	61635014	63635014	chr1:62711694	Phosphatidylinositol(36:2)_[M-H]1- levels	phosphatidylinositol measurement	rs11207981	T	0.0939	+	9e-31		Harshfield EL	2021	34503513	GWAS
ANGPTL3.1.61635014.63635014	ANGPTL3	1	61635014	63635014	chr1:62711694	Phosphatidylinositol(36:2)_[M-H]1- levels	phosphatidylinositol measurement	rs11207982	G	0.0751	+	9e-31		Harshfield EL	2021	34503513	GWAS
ANGPTL3.1.61635014.63635014	ANGPTL3	1	61635014	63635014	chr1:62711694	Phosphatidylinositol(36:2)_[M-H]1- levels	phosphatidylinositol measurement	rs11207983	A	-0.0845	-	9e-31		Harshfield EL	2021	34503513	GWAS
ANGPTL3.1.61635014.63635014	ANGPTL3	1	61635014	63635014	chr1:62711694	Phosphatidylinositol(36:2)_[M-H]1- levels	phosphatidylinositol measurement	rs11207984	C	0.075	+	9e-31		Harshfield EL	2021	34503513	GWAS
ANGPTL3.1.61635014.63635014	ANGPTL3	1	61635014	63635014	chr1:62711694	Phosphatidylinositol(36:2)_[M-H]1- levels	phosphatidylinositol measurement	rs11207985	G	0.0753	+	1e-30		Harshfield EL	2021	34503513	GWAS
ANGPTL3.1.61635014.63635014	ANGPTL3	1	61635014	63635014	chr1:62711694	Phosphatidylinositol(36:2)_[M-H]1- levels	phosphatidylinositol measurement	rs11207986	C	0.0938	+	1e-30		Harshfield EL	2021	34503513	GWAS
ANGPTL3.1.61635014.63635014	ANGPTL3	1	61635014	63635014	chr1:62711694	Phosphatidylinositol(36:2)_[M-H]1- levels	phosphatidylinositol measurement	rs11207990	C	-0.0998	-	1e-30		Harshfield EL	2021	34503513	GWAS
ANGPTL3.1.61635014.63635014	ANGPTL3	1	61635014	63635014	chr1:62711694	Phosphatidylinositol(36:2)_[M-H]1- levels	phosphatidylinositol measurement	rs11207992	C	-0.0914	-	1e-30		Harshfield EL	2021	34503513	GWAS
ANGPTL3.1.61635014.63635014	ANGPTL3	1	61635014	63635014	chr1:62711694	Phosphatidylinositol(36:2)_[M-H]1- levels	phosphatidylinositol measurement	rs11207995	C	0.0749	+	1e-30		Harshfield EL	2021	34503513	GWAS
ANGPTL3.1.61635014.63635014	ANGPTL3	1	61635014	63635014	chr1:62711694	Phosphatidylinositol(36:2)_[M-H]1- levels	phosphatidylinositol measurement	rs11207996	G	-0.1058	-	1e-30		Harshfield EL	2021	34503513	GWAS
ANGPTL3.1.61635014.63635014	ANGPTL3	1	61635014	63635014	chr1:62711694	Phosphatidylinositol(36:2)_[M-H]1- levels	phosphatidylinositol measurement	rs11207997	A	0.1361	+	1e-30		Harshfield EL	2021	34503513	GWAS
ANGPTL3.1.61635014.63635014	ANGPTL3	1	61635014	63635014	chr1:62711694	Phosphatidylinositol(36:2)_[M-H]1- levels	phosphatidylinositol measurement	rs11207999	A	-0.1717	-	1e-30		Harshfield EL	2021	34503513	GWAS
ANGPTL3.1.61635014.63635014	ANGPTL3	1	61635014	63635014	chr1:62711694	Phosphatidylinositol(36:2)_[M-H]1- levels	phosphatidylinositol measurement	rs11208000	A	-0.0944	-	1e-30		Harshfield EL	2021	34503513	GWAS
ANGPTL3.1.61635014.63635014	ANGPTL3	1	61635014	63635014	chr1:62711694	Phosphatidylinositol(36:2)_[M-H]1- levels	phosphatidylinositol measurement	rs11208001	T	0.0929	+	1e-30		Harshfield EL	2021	34503513	GWAS
ANGPTL3.1.61635014.63635014	ANGPTL3	1	61635014	63635014	chr1:62711694	Phosphatidylinositol(36:2)_[M-H]1- levels	phosphatidylinositol measurement	rs11208004	A	0.0737	+	1e-30		Harshfield EL	2021	34503513	GWAS
ANGPTL3.1.61635014.63635014	ANGPTL3	1	61635014	63635014	chr1:62711694	Phosphatidylinositol(36:2)_[M-H]1- levels	phosphatidylinositol measurement	rs11208007	C	0.0748	+	2e-30		Harshfield EL	2021	34503513	GWAS
ANGPTL3.1.61635014.63635014	ANGPTL3	1	61635014	63635014	chr1:62711694	Phosphatidylinositol(36:2)_[M-H]1- levels	phosphatidylinositol measurement	rs11485618	C	0.0921	+	8e-30		Harshfield EL	2021	34503513	GWAS
ANGPTL3.1.61635014.63635014	ANGPTL3	1	61635014	63635014	chr1:62711694	Phosphatidylinositol(36:2)_[M-H]1- levels	phosphatidylinositol measurement	rs11577840	C	0.0709	+	1e-29		Harshfield EL	2021	34503513	GWAS
ANGPTL3.1.61635014.63635014	ANGPTL3	1	61635014	63635014	chr1:62711694	Phosphatidylinositol(36:2)_[M-H]1- levels	phosphatidylinositol measurement	rs1167996	T	-0.1187	-	1e-28		Harshfield EL	2021	34503513	GWAS
ANGPTL3.1.61635014.63635014	ANGPTL3	1	61635014	63635014	chr1:62711694	Phosphatidylinositol(36:2)_[M-H]1- levels	phosphatidylinositol measurement	rs1167998	A	-0.0999	-	1e-28		Harshfield EL	2021	34503513	GWAS
ANGPTL3.1.61635014.63635014	ANGPTL3	1	61635014	63635014	chr1:62711694	Phosphatidylinositol(36:2)_[M-H]1- levels	phosphatidylinositol measurement	rs1168001	C	-0.119	-	1e-28		Harshfield EL	2021	34503513	GWAS
ANGPTL3.1.61635014.63635014	ANGPTL3	1	61635014	63635014	chr1:62711694	Phosphatidylinositol(36:2)_[M-H]1- levels	phosphatidylinositol measurement	rs1168002	C	0.1242	+	1e-28		Harshfield EL	2021	34503513	GWAS
ANGPTL3.1.61635014.63635014	ANGPTL3	1	61635014	63635014	chr1:62711694	Phosphatidylinositol(36:2)_[M-H]1- levels	phosphatidylinositol measurement	rs1168003	C	-0.1189	-	1e-28		Harshfield EL	2021	34503513	GWAS
ANGPTL3.1.61635014.63635014	ANGPTL3	1	61635014	63635014	chr1:62711694	Phosphatidylinositol(36:2)_[M-H]1- levels	phosphatidylinositol measurement	rs1168009	C	-0.1173	-	1e-28		Harshfield EL	2021	34503513	GWAS
ANGPTL3.1.61635014.63635014	ANGPTL3	1	61635014	63635014	chr1:62711694	Phosphatidylinositol(36:2)_[M-H]1- levels	phosphatidylinositol measurement	rs1168010	A	0.0695	+	1e-28		Harshfield EL	2021	34503513	GWAS
ANGPTL3.1.61635014.63635014	ANGPTL3	1	61635014	63635014	chr1:62711694	Phosphatidylinositol(36:2)_[M-H]1- levels	phosphatidylinositol measurement	rs1168015	C	0.0769	+	1e-28		Harshfield EL	2021	34503513	GWAS
ANGPTL3.1.61635014.63635014	ANGPTL3	1	61635014	63635014	chr1:62711694	Phosphatidylinositol(36:2)_[M-H]1- levels	phosphatidylinositol measurement	rs1168017	T	-0.1252	-	1e-28		Harshfield EL	2021	34503513	GWAS
ANGPTL3.1.61635014.63635014	ANGPTL3	1	61635014	63635014	chr1:62711694	Phosphatidylinositol(36:2)_[M-H]1- levels	phosphatidylinositol measurement	rs1168047	G	-0.0756	-	2e-28		Harshfield EL	2021	34503513	GWAS
ANGPTL3.1.61635014.63635014	ANGPTL3	1	61635014	63635014	chr1:62711694	Phosphatidylinositol(36:2)_[M-H]1- levels	phosphatidylinositol measurement	rs1168050	A	0.0931	+	2e-28		Harshfield EL	2021	34503513	GWAS
ANGPTL3.1.61635014.63635014	ANGPTL3	1	61635014	63635014	chr1:62711694	Phosphatidylinositol(36:2)_[M-H]1- levels	phosphatidylinositol measurement	rs1168085	C	0.1204	+	2e-28		Harshfield EL	2021	34503513	GWAS
ANGPTL3.1.61635014.63635014	ANGPTL3	1	61635014	63635014	chr1:62711694	Phosphatidylinositol(36:2)_[M-H]1- levels	phosphatidylinositol measurement	rs1168086	G	0.0849	+	2e-28		Harshfield EL	2021	34503513	GWAS
ANGPTL3.1.61635014.63635014	ANGPTL3	1	61635014	63635014	chr1:62711694	Phosphatidylinositol(36:2)_[M-H]1- levels	phosphatidylinositol measurement	rs1168018	C	0.1451	+	2e-28		Harshfield EL	2021	34503513	GWAS
ANGPTL3.1.61635014.63635014	ANGPTL3	1	61635014	63635014	chr1:62711694	Phosphatidylinositol(36:2)_[M-H]1- levels	phosphatidylinositol measurement	rs1168020	C	-0.0692	-	2e-28		Harshfield EL	2021	34503513	GWAS
ANGPTL3.1.61635014.63635014	ANGPTL3	1	61635014	63635014	chr1:62711694	Phosphatidylinositol(36:2)_[M-H]1- levels	phosphatidylinositol measurement	rs1168021	A	-0.1453	-	2e-28		Harshfield EL	2021	34503513	GWAS
ANGPTL3.1.61635014.63635014	ANGPTL3	1	61635014	63635014	chr1:62711694	Phosphatidylinositol(36:2)_[M-H]1- levels	phosphatidylinositol measurement	rs1168022	G	0.0729	+	2e-28		Harshfield EL	2021	34503513	GWAS
ANGPTL3.1.61635014.63635014	ANGPTL3	1	61635014	63635014	chr1:62711694	Phosphatidylinositol(36:2)_[M-H]1- levels	phosphatidylinositol measurement	rs1168023	C	-0.1532	-	2e-28		Harshfield EL	2021	34503513	GWAS
ANGPTL3.1.61635014.63635014	ANGPTL3	1	61635014	63635014	chr1:62711694	Phosphatidylinositol(36:2)_[M-H]1- levels	phosphatidylinositol measurement	rs1168026	C	-0.1532	-	2e-28		Harshfield EL	2021	34503513	GWAS
ANGPTL3.1.61635014.63635014	ANGPTL3	1	61635014	63635014	chr1:62711694	Phosphatidylinositol(36:2)_[M-H]1- levels	phosphatidylinositol measurement	rs1168027	C	-0.0975	-	2e-28		Harshfield EL	2021	34503513	GWAS
ANGPTL3.1.61635014.63635014	ANGPTL3	1	61635014	63635014	chr1:62711694	Phosphatidylinositol(36:2)_[M-H]1- levels	phosphatidylinositol measurement	rs1168028	G	-0.1241	-	2e-28		Harshfield EL	2021	34503513	GWAS
ANGPTL3.1.61635014.63635014	ANGPTL3	1	61635014	63635014	chr1:62711694	Phosphatidylinositol(36:2)_[M-H]1- levels	phosphatidylinositol measurement	rs1168029	T	0.1228	+	2e-28		Harshfield EL	2021	34503513	GWAS
ANGPTL3.1.61635014.63635014	ANGPTL3	1	61635014	63635014	chr1:62711694	Phosphatidylinositol(36:2)_[M-H]1- levels	phosphatidylinositol measurement	rs1168030	A	-0.0741	-	2e-28		Harshfield EL	2021	34503513	GWAS
ANGPTL3.1.61635014.63635014	ANGPTL3	1	61635014	63635014	chr1:62711694	Phosphatidylinositol(36:2)_[M-H]1- levels	phosphatidylinositol measurement	rs1168031	C	0.0634	+	2e-28		Harshfield EL	2021	34503513	GWAS
ANGPTL3.1.61635014.63635014	ANGPTL3	1	61635014	63635014	chr1:62711694	Phosphatidylinositol(36:2)_[M-H]1- levels	phosphatidylinositol measurement	rs1168032	G	0.0685	+	2e-28		Harshfield EL	2021	34503513	GWAS
ANGPTL3.1.61635014.63635014	ANGPTL3	1	61635014	63635014	chr1:62711694	Phosphatidylinositol(36:2)_[M-H]1- levels	phosphatidylinositol measurement	rs1168034	C	-0.1532	-	2e-28		Harshfield EL	2021	34503513	GWAS
ANGPTL3.1.61635014.63635014	ANGPTL3	1	61635014	63635014	chr1:62711694	Phosphatidylinositol(36:2)_[M-H]1- levels	phosphatidylinositol measurement	rs1168036	G	-0.0752	-	2e-28		Harshfield EL	2021	34503513	GWAS
ANGPTL3.1.61635014.63635014	ANGPTL3	1	61635014	63635014	chr1:62711694	Phosphatidylinositol(36:2)_[M-H]1- levels	phosphatidylinositol measurement	rs1168042	G	-0.1829	-	2e-28		Harshfield EL	2021	34503513	GWAS
ANGPTL3.1.61635014.63635014	ANGPTL3	1	61635014	63635014	chr1:62711694	Phosphatidylinositol(36:2)_[M-H]1- levels	phosphatidylinositol measurement	rs1168044	A	-0.0741	-	2e-28		Harshfield EL	2021	34503513	GWAS
ANGPTL3.1.61635014.63635014	ANGPTL3	1	61635014	63635014	chr1:62711694	Phosphatidylinositol(36:2)_[M-H]1- levels	phosphatidylinositol measurement	rs1168045	T	-0.1531	-	2e-28		Harshfield EL	2021	34503513	GWAS
ANGPTL3.1.61635014.63635014	ANGPTL3	1	61635014	63635014	chr1:62711694	Phosphatidylinositol(36:2)_[M-H]1- levels	phosphatidylinositol measurement	rs1168046	C	-0.0788	-	2e-28		Harshfield EL	2021	34503513	GWAS
ANGPTL3.1.61635014.63635014	ANGPTL3	1	61635014	63635014	chr1:62711694	Phosphatidylinositol(36:2)_[M-H]1- levels	phosphatidylinositol measurement	rs1168089	T	-0.0755	-	3e-28		Harshfield EL	2021	34503513	GWAS
ANGPTL3.1.61635014.63635014	ANGPTL3	1	61635014	63635014	chr1:62711694	Phosphatidylinositol(36:2)_[M-H]1- levels	phosphatidylinositol measurement	rs1168093	C	-0.0755	-	3e-28		Harshfield EL	2021	34503513	GWAS
ANGPTL3.1.61635014.63635014	ANGPTL3	1	61635014	63635014	chr1:62711694	Phosphatidylinositol(36:2)_[M-H]1- levels	phosphatidylinositol measurement	rs1168097	C	-0.1528	-	3e-28		Harshfield EL	2021	34503513	GWAS
ANGPTL3.1.61635014.63635014	ANGPTL3	1	61635014	63635014	chr1:62711694	Phosphatidylinositol(36:2)_[M-H]1- levels	phosphatidylinositol measurement	rs1168098	G	-0.1211	-	3e-28		Harshfield EL	2021	34503513	GWAS
ANGPTL3.1.61635014.63635014	ANGPTL3	1	61635014	63635014	chr1:62711694	Phosphatidylinositol(36:2)_[M-H]1- levels	phosphatidylinositol measurement	rs1168099	A	-0.1526	-	3e-28		Harshfield EL	2021	34503513	GWAS
ANGPTL3.1.61635014.63635014	ANGPTL3	1	61635014	63635014	chr1:62711694	Phosphatidylinositol(36:2)_[M-H]1- levels	phosphatidylinositol measurement	rs1168102	C	-0.0784	-	3e-28		Harshfield EL	2021	34503513	GWAS
ANGPTL3.1.61635014.63635014	ANGPTL3	1	61635014	63635014	chr1:62711694	Phosphatidylinositol(36:2)_[M-H]1- levels	phosphatidylinositol measurement	rs1168104	G	-0.0744	-	3e-28		Harshfield EL	2021	34503513	GWAS
ANGPTL3.1.61635014.63635014	ANGPTL3	1	61635014	63635014	chr1:62711694	Phosphatidylinositol(36:2)_[M-H]1- levels	phosphatidylinositol measurement	rs1168107	C	-0.0821	-	3e-28		Harshfield EL	2021	34503513	GWAS
ANGPTL3.1.61635014.63635014	ANGPTL3	1	61635014	63635014	chr1:62711694	Phosphatidylinositol(36:2)_[M-H]1- levels	phosphatidylinositol measurement	rs1168113	A	0.0672	+	3e-28		Harshfield EL	2021	34503513	GWAS
ANGPTL3.1.61635014.63635014	ANGPTL3	1	61635014	63635014	chr1:62711694	Phosphatidylinositol(36:2)_[M-H]1- levels	phosphatidylinositol measurement	rs1168114	G	-0.1448	-	3e-28		Harshfield EL	2021	34503513	GWAS
ANGPTL3.1.61635014.63635014	ANGPTL3	1	61635014	63635014	chr1:62711694	Phosphatidylinositol(36:2)_[M-H]1- levels	phosphatidylinositol measurement	rs1168124	G	-0.0733	-	3e-28		Harshfield EL	2021	34503513	GWAS
ANGPTL3.1.61635014.63635014	ANGPTL3	1	61635014	63635014	chr1:62711694	Phosphatidylinositol(36:2)_[M-H]1- levels	phosphatidylinositol measurement	rs1168128	T	-0.1355	-	3e-28		Harshfield EL	2021	34503513	GWAS
ANGPTL3.1.61635014.63635014	ANGPTL3	1	61635014	63635014	chr1:62711694	Phosphatidylinositol(36:2)_[M-H]1- levels	phosphatidylinositol measurement	rs1168132	G	0.0675	+	3e-28		Harshfield EL	2021	34503513	GWAS
ANGPTL3.1.61635014.63635014	ANGPTL3	1	61635014	63635014	chr1:62711694	Phosphatidylinositol(36:2)_[M-H]1- levels	phosphatidylinositol measurement	rs1179765	G	-0.0741	-	8e-28		Harshfield EL	2021	34503513	GWAS
ANGPTL3.1.61635014.63635014	ANGPTL3	1	61635014	63635014	chr1:62711694	Phosphatidylinositol(36:2)_[M-H]1- levels	phosphatidylinositol measurement	rs1183260	T	0.1214	+	1e-27		Harshfield EL	2021	34503513	GWAS
ANGPTL3.1.61635014.63635014	ANGPTL3	1	61635014	63635014	chr1:62711694	Phosphatidylinositol(36:2)_[M-H]1- levels	phosphatidylinositol measurement	rs1184547	T	-0.0739	-	1e-27		Harshfield EL	2021	34503513	GWAS
ANGPTL3.1.61635014.63635014	ANGPTL3	1	61635014	63635014	chr1:62711694	Phosphatidylinositol(36:2)_[M-H]1- levels	phosphatidylinositol measurement	rs1184865	T	0.0695	+	1e-27		Harshfield EL	2021	34503513	GWAS
ANGPTL3.1.61635014.63635014	ANGPTL3	1	61635014	63635014	chr1:62711694	Phosphatidylinositol(36:2)_[M-H]1- levels	phosphatidylinositol measurement	rs12037659	T	-0.0885	-	3e-27		Harshfield EL	2021	34503513	GWAS
ANGPTL3.1.61635014.63635014	ANGPTL3	1	61635014	63635014	chr1:62711694	Phosphatidylinositol(36:2)_[M-H]1- levels	phosphatidylinositol measurement	rs12038768	T	-0.1051	-	3e-27		Harshfield EL	2021	34503513	GWAS
ANGPTL3.1.61635014.63635014	ANGPTL3	1	61635014	63635014	chr1:62711694	Phosphatidylinositol(36:2)_[M-H]1- levels	phosphatidylinositol measurement	rs12042319	T	-0.0931	-	3e-27		Harshfield EL	2021	34503513	GWAS
ANGPTL3.1.61635014.63635014	ANGPTL3	1	61635014	63635014	chr1:62711694	Phosphatidylinositol(36:2)_[M-H]1- levels	phosphatidylinositol measurement	rs12023489	C	0.0656	+	3e-27		Harshfield EL	2021	34503513	GWAS
ANGPTL3.1.61635014.63635014	ANGPTL3	1	61635014	63635014	chr1:62711694	Phosphatidylinositol(36:2)_[M-H]1- levels	phosphatidylinositol measurement	rs12025800	C	0.1222	+	3e-27		Harshfield EL	2021	34503513	GWAS
ANGPTL3.1.61635014.63635014	ANGPTL3	1	61635014	63635014	chr1:62711694	Phosphatidylinositol(36:2)_[M-H]1- levels	phosphatidylinositol measurement	rs12029068	G	-0.0597	-	3e-27		Harshfield EL	2021	34503513	GWAS
ANGPTL3.1.61635014.63635014	ANGPTL3	1	61635014	63635014	chr1:62711694	Phosphatidylinositol(36:2)_[M-H]1- levels	phosphatidylinositol measurement	rs12047226	C	-0.1101	-	4e-27		Harshfield EL	2021	34503513	GWAS
ANGPTL3.1.61635014.63635014	ANGPTL3	1	61635014	63635014	chr1:62711694	Phosphatidylinositol(36:2)_[M-H]1- levels	phosphatidylinositol measurement	rs12062275	A	-0.1264	-	4e-27		Harshfield EL	2021	34503513	GWAS
ANGPTL3.1.61635014.63635014	ANGPTL3	1	61635014	63635014	chr1:62711694	Phosphatidylinositol(36:2)_[M-H]1- levels	phosphatidylinositol measurement	rs12074528	C	0.1228	+	4e-27		Harshfield EL	2021	34503513	GWAS
ANGPTL3.1.61635014.63635014	ANGPTL3	1	61635014	63635014	chr1:62711694	Phosphatidylinositol(36:2)_[M-H]1- levels	phosphatidylinositol measurement	rs12090886	G	-0.0932	-	4e-27		Harshfield EL	2021	34503513	GWAS
ANGPTL3.1.61635014.63635014	ANGPTL3	1	61635014	63635014	chr1:62711694	Phosphatidylinositol(36:2)_[M-H]1- levels	phosphatidylinositol measurement	rs12116574	A	0.0681	+	4e-27		Harshfield EL	2021	34503513	GWAS
ANGPTL3.1.61635014.63635014	ANGPTL3	1	61635014	63635014	chr1:62711694	Phosphatidylinositol(36:2)_[M-H]1- levels	phosphatidylinositol measurement	rs12136083	C	0.0803	+	4e-27		Harshfield EL	2021	34503513	GWAS
ANGPTL3.1.61635014.63635014	ANGPTL3	1	61635014	63635014	chr1:62711694	Phosphatidylinositol(36:2)_[M-H]1- levels	phosphatidylinositol measurement	rs12239736	G	-0.1072	-	4e-27		Harshfield EL	2021	34503513	GWAS
ANGPTL3.1.61635014.63635014	ANGPTL3	1	61635014	63635014	chr1:62711694	Phosphatidylinositol(36:2)_[M-H]1- levels	phosphatidylinositol measurement	rs12403207	C	-0.105	-	5e-27		Harshfield EL	2021	34503513	GWAS
ANGPTL3.1.61635014.63635014	ANGPTL3	1	61635014	63635014	chr1:62711694	Phosphatidylinositol(36:2)_[M-H]1- levels	phosphatidylinositol measurement	rs1305520	A	-0.1421	-	1e-25		Harshfield EL	2021	34503513	GWAS
ANGPTL3.1.61635014.63635014	ANGPTL3	1	61635014	63635014	chr1:62711694	Phosphatidylinositol(36:2)_[M-H]1- levels	phosphatidylinositol measurement	rs1305521	G	-0.0786	-	2e-25		Harshfield EL	2021	34503513	GWAS
ANGPTL3.1.61635014.63635014	ANGPTL3	1	61635014	63635014	chr1:62711694	Phosphatidylinositol(36:2)_[M-H]1- levels	phosphatidylinositol measurement	rs1472257	A	0.0558	+	4e-24		Harshfield EL	2021	34503513	GWAS
ANGPTL3.1.61635014.63635014	ANGPTL3	1	61635014	63635014	chr1:62711694	Phosphatidylinositol(36:2)_[M-H]1- levels	phosphatidylinositol measurement	rs1570694	C	-0.092	-	1e-22		Harshfield EL	2021	34503513	GWAS
ANGPTL3.1.61635014.63635014	ANGPTL3	1	61635014	63635014	chr1:62711694	Phosphatidylinositol(36:2)_[M-H]1- levels	phosphatidylinositol measurement	rs1627591	C	0.0657	+	1e-22		Harshfield EL	2021	34503513	GWAS
ANGPTL3.1.61635014.63635014	ANGPTL3	1	61635014	63635014	chr1:62711694	Phosphatidylinositol(36:2)_[M-H]1- levels	phosphatidylinositol measurement	rs1629122	G	0.0596	+	1e-22		Harshfield EL	2021	34503513	GWAS
ANGPTL3.1.61635014.63635014	ANGPTL3	1	61635014	63635014	chr1:62711694	Phosphatidylinositol(36:2)_[M-H]1- levels	phosphatidylinositol measurement	rs1690761	G	-0.0521	-	2e-22		Harshfield EL	2021	34503513	GWAS
ANGPTL3.1.61635014.63635014	ANGPTL3	1	61635014	63635014	chr1:62711694	Phosphatidylinositol(36:2)_[M-H]1- levels	phosphatidylinositol measurement	rs1690766	C	0.1233	+	2e-22		Harshfield EL	2021	34503513	GWAS
ANGPTL3.1.61635014.63635014	ANGPTL3	1	61635014	63635014	chr1:62711694	Phosphatidylinositol(36:2)_[M-H]1- levels	phosphatidylinositol measurement	rs1748195	G	0.1312	+	6e-14		Harshfield EL	2021	34503513	GWAS
ANGPTL3.1.61635014.63635014	ANGPTL3	1	61635014	63635014	chr1:62711694	Phosphatidylinositol(36:2)_[M-H]1- levels	phosphatidylinositol measurement	rs1748197	A	0.0538	+	6e-14		Harshfield EL	2021	34503513	GWAS
ANGPTL3.1.61635014.63635014	ANGPTL3	1	61635014	63635014	chr1:62711694	Phosphatidylinositol(36:2)_[M-H]1- levels	phosphatidylinositol measurement	rs1748199	T	0.0612	+	6e-14		Harshfield EL	2021	34503513	GWAS
ANGPTL3.1.61635014.63635014	ANGPTL3	1	61635014	63635014	chr1:62711694	Phosphatidylinositol(36:2)_[M-H]1- levels	phosphatidylinositol measurement	rs1748200	G	-0.1591	-	6e-14		Harshfield EL	2021	34503513	GWAS
ANGPTL3.1.61635014.63635014	ANGPTL3	1	61635014	63635014	chr1:62711694	Phosphatidylinositol(36:2)_[M-H]1- levels	phosphatidylinositol measurement	rs1748201	A	-0.0874	-	6e-14		Harshfield EL	2021	34503513	GWAS
ANGPTL3.1.61635014.63635014	ANGPTL3	1	61635014	63635014	chr1:62711694	Phosphatidylinositol(36:2)_[M-H]1- levels	phosphatidylinositol measurement	rs1781195	C	0.0777	+	6e-14		Harshfield EL	2021	34503513	GWAS
ANGPTL3.1.61635014.63635014	ANGPTL3	1	61635014	63635014	chr1:62711694	Phosphatidylinositol(36:2)_[M-H]1- levels	phosphatidylinositol measurement	rs1781212	A	0.0693	+	6e-14		Harshfield EL	2021	34503513	GWAS
ANGPTL3.1.61635014.63635014	ANGPTL3	1	61635014	63635014	chr1:62711694	Phosphatidylinositol(36:2)_[M-H]1- levels	phosphatidylinositol measurement	rs1979722	A	0.1059	+	1e-13		Harshfield EL	2021	34503513	GWAS
ANGPTL3.1.61635014.63635014	ANGPTL3	1	61635014	63635014	chr1:62711694	Phosphatidylinositol(36:2)_[M-H]1- levels	phosphatidylinositol measurement	rs2029763	T	-0.0825	-	1e-13		Harshfield EL	2021	34503513	GWAS
ANGPTL3.1.61635014.63635014	ANGPTL3	1	61635014	63635014	chr1:62711694	Phosphatidylinositol(36:2)_[M-H]1- levels	phosphatidylinositol measurement	rs2131926	G	0.0404	+	3e-13		Harshfield EL	2021	34503513	GWAS
ANGPTL3.1.61635014.63635014	ANGPTL3	1	61635014	63635014	chr1:62711694	Phosphatidylinositol(36:2)_[M-H]1- levels	phosphatidylinositol measurement	rs2479464	A	0.0648	+	5e-13		Harshfield EL	2021	34503513	GWAS
ANGPTL3.1.61635014.63635014	ANGPTL3	1	61635014	63635014	chr1:62711694	Phosphatidylinositol(36:2)_[M-H]1- levels	phosphatidylinositol measurement	rs2489835	G	0.0883	+	5e-13		Harshfield EL	2021	34503513	GWAS
ANGPTL3.1.61635014.63635014	ANGPTL3	1	61635014	63635014	chr1:62711694	Phosphatidylinositol(36:2)_[M-H]1- levels	phosphatidylinositol measurement	rs2366636	T	0.0648	+	5e-13		Harshfield EL	2021	34503513	GWAS
ANGPTL3.1.61635014.63635014	ANGPTL3	1	61635014	63635014	chr1:62711694	Phosphatidylinositol(36:2)_[M-H]1- levels	phosphatidylinositol measurement	rs2366638	G	0.0839	+	5e-13		Harshfield EL	2021	34503513	GWAS
ANGPTL3.1.61635014.63635014	ANGPTL3	1	61635014	63635014	chr1:62711694	Phosphatidylinositol(36:2)_[M-H]1- levels	phosphatidylinositol measurement	rs28399032	G	0.0422	+	1e-12		Harshfield EL	2021	34503513	GWAS
ANGPTL3.1.61635014.63635014	ANGPTL3	1	61635014	63635014	chr1:62711694	Phosphatidylinositol(36:2)_[M-H]1- levels	phosphatidylinositol measurement	rs35529421	G	-0.0418	-	2e-12		Harshfield EL	2021	34503513	GWAS
ANGPTL3.1.61635014.63635014	ANGPTL3	1	61635014	63635014	chr1:62711694	Phosphatidylinositol(36:2)_[M-H]1- levels	phosphatidylinositol measurement	rs3850634	T	-0.0927	-	8e-12		Harshfield EL	2021	34503513	GWAS
ANGPTL3.1.61635014.63635014	ANGPTL3	1	61635014	63635014	chr1:62711694	Phosphatidylinositol(36:2)_[M-H]1- levels	phosphatidylinositol measurement	rs3913007	C	-0.0406	-	9e-12		Harshfield EL	2021	34503513	GWAS
ANGPTL3.1.61635014.63635014	ANGPTL3	1	61635014	63635014	chr1:62711694	Phosphatidylinositol(36:2)_[M-H]1- levels	phosphatidylinositol measurement	rs4329540	C	0.0407	+	1e-11		Harshfield EL	2021	34503513	GWAS
ANGPTL3.1.61635014.63635014	ANGPTL3	1	61635014	63635014	chr1:62711694	Phosphatidylinositol(36:2)_[M-H]1- levels	phosphatidylinositol measurement	rs4344355	G	0.0556	+	1e-11		Harshfield EL	2021	34503513	GWAS
ANGPTL3.1.61635014.63635014	ANGPTL3	1	61635014	63635014	chr1:62711694	Phosphatidylinositol(36:2)_[M-H]1- levels	phosphatidylinositol measurement	rs4350231	C	-0.0797	-	1e-11		Harshfield EL	2021	34503513	GWAS
ANGPTL3.1.61635014.63635014	ANGPTL3	1	61635014	63635014	chr1:62711694	Phosphatidylinositol(36:2)_[M-H]1- levels	phosphatidylinositol measurement	rs4409689	C	-0.098	-	1e-11		Harshfield EL	2021	34503513	GWAS
ANGPTL3.1.61635014.63635014	ANGPTL3	1	61635014	63635014	chr1:62711694	Phosphatidylinositol(36:2)_[M-H]1- levels	phosphatidylinositol measurement	rs4495740	G	-0.0578	-	1e-11		Harshfield EL	2021	34503513	GWAS
ANGPTL3.1.61635014.63635014	ANGPTL3	1	61635014	63635014	chr1:62711694	Phosphatidylinositol(36:2)_[M-H]1- levels	phosphatidylinositol measurement	rs4587594	C	0.0815	+	1e-11		Harshfield EL	2021	34503513	GWAS
ANGPTL3.1.61635014.63635014	ANGPTL3	1	61635014	63635014	chr1:62711694	Phosphatidylinositol(36:2)_[M-H]1- levels	phosphatidylinositol measurement	rs4915621	G	-0.1467	-	2e-11		Harshfield EL	2021	34503513	GWAS
ANGPTL3.1.61635014.63635014	ANGPTL3	1	61635014	63635014	chr1:62711694	Phosphatidylinositol(36:2)_[M-H]1- levels	phosphatidylinositol measurement	rs4915838	A	0.0557	+	2e-11		Harshfield EL	2021	34503513	GWAS
ANGPTL3.1.61635014.63635014	ANGPTL3	1	61635014	63635014	chr1:62711694	Phosphatidylinositol(36:2)_[M-H]1- levels	phosphatidylinositol measurement	rs4915840	T	-0.0464	-	2e-11		Harshfield EL	2021	34503513	GWAS
ANGPTL3.1.61635014.63635014	ANGPTL3	1	61635014	63635014	chr1:62711694	Phosphatidylinositol(36:2)_[M-H]1- levels	phosphatidylinositol measurement	rs583609	G	0.0906	+	4e-11		Harshfield EL	2021	34503513	GWAS
ANGPTL3.1.61635014.63635014	ANGPTL3	1	61635014	63635014	chr1:62711694	Phosphatidylinositol(36:2)_[M-H]1- levels	phosphatidylinositol measurement	rs597076	A	-0.0938	-	4e-11		Harshfield EL	2021	34503513	GWAS
ANGPTL3.1.61635014.63635014	ANGPTL3	1	61635014	63635014	chr1:62711694	Phosphatidylinositol(36:2)_[M-H]1- levels	phosphatidylinositol measurement	rs597078	C	-0.0467	-	4e-11		Harshfield EL	2021	34503513	GWAS
ANGPTL3.1.61635014.63635014	ANGPTL3	1	61635014	63635014	chr1:62711694	Phosphatidylinositol(36:2)_[M-H]1- levels	phosphatidylinositol measurement	rs597470	A	0.0589	+	4e-11		Harshfield EL	2021	34503513	GWAS
ANGPTL3.1.61635014.63635014	ANGPTL3	1	61635014	63635014	chr1:62711694	Phosphatidylinositol(36:2)_[M-H]1- levels	phosphatidylinositol measurement	rs598253	A	0.0405	+	4e-11		Harshfield EL	2021	34503513	GWAS
ANGPTL3.1.61635014.63635014	ANGPTL3	1	61635014	63635014	chr1:62711694	Phosphatidylinositol(36:2)_[M-H]1- levels	phosphatidylinositol measurement	rs61471917	A	0.0325	+	7e-11		Harshfield EL	2021	34503513	GWAS
ANGPTL3.1.61635014.63635014	ANGPTL3	1	61635014	63635014	chr1:62711694	Phosphatidylinositol(36:2)_[M-H]1- levels	phosphatidylinositol measurement	rs624660	A	0.0496	+	1e-10		Harshfield EL	2021	34503513	GWAS
ANGPTL3.1.61635014.63635014	ANGPTL3	1	61635014	63635014	chr1:62711694	Phosphatidylinositol(36:2)_[M-H]1- levels	phosphatidylinositol measurement	rs626787	G	-0.0363	-	1e-10		Harshfield EL	2021	34503513	GWAS
ANGPTL3.1.61635014.63635014	ANGPTL3	1	61635014	63635014	chr1:62711694	Phosphatidylinositol(36:2)_[M-H]1- levels	phosphatidylinositol measurement	rs630144	C	-0.0361	-	1e-10		Harshfield EL	2021	34503513	GWAS
ANGPTL3.1.61635014.63635014	ANGPTL3	1	61635014	63635014	chr1:62711694	Phosphatidylinositol(36:2)_[M-H]1- levels	phosphatidylinositol measurement	rs631106	C	0.0514	+	1e-10		Harshfield EL	2021	34503513	GWAS
ANGPTL3.1.61635014.63635014	ANGPTL3	1	61635014	63635014	chr1:62711694	Phosphatidylinositol(36:2)_[M-H]1- levels	phosphatidylinositol measurement	rs634341	G	0.0525	+	1e-10		Harshfield EL	2021	34503513	GWAS
ANGPTL3.1.61635014.63635014	ANGPTL3	1	61635014	63635014	chr1:62711694	Phosphatidylinositol(36:2)_[M-H]1- levels	phosphatidylinositol measurement	rs636497	T	0.0808	+	1e-10		Harshfield EL	2021	34503513	GWAS
ANGPTL3.1.61635014.63635014	ANGPTL3	1	61635014	63635014	chr1:62711694	Phosphatidylinositol(36:2)_[M-H]1- levels	phosphatidylinositol measurement	rs636523	G	0.0711	+	1e-10		Harshfield EL	2021	34503513	GWAS
ANGPTL3.1.61635014.63635014	ANGPTL3	1	61635014	63635014	chr1:62711694	Phosphatidylinositol(36:2)_[M-H]1- levels	phosphatidylinositol measurement	rs637723	G	0.0616	+	1e-10		Harshfield EL	2021	34503513	GWAS
ANGPTL3.1.61635014.63635014	ANGPTL3	1	61635014	63635014	chr1:62711694	Phosphatidylinositol(36:2)_[M-H]1- levels	phosphatidylinositol measurement	rs638305	C	0.0586	+	1e-10		Harshfield EL	2021	34503513	GWAS
ANGPTL3.1.61635014.63635014	ANGPTL3	1	61635014	63635014	chr1:62711694	Phosphatidylinositol(36:2)_[M-H]1- levels	phosphatidylinositol measurement	rs638714	A	-0.1193	-	1e-10		Harshfield EL	2021	34503513	GWAS
ANGPTL3.1.61635014.63635014	ANGPTL3	1	61635014	63635014	chr1:62711694	Phosphatidylinositol(36:2)_[M-H]1- levels	phosphatidylinositol measurement	rs641540	T	0.0432	+	1e-10		Harshfield EL	2021	34503513	GWAS
ANGPTL3.1.61635014.63635014	ANGPTL3	1	61635014	63635014	chr1:62711694	Phosphatidylinositol(36:2)_[M-H]1- levels	phosphatidylinositol measurement	rs642845	A	0.0392	+	1e-10		Harshfield EL	2021	34503513	GWAS
ANGPTL3.1.61635014.63635014	ANGPTL3	1	61635014	63635014	chr1:62711694	Phosphatidylinositol(36:2)_[M-H]1- levels	phosphatidylinositol measurement	rs656297	G	-0.1412	-	1e-10		Harshfield EL	2021	34503513	GWAS
ANGPTL3.1.61635014.63635014	ANGPTL3	1	61635014	63635014	chr1:62711694	Phosphatidylinositol(36:2)_[M-H]1- levels	phosphatidylinositol measurement	rs6587976	G	-0.0512	-	1e-10		Harshfield EL	2021	34503513	GWAS
ANGPTL3.1.61635014.63635014	ANGPTL3	1	61635014	63635014	chr1:62711694	Phosphatidylinositol(36:2)_[M-H]1- levels	phosphatidylinositol measurement	rs6587980	G	-0.0891	-	1e-10		Harshfield EL	2021	34503513	GWAS
ANGPTL3.1.61635014.63635014	ANGPTL3	1	61635014	63635014	chr1:62711694	Phosphatidylinositol(36:2)_[M-H]1- levels	phosphatidylinositol measurement	rs659656	C	-0.1053	-	2e-10		Harshfield EL	2021	34503513	GWAS
ANGPTL3.1.61635014.63635014	ANGPTL3	1	61635014	63635014	chr1:62711694	Phosphatidylinositol(36:2)_[M-H]1- levels	phosphatidylinositol measurement	rs6657050	A	-0.0699	-	2e-10		Harshfield EL	2021	34503513	GWAS
ANGPTL3.1.61635014.63635014	ANGPTL3	1	61635014	63635014	chr1:62711694	Phosphatidylinositol(36:2)_[M-H]1- levels	phosphatidylinositol measurement	rs6666816	G	0.0685	+	2e-10		Harshfield EL	2021	34503513	GWAS
ANGPTL3.1.61635014.63635014	ANGPTL3	1	61635014	63635014	chr1:62711694	Phosphatidylinositol(36:2)_[M-H]1- levels	phosphatidylinositol measurement	rs6675401	A	0.0479	+	2e-10		Harshfield EL	2021	34503513	GWAS
ANGPTL3.1.61635014.63635014	ANGPTL3	1	61635014	63635014	chr1:62711694	Phosphatidylinositol(36:2)_[M-H]1- levels	phosphatidylinositol measurement	rs6678483	C	0.0391	+	2e-10		Harshfield EL	2021	34503513	GWAS
ANGPTL3.1.61635014.63635014	ANGPTL3	1	61635014	63635014	chr1:62711694	Phosphatidylinositol(36:2)_[M-H]1- levels	phosphatidylinositol measurement	rs6682423	G	-0.079	-	2e-10		Harshfield EL	2021	34503513	GWAS
ANGPTL3.1.61635014.63635014	ANGPTL3	1	61635014	63635014	chr1:62711694	Phosphatidylinositol(36:2)_[M-H]1- levels	phosphatidylinositol measurement	rs6686331	T	-0.0735	-	2e-10		Harshfield EL	2021	34503513	GWAS
ANGPTL3.1.61635014.63635014	ANGPTL3	1	61635014	63635014	chr1:62711694	Phosphatidylinositol(36:2)_[M-H]1- levels	phosphatidylinositol measurement	rs6690733	C	-0.0543	-	2e-10		Harshfield EL	2021	34503513	GWAS
ANGPTL3.1.61635014.63635014	ANGPTL3	1	61635014	63635014	chr1:62711694	Phosphatidylinositol(36:2)_[M-H]1- levels	phosphatidylinositol measurement	rs6693353	G	-0.039	-	2e-10		Harshfield EL	2021	34503513	GWAS
ANGPTL3.1.61635014.63635014	ANGPTL3	1	61635014	63635014	chr1:62711694	Phosphatidylinositol(36:2)_[M-H]1- levels	phosphatidylinositol measurement	rs6696502	A	-0.0364	-	2e-10		Harshfield EL	2021	34503513	GWAS
ANGPTL3.1.61635014.63635014	ANGPTL3	1	61635014	63635014	chr1:62711694	Phosphatidylinositol(36:2)_[M-H]1- levels	phosphatidylinositol measurement	rs746735	A	0.044	+	3e-10		Harshfield EL	2021	34503513	GWAS
ANGPTL3.1.61635014.63635014	ANGPTL3	1	61635014	63635014	chr1:62711694	Phosphatidylinositol(36:2)_[M-H]1- levels	phosphatidylinositol measurement	rs7518497	A	-0.1041	-	3e-10		Harshfield EL	2021	34503513	GWAS
ANGPTL3.1.61635014.63635014	ANGPTL3	1	61635014	63635014	chr1:62711694	Phosphatidylinositol(36:2)_[M-H]1- levels	phosphatidylinositol measurement	rs7519785	C	-0.0632	-	3e-10		Harshfield EL	2021	34503513	GWAS
ANGPTL3.1.61635014.63635014	ANGPTL3	1	61635014	63635014	chr1:62711694	Phosphatidylinositol(36:2)_[M-H]1- levels	phosphatidylinositol measurement	rs7520810	T	0.0561	+	3e-10		Harshfield EL	2021	34503513	GWAS
ANGPTL3.1.61635014.63635014	ANGPTL3	1	61635014	63635014	chr1:62711694	Phosphatidylinositol(36:2)_[M-H]1- levels	phosphatidylinositol measurement	rs7527004	A	-0.0386	-	3e-10		Harshfield EL	2021	34503513	GWAS
ANGPTL3.1.61635014.63635014	ANGPTL3	1	61635014	63635014	chr1:62711694	Phosphatidylinositol(36:2)_[M-H]1- levels	phosphatidylinositol measurement	rs7531579	C	0.0482	+	3e-10		Harshfield EL	2021	34503513	GWAS
ANGPTL3.1.61635014.63635014	ANGPTL3	1	61635014	63635014	chr1:62711694	Phosphatidylinositol(36:2)_[M-H]1- levels	phosphatidylinositol measurement	rs7539035	G	0.0478	+	3e-10		Harshfield EL	2021	34503513	GWAS
ANGPTL3.1.61635014.63635014	ANGPTL3	1	61635014	63635014	chr1:62711694	Phosphatidylinositol(36:2)_[M-H]1- levels	phosphatidylinositol measurement	rs7547965	G	-0.064	-	3e-10		Harshfield EL	2021	34503513	GWAS
ANGPTL3.1.61635014.63635014	ANGPTL3	1	61635014	63635014	chr1:62711694	Phosphatidylinositol(36:2)_[M-H]1- levels	phosphatidylinositol measurement	rs7548877	C	0.0631	+	3e-10		Harshfield EL	2021	34503513	GWAS
ANGPTL3.1.61635014.63635014	ANGPTL3	1	61635014	63635014	chr1:62711694	Phosphatidylinositol(36:2)_[M-H]1- levels	phosphatidylinositol measurement	rs7555577	G	0.064	+	3e-10		Harshfield EL	2021	34503513	GWAS
ANGPTL3.1.61635014.63635014	ANGPTL3	1	61635014	63635014	chr1:62711694	Phosphatidylinositol(36:2)_[M-H]1- levels	phosphatidylinositol measurement	rs783291	C	-0.0345	-	4e-10		Harshfield EL	2021	34503513	GWAS
ANGPTL3.1.61635014.63635014	ANGPTL3	1	61635014	63635014	chr1:62711694	Phosphatidylinositol(36:2)_[M-H]1- levels	phosphatidylinositol measurement	rs880694	G	-0.084	-	6e-10		Harshfield EL	2021	34503513	GWAS
ANGPTL3.1.61635014.63635014	ANGPTL3	1	61635014	63635014	chr1:62711694	Phosphatidylinositol(36:2)_[M-H]1- levels	phosphatidylinositol measurement	rs9436221	G	-0.0788	-	7e-10		Harshfield EL	2021	34503513	GWAS
ANGPTL3.1.61635014.63635014	ANGPTL3	1	61635014	63635014	chr1:62711694	Phosphatidylinositol(36:2)_[M-H]1- levels	phosphatidylinositol measurement	rs9436222	G	0.0679	+	7e-10		Harshfield EL	2021	34503513	GWAS
ANGPTL3.1.61635014.63635014	ANGPTL3	1	61635014	63635014	chr1:62711694	Phosphatidylinositol(36:2)_[M-H]1- levels	phosphatidylinositol measurement	rs9436223	A	-0.055	-	7e-10		Harshfield EL	2021	34503513	GWAS
ANGPTL3.1.61635014.63635014	ANGPTL3	1	61635014	63635014	chr1:62711694	Phosphatidylinositol(36:2)_[M-H]1- levels	phosphatidylinositol measurement	rs9436661	G	0.055	+	7e-10		Harshfield EL	2021	34503513	GWAS
ANGPTL3.1.61635014.63635014	ANGPTL3	1	61635014	63635014	chr1:62711694	Phosphatidylinositol(36:2)_[M-H]1- levels	phosphatidylinositol measurement	rs9787151	C	-0.0705	-	8e-10		Harshfield EL	2021	34503513	GWAS
ANGPTL3.1.61635014.63635014	ANGPTL3	1	61635014	63635014	chr1:62711694	Phosphatidylinositol(36:2)_[M-H]1- levels	phosphatidylinositol measurement	rs9787156	G	0.0754	+	8e-10		Harshfield EL	2021	34503513	GWAS
ANGPTL3.1.61635014.63635014	ANGPTL3	1	61635014	63635014	chr1:62711694	Phosphatidylinositol(36:2)_[M-H]1- levels	phosphatidylinositol measurement	rs993013	C	0.0329	+	8e-10		Harshfield EL	2021	34503513	GWAS
ANGPTL3.1.61635014.63635014	ANGPTL3	1	61635014	63635014	chr1:62711694	Phosphatidylinositol(36:2)_[M-H]1- levels	phosphatidylinositol measurement	rs995000	C	-0.0733	-	8e-10		Harshfield EL	2021	34503513	GWAS
ANGPTL3.1.61635014.63635014	ANGPTL3	1	61635014	63635014	chr1:62711694	Phosphatidylinositol(36:2)_[M-H]1- levels	phosphatidylinositol measurement	rs998403	G	-0.0641	-	9e-10		Harshfield EL	2021	34503513	GWAS
ANGPTL3.1.61635014.63635014	ANGPTL3	1	61635014	63635014	chr1:62711694	Phosphatidylinositol(36:2)_[M-H]1- levels	phosphatidylinositol measurement	rs9988450	G	-0.0788	-	9e-10		Harshfield EL	2021	34503513	GWAS
ANGPTL3.1.61635014.63635014	ANGPTL3	1	61635014	63635014	chr1:62711694	Phosphoglycerides levels	phospholipid measurement	rs1002687	G	-0.0821824	-	1e-90		Richardson TG	2022	35213538	GWAS
ANGPTL3.1.61635014.63635014	ANGPTL3	1	61635014	63635014	chr1:62711694	Phospholipid levels in IDL	phospholipid measurement, intermediate density lipoprotein measurement	rs1168107	A	-0.037531	-	2e-19		Richardson TG	2022	35213538	GWAS
ANGPTL3.1.61635014.63635014	ANGPTL3	1	61635014	63635014	chr1:62711694	Phospholipid levels in LDL	low density lipoprotein cholesterol measurement, phospholipid measurement	rs12239737	T	0.0285531	+	1e-10		Richardson TG	2022	35213538	GWAS
ANGPTL3.1.61635014.63635014	ANGPTL3	1	61635014	63635014	chr1:62711694	Phospholipid levels in large LDL	low density lipoprotein cholesterol measurement, phospholipid measurement	rs12239737	T	0.0284875	+	1e-10		Richardson TG	2022	35213538	GWAS
ANGPTL3.1.61635014.63635014	ANGPTL3	1	61635014	63635014	chr1:62711694	Phospholipid levels in medium HDL	phospholipid measurement, high density lipoprotein cholesterol measurement	rs1002687	G	-0.0589005	-	2e-48		Richardson TG	2022	35213538	GWAS
ANGPTL3.1.61635014.63635014	ANGPTL3	1	61635014	63635014	chr1:62711694	Phospholipid levels in medium LDL	low density lipoprotein cholesterol measurement, phospholipid measurement	rs12239737	T	0.0342207	+	1e-14		Richardson TG	2022	35213538	GWAS
ANGPTL3.1.61635014.63635014	ANGPTL3	1	61635014	63635014	chr1:62711694	Phospholipid levels in medium VLDL	very low density lipoprotein cholesterol measurement, phospholipid measurement	rs12239736	T	0.0689291	+	9e-56		Richardson TG	2022	35213538	GWAS
ANGPTL3.1.61635014.63635014	ANGPTL3	1	61635014	63635014	chr1:62711694	Phospholipid levels in small HDL	phospholipid measurement, high density lipoprotein cholesterol measurement	rs1002687	G	-0.0813532	-	7e-81		Richardson TG	2022	35213538	GWAS
ANGPTL3.1.61635014.63635014	ANGPTL3	1	61635014	63635014	chr1:62711694	Phospholipid levels in small VLDL	very low density lipoprotein cholesterol measurement, phospholipid measurement	rs12239736	T	0.066895	+	8e-53		Richardson TG	2022	35213538	GWAS
ANGPTL3.1.61635014.63635014	ANGPTL3	1	61635014	63635014	chr1:62711694	Phospholipids to total lipids ratio in large HDL	lipid or lipoprotein measurement, high density lipoprotein cholesterol measurement	rs11207994	C	0.0348633	+	7e-17		Richardson TG	2022	35213538	GWAS
ANGPTL3.1.61635014.63635014	ANGPTL3	1	61635014	63635014	chr1:62711694	Phospholipids to total lipids ratio in medium HDL	lipid or lipoprotein measurement, high density lipoprotein cholesterol measurement	rs10789114	T	0.0425357	+	5e-25		Richardson TG	2022	35213538	GWAS
ANGPTL3.1.61635014.63635014	ANGPTL3	1	61635014	63635014	chr1:62711694	Phospholipids to total lipids ratio in medium LDL	low density lipoprotein cholesterol measurement, lipid or lipoprotein measurement	rs1168034	G	0.0562549	+	3e-39		Richardson TG	2022	35213538	GWAS
ANGPTL3.1.61635014.63635014	ANGPTL3	1	61635014	63635014	chr1:62711694	Phospholipids to total lipids ratio in small LDL	low density lipoprotein cholesterol measurement, lipid or lipoprotein measurement	rs1168032	A	0.0925914	+	2e-102		Richardson TG	2022	35213538	GWAS
ANGPTL3.1.61635014.63635014	ANGPTL3	1	61635014	63635014	chr1:62711694	Phospholipids to total lipids ratio in very large VLDL	very low density lipoprotein cholesterol measurement, lipid or lipoprotein measurement	rs1168029	G	-0.0357825	-	1e-16		Richardson TG	2022	35213538	GWAS
ANGPTL3.1.61635014.63635014	ANGPTL3	1	61635014	63635014	chr1:62711694	Platelet count	EFO_0004586	rs1184547	A	-0.02115	-	2.58e-08		Astle W	2016	27863252	PhenoScanner
ANGPTL3.1.61635014.63635014	ANGPTL3	1	61635014	63635014	chr1:62711694	Platelet count	EFO_0004586	rs4344355	T	0.02129	+	2.962e-08		Astle W	2016	27863252	PhenoScanner
ANGPTL3.1.61635014.63635014	ANGPTL3	1	61635014	63635014	chr1:62711694	Platelet count	EFO_0004586	rs10889352	T	-0.02103	-	3.196e-08		Astle W	2016	27863252	PhenoScanner
ANGPTL3.1.61635014.63635014	ANGPTL3	1	61635014	63635014	chr1:62711694	Platelet count	EFO_0004586	rs7539035	A	0.02096	+	3.354e-08		Astle W	2016	27863252	PhenoScanner
ANGPTL3.1.61635014.63635014	ANGPTL3	1	61635014	63635014	chr1:62711694	Platelet count	EFO_0004586	rs4459145	A	0.02108	+	3.366e-08		Astle W	2016	27863252	PhenoScanner
ANGPTL3.1.61635014.63635014	ANGPTL3	1	61635014	63635014	chr1:62711694	Platelet count	EFO_0004586	rs538739329	G	-0.02115	-	3.627e-08		Astle W	2016	27863252	PhenoScanner
ANGPTL3.1.61635014.63635014	ANGPTL3	1	61635014	63635014	chr1:62711694	Platelet count	EFO_0004586	rs10889353	A	-0.02094	-	3.635e-08		Astle W	2016	27863252	PhenoScanner
ANGPTL3.1.61635014.63635014	ANGPTL3	1	61635014	63635014	chr1:62711694	Platelet count	EFO_0004586	rs11207983	T	-0.02093	-	3.733e-08		Astle W	2016	27863252	PhenoScanner
ANGPTL3.1.61635014.63635014	ANGPTL3	1	61635014	63635014	chr1:62711694	Platelet count	EFO_0004586	rs1168124	T	-0.02096	-	3.745e-08		Astle W	2016	27863252	PhenoScanner
ANGPTL3.1.61635014.63635014	ANGPTL3	1	61635014	63635014	chr1:62711694	Platelet count	EFO_0004586	rs11207999	A	-0.02086	-	3.952e-08		Astle W	2016	27863252	PhenoScanner
ANGPTL3.1.61635014.63635014	ANGPTL3	1	61635014	63635014	chr1:62711694	Platelet count	EFO_0004586	rs2366638	A	0.02085	+	3.986e-08		Astle W	2016	27863252	PhenoScanner
ANGPTL3.1.61635014.63635014	ANGPTL3	1	61635014	63635014	chr1:62711694	Platelet count	EFO_0004586	rs10789117	A	-0.02085	-	3.998e-08		Astle W	2016	27863252	PhenoScanner
ANGPTL3.1.61635014.63635014	ANGPTL3	1	61635014	63635014	chr1:62711694	Platelet count	EFO_0004586	rs6657050	A	-0.02084	-	4.038e-08		Astle W	2016	27863252	PhenoScanner
ANGPTL3.1.61635014.63635014	ANGPTL3	1	61635014	63635014	chr1:62711694	Platelet count	EFO_0004586	rs11208004	A	0.02095	+	4.137e-08		Astle W	2016	27863252	PhenoScanner
ANGPTL3.1.61635014.63635014	ANGPTL3	1	61635014	63635014	chr1:62711694	Platelet count	EFO_0004586	rs12025800	C	-0.02082	-	4.194e-08		Astle W	2016	27863252	PhenoScanner
ANGPTL3.1.61635014.63635014	ANGPTL3	1	61635014	63635014	chr1:62711694	Platelet count	EFO_0004586	rs11208000	A	-0.02081	-	4.209e-08		Astle W	2016	27863252	PhenoScanner
ANGPTL3.1.61635014.63635014	ANGPTL3	1	61635014	63635014	chr1:62711694	Platelet count	EFO_0004586	rs10157265	T	0.0208	+	4.289e-08		Astle W	2016	27863252	PhenoScanner
ANGPTL3.1.61635014.63635014	ANGPTL3	1	61635014	63635014	chr1:62711694	Platelet count	EFO_0004586	rs993013	T	-0.0208	-	4.307e-08		Astle W	2016	27863252	PhenoScanner
ANGPTL3.1.61635014.63635014	ANGPTL3	1	61635014	63635014	chr1:62711694	Platelet count	EFO_0004586	rs11207984	T	-0.0208	-	4.324e-08		Astle W	2016	27863252	PhenoScanner
ANGPTL3.1.61635014.63635014	ANGPTL3	1	61635014	63635014	chr1:62711694	Platelet count	EFO_0004586	rs1168089	T	0.02081	+	4.325e-08		Astle W	2016	27863252	PhenoScanner
ANGPTL3.1.61635014.63635014	ANGPTL3	1	61635014	63635014	chr1:62711694	Platelet count	EFO_0004586	rs746735	A	-0.02079	-	4.343e-08		Astle W	2016	27863252	PhenoScanner
ANGPTL3.1.61635014.63635014	ANGPTL3	1	61635014	63635014	chr1:62711694	Platelet count	EFO_0004586	rs1748195	C	-0.02078	-	4.405e-08		Astle W	2016	27863252	PhenoScanner
ANGPTL3.1.61635014.63635014	ANGPTL3	1	61635014	63635014	chr1:62711694	Platelet count	EFO_0004586	rs61471917	A	0.02078	+	4.422e-08		Astle W	2016	27863252	PhenoScanner
ANGPTL3.1.61635014.63635014	ANGPTL3	1	61635014	63635014	chr1:62711694	Platelet count	EFO_0004586	rs1168104	A	0.0208	+	4.432e-08		Astle W	2016	27863252	PhenoScanner
ANGPTL3.1.61635014.63635014	ANGPTL3	1	61635014	63635014	chr1:62711694	Platelet count	EFO_0004586	rs1168022	A	0.02079	+	4.454e-08		Astle W	2016	27863252	PhenoScanner
ANGPTL3.1.61635014.63635014	ANGPTL3	1	61635014	63635014	chr1:62711694	Platelet count	EFO_0004586	rs1168085	C	0.02076	+	4.549e-08		Astle W	2016	27863252	PhenoScanner
ANGPTL3.1.61635014.63635014	ANGPTL3	1	61635014	63635014	chr1:62711694	Platelet count	EFO_0004586	rs10789119	A	0.02081	+	4.61e-08		Astle W	2016	27863252	PhenoScanner
ANGPTL3.1.61635014.63635014	ANGPTL3	1	61635014	63635014	chr1:62711694	Platelet count	EFO_0004586	rs10889347	A	0.02075	+	4.656e-08		Astle W	2016	27863252	PhenoScanner
ANGPTL3.1.61635014.63635014	ANGPTL3	1	61635014	63635014	chr1:62711694	Platelet count	EFO_0004586	rs1168099	A	-0.02076	-	4.684e-08		Astle W	2016	27863252	PhenoScanner
ANGPTL3.1.61635014.63635014	ANGPTL3	1	61635014	63635014	chr1:62711694	Platelet count	EFO_0004586	rs1168093	A	-0.02073	-	4.686e-08		Astle W	2016	27863252	PhenoScanner
ANGPTL3.1.61635014.63635014	ANGPTL3	1	61635014	63635014	chr1:62711694	Platelet count	EFO_0004586	rs2479464	A	-0.02076	-	4.71e-08		Astle W	2016	27863252	PhenoScanner
ANGPTL3.1.61635014.63635014	ANGPTL3	1	61635014	63635014	chr1:62711694	Platelet count	EFO_0004586	rs66531495	A	0.02074	+	4.721e-08		Astle W	2016	27863252	PhenoScanner
ANGPTL3.1.61635014.63635014	ANGPTL3	1	61635014	63635014	chr1:62711694	Platelet count	EFO_0004586	rs995000	T	0.02076	+	4.73e-08		Astle W	2016	27863252	PhenoScanner
ANGPTL3.1.61635014.63635014	ANGPTL3	1	61635014	63635014	chr1:62711694	Platelet count	EFO_0004586	rs12735272	A	-0.02078	-	4.771e-08		Astle W	2016	27863252	PhenoScanner
ANGPTL3.1.61635014.63635014	ANGPTL3	1	61635014	63635014	chr1:62711694	Platelet count	EFO_0004586	rs10889349	A	-0.02074	-	4.788e-08		Astle W	2016	27863252	PhenoScanner
ANGPTL3.1.61635014.63635014	ANGPTL3	1	61635014	63635014	chr1:62711694	Platelet count	EFO_0004586	rs1781221	A	0.02072	+	4.808e-08		Astle W	2016	27863252	PhenoScanner
ANGPTL3.1.61635014.63635014	ANGPTL3	1	61635014	63635014	chr1:62711694	Platelet count	EFO_0004586	rs6587980	T	0.02072	+	4.881e-08		Astle W	2016	27863252	PhenoScanner
ANGPTL3.1.61635014.63635014	ANGPTL3	1	61635014	63635014	chr1:62711694	Platelet count	EFO_0004586	rs11208001	T	0.02074	+	4.91e-08		Astle W	2016	27863252	PhenoScanner
ANGPTL3.1.61635014.63635014	ANGPTL3	1	61635014	63635014	chr1:62711694	Platelet count	EFO_0004586	rs1168013	C	0.0207	+	4.932e-08		Astle W	2016	27863252	PhenoScanner
ANGPTL3.1.61635014.63635014	ANGPTL3	1	61635014	63635014	chr1:62711694	Platelet count	EFO_0004586	rs2366636	A	0.02071	+	4.948e-08		Astle W	2016	27863252	PhenoScanner
ANGPTL3.1.61635014.63635014	ANGPTL3	1	61635014	63635014	chr1:62711694	Platelet count	EFO_0004586	rs10889350	T	0.0207	+	4.951e-08		Astle W	2016	27863252	PhenoScanner
ANGPTL3.1.61635014.63635014	ANGPTL3	1	61635014	63635014	chr1:62711694	Platelet count	EFO_0004586	rs1168023	A	0.0207	+	4.961e-08		Astle W	2016	27863252	PhenoScanner
ANGPTL3.1.61635014.63635014	ANGPTL3	1	61635014	63635014	chr1:62711694	Platelet count	EFO_0004586	rs2934744	A	-0.02073	-	4.961e-08		Astle W	2016	27863252	PhenoScanner
ANGPTL3.1.61635014.63635014	ANGPTL3	1	61635014	63635014	chr1:62711694	Platelet count	EFO_0004586	rs181835401	A	0.02073	+	4.977e-08		Astle W	2016	27863252	PhenoScanner
ANGPTL3.1.61635014.63635014	ANGPTL3	1	61635014	63635014	chr1:62711694	Platelet count	EFO_0004586	rs10789120	A	0.02072	+	5.005e-08		Astle W	2016	27863252	PhenoScanner
ANGPTL3.1.61635014.63635014	ANGPTL3	1	61635014	63635014	chr1:62711694	Platelet count	EFO_0004586	rs7531579	A	-0.02082	-	5.031e-08		Astle W	2016	27863252	PhenoScanner
ANGPTL3.1.61635014.63635014	ANGPTL3	1	61635014	63635014	chr1:62711694	Platelet count	EFO_0004586	rs59952505	C	0.0207	+	5.05e-08		Astle W	2016	27863252	PhenoScanner
ANGPTL3.1.61635014.63635014	ANGPTL3	1	61635014	63635014	chr1:62711694	Platelet count	EFO_0004586	rs1168086	A	0.0207	+	5.052e-08		Astle W	2016	27863252	PhenoScanner
ANGPTL3.1.61635014.63635014	ANGPTL3	1	61635014	63635014	chr1:62711694	Platelet count	EFO_0004586	rs145329819	C	-0.02069	-	5.06e-08		Astle W	2016	27863252	PhenoScanner
ANGPTL3.1.61635014.63635014	ANGPTL3	1	61635014	63635014	chr1:62711694	Platelet count	EFO_0004586	rs11207985	A	0.02069	+	5.061e-08		Astle W	2016	27863252	PhenoScanner
ANGPTL3.1.61635014.63635014	ANGPTL3	1	61635014	63635014	chr1:62711694	Platelet count	EFO_0004586	rs1168102	T	-0.02071	-	5.109e-08		Astle W	2016	27863252	PhenoScanner
ANGPTL3.1.61635014.63635014	ANGPTL3	1	61635014	63635014	chr1:62711694	Platelet count	EFO_0004586	rs12062275	T	0.02067	+	5.11e-08		Astle W	2016	27863252	PhenoScanner
ANGPTL3.1.61635014.63635014	ANGPTL3	1	61635014	63635014	chr1:62711694	Platelet count	EFO_0004586	rs6678483	A	0.02068	+	5.131e-08		Astle W	2016	27863252	PhenoScanner
ANGPTL3.1.61635014.63635014	ANGPTL3	1	61635014	63635014	chr1:62711694	Platelet count	EFO_0004586	rs6675401	T	0.02067	+	5.197e-08		Astle W	2016	27863252	PhenoScanner
ANGPTL3.1.61635014.63635014	ANGPTL3	1	61635014	63635014	chr1:62711694	Platelet count	EFO_0004586	rs1168097	T	-0.02068	-	5.229e-08		Astle W	2016	27863252	PhenoScanner
ANGPTL3.1.61635014.63635014	ANGPTL3	1	61635014	63635014	chr1:62711694	Platelet count	EFO_0004586	rs1168020	T	-0.02067	-	5.248e-08		Astle W	2016	27863252	PhenoScanner
ANGPTL3.1.61635014.63635014	ANGPTL3	1	61635014	63635014	chr1:62711694	Platelet count	EFO_0004586	rs1627591	T	-0.02065	-	5.258e-08		Astle W	2016	27863252	PhenoScanner
ANGPTL3.1.61635014.63635014	ANGPTL3	1	61635014	63635014	chr1:62711694	Platelet count	EFO_0004586	rs4915840	C	0.02066	+	5.266e-08		Astle W	2016	27863252	PhenoScanner
ANGPTL3.1.61635014.63635014	ANGPTL3	1	61635014	63635014	chr1:62711694	Platelet count	EFO_0004586	rs1570694	A	-0.02068	-	5.286e-08		Astle W	2016	27863252	PhenoScanner
ANGPTL3.1.61635014.63635014	ANGPTL3	1	61635014	63635014	chr1:62711694	Platelet count	EFO_0004586	rs1168036	A	0.02066	+	5.29e-08		Astle W	2016	27863252	PhenoScanner
ANGPTL3.1.61635014.63635014	ANGPTL3	1	61635014	63635014	chr1:62711694	Platelet count	EFO_0004586	rs1629122	A	-0.02068	-	5.291e-08		Astle W	2016	27863252	PhenoScanner
ANGPTL3.1.61635014.63635014	ANGPTL3	1	61635014	63635014	chr1:62711694	Platelet count	EFO_0004586	rs12074528	T	0.02065	+	5.304e-08		Astle W	2016	27863252	PhenoScanner
ANGPTL3.1.61635014.63635014	ANGPTL3	1	61635014	63635014	chr1:62711694	Platelet count	EFO_0004586	rs1168050	T	-0.02064	-	5.321e-08		Astle W	2016	27863252	PhenoScanner
ANGPTL3.1.61635014.63635014	ANGPTL3	1	61635014	63635014	chr1:62711694	Platelet count	EFO_0004586	rs1168017	A	0.02065	+	5.332e-08		Astle W	2016	27863252	PhenoScanner
ANGPTL3.1.61635014.63635014	ANGPTL3	1	61635014	63635014	chr1:62711694	Platelet count	EFO_0004586	rs3850634	T	-0.02069	-	5.337e-08		Astle W	2016	27863252	PhenoScanner
ANGPTL3.1.61635014.63635014	ANGPTL3	1	61635014	63635014	chr1:62711694	Platelet count	EFO_0004586	rs10889339	A	0.02071	+	5.345e-08		Astle W	2016	27863252	PhenoScanner
ANGPTL3.1.61635014.63635014	ANGPTL3	1	61635014	63635014	chr1:62711694	Platelet count	EFO_0004586	rs34211669	G	0.02067	+	5.381e-08		Astle W	2016	27863252	PhenoScanner
ANGPTL3.1.61635014.63635014	ANGPTL3	1	61635014	63635014	chr1:62711694	Platelet count	EFO_0004586	rs11207979	A	0.02065	+	5.387e-08		Astle W	2016	27863252	PhenoScanner
ANGPTL3.1.61635014.63635014	ANGPTL3	1	61635014	63635014	chr1:62711694	Platelet count	EFO_0004586	rs1168132	A	-0.02068	-	5.389e-08		Astle W	2016	27863252	PhenoScanner
ANGPTL3.1.61635014.63635014	ANGPTL3	1	61635014	63635014	chr1:62711694	Platelet count	EFO_0004586	rs1168098	A	-0.02066	-	5.394e-08		Astle W	2016	27863252	PhenoScanner
ANGPTL3.1.61635014.63635014	ANGPTL3	1	61635014	63635014	chr1:62711694	Platelet count	EFO_0004586	rs113795489	A	0.02067	+	5.405e-08		Astle W	2016	27863252	PhenoScanner
ANGPTL3.1.61635014.63635014	ANGPTL3	1	61635014	63635014	chr1:62711694	Platelet count	EFO_0004586	rs1168128	C	0.02068	+	5.407e-08		Astle W	2016	27863252	PhenoScanner
ANGPTL3.1.61635014.63635014	ANGPTL3	1	61635014	63635014	chr1:62711694	Platelet count	EFO_0004586	rs1690766	T	0.02063	+	5.415e-08		Astle W	2016	27863252	PhenoScanner
ANGPTL3.1.61635014.63635014	ANGPTL3	1	61635014	63635014	chr1:62711694	Platelet count	EFO_0004586	rs11485618	A	-0.02067	-	5.426e-08		Astle W	2016	27863252	PhenoScanner
ANGPTL3.1.61635014.63635014	ANGPTL3	1	61635014	63635014	chr1:62711694	Platelet count	EFO_0004586	rs1748197	A	0.02065	+	5.457e-08		Astle W	2016	27863252	PhenoScanner
ANGPTL3.1.61635014.63635014	ANGPTL3	1	61635014	63635014	chr1:62711694	Platelet count	EFO_0004586	rs1168103	T	-0.02067	-	5.471e-08		Astle W	2016	27863252	PhenoScanner
ANGPTL3.1.61635014.63635014	ANGPTL3	1	61635014	63635014	chr1:62711694	Platelet count	EFO_0004586	rs7519785	A	-0.02064	-	5.484e-08		Astle W	2016	27863252	PhenoScanner
ANGPTL3.1.61635014.63635014	ANGPTL3	1	61635014	63635014	chr1:62711694	Platelet count	EFO_0004586	rs11207986	T	0.02063	+	5.584e-08		Astle W	2016	27863252	PhenoScanner
ANGPTL3.1.61635014.63635014	ANGPTL3	1	61635014	63635014	chr1:62711694	Platelet count	EFO_0004586	rs1472257	A	0.02067	+	5.609e-08		Astle W	2016	27863252	PhenoScanner
ANGPTL3.1.61635014.63635014	ANGPTL3	1	61635014	63635014	chr1:62711694	Platelet count	EFO_0004586	rs1168018	A	0.02061	+	5.627e-08		Astle W	2016	27863252	PhenoScanner
ANGPTL3.1.61635014.63635014	ANGPTL3	1	61635014	63635014	chr1:62711694	Platelet count	EFO_0004586	rs10889344	T	0.02067	+	5.63e-08		Astle W	2016	27863252	PhenoScanner
ANGPTL3.1.61635014.63635014	ANGPTL3	1	61635014	63635014	chr1:62711694	Platelet count	EFO_0004586	rs7548877	T	0.02061	+	5.639e-08		Astle W	2016	27863252	PhenoScanner
ANGPTL3.1.61635014.63635014	ANGPTL3	1	61635014	63635014	chr1:62711694	Platelet count	EFO_0004586	rs10889340	A	0.0207	+	5.646e-08		Astle W	2016	27863252	PhenoScanner
ANGPTL3.1.61635014.63635014	ANGPTL3	1	61635014	63635014	chr1:62711694	Platelet count	EFO_0004586	rs7520810	T	0.02062	+	5.655e-08		Astle W	2016	27863252	PhenoScanner
ANGPTL3.1.61635014.63635014	ANGPTL3	1	61635014	63635014	chr1:62711694	Platelet count	EFO_0004586	rs11577840	T	0.0206	+	5.656e-08		Astle W	2016	27863252	PhenoScanner
ANGPTL3.1.61635014.63635014	ANGPTL3	1	61635014	63635014	chr1:62711694	Platelet count	EFO_0004586	rs11207981	A	-0.02061	-	5.659e-08		Astle W	2016	27863252	PhenoScanner
ANGPTL3.1.61635014.63635014	ANGPTL3	1	61635014	63635014	chr1:62711694	Platelet count	EFO_0004586	rs10789116	A	-0.02067	-	5.677e-08		Astle W	2016	27863252	PhenoScanner
ANGPTL3.1.61635014.63635014	ANGPTL3	1	61635014	63635014	chr1:62711694	Platelet count	EFO_0004586	rs142666378	T	0.02066	+	5.706e-08		Astle W	2016	27863252	PhenoScanner
ANGPTL3.1.61635014.63635014	ANGPTL3	1	61635014	63635014	chr1:62711694	Platelet count	EFO_0004586	rs71776858	C	0.02064	+	5.74e-08		Astle W	2016	27863252	PhenoScanner
ANGPTL3.1.61635014.63635014	ANGPTL3	1	61635014	63635014	chr1:62711694	Platelet count	EFO_0004586	rs11207995	A	-0.02066	-	5.743e-08		Astle W	2016	27863252	PhenoScanner
ANGPTL3.1.61635014.63635014	ANGPTL3	1	61635014	63635014	chr1:62711694	Platelet count	EFO_0004586	rs1168047	T	-0.0206	-	5.747e-08		Astle W	2016	27863252	PhenoScanner
ANGPTL3.1.61635014.63635014	ANGPTL3	1	61635014	63635014	chr1:62711694	Platelet count	EFO_0004586	rs1748200	T	0.02063	+	5.753e-08		Astle W	2016	27863252	PhenoScanner
ANGPTL3.1.61635014.63635014	ANGPTL3	1	61635014	63635014	chr1:62711694	Platelet count	EFO_0004586	rs4915621	A	0.02065	+	5.77e-08		Astle W	2016	27863252	PhenoScanner
ANGPTL3.1.61635014.63635014	ANGPTL3	1	61635014	63635014	chr1:62711694	Platelet count	EFO_0004586	rs1168015	C	0.02059	+	5.805e-08		Astle W	2016	27863252	PhenoScanner
ANGPTL3.1.61635014.63635014	ANGPTL3	1	61635014	63635014	chr1:62711694	Platelet count	EFO_0004586	rs12403207	T	0.02058	+	5.823e-08		Astle W	2016	27863252	PhenoScanner
ANGPTL3.1.61635014.63635014	ANGPTL3	1	61635014	63635014	chr1:62711694	Platelet count	EFO_0004586	rs1168046	A	0.02059	+	5.835e-08		Astle W	2016	27863252	PhenoScanner
ANGPTL3.1.61635014.63635014	ANGPTL3	1	61635014	63635014	chr1:62711694	Platelet count	EFO_0004586	rs1781212	A	-0.02061	-	5.86e-08		Astle W	2016	27863252	PhenoScanner
ANGPTL3.1.61635014.63635014	ANGPTL3	1	61635014	63635014	chr1:62711694	Platelet count	EFO_0004586	rs1168045	T	-0.02059	-	5.879e-08		Astle W	2016	27863252	PhenoScanner
ANGPTL3.1.61635014.63635014	ANGPTL3	1	61635014	63635014	chr1:62711694	Platelet count	EFO_0004586	rs68148663	T	0.02072	+	5.902e-08		Astle W	2016	27863252	PhenoScanner
ANGPTL3.1.61635014.63635014	ANGPTL3	1	61635014	63635014	chr1:62711694	Platelet count	EFO_0004586	rs1748201	A	0.02062	+	5.904e-08		Astle W	2016	27863252	PhenoScanner
ANGPTL3.1.61635014.63635014	ANGPTL3	1	61635014	63635014	chr1:62711694	Platelet count	EFO_0004586	rs11207990	T	0.02064	+	5.911e-08		Astle W	2016	27863252	PhenoScanner
ANGPTL3.1.61635014.63635014	ANGPTL3	1	61635014	63635014	chr1:62711694	Platelet count	EFO_0004586	rs1168042	A	0.02058	+	5.925e-08		Astle W	2016	27863252	PhenoScanner
ANGPTL3.1.61635014.63635014	ANGPTL3	1	61635014	63635014	chr1:62711694	Platelet count	EFO_0004586	rs4495740	T	-0.02061	-	5.989e-08		Astle W	2016	27863252	PhenoScanner
ANGPTL3.1.61635014.63635014	ANGPTL3	1	61635014	63635014	chr1:62711694	Platelet count	EFO_0004586	rs1179765	C	-0.02057	-	6e-08		Astle W	2016	27863252	PhenoScanner
ANGPTL3.1.61635014.63635014	ANGPTL3	1	61635014	63635014	chr1:62711694	Platelet count	EFO_0004586	rs4329540	T	-0.02067	-	6.045e-08		Astle W	2016	27863252	PhenoScanner
ANGPTL3.1.61635014.63635014	ANGPTL3	1	61635014	63635014	chr1:62711694	Platelet count	EFO_0004586	rs112957492	T	-0.02058	-	6.058e-08		Astle W	2016	27863252	PhenoScanner
ANGPTL3.1.61635014.63635014	ANGPTL3	1	61635014	63635014	chr1:62711694	Platelet count	EFO_0004586	rs11207997	T	0.02058	+	6.07e-08		Astle W	2016	27863252	PhenoScanner
ANGPTL3.1.61635014.63635014	ANGPTL3	1	61635014	63635014	chr1:62711694	Platelet count	EFO_0004586	rs6693353	A	0.02062	+	6.071e-08		Astle W	2016	27863252	PhenoScanner
ANGPTL3.1.61635014.63635014	ANGPTL3	1	61635014	63635014	chr1:62711694	Platelet count	EFO_0004586	rs10789115	A	0.02062	+	6.1e-08		Astle W	2016	27863252	PhenoScanner
ANGPTL3.1.61635014.63635014	ANGPTL3	1	61635014	63635014	chr1:62711694	Platelet count	EFO_0004586	rs1168027	T	0.02056	+	6.118e-08		Astle W	2016	27863252	PhenoScanner
ANGPTL3.1.61635014.63635014	ANGPTL3	1	61635014	63635014	chr1:62711694	Platelet count	EFO_0004586	rs35664253	C	0.02056	+	6.135e-08		Astle W	2016	27863252	PhenoScanner
ANGPTL3.1.61635014.63635014	ANGPTL3	1	61635014	63635014	chr1:62711694	Platelet count	EFO_0004586	rs28399032	C	0.02061	+	6.154e-08		Astle W	2016	27863252	PhenoScanner
ANGPTL3.1.61635014.63635014	ANGPTL3	1	61635014	63635014	chr1:62711694	Platelet count	EFO_0004586	rs79439217	T	-0.02056	-	6.162e-08		Astle W	2016	27863252	PhenoScanner
ANGPTL3.1.61635014.63635014	ANGPTL3	1	61635014	63635014	chr1:62711694	Platelet count	EFO_0004586	rs6696502	T	-0.02061	-	6.183e-08		Astle W	2016	27863252	PhenoScanner
ANGPTL3.1.61635014.63635014	ANGPTL3	1	61635014	63635014	chr1:62711694	Platelet count	EFO_0004586	rs11207976	A	0.02055	+	6.241e-08		Astle W	2016	27863252	PhenoScanner
ANGPTL3.1.61635014.63635014	ANGPTL3	1	61635014	63635014	chr1:62711694	Platelet count	EFO_0004586	rs12047226	T	-0.02058	-	6.243e-08		Astle W	2016	27863252	PhenoScanner
ANGPTL3.1.61635014.63635014	ANGPTL3	1	61635014	63635014	chr1:62711694	Platelet count	EFO_0004586	rs67461605	A	0.02058	+	6.342e-08		Astle W	2016	27863252	PhenoScanner
ANGPTL3.1.61635014.63635014	ANGPTL3	1	61635014	63635014	chr1:62711694	Platelet count	EFO_0004586	rs1168021	A	0.02053	+	6.387e-08		Astle W	2016	27863252	PhenoScanner
ANGPTL3.1.61635014.63635014	ANGPTL3	1	61635014	63635014	chr1:62711694	Platelet count	EFO_0004586	rs1748199	T	-0.02055	-	6.389e-08		Astle W	2016	27863252	PhenoScanner
ANGPTL3.1.61635014.63635014	ANGPTL3	1	61635014	63635014	chr1:62711694	Platelet count	EFO_0004586	rs1690761	T	-0.02059	-	6.425e-08		Astle W	2016	27863252	PhenoScanner
ANGPTL3.1.61635014.63635014	ANGPTL3	1	61635014	63635014	chr1:62711694	Platelet count	EFO_0004586	rs10889343	T	0.02061	+	6.486e-08		Astle W	2016	27863252	PhenoScanner
ANGPTL3.1.61635014.63635014	ANGPTL3	1	61635014	63635014	chr1:62711694	Platelet count	EFO_0004586	rs6690733	A	-0.02051	-	6.582e-08		Astle W	2016	27863252	PhenoScanner
ANGPTL3.1.61635014.63635014	ANGPTL3	1	61635014	63635014	chr1:62711694	Platelet count	EFO_0004586	rs10889354	T	-0.02055	-	6.629e-08		Astle W	2016	27863252	PhenoScanner
ANGPTL3.1.61635014.63635014	ANGPTL3	1	61635014	63635014	chr1:62711694	Platelet count	EFO_0004586	rs4587594	A	0.02055	+	6.641e-08		Astle W	2016	27863252	PhenoScanner
ANGPTL3.1.61635014.63635014	ANGPTL3	1	61635014	63635014	chr1:62711694	Platelet count	EFO_0004586	rs12042319	A	0.02054	+	6.645e-08		Astle W	2016	27863252	PhenoScanner
ANGPTL3.1.61635014.63635014	ANGPTL3	1	61635014	63635014	chr1:62711694	Platelet count	EFO_0004586	rs2131926	T	-0.0206	-	6.666e-08		Astle W	2016	27863252	PhenoScanner
ANGPTL3.1.61635014.63635014	ANGPTL3	1	61635014	63635014	chr1:62711694	Platelet count	EFO_0004586	rs1168044	A	0.0205	+	6.709e-08		Astle W	2016	27863252	PhenoScanner
ANGPTL3.1.61635014.63635014	ANGPTL3	1	61635014	63635014	chr1:62711694	Platelet count	EFO_0004586	rs12038768	T	0.02058	+	6.715e-08		Astle W	2016	27863252	PhenoScanner
ANGPTL3.1.61635014.63635014	ANGPTL3	1	61635014	63635014	chr1:62711694	Platelet count	EFO_0004586	rs11207992	T	-0.02057	-	6.794e-08		Astle W	2016	27863252	PhenoScanner
ANGPTL3.1.61635014.63635014	ANGPTL3	1	61635014	63635014	chr1:62711694	Platelet count	EFO_0004586	rs2029763	A	-0.02052	-	6.847e-08		Astle W	2016	27863252	PhenoScanner
ANGPTL3.1.61635014.63635014	ANGPTL3	1	61635014	63635014	chr1:62711694	Platelet count	EFO_0004586	rs7518497	A	-0.02063	-	6.858e-08		Astle W	2016	27863252	PhenoScanner
ANGPTL3.1.61635014.63635014	ANGPTL3	1	61635014	63635014	chr1:62711694	Platelet count	EFO_0004586	rs630144	A	-0.02055	-	6.877e-08		Astle W	2016	27863252	PhenoScanner
ANGPTL3.1.61635014.63635014	ANGPTL3	1	61635014	63635014	chr1:62711694	Platelet count	EFO_0004586	rs11207996	A	0.02051	+	6.948e-08		Astle W	2016	27863252	PhenoScanner
ANGPTL3.1.61635014.63635014	ANGPTL3	1	61635014	63635014	chr1:62711694	Platelet count	EFO_0004586	rs11208007	A	-0.02062	-	6.986e-08		Astle W	2016	27863252	PhenoScanner
ANGPTL3.1.61635014.63635014	ANGPTL3	1	61635014	63635014	chr1:62711694	Platelet count	EFO_0004586	rs1168032	A	0.02048	+	7.02e-08		Astle W	2016	27863252	PhenoScanner
ANGPTL3.1.61635014.63635014	ANGPTL3	1	61635014	63635014	chr1:62711694	Platelet count	EFO_0004586	rs12116574	T	0.02053	+	7.247e-08		Astle W	2016	27863252	PhenoScanner
ANGPTL3.1.61635014.63635014	ANGPTL3	1	61635014	63635014	chr1:62711694	Platelet count	EFO_0004586	rs10889360	T	0.02059	+	7.266e-08		Astle W	2016	27863252	PhenoScanner
ANGPTL3.1.61635014.63635014	ANGPTL3	1	61635014	63635014	chr1:62711694	Platelet count	EFO_0004586	rs583609	T	-0.02053	-	7.331e-08		Astle W	2016	27863252	PhenoScanner
ANGPTL3.1.61635014.63635014	ANGPTL3	1	61635014	63635014	chr1:62711694	Platelet count	EFO_0004586	rs10789118	A	-0.02046	-	7.361e-08		Astle W	2016	27863252	PhenoScanner
ANGPTL3.1.61635014.63635014	ANGPTL3	1	61635014	63635014	chr1:62711694	Platelet count	EFO_0004586	rs10159255	A	0.02044	+	7.604e-08		Astle W	2016	27863252	PhenoScanner
ANGPTL3.1.61635014.63635014	ANGPTL3	1	61635014	63635014	chr1:62711694	Platelet count	EFO_0004586	rs10789113	A	-0.02044	-	7.606e-08		Astle W	2016	27863252	PhenoScanner
ANGPTL3.1.61635014.63635014	ANGPTL3	1	61635014	63635014	chr1:62711694	Platelet count	EFO_0004586	rs11207994	T	0.02047	+	7.643e-08		Astle W	2016	27863252	PhenoScanner
ANGPTL3.1.61635014.63635014	ANGPTL3	1	61635014	63635014	chr1:62711694	Platelet count	EFO_0004586	rs10889356	A	0.02056	+	7.676e-08		Astle W	2016	27863252	PhenoScanner
ANGPTL3.1.61635014.63635014	ANGPTL3	1	61635014	63635014	chr1:62711694	Platelet count	EFO_0004586	rs35913674	C	-0.02047	-	7.845e-08		Astle W	2016	27863252	PhenoScanner
ANGPTL3.1.61635014.63635014	ANGPTL3	1	61635014	63635014	chr1:62711694	Platelet count	EFO_0004586	rs10889357	T	0.0205	+	8.02e-08		Astle W	2016	27863252	PhenoScanner
ANGPTL3.1.61635014.63635014	ANGPTL3	1	61635014	63635014	chr1:62711694	Platelet count	EFO_0004586	rs1781195	T	0.02036	+	8.062e-08		Astle W	2016	27863252	PhenoScanner
ANGPTL3.1.61635014.63635014	ANGPTL3	1	61635014	63635014	chr1:62711694	Platelet count	EFO_0004586	rs1168114	A	0.02048	+	8.086e-08		Astle W	2016	27863252	PhenoScanner
ANGPTL3.1.61635014.63635014	ANGPTL3	1	61635014	63635014	chr1:62711694	Platelet count	EFO_0004586	rs1007205	T	0.02044	+	8.087e-08		Astle W	2016	27863252	PhenoScanner
ANGPTL3.1.61635014.63635014	ANGPTL3	1	61635014	63635014	chr1:62711694	Platelet count	EFO_0004586	rs9436223	T	0.02049	+	8.107e-08		Astle W	2016	27863252	PhenoScanner
ANGPTL3.1.61635014.63635014	ANGPTL3	1	61635014	63635014	chr1:62711694	Platelet count	EFO_0004586	rs1168026	T	0.02038	+	8.111e-08		Astle W	2016	27863252	PhenoScanner
ANGPTL3.1.61635014.63635014	ANGPTL3	1	61635014	63635014	chr1:62711694	Platelet count	EFO_0004586	rs1168030	T	-0.02037	-	8.274e-08		Astle W	2016	27863252	PhenoScanner
ANGPTL3.1.61635014.63635014	ANGPTL3	1	61635014	63635014	chr1:62711694	Platelet count	EFO_0004586	rs2489835	T	0.02038	+	8.512e-08		Astle W	2016	27863252	PhenoScanner
ANGPTL3.1.61635014.63635014	ANGPTL3	1	61635014	63635014	chr1:62711694	Platelet count	EFO_0004586	rs10789114	T	-0.02045	-	8.531e-08		Astle W	2016	27863252	PhenoScanner
ANGPTL3.1.61635014.63635014	ANGPTL3	1	61635014	63635014	chr1:62711694	Platelet count	EFO_0004586	rs1183260	A	0.02039	+	8.537e-08		Astle W	2016	27863252	PhenoScanner
ANGPTL3.1.61635014.63635014	ANGPTL3	1	61635014	63635014	chr1:62711694	Platelet count	EFO_0004586	rs10889338	T	0.02035	+	8.564e-08		Astle W	2016	27863252	PhenoScanner
ANGPTL3.1.61635014.63635014	ANGPTL3	1	61635014	63635014	chr1:62711694	Platelet count	EFO_0004586	rs637723	T	0.02041	+	8.784e-08		Astle W	2016	27863252	PhenoScanner
ANGPTL3.1.61635014.63635014	ANGPTL3	1	61635014	63635014	chr1:62711694	Platelet count	EFO_0004586	rs9436661	T	-0.0204	-	8.889e-08		Astle W	2016	27863252	PhenoScanner
ANGPTL3.1.61635014.63635014	ANGPTL3	1	61635014	63635014	chr1:62711694	Platelet count	EFO_0004586	rs11207977	T	0.02034	+	8.908e-08		Astle W	2016	27863252	PhenoScanner
ANGPTL3.1.61635014.63635014	ANGPTL3	1	61635014	63635014	chr1:62711694	Platelet count	EFO_0004586	rs636497	A	-0.02036	-	9.172e-08		Astle W	2016	27863252	PhenoScanner
ANGPTL3.1.61635014.63635014	ANGPTL3	1	61635014	63635014	chr1:62711694	Platelet count	EFO_0004586	rs641540	A	-0.02038	-	9.182e-08		Astle W	2016	27863252	PhenoScanner
ANGPTL3.1.61635014.63635014	ANGPTL3	1	61635014	63635014	chr1:62711694	Platelet count	EFO_0004586	rs10889334	C	-0.02037	-	9.189e-08		Astle W	2016	27863252	PhenoScanner
ANGPTL3.1.61635014.63635014	ANGPTL3	1	61635014	63635014	chr1:62711694	Platelet count	EFO_0004586	rs638714	T	0.02048	+	9.353e-08		Astle W	2016	27863252	PhenoScanner
ANGPTL3.1.61635014.63635014	ANGPTL3	1	61635014	63635014	chr1:62711694	Platelet count	EFO_0004586	rs11207982	T	0.02029	+	9.391e-08		Astle W	2016	27863252	PhenoScanner
ANGPTL3.1.61635014.63635014	ANGPTL3	1	61635014	63635014	chr1:62711694	Platelet count	EFO_0004586	rs12136083	T	-0.02039	-	9.406e-08		Astle W	2016	27863252	PhenoScanner
ANGPTL3.1.61635014.63635014	ANGPTL3	1	61635014	63635014	chr1:62711694	Platelet count	EFO_0004586	rs10889332	T	0.02032	+	9.498e-08		Astle W	2016	27863252	PhenoScanner
ANGPTL3.1.61635014.63635014	ANGPTL3	1	61635014	63635014	chr1:62711694	Platelet count	EFO_0004586	rs638305	T	0.02034	+	9.711e-08		Astle W	2016	27863252	PhenoScanner
ANGPTL3.1.61635014.63635014	ANGPTL3	1	61635014	63635014	chr1:62711694	Platelet count	EFO_0004586	rs597076	A	0.02037	+	9.872e-08		Astle W	2016	27863252	PhenoScanner
ANGPTL3.1.61635014.63635014	ANGPTL3	1	61635014	63635014	chr1:62711694	Platelet count	EFO_0004586	rs626787	C	-0.02036	-	9.875e-08		Astle W	2016	27863252	PhenoScanner
ANGPTL3.1.61635014.63635014	ANGPTL3	1	61635014	63635014	chr1:62711694	Platelet count	EFO_0004586	rs6587976	T	0.02028	+	9.897e-08		Astle W	2016	27863252	PhenoScanner
ANGPTL3.1.61635014.63635014	ANGPTL3	1	61635014	63635014	chr1:62711694	Platelet count	EFO_0004586	rs66729042	T	0.02026	+	1.004e-07		Astle W	2016	27863252	PhenoScanner
ANGPTL3.1.61635014.63635014	ANGPTL3	1	61635014	63635014	chr1:62711694	Platelet count	EFO_0004586	rs10889348	A	-0.02031	-	1.006e-07		Astle W	2016	27863252	PhenoScanner
ANGPTL3.1.61635014.63635014	ANGPTL3	1	61635014	63635014	chr1:62711694	Platelet count	EFO_0004586	rs11207980	T	-0.02024	-	1.008e-07		Astle W	2016	27863252	PhenoScanner
ANGPTL3.1.61635014.63635014	ANGPTL3	1	61635014	63635014	chr1:62711694	Platelet count	EFO_0004586	rs1305521	A	0.02027	+	1.011e-07		Astle W	2016	27863252	PhenoScanner
ANGPTL3.1.61635014.63635014	ANGPTL3	1	61635014	63635014	chr1:62711694	Platelet count	EFO_0004586	rs12090886	A	-0.02024	-	1.015e-07		Astle W	2016	27863252	PhenoScanner
ANGPTL3.1.61635014.63635014	ANGPTL3	1	61635014	63635014	chr1:62711694	Platelet count	EFO_0004586	rs624660	A	0.02027	+	1.028e-07		Astle W	2016	27863252	PhenoScanner
ANGPTL3.1.61635014.63635014	ANGPTL3	1	61635014	63635014	chr1:62711694	Platelet count	EFO_0004586	rs4915838	A	-0.02021	-	1.028e-07		Astle W	2016	27863252	PhenoScanner
ANGPTL3.1.61635014.63635014	ANGPTL3	1	61635014	63635014	chr1:62711694	Platelet count	EFO_0004586	rs1167996	T	0.02028	+	1.035e-07		Astle W	2016	27863252	PhenoScanner
ANGPTL3.1.61635014.63635014	ANGPTL3	1	61635014	63635014	chr1:62711694	Platelet count	EFO_0004586	rs783291	A	0.02029	+	1.051e-07		Astle W	2016	27863252	PhenoScanner
ANGPTL3.1.61635014.63635014	ANGPTL3	1	61635014	63635014	chr1:62711694	Platelet count	EFO_0004586	rs642845	T	-0.02027	-	1.059e-07		Astle W	2016	27863252	PhenoScanner
ANGPTL3.1.61635014.63635014	ANGPTL3	1	61635014	63635014	chr1:62711694	Platelet count	EFO_0004586	rs1002687	A	-0.02019	-	1.07e-07		Astle W	2016	27863252	PhenoScanner
ANGPTL3.1.61635014.63635014	ANGPTL3	1	61635014	63635014	chr1:62711694	Platelet count	EFO_0004586	rs11442941	T	0.02021	+	1.093e-07		Astle W	2016	27863252	PhenoScanner
ANGPTL3.1.61635014.63635014	ANGPTL3	1	61635014	63635014	chr1:62711694	Platelet count	EFO_0004586	rs10789112	T	-0.02027	-	1.097e-07		Astle W	2016	27863252	PhenoScanner
ANGPTL3.1.61635014.63635014	ANGPTL3	1	61635014	63635014	chr1:62711694	Platelet count	EFO_0004586	rs11207969	A	-0.02024	-	1.117e-07		Astle W	2016	27863252	PhenoScanner
ANGPTL3.1.61635014.63635014	ANGPTL3	1	61635014	63635014	chr1:62711694	Platelet count	EFO_0004586	rs1168031	T	-0.02015	-	1.12e-07		Astle W	2016	27863252	PhenoScanner
ANGPTL3.1.61635014.63635014	ANGPTL3	1	61635014	63635014	chr1:62711694	Platelet count	EFO_0004586	rs659656	C	-0.02023	-	1.128e-07		Astle W	2016	27863252	PhenoScanner
ANGPTL3.1.61635014.63635014	ANGPTL3	1	61635014	63635014	chr1:62711694	Platelet count	EFO_0004586	rs7527004	A	-0.02014	-	1.134e-07		Astle W	2016	27863252	PhenoScanner
ANGPTL3.1.61635014.63635014	ANGPTL3	1	61635014	63635014	chr1:62711694	Platelet count	EFO_0004586	rs61393465	G	0.02016	+	1.142e-07		Astle W	2016	27863252	PhenoScanner
ANGPTL3.1.61635014.63635014	ANGPTL3	1	61635014	63635014	chr1:62711694	Platelet count	EFO_0004586	rs634341	T	-0.02021	-	1.143e-07		Astle W	2016	27863252	PhenoScanner
ANGPTL3.1.61635014.63635014	ANGPTL3	1	61635014	63635014	chr1:62711694	Platelet count	EFO_0004586	rs10889333	A	0.02019	+	1.181e-07		Astle W	2016	27863252	PhenoScanner
ANGPTL3.1.61635014.63635014	ANGPTL3	1	61635014	63635014	chr1:62711694	Platelet count	EFO_0004586	rs1168034	C	-0.02011	-	1.187e-07		Astle W	2016	27863252	PhenoScanner
ANGPTL3.1.61635014.63635014	ANGPTL3	1	61635014	63635014	chr1:62711694	Platelet count	EFO_0004586	rs11207974	T	-0.02015	-	1.192e-07		Astle W	2016	27863252	PhenoScanner
ANGPTL3.1.61635014.63635014	ANGPTL3	1	61635014	63635014	chr1:62711694	Platelet count	EFO_0004586	rs1168029	A	-0.02011	-	1.225e-07		Astle W	2016	27863252	PhenoScanner
ANGPTL3.1.61635014.63635014	ANGPTL3	1	61635014	63635014	chr1:62711694	Platelet count	EFO_0004586	rs10889337	A	0.0201	+	1.228e-07		Astle W	2016	27863252	PhenoScanner
ANGPTL3.1.61635014.63635014	ANGPTL3	1	61635014	63635014	chr1:62711694	Platelet count	EFO_0004586	rs9988450	T	0.02014	+	1.25e-07		Astle W	2016	27863252	PhenoScanner
ANGPTL3.1.61635014.63635014	ANGPTL3	1	61635014	63635014	chr1:62711694	Platelet count	EFO_0004586	rs1690755	A	0.02008	+	1.262e-07		Astle W	2016	27863252	PhenoScanner
ANGPTL3.1.61635014.63635014	ANGPTL3	1	61635014	63635014	chr1:62711694	Platelet count	EFO_0004586	rs1979722	A	0.02015	+	1.275e-07		Astle W	2016	27863252	PhenoScanner
ANGPTL3.1.61635014.63635014	ANGPTL3	1	61635014	63635014	chr1:62711694	Platelet count	EFO_0004586	rs1168003	A	-0.02011	-	1.276e-07		Astle W	2016	27863252	PhenoScanner
ANGPTL3.1.61635014.63635014	ANGPTL3	1	61635014	63635014	chr1:62711694	Platelet count	EFO_0004586	rs631106	A	0.02018	+	1.279e-07		Astle W	2016	27863252	PhenoScanner
ANGPTL3.1.61635014.63635014	ANGPTL3	1	61635014	63635014	chr1:62711694	Platelet count	EFO_0004586	rs597078	A	0.02018	+	1.309e-07		Astle W	2016	27863252	PhenoScanner
ANGPTL3.1.61635014.63635014	ANGPTL3	1	61635014	63635014	chr1:62711694	Platelet count	EFO_0004586	rs12029068	T	0.02014	+	1.311e-07		Astle W	2016	27863252	PhenoScanner
ANGPTL3.1.61635014.63635014	ANGPTL3	1	61635014	63635014	chr1:62711694	Platelet count	EFO_0004586	rs3913007	T	-0.02014	-	1.319e-07		Astle W	2016	27863252	PhenoScanner
ANGPTL3.1.61635014.63635014	ANGPTL3	1	61635014	63635014	chr1:62711694	Platelet count	EFO_0004586	rs11588261	A	0.02013	+	1.324e-07		Astle W	2016	27863252	PhenoScanner
ANGPTL3.1.61635014.63635014	ANGPTL3	1	61635014	63635014	chr1:62711694	Platelet count	EFO_0004586	rs597470	T	-0.02009	-	1.347e-07		Astle W	2016	27863252	PhenoScanner
ANGPTL3.1.61635014.63635014	ANGPTL3	1	61635014	63635014	chr1:62711694	Platelet count	EFO_0004586	rs60688353	C	-0.02014	-	1.353e-07		Astle W	2016	27863252	PhenoScanner
ANGPTL3.1.61635014.63635014	ANGPTL3	1	61635014	63635014	chr1:62711694	Platelet count	EFO_0004586	rs2131925	T	-0.02006	-	1.353e-07		Astle W	2016	27863252	PhenoScanner
ANGPTL3.1.61635014.63635014	ANGPTL3	1	61635014	63635014	chr1:62711694	Platelet count	EFO_0004586	rs1168028	A	-0.02003	-	1.363e-07		Astle W	2016	27863252	PhenoScanner
ANGPTL3.1.61635014.63635014	ANGPTL3	1	61635014	63635014	chr1:62711694	Platelet count	EFO_0004586	rs598253	T	-0.02009	-	1.365e-07		Astle W	2016	27863252	PhenoScanner
ANGPTL3.1.61635014.63635014	ANGPTL3	1	61635014	63635014	chr1:62711694	Platelet count	EFO_0004586	rs11207970	T	0.02014	+	1.377e-07		Astle W	2016	27863252	PhenoScanner
ANGPTL3.1.61635014.63635014	ANGPTL3	1	61635014	63635014	chr1:62711694	Platelet count	EFO_0004586	rs656297	A	-0.0201	-	1.381e-07		Astle W	2016	27863252	PhenoScanner
ANGPTL3.1.61635014.63635014	ANGPTL3	1	61635014	63635014	chr1:62711694	Platelet count	EFO_0004586	rs10158897	T	0.0201	+	1.422e-07		Astle W	2016	27863252	PhenoScanner
ANGPTL3.1.61635014.63635014	ANGPTL3	1	61635014	63635014	chr1:62711694	Platelet count	EFO_0004586	rs1168107	A	0.02003	+	1.423e-07		Astle W	2016	27863252	PhenoScanner
ANGPTL3.1.61635014.63635014	ANGPTL3	1	61635014	63635014	chr1:62711694	Platelet count	EFO_0004586	rs636523	A	-0.02008	-	1.432e-07		Astle W	2016	27863252	PhenoScanner
ANGPTL3.1.61635014.63635014	ANGPTL3	1	61635014	63635014	chr1:62711694	Platelet count	EFO_0004586	rs1184865	A	0.01998	+	1.448e-07		Astle W	2016	27863252	PhenoScanner
ANGPTL3.1.61635014.63635014	ANGPTL3	1	61635014	63635014	chr1:62711694	Platelet count	EFO_0004586	rs56342264	T	0.01999	+	1.482e-07		Astle W	2016	27863252	PhenoScanner
ANGPTL3.1.61635014.63635014	ANGPTL3	1	61635014	63635014	chr1:62711694	Platelet count	EFO_0004586	rs9787151	T	-0.01999	-	1.5e-07		Astle W	2016	27863252	PhenoScanner
ANGPTL3.1.61635014.63635014	ANGPTL3	1	61635014	63635014	chr1:62711694	Platelet count	EFO_0004586	rs998403	A	0.02006	+	1.511e-07		Astle W	2016	27863252	PhenoScanner
ANGPTL3.1.61635014.63635014	ANGPTL3	1	61635014	63635014	chr1:62711694	Platelet count	EFO_0004586	rs12023489	A	0.0202	+	1.543e-07		Astle W	2016	27863252	PhenoScanner
ANGPTL3.1.61635014.63635014	ANGPTL3	1	61635014	63635014	chr1:62711694	Platelet count	EFO_0004586	rs10493322	T	0.02005	+	1.558e-07		Astle W	2016	27863252	PhenoScanner
ANGPTL3.1.61635014.63635014	ANGPTL3	1	61635014	63635014	chr1:62711694	Platelet count	EFO_0004586	rs10889331	T	-0.01997	-	1.574e-07		Astle W	2016	27863252	PhenoScanner
ANGPTL3.1.61635014.63635014	ANGPTL3	1	61635014	63635014	chr1:62711694	Platelet count	EFO_0004586	rs35529421	A	0.01995	+	1.574e-07		Astle W	2016	27863252	PhenoScanner
ANGPTL3.1.61635014.63635014	ANGPTL3	1	61635014	63635014	chr1:62711694	Platelet count	EFO_0004586	rs1168009	A	-0.02003	-	1.602e-07		Astle W	2016	27863252	PhenoScanner
ANGPTL3.1.61635014.63635014	ANGPTL3	1	61635014	63635014	chr1:62711694	Platelet count	EFO_0004586	rs880694	T	-0.01993	-	1.604e-07		Astle W	2016	27863252	PhenoScanner
ANGPTL3.1.61635014.63635014	ANGPTL3	1	61635014	63635014	chr1:62711694	Platelet count	EFO_0004586	rs79346928	C	-0.01997	-	1.642e-07		Astle W	2016	27863252	PhenoScanner
ANGPTL3.1.61635014.63635014	ANGPTL3	1	61635014	63635014	chr1:62711694	Platelet count	EFO_0004586	rs7547965	A	-0.01994	-	1.662e-07		Astle W	2016	27863252	PhenoScanner
ANGPTL3.1.61635014.63635014	ANGPTL3	1	61635014	63635014	chr1:62711694	Platelet count	EFO_0004586	rs72306409	C	-0.01989	-	1.662e-07		Astle W	2016	27863252	PhenoScanner
ANGPTL3.1.61635014.63635014	ANGPTL3	1	61635014	63635014	chr1:62711694	Platelet count	EFO_0004586	rs1168002	A	0.0199	+	1.689e-07		Astle W	2016	27863252	PhenoScanner
ANGPTL3.1.61635014.63635014	ANGPTL3	1	61635014	63635014	chr1:62711694	Platelet count	EFO_0004586	rs6666816	T	-0.01987	-	1.75e-07		Astle W	2016	27863252	PhenoScanner
ANGPTL3.1.61635014.63635014	ANGPTL3	1	61635014	63635014	chr1:62711694	Platelet count	EFO_0004586	rs1168001	A	-0.01987	-	1.788e-07		Astle W	2016	27863252	PhenoScanner
ANGPTL3.1.61635014.63635014	ANGPTL3	1	61635014	63635014	chr1:62711694	Platelet count	EFO_0004586	rs6686331	T	-0.01985	-	1.819e-07		Astle W	2016	27863252	PhenoScanner
ANGPTL3.1.61635014.63635014	ANGPTL3	1	61635014	63635014	chr1:62711694	Platelet count	EFO_0004586	rs35834397	T	-0.01983	-	1.864e-07		Astle W	2016	27863252	PhenoScanner
ANGPTL3.1.61635014.63635014	ANGPTL3	1	61635014	63635014	chr1:62711694	Platelet count	EFO_0004586	rs4409689	T	-0.01983	-	1.866e-07		Astle W	2016	27863252	PhenoScanner
ANGPTL3.1.61635014.63635014	ANGPTL3	1	61635014	63635014	chr1:62711694	Platelet count	EFO_0004586	rs1168010	A	-0.0199	-	1.939e-07		Astle W	2016	27863252	PhenoScanner
ANGPTL3.1.61635014.63635014	ANGPTL3	1	61635014	63635014	chr1:62711694	Platelet count	EFO_0004586	rs1168113	T	0.01979	+	2.011e-07		Astle W	2016	27863252	PhenoScanner
ANGPTL3.1.61635014.63635014	ANGPTL3	1	61635014	63635014	chr1:62711694	Platelet count	EFO_0004586	rs1305520	A	0.01979	+	2.031e-07		Astle W	2016	27863252	PhenoScanner
ANGPTL3.1.61635014.63635014	ANGPTL3	1	61635014	63635014	chr1:62711694	Platelet count	EFO_0004586	rs9787156	A	-0.01976	-	2.067e-07		Astle W	2016	27863252	PhenoScanner
ANGPTL3.1.61635014.63635014	ANGPTL3	1	61635014	63635014	chr1:62711694	Platelet count	EFO_0004586	rs1167998	A	-0.01973	-	2.173e-07		Astle W	2016	27863252	PhenoScanner
ANGPTL3.1.61635014.63635014	ANGPTL3	1	61635014	63635014	chr1:62711694	Platelet count	EFO_0004586	rs11208006	T	0.01966	+	2.303e-07		Astle W	2016	27863252	PhenoScanner
ANGPTL3.1.61635014.63635014	ANGPTL3	1	61635014	63635014	chr1:62711694	Platelet count	EFO_0004586	rs9659790	A	-0.01966	-	2.314e-07		Astle W	2016	27863252	PhenoScanner
ANGPTL3.1.61635014.63635014	ANGPTL3	1	61635014	63635014	chr1:62711694	Platelet count	EFO_0004586	rs113142226	T	-0.01965	-	2.338e-07		Astle W	2016	27863252	PhenoScanner
ANGPTL3.1.61635014.63635014	ANGPTL3	1	61635014	63635014	chr1:62711694	Platelet count	EFO_0004586	rs10889336	T	-0.01964	-	2.481e-07		Astle W	2016	27863252	PhenoScanner
ANGPTL3.1.61635014.63635014	ANGPTL3	1	61635014	63635014	chr1:62711694	Platelet count	EFO_0004586	rs7555577	A	0.01979	+	2.514e-07		Astle W	2016	27863252	PhenoScanner
ANGPTL3.1.61635014.63635014	ANGPTL3	1	61635014	63635014	chr1:62711694	Platelet count	EFO_0004586	rs6682423	T	-0.0196	-	2.527e-07		Astle W	2016	27863252	PhenoScanner
ANGPTL3.1.61635014.63635014	ANGPTL3	1	61635014	63635014	chr1:62711694	Platelet count	EFO_0004586	rs12037659	T	0.01987	+	2.533e-07		Astle W	2016	27863252	PhenoScanner
ANGPTL3.1.61635014.63635014	ANGPTL3	1	61635014	63635014	chr1:62711694	Platelet count	EFO_0004586	rs12239737	A	0.02021	+	2.539e-07		Astle W	2016	27863252	PhenoScanner
ANGPTL3.1.61635014.63635014	ANGPTL3	1	61635014	63635014	chr1:62711694	Platelet count	EFO_0004586	rs4350231	A	0.01966	+	2.586e-07		Astle W	2016	27863252	PhenoScanner
ANGPTL3.1.61635014.63635014	ANGPTL3	1	61635014	63635014	chr1:62711694	Platelet count	EFO_0004586	rs10889330	C	0.01957	+	2.756e-07		Astle W	2016	27863252	PhenoScanner
ANGPTL3.1.61635014.63635014	ANGPTL3	1	61635014	63635014	chr1:62711694	Platelet count	EFO_0004586	rs11356503	T	0.01968	+	2.893e-07		Astle W	2016	27863252	PhenoScanner
ANGPTL3.1.61635014.63635014	ANGPTL3	1	61635014	63635014	chr1:62711694	Platelet count	EFO_0004586	rs12239736	A	0.02002	+	2.902e-07		Astle W	2016	27863252	PhenoScanner
ANGPTL3.1.61635014.63635014	ANGPTL3	1	61635014	63635014	chr1:62711694	Platelet count	EFO_0004586	rs10647753	G	-0.01963	-	3.059e-07		Astle W	2016	27863252	PhenoScanner
ANGPTL3.1.61635014.63635014	ANGPTL3	1	61635014	63635014	chr1:62711694	Platelet count	EFO_0004586	rs9436221	T	-0.01976	-	4.439e-07		Astle W	2016	27863252	PhenoScanner
ANGPTL3.1.61635014.63635014	ANGPTL3	1	61635014	63635014	chr1:62711694	Platelet count	EFO_0004586	rs9436222	C	-0.01972	-	4.59e-07		Astle W	2016	27863252	PhenoScanner
ANGPTL3.1.61635014.63635014	ANGPTL3	1	61635014	63635014	chr1:62711694	Platelet count	EFO_0004586	rs7526446	A	-0.01923	-	4.726e-07		Astle W	2016	27863252	PhenoScanner
ANGPTL3.1.61635014.63635014	ANGPTL3	1	61635014	63635014	chr1:62711694	Platelet count	EFO_0004586	rs5774609	T	0.019	+	5.705e-07		Astle W	2016	27863252	PhenoScanner
ANGPTL3.1.61635014.63635014	ANGPTL3	1	61635014	63635014	chr1:62711694	Platelet count	platelet count	rs6686331	T	-0.014215	-	1e-13		Chen MH	2020	32888493	GWAS
ANGPTL3.1.61635014.63635014	ANGPTL3	1	61635014	63635014	chr1:62711694	Platelet count	platelet count	rs1168113	C			4e-12		Chen MH	2020	32888493	GWAS
ANGPTL3.1.61635014.63635014	ANGPTL3	1	61635014	63635014	chr1:62711694	Platelet count	platelet count	rs7526446	A	-0.0144298	-	9e-10		Vuckovic D	2020	32888494	GWAS
ANGPTL3.1.61635014.63635014	ANGPTL3	1	61635014	63635014	chr1:62711694	Platelet distribution width	EFO_0004586	rs10647753	G	0.04484	+	1.677e-32		Astle W	2016	27863252	PhenoScanner
ANGPTL3.1.61635014.63635014	ANGPTL3	1	61635014	63635014	chr1:62711694	Platelet distribution width	EFO_0004586	rs626787	C	0.04459	+	2.354e-32		Astle W	2016	27863252	PhenoScanner
ANGPTL3.1.61635014.63635014	ANGPTL3	1	61635014	63635014	chr1:62711694	Platelet distribution width	EFO_0004586	rs1168093	A	0.04417	+	3.543e-32		Astle W	2016	27863252	PhenoScanner
ANGPTL3.1.61635014.63635014	ANGPTL3	1	61635014	63635014	chr1:62711694	Platelet distribution width	EFO_0004586	rs11208001	T	-0.04424	-	3.762e-32		Astle W	2016	27863252	PhenoScanner
ANGPTL3.1.61635014.63635014	ANGPTL3	1	61635014	63635014	chr1:62711694	Platelet distribution width	EFO_0004586	rs1168099	A	0.04422	+	3.793e-32		Astle W	2016	27863252	PhenoScanner
ANGPTL3.1.61635014.63635014	ANGPTL3	1	61635014	63635014	chr1:62711694	Platelet distribution width	EFO_0004586	rs181835401	A	-0.04423	-	3.829e-32		Astle W	2016	27863252	PhenoScanner
ANGPTL3.1.61635014.63635014	ANGPTL3	1	61635014	63635014	chr1:62711694	Platelet distribution width	EFO_0004586	rs637723	T	-0.04437	-	3.917e-32		Astle W	2016	27863252	PhenoScanner
ANGPTL3.1.61635014.63635014	ANGPTL3	1	61635014	63635014	chr1:62711694	Platelet distribution width	EFO_0004586	rs9436223	T	-0.04441	-	3.983e-32		Astle W	2016	27863252	PhenoScanner
ANGPTL3.1.61635014.63635014	ANGPTL3	1	61635014	63635014	chr1:62711694	Platelet distribution width	EFO_0004586	rs638305	T	-0.04433	-	4.408e-32		Astle W	2016	27863252	PhenoScanner
ANGPTL3.1.61635014.63635014	ANGPTL3	1	61635014	63635014	chr1:62711694	Platelet distribution width	EFO_0004586	rs9988450	T	-0.04426	-	4.463e-32		Astle W	2016	27863252	PhenoScanner
ANGPTL3.1.61635014.63635014	ANGPTL3	1	61635014	63635014	chr1:62711694	Platelet distribution width	EFO_0004586	rs10158897	T	-0.04436	-	4.694e-32		Astle W	2016	27863252	PhenoScanner
ANGPTL3.1.61635014.63635014	ANGPTL3	1	61635014	63635014	chr1:62711694	Platelet distribution width	EFO_0004586	rs11356503	T	-0.04455	-	4.777e-32		Astle W	2016	27863252	PhenoScanner
ANGPTL3.1.61635014.63635014	ANGPTL3	1	61635014	63635014	chr1:62711694	Platelet distribution width	EFO_0004586	rs1168098	A	0.04412	+	4.954e-32		Astle W	2016	27863252	PhenoScanner
ANGPTL3.1.61635014.63635014	ANGPTL3	1	61635014	63635014	chr1:62711694	Platelet distribution width	EFO_0004586	rs10789112	T	0.04432	+	4.986e-32		Astle W	2016	27863252	PhenoScanner
ANGPTL3.1.61635014.63635014	ANGPTL3	1	61635014	63635014	chr1:62711694	Platelet distribution width	EFO_0004586	rs583609	T	0.04426	+	5.044e-32		Astle W	2016	27863252	PhenoScanner
ANGPTL3.1.61635014.63635014	ANGPTL3	1	61635014	63635014	chr1:62711694	Platelet distribution width	EFO_0004586	rs1168128	C	-0.04414	-	5.068e-32		Astle W	2016	27863252	PhenoScanner
ANGPTL3.1.61635014.63635014	ANGPTL3	1	61635014	63635014	chr1:62711694	Platelet distribution width	EFO_0004586	rs2479464	A	0.04413	+	5.143e-32		Astle W	2016	27863252	PhenoScanner
ANGPTL3.1.61635014.63635014	ANGPTL3	1	61635014	63635014	chr1:62711694	Platelet distribution width	EFO_0004586	rs1168132	A	0.04412	+	5.428e-32		Astle W	2016	27863252	PhenoScanner
ANGPTL3.1.61635014.63635014	ANGPTL3	1	61635014	63635014	chr1:62711694	Platelet distribution width	EFO_0004586	rs6587976	T	-0.04415	-	5.545e-32		Astle W	2016	27863252	PhenoScanner
ANGPTL3.1.61635014.63635014	ANGPTL3	1	61635014	63635014	chr1:62711694	Platelet distribution width	EFO_0004586	rs4344355	T	-0.04454	-	5.634e-32		Astle W	2016	27863252	PhenoScanner
ANGPTL3.1.61635014.63635014	ANGPTL3	1	61635014	63635014	chr1:62711694	Platelet distribution width	EFO_0004586	rs630144	A	0.04418	+	5.64e-32		Astle W	2016	27863252	PhenoScanner
ANGPTL3.1.61635014.63635014	ANGPTL3	1	61635014	63635014	chr1:62711694	Platelet distribution width	EFO_0004586	rs598253	T	0.04422	+	5.684e-32		Astle W	2016	27863252	PhenoScanner
ANGPTL3.1.61635014.63635014	ANGPTL3	1	61635014	63635014	chr1:62711694	Platelet distribution width	EFO_0004586	rs9436661	T	0.04422	+	5.828e-32		Astle W	2016	27863252	PhenoScanner
ANGPTL3.1.61635014.63635014	ANGPTL3	1	61635014	63635014	chr1:62711694	Platelet distribution width	EFO_0004586	rs35913674	C	0.04419	+	5.885e-32		Astle W	2016	27863252	PhenoScanner
ANGPTL3.1.61635014.63635014	ANGPTL3	1	61635014	63635014	chr1:62711694	Platelet distribution width	EFO_0004586	rs1168097	T	0.04406	+	6e-32		Astle W	2016	27863252	PhenoScanner
ANGPTL3.1.61635014.63635014	ANGPTL3	1	61635014	63635014	chr1:62711694	Platelet distribution width	EFO_0004586	rs624660	A	-0.04416	-	6.056e-32		Astle W	2016	27863252	PhenoScanner
ANGPTL3.1.61635014.63635014	ANGPTL3	1	61635014	63635014	chr1:62711694	Platelet distribution width	EFO_0004586	rs1168102	T	0.04407	+	6.16e-32		Astle W	2016	27863252	PhenoScanner
ANGPTL3.1.61635014.63635014	ANGPTL3	1	61635014	63635014	chr1:62711694	Platelet distribution width	EFO_0004586	rs1168103	T	0.04408	+	6.177e-32		Astle W	2016	27863252	PhenoScanner
ANGPTL3.1.61635014.63635014	ANGPTL3	1	61635014	63635014	chr1:62711694	Platelet distribution width	EFO_0004586	rs4459145	A	-0.04425	-	6.177e-32		Astle W	2016	27863252	PhenoScanner
ANGPTL3.1.61635014.63635014	ANGPTL3	1	61635014	63635014	chr1:62711694	Platelet distribution width	EFO_0004586	rs636497	A	0.04417	+	6.313e-32		Astle W	2016	27863252	PhenoScanner
ANGPTL3.1.61635014.63635014	ANGPTL3	1	61635014	63635014	chr1:62711694	Platelet distribution width	EFO_0004586	rs641540	A	0.0442	+	6.386e-32		Astle W	2016	27863252	PhenoScanner
ANGPTL3.1.61635014.63635014	ANGPTL3	1	61635014	63635014	chr1:62711694	Platelet distribution width	EFO_0004586	rs1979722	A	-0.04419	-	6.492e-32		Astle W	2016	27863252	PhenoScanner
ANGPTL3.1.61635014.63635014	ANGPTL3	1	61635014	63635014	chr1:62711694	Platelet distribution width	EFO_0004586	rs12037659	T	-0.04466	-	6.535e-32		Astle W	2016	27863252	PhenoScanner
ANGPTL3.1.61635014.63635014	ANGPTL3	1	61635014	63635014	chr1:62711694	Platelet distribution width	EFO_0004586	rs112957492	T	0.04402	+	6.714e-32		Astle W	2016	27863252	PhenoScanner
ANGPTL3.1.61635014.63635014	ANGPTL3	1	61635014	63635014	chr1:62711694	Platelet distribution width	EFO_0004586	rs634341	T	0.04413	+	7.15e-32		Astle W	2016	27863252	PhenoScanner
ANGPTL3.1.61635014.63635014	ANGPTL3	1	61635014	63635014	chr1:62711694	Platelet distribution width	EFO_0004586	rs11442941	T	-0.04406	-	7.248e-32		Astle W	2016	27863252	PhenoScanner
ANGPTL3.1.61635014.63635014	ANGPTL3	1	61635014	63635014	chr1:62711694	Platelet distribution width	EFO_0004586	rs642845	T	0.04414	+	7.505e-32		Astle W	2016	27863252	PhenoScanner
ANGPTL3.1.61635014.63635014	ANGPTL3	1	61635014	63635014	chr1:62711694	Platelet distribution width	EFO_0004586	rs1168089	T	-0.04397	-	7.513e-32		Astle W	2016	27863252	PhenoScanner
ANGPTL3.1.61635014.63635014	ANGPTL3	1	61635014	63635014	chr1:62711694	Platelet distribution width	EFO_0004586	rs11207974	T	0.04405	+	7.547e-32		Astle W	2016	27863252	PhenoScanner
ANGPTL3.1.61635014.63635014	ANGPTL3	1	61635014	63635014	chr1:62711694	Platelet distribution width	EFO_0004586	rs659656	C	0.04413	+	7.569e-32		Astle W	2016	27863252	PhenoScanner
ANGPTL3.1.61635014.63635014	ANGPTL3	1	61635014	63635014	chr1:62711694	Platelet distribution width	EFO_0004586	rs636523	A	0.04418	+	7.7e-32		Astle W	2016	27863252	PhenoScanner
ANGPTL3.1.61635014.63635014	ANGPTL3	1	61635014	63635014	chr1:62711694	Platelet distribution width	EFO_0004586	rs7539035	A	-0.04394	-	7.892e-32		Astle W	2016	27863252	PhenoScanner
ANGPTL3.1.61635014.63635014	ANGPTL3	1	61635014	63635014	chr1:62711694	Platelet distribution width	EFO_0004586	rs10889334	C	0.04413	+	7.93e-32		Astle W	2016	27863252	PhenoScanner
ANGPTL3.1.61635014.63635014	ANGPTL3	1	61635014	63635014	chr1:62711694	Platelet distribution width	EFO_0004586	rs783291	A	-0.04413	-	8.478e-32		Astle W	2016	27863252	PhenoScanner
ANGPTL3.1.61635014.63635014	ANGPTL3	1	61635014	63635014	chr1:62711694	Platelet distribution width	EFO_0004586	rs11207969	A	0.04411	+	8.5e-32		Astle W	2016	27863252	PhenoScanner
ANGPTL3.1.61635014.63635014	ANGPTL3	1	61635014	63635014	chr1:62711694	Platelet distribution width	EFO_0004586	rs66531495	A	-0.04391	-	8.663e-32		Astle W	2016	27863252	PhenoScanner
ANGPTL3.1.61635014.63635014	ANGPTL3	1	61635014	63635014	chr1:62711694	Platelet distribution width	EFO_0004586	rs4495740	T	0.04399	+	8.705e-32		Astle W	2016	27863252	PhenoScanner
ANGPTL3.1.61635014.63635014	ANGPTL3	1	61635014	63635014	chr1:62711694	Platelet distribution width	EFO_0004586	rs3913007	T	0.04412	+	9.225e-32		Astle W	2016	27863252	PhenoScanner
ANGPTL3.1.61635014.63635014	ANGPTL3	1	61635014	63635014	chr1:62711694	Platelet distribution width	EFO_0004586	rs1690761	T	0.044	+	9.326e-32		Astle W	2016	27863252	PhenoScanner
ANGPTL3.1.61635014.63635014	ANGPTL3	1	61635014	63635014	chr1:62711694	Platelet distribution width	EFO_0004586	rs597470	T	0.04402	+	9.627e-32		Astle W	2016	27863252	PhenoScanner
ANGPTL3.1.61635014.63635014	ANGPTL3	1	61635014	63635014	chr1:62711694	Platelet distribution width	EFO_0004586	rs2366638	A	-0.04387	-	9.788e-32		Astle W	2016	27863252	PhenoScanner
ANGPTL3.1.61635014.63635014	ANGPTL3	1	61635014	63635014	chr1:62711694	Platelet distribution width	EFO_0004586	rs28399032	C	-0.04398	-	9.849e-32		Astle W	2016	27863252	PhenoScanner
ANGPTL3.1.61635014.63635014	ANGPTL3	1	61635014	63635014	chr1:62711694	Platelet distribution width	EFO_0004586	rs631106	A	-0.04413	-	9.917e-32		Astle W	2016	27863252	PhenoScanner
ANGPTL3.1.61635014.63635014	ANGPTL3	1	61635014	63635014	chr1:62711694	Platelet distribution width	EFO_0004586	rs12029068	T	-0.04408	-	1.009e-31		Astle W	2016	27863252	PhenoScanner
ANGPTL3.1.61635014.63635014	ANGPTL3	1	61635014	63635014	chr1:62711694	Platelet distribution width	EFO_0004586	rs11207999	A	0.04385	+	1.021e-31		Astle W	2016	27863252	PhenoScanner
ANGPTL3.1.61635014.63635014	ANGPTL3	1	61635014	63635014	chr1:62711694	Platelet distribution width	EFO_0004586	rs1167996	T	-0.04401	-	1.041e-31		Astle W	2016	27863252	PhenoScanner
ANGPTL3.1.61635014.63635014	ANGPTL3	1	61635014	63635014	chr1:62711694	Platelet distribution width	EFO_0004586	rs11588261	A	-0.04407	-	1.045e-31		Astle W	2016	27863252	PhenoScanner
ANGPTL3.1.61635014.63635014	ANGPTL3	1	61635014	63635014	chr1:62711694	Platelet distribution width	EFO_0004586	rs10889354	T	0.04393	+	1.047e-31		Astle W	2016	27863252	PhenoScanner
ANGPTL3.1.61635014.63635014	ANGPTL3	1	61635014	63635014	chr1:62711694	Platelet distribution width	EFO_0004586	rs1168086	A	-0.04386	-	1.064e-31		Astle W	2016	27863252	PhenoScanner
ANGPTL3.1.61635014.63635014	ANGPTL3	1	61635014	63635014	chr1:62711694	Platelet distribution width	EFO_0004586	rs1168124	T	0.04399	+	1.064e-31		Astle W	2016	27863252	PhenoScanner
ANGPTL3.1.61635014.63635014	ANGPTL3	1	61635014	63635014	chr1:62711694	Platelet distribution width	EFO_0004586	rs10493322	T	-0.04413	-	1.072e-31		Astle W	2016	27863252	PhenoScanner
ANGPTL3.1.61635014.63635014	ANGPTL3	1	61635014	63635014	chr1:62711694	Platelet distribution width	EFO_0004586	rs10789119	A	-0.04395	-	1.095e-31		Astle W	2016	27863252	PhenoScanner
ANGPTL3.1.61635014.63635014	ANGPTL3	1	61635014	63635014	chr1:62711694	Platelet distribution width	EFO_0004586	rs656297	A	0.04404	+	1.097e-31		Astle W	2016	27863252	PhenoScanner
ANGPTL3.1.61635014.63635014	ANGPTL3	1	61635014	63635014	chr1:62711694	Platelet distribution width	EFO_0004586	rs993013	T	0.04383	+	1.105e-31		Astle W	2016	27863252	PhenoScanner
ANGPTL3.1.61635014.63635014	ANGPTL3	1	61635014	63635014	chr1:62711694	Platelet distribution width	EFO_0004586	rs11207970	T	-0.04411	-	1.141e-31		Astle W	2016	27863252	PhenoScanner
ANGPTL3.1.61635014.63635014	ANGPTL3	1	61635014	63635014	chr1:62711694	Platelet distribution width	EFO_0004586	rs638714	T	-0.04427	-	1.154e-31		Astle W	2016	27863252	PhenoScanner
ANGPTL3.1.61635014.63635014	ANGPTL3	1	61635014	63635014	chr1:62711694	Platelet distribution width	EFO_0004586	rs10889332	T	-0.04395	-	1.163e-31		Astle W	2016	27863252	PhenoScanner
ANGPTL3.1.61635014.63635014	ANGPTL3	1	61635014	63635014	chr1:62711694	Platelet distribution width	EFO_0004586	rs11207984	T	0.04382	+	1.172e-31		Astle W	2016	27863252	PhenoScanner
ANGPTL3.1.61635014.63635014	ANGPTL3	1	61635014	63635014	chr1:62711694	Platelet distribution width	EFO_0004586	rs6657050	A	0.04381	+	1.18e-31		Astle W	2016	27863252	PhenoScanner
ANGPTL3.1.61635014.63635014	ANGPTL3	1	61635014	63635014	chr1:62711694	Platelet distribution width	EFO_0004586	rs11208000	A	0.0438	+	1.189e-31		Astle W	2016	27863252	PhenoScanner
ANGPTL3.1.61635014.63635014	ANGPTL3	1	61635014	63635014	chr1:62711694	Platelet distribution width	EFO_0004586	rs1168085	C	-0.04381	-	1.196e-31		Astle W	2016	27863252	PhenoScanner
ANGPTL3.1.61635014.63635014	ANGPTL3	1	61635014	63635014	chr1:62711694	Platelet distribution width	EFO_0004586	rs1168015	C	-0.04379	-	1.197e-31		Astle W	2016	27863252	PhenoScanner
ANGPTL3.1.61635014.63635014	ANGPTL3	1	61635014	63635014	chr1:62711694	Platelet distribution width	EFO_0004586	rs1690766	T	-0.04377	-	1.213e-31		Astle W	2016	27863252	PhenoScanner
ANGPTL3.1.61635014.63635014	ANGPTL3	1	61635014	63635014	chr1:62711694	Platelet distribution width	EFO_0004586	rs1168114	A	-0.04403	-	1.215e-31		Astle W	2016	27863252	PhenoScanner
ANGPTL3.1.61635014.63635014	ANGPTL3	1	61635014	63635014	chr1:62711694	Platelet distribution width	EFO_0004586	rs60688353	C	0.04407	+	1.233e-31		Astle W	2016	27863252	PhenoScanner
ANGPTL3.1.61635014.63635014	ANGPTL3	1	61635014	63635014	chr1:62711694	Platelet distribution width	EFO_0004586	rs746735	A	0.0438	+	1.236e-31		Astle W	2016	27863252	PhenoScanner
ANGPTL3.1.61635014.63635014	ANGPTL3	1	61635014	63635014	chr1:62711694	Platelet distribution width	EFO_0004586	rs145329819	C	0.04379	+	1.242e-31		Astle W	2016	27863252	PhenoScanner
ANGPTL3.1.61635014.63635014	ANGPTL3	1	61635014	63635014	chr1:62711694	Platelet distribution width	EFO_0004586	rs1168045	T	0.04379	+	1.264e-31		Astle W	2016	27863252	PhenoScanner
ANGPTL3.1.61635014.63635014	ANGPTL3	1	61635014	63635014	chr1:62711694	Platelet distribution width	EFO_0004586	rs1168104	A	-0.04383	-	1.266e-31		Astle W	2016	27863252	PhenoScanner
ANGPTL3.1.61635014.63635014	ANGPTL3	1	61635014	63635014	chr1:62711694	Platelet distribution width	EFO_0004586	rs538739329	G	0.04429	+	1.268e-31		Astle W	2016	27863252	PhenoScanner
ANGPTL3.1.61635014.63635014	ANGPTL3	1	61635014	63635014	chr1:62711694	Platelet distribution width	EFO_0004586	rs1183260	A	-0.0439	-	1.276e-31		Astle W	2016	27863252	PhenoScanner
ANGPTL3.1.61635014.63635014	ANGPTL3	1	61635014	63635014	chr1:62711694	Platelet distribution width	EFO_0004586	rs10889352	T	0.04384	+	1.371e-31		Astle W	2016	27863252	PhenoScanner
ANGPTL3.1.61635014.63635014	ANGPTL3	1	61635014	63635014	chr1:62711694	Platelet distribution width	EFO_0004586	rs10889353	A	0.04382	+	1.387e-31		Astle W	2016	27863252	PhenoScanner
ANGPTL3.1.61635014.63635014	ANGPTL3	1	61635014	63635014	chr1:62711694	Platelet distribution width	EFO_0004586	rs11207981	A	0.04374	+	1.41e-31		Astle W	2016	27863252	PhenoScanner
ANGPTL3.1.61635014.63635014	ANGPTL3	1	61635014	63635014	chr1:62711694	Platelet distribution width	EFO_0004586	rs4587594	A	-0.04385	-	1.428e-31		Astle W	2016	27863252	PhenoScanner
ANGPTL3.1.61635014.63635014	ANGPTL3	1	61635014	63635014	chr1:62711694	Platelet distribution width	EFO_0004586	rs10889349	A	0.04376	+	1.45e-31		Astle W	2016	27863252	PhenoScanner
ANGPTL3.1.61635014.63635014	ANGPTL3	1	61635014	63635014	chr1:62711694	Platelet distribution width	EFO_0004586	rs11577840	T	-0.04372	-	1.458e-31		Astle W	2016	27863252	PhenoScanner
ANGPTL3.1.61635014.63635014	ANGPTL3	1	61635014	63635014	chr1:62711694	Platelet distribution width	EFO_0004586	rs1168023	A	-0.04373	-	1.463e-31		Astle W	2016	27863252	PhenoScanner
ANGPTL3.1.61635014.63635014	ANGPTL3	1	61635014	63635014	chr1:62711694	Platelet distribution width	EFO_0004586	rs7548877	T	-0.04373	-	1.468e-31		Astle W	2016	27863252	PhenoScanner
ANGPTL3.1.61635014.63635014	ANGPTL3	1	61635014	63635014	chr1:62711694	Platelet distribution width	EFO_0004586	rs12403207	T	-0.04371	-	1.475e-31		Astle W	2016	27863252	PhenoScanner
ANGPTL3.1.61635014.63635014	ANGPTL3	1	61635014	63635014	chr1:62711694	Platelet distribution width	EFO_0004586	rs79346928	C	0.04393	+	1.493e-31		Astle W	2016	27863252	PhenoScanner
ANGPTL3.1.61635014.63635014	ANGPTL3	1	61635014	63635014	chr1:62711694	Platelet distribution width	EFO_0004586	rs995000	T	-0.04377	-	1.512e-31		Astle W	2016	27863252	PhenoScanner
ANGPTL3.1.61635014.63635014	ANGPTL3	1	61635014	63635014	chr1:62711694	Platelet distribution width	EFO_0004586	rs998403	A	-0.04399	-	1.548e-31		Astle W	2016	27863252	PhenoScanner
ANGPTL3.1.61635014.63635014	ANGPTL3	1	61635014	63635014	chr1:62711694	Platelet distribution width	EFO_0004586	rs10789120	A	-0.04376	-	1.569e-31		Astle W	2016	27863252	PhenoScanner
ANGPTL3.1.61635014.63635014	ANGPTL3	1	61635014	63635014	chr1:62711694	Platelet distribution width	EFO_0004586	rs12025800	C	0.04372	+	1.574e-31		Astle W	2016	27863252	PhenoScanner
ANGPTL3.1.61635014.63635014	ANGPTL3	1	61635014	63635014	chr1:62711694	Platelet distribution width	EFO_0004586	rs11207986	T	-0.04372	-	1.606e-31		Astle W	2016	27863252	PhenoScanner
ANGPTL3.1.61635014.63635014	ANGPTL3	1	61635014	63635014	chr1:62711694	Platelet distribution width	EFO_0004586	rs12023489	A	-0.04431	-	1.633e-31		Astle W	2016	27863252	PhenoScanner
ANGPTL3.1.61635014.63635014	ANGPTL3	1	61635014	63635014	chr1:62711694	Platelet distribution width	EFO_0004586	rs1168022	A	-0.04374	-	1.636e-31		Astle W	2016	27863252	PhenoScanner
ANGPTL3.1.61635014.63635014	ANGPTL3	1	61635014	63635014	chr1:62711694	Platelet distribution width	EFO_0004586	rs11207985	A	-0.04371	-	1.662e-31		Astle W	2016	27863252	PhenoScanner
ANGPTL3.1.61635014.63635014	ANGPTL3	1	61635014	63635014	chr1:62711694	Platelet distribution width	EFO_0004586	rs1179765	C	0.04369	+	1.692e-31		Astle W	2016	27863252	PhenoScanner
ANGPTL3.1.61635014.63635014	ANGPTL3	1	61635014	63635014	chr1:62711694	Platelet distribution width	EFO_0004586	rs1168018	A	-0.04369	-	1.695e-31		Astle W	2016	27863252	PhenoScanner
ANGPTL3.1.61635014.63635014	ANGPTL3	1	61635014	63635014	chr1:62711694	Platelet distribution width	EFO_0004586	rs7519785	A	0.04369	+	1.702e-31		Astle W	2016	27863252	PhenoScanner
ANGPTL3.1.61635014.63635014	ANGPTL3	1	61635014	63635014	chr1:62711694	Platelet distribution width	EFO_0004586	rs1184547	A	0.0437	+	1.719e-31		Astle W	2016	27863252	PhenoScanner
ANGPTL3.1.61635014.63635014	ANGPTL3	1	61635014	63635014	chr1:62711694	Platelet distribution width	EFO_0004586	rs1168017	A	-0.04367	-	1.742e-31		Astle W	2016	27863252	PhenoScanner
ANGPTL3.1.61635014.63635014	ANGPTL3	1	61635014	63635014	chr1:62711694	Platelet distribution width	EFO_0004586	rs10889333	A	-0.04386	-	1.745e-31		Astle W	2016	27863252	PhenoScanner
ANGPTL3.1.61635014.63635014	ANGPTL3	1	61635014	63635014	chr1:62711694	Platelet distribution width	EFO_0004586	rs7520810	T	-0.04368	-	1.782e-31		Astle W	2016	27863252	PhenoScanner
ANGPTL3.1.61635014.63635014	ANGPTL3	1	61635014	63635014	chr1:62711694	Platelet distribution width	EFO_0004586	rs11207976	A	-0.04368	-	1.788e-31		Astle W	2016	27863252	PhenoScanner
ANGPTL3.1.61635014.63635014	ANGPTL3	1	61635014	63635014	chr1:62711694	Platelet distribution width	EFO_0004586	rs113795489	A	-0.04373	-	1.791e-31		Astle W	2016	27863252	PhenoScanner
ANGPTL3.1.61635014.63635014	ANGPTL3	1	61635014	63635014	chr1:62711694	Platelet distribution width	EFO_0004586	rs1168050	T	0.04365	+	1.797e-31		Astle W	2016	27863252	PhenoScanner
ANGPTL3.1.61635014.63635014	ANGPTL3	1	61635014	63635014	chr1:62711694	Platelet distribution width	EFO_0004586	rs1781221	A	-0.04366	-	1.809e-31		Astle W	2016	27863252	PhenoScanner
ANGPTL3.1.61635014.63635014	ANGPTL3	1	61635014	63635014	chr1:62711694	Platelet distribution width	EFO_0004586	rs1781212	A	0.04371	+	1.811e-31		Astle W	2016	27863252	PhenoScanner
ANGPTL3.1.61635014.63635014	ANGPTL3	1	61635014	63635014	chr1:62711694	Platelet distribution width	EFO_0004586	rs12062275	T	-0.04365	-	1.827e-31		Astle W	2016	27863252	PhenoScanner
ANGPTL3.1.61635014.63635014	ANGPTL3	1	61635014	63635014	chr1:62711694	Platelet distribution width	EFO_0004586	rs1168036	A	-0.04367	-	1.83e-31		Astle W	2016	27863252	PhenoScanner
ANGPTL3.1.61635014.63635014	ANGPTL3	1	61635014	63635014	chr1:62711694	Platelet distribution width	EFO_0004586	rs1627591	T	0.04364	+	1.836e-31		Astle W	2016	27863252	PhenoScanner
ANGPTL3.1.61635014.63635014	ANGPTL3	1	61635014	63635014	chr1:62711694	Platelet distribution width	EFO_0004586	rs1168020	T	0.04367	+	1.845e-31		Astle W	2016	27863252	PhenoScanner
ANGPTL3.1.61635014.63635014	ANGPTL3	1	61635014	63635014	chr1:62711694	Platelet distribution width	EFO_0004586	rs11207979	A	-0.04366	-	1.858e-31		Astle W	2016	27863252	PhenoScanner
ANGPTL3.1.61635014.63635014	ANGPTL3	1	61635014	63635014	chr1:62711694	Platelet distribution width	EFO_0004586	rs12074528	T	-0.04365	-	1.878e-31		Astle W	2016	27863252	PhenoScanner
ANGPTL3.1.61635014.63635014	ANGPTL3	1	61635014	63635014	chr1:62711694	Platelet distribution width	EFO_0004586	rs1168047	T	0.04366	+	1.882e-31		Astle W	2016	27863252	PhenoScanner
ANGPTL3.1.61635014.63635014	ANGPTL3	1	61635014	63635014	chr1:62711694	Platelet distribution width	EFO_0004586	rs12047226	T	0.04373	+	1.918e-31		Astle W	2016	27863252	PhenoScanner
ANGPTL3.1.61635014.63635014	ANGPTL3	1	61635014	63635014	chr1:62711694	Platelet distribution width	EFO_0004586	rs6587980	T	-0.04367	-	1.932e-31		Astle W	2016	27863252	PhenoScanner
ANGPTL3.1.61635014.63635014	ANGPTL3	1	61635014	63635014	chr1:62711694	Platelet distribution width	EFO_0004586	rs1305521	A	-0.04375	-	1.943e-31		Astle W	2016	27863252	PhenoScanner
ANGPTL3.1.61635014.63635014	ANGPTL3	1	61635014	63635014	chr1:62711694	Platelet distribution width	EFO_0004586	rs1168042	A	-0.04365	-	1.976e-31		Astle W	2016	27863252	PhenoScanner
ANGPTL3.1.61635014.63635014	ANGPTL3	1	61635014	63635014	chr1:62711694	Platelet distribution width	EFO_0004586	rs4329540	T	0.04385	+	1.979e-31		Astle W	2016	27863252	PhenoScanner
ANGPTL3.1.61635014.63635014	ANGPTL3	1	61635014	63635014	chr1:62711694	Platelet distribution width	EFO_0004586	rs4915840	C	-0.04363	-	1.991e-31		Astle W	2016	27863252	PhenoScanner
ANGPTL3.1.61635014.63635014	ANGPTL3	1	61635014	63635014	chr1:62711694	Platelet distribution width	EFO_0004586	rs1168021	A	-0.04362	-	2.03e-31		Astle W	2016	27863252	PhenoScanner
ANGPTL3.1.61635014.63635014	ANGPTL3	1	61635014	63635014	chr1:62711694	Platelet distribution width	EFO_0004586	rs11207977	T	-0.04372	-	2.046e-31		Astle W	2016	27863252	PhenoScanner
ANGPTL3.1.61635014.63635014	ANGPTL3	1	61635014	63635014	chr1:62711694	Platelet distribution width	EFO_0004586	rs1168044	A	-0.04364	-	2.053e-31		Astle W	2016	27863252	PhenoScanner
ANGPTL3.1.61635014.63635014	ANGPTL3	1	61635014	63635014	chr1:62711694	Platelet distribution width	EFO_0004586	rs1168013	C	-0.04361	-	2.057e-31		Astle W	2016	27863252	PhenoScanner
ANGPTL3.1.61635014.63635014	ANGPTL3	1	61635014	63635014	chr1:62711694	Platelet distribution width	EFO_0004586	rs1168027	T	-0.04363	-	2.069e-31		Astle W	2016	27863252	PhenoScanner
ANGPTL3.1.61635014.63635014	ANGPTL3	1	61635014	63635014	chr1:62711694	Platelet distribution width	EFO_0004586	rs10889350	T	-0.04362	-	2.114e-31		Astle W	2016	27863252	PhenoScanner
ANGPTL3.1.61635014.63635014	ANGPTL3	1	61635014	63635014	chr1:62711694	Platelet distribution width	EFO_0004586	rs10157265	T	-0.04362	-	2.117e-31		Astle W	2016	27863252	PhenoScanner
ANGPTL3.1.61635014.63635014	ANGPTL3	1	61635014	63635014	chr1:62711694	Platelet distribution width	EFO_0004586	rs11485618	A	0.04367	+	2.124e-31		Astle W	2016	27863252	PhenoScanner
ANGPTL3.1.61635014.63635014	ANGPTL3	1	61635014	63635014	chr1:62711694	Platelet distribution width	EFO_0004586	rs10889356	A	-0.04394	-	2.125e-31		Astle W	2016	27863252	PhenoScanner
ANGPTL3.1.61635014.63635014	ANGPTL3	1	61635014	63635014	chr1:62711694	Platelet distribution width	EFO_0004586	rs1168002	A	-0.04371	-	2.139e-31		Astle W	2016	27863252	PhenoScanner
ANGPTL3.1.61635014.63635014	ANGPTL3	1	61635014	63635014	chr1:62711694	Platelet distribution width	EFO_0004586	rs1168046	A	-0.04361	-	2.189e-31		Astle W	2016	27863252	PhenoScanner
ANGPTL3.1.61635014.63635014	ANGPTL3	1	61635014	63635014	chr1:62711694	Platelet distribution width	EFO_0004586	rs6678483	A	-0.04361	-	2.219e-31		Astle W	2016	27863252	PhenoScanner
ANGPTL3.1.61635014.63635014	ANGPTL3	1	61635014	63635014	chr1:62711694	Platelet distribution width	EFO_0004586	rs1168010	A	0.04389	+	2.24e-31		Astle W	2016	27863252	PhenoScanner
ANGPTL3.1.61635014.63635014	ANGPTL3	1	61635014	63635014	chr1:62711694	Platelet distribution width	EFO_0004586	rs11208004	A	-0.04387	-	2.284e-31		Astle W	2016	27863252	PhenoScanner
ANGPTL3.1.61635014.63635014	ANGPTL3	1	61635014	63635014	chr1:62711694	Platelet distribution width	EFO_0004586	rs35664253	C	-0.0436	-	2.291e-31		Astle W	2016	27863252	PhenoScanner
ANGPTL3.1.61635014.63635014	ANGPTL3	1	61635014	63635014	chr1:62711694	Platelet distribution width	EFO_0004586	rs34211669	G	-0.04364	-	2.311e-31		Astle W	2016	27863252	PhenoScanner
ANGPTL3.1.61635014.63635014	ANGPTL3	1	61635014	63635014	chr1:62711694	Platelet distribution width	EFO_0004586	rs10789117	A	0.04359	+	2.328e-31		Astle W	2016	27863252	PhenoScanner
ANGPTL3.1.61635014.63635014	ANGPTL3	1	61635014	63635014	chr1:62711694	Platelet distribution width	EFO_0004586	rs1007205	T	-0.04373	-	2.347e-31		Astle W	2016	27863252	PhenoScanner
ANGPTL3.1.61635014.63635014	ANGPTL3	1	61635014	63635014	chr1:62711694	Platelet distribution width	EFO_0004586	rs1570694	A	0.04363	+	2.373e-31		Astle W	2016	27863252	PhenoScanner
ANGPTL3.1.61635014.63635014	ANGPTL3	1	61635014	63635014	chr1:62711694	Platelet distribution width	EFO_0004586	rs2131926	T	0.04378	+	2.399e-31		Astle W	2016	27863252	PhenoScanner
ANGPTL3.1.61635014.63635014	ANGPTL3	1	61635014	63635014	chr1:62711694	Platelet distribution width	EFO_0004586	rs10889347	A	-0.04358	-	2.431e-31		Astle W	2016	27863252	PhenoScanner
ANGPTL3.1.61635014.63635014	ANGPTL3	1	61635014	63635014	chr1:62711694	Platelet distribution width	EFO_0004586	rs7531579	A	0.04384	+	2.506e-31		Astle W	2016	27863252	PhenoScanner
ANGPTL3.1.61635014.63635014	ANGPTL3	1	61635014	63635014	chr1:62711694	Platelet distribution width	EFO_0004586	rs10889338	T	-0.04361	-	2.528e-31		Astle W	2016	27863252	PhenoScanner
ANGPTL3.1.61635014.63635014	ANGPTL3	1	61635014	63635014	chr1:62711694	Platelet distribution width	EFO_0004586	rs66729042	T	-0.04364	-	2.561e-31		Astle W	2016	27863252	PhenoScanner
ANGPTL3.1.61635014.63635014	ANGPTL3	1	61635014	63635014	chr1:62711694	Platelet distribution width	EFO_0004586	rs4350231	A	-0.04377	-	2.746e-31		Astle W	2016	27863252	PhenoScanner
ANGPTL3.1.61635014.63635014	ANGPTL3	1	61635014	63635014	chr1:62711694	Platelet distribution width	EFO_0004586	rs11207983	T	0.0436	+	2.845e-31		Astle W	2016	27863252	PhenoScanner
ANGPTL3.1.61635014.63635014	ANGPTL3	1	61635014	63635014	chr1:62711694	Platelet distribution width	EFO_0004586	rs1168003	A	0.04363	+	2.978e-31		Astle W	2016	27863252	PhenoScanner
ANGPTL3.1.61635014.63635014	ANGPTL3	1	61635014	63635014	chr1:62711694	Platelet distribution width	EFO_0004586	rs10889357	T	-0.04377	-	3.017e-31		Astle W	2016	27863252	PhenoScanner
ANGPTL3.1.61635014.63635014	ANGPTL3	1	61635014	63635014	chr1:62711694	Platelet distribution width	EFO_0004586	rs6675401	T	-0.04351	-	3.023e-31		Astle W	2016	27863252	PhenoScanner
ANGPTL3.1.61635014.63635014	ANGPTL3	1	61635014	63635014	chr1:62711694	Platelet distribution width	EFO_0004586	rs10889343	T	-0.04369	-	3.169e-31		Astle W	2016	27863252	PhenoScanner
ANGPTL3.1.61635014.63635014	ANGPTL3	1	61635014	63635014	chr1:62711694	Platelet distribution width	EFO_0004586	rs61471917	A	-0.04349	-	3.176e-31		Astle W	2016	27863252	PhenoScanner
ANGPTL3.1.61635014.63635014	ANGPTL3	1	61635014	63635014	chr1:62711694	Platelet distribution width	EFO_0004586	rs59952505	C	-0.04351	-	3.215e-31		Astle W	2016	27863252	PhenoScanner
ANGPTL3.1.61635014.63635014	ANGPTL3	1	61635014	63635014	chr1:62711694	Platelet distribution width	EFO_0004586	rs10789116	A	0.0436	+	3.273e-31		Astle W	2016	27863252	PhenoScanner
ANGPTL3.1.61635014.63635014	ANGPTL3	1	61635014	63635014	chr1:62711694	Platelet distribution width	EFO_0004586	rs6690733	A	0.04348	+	3.419e-31		Astle W	2016	27863252	PhenoScanner
ANGPTL3.1.61635014.63635014	ANGPTL3	1	61635014	63635014	chr1:62711694	Platelet distribution width	EFO_0004586	rs1629122	A	0.04352	+	3.427e-31		Astle W	2016	27863252	PhenoScanner
ANGPTL3.1.61635014.63635014	ANGPTL3	1	61635014	63635014	chr1:62711694	Platelet distribution width	EFO_0004586	rs10889339	A	-0.04359	-	3.469e-31		Astle W	2016	27863252	PhenoScanner
ANGPTL3.1.61635014.63635014	ANGPTL3	1	61635014	63635014	chr1:62711694	Platelet distribution width	EFO_0004586	rs1781195	T	-0.04343	-	3.515e-31		Astle W	2016	27863252	PhenoScanner
ANGPTL3.1.61635014.63635014	ANGPTL3	1	61635014	63635014	chr1:62711694	Platelet distribution width	EFO_0004586	rs11207994	T	-0.04359	-	3.533e-31		Astle W	2016	27863252	PhenoScanner
ANGPTL3.1.61635014.63635014	ANGPTL3	1	61635014	63635014	chr1:62711694	Platelet distribution width	EFO_0004586	rs2489835	T	-0.04356	-	3.578e-31		Astle W	2016	27863252	PhenoScanner
ANGPTL3.1.61635014.63635014	ANGPTL3	1	61635014	63635014	chr1:62711694	Platelet distribution width	EFO_0004586	rs2029763	A	0.04352	+	3.581e-31		Astle W	2016	27863252	PhenoScanner
ANGPTL3.1.61635014.63635014	ANGPTL3	1	61635014	63635014	chr1:62711694	Platelet distribution width	EFO_0004586	rs11207980	T	0.04349	+	3.618e-31		Astle W	2016	27863252	PhenoScanner
ANGPTL3.1.61635014.63635014	ANGPTL3	1	61635014	63635014	chr1:62711694	Platelet distribution width	EFO_0004586	rs2934744	A	0.0435	+	3.66e-31		Astle W	2016	27863252	PhenoScanner
ANGPTL3.1.61635014.63635014	ANGPTL3	1	61635014	63635014	chr1:62711694	Platelet distribution width	EFO_0004586	rs79439217	T	0.04345	+	3.831e-31		Astle W	2016	27863252	PhenoScanner
ANGPTL3.1.61635014.63635014	ANGPTL3	1	61635014	63635014	chr1:62711694	Platelet distribution width	EFO_0004586	rs71776858	C	-0.04352	-	3.868e-31		Astle W	2016	27863252	PhenoScanner
ANGPTL3.1.61635014.63635014	ANGPTL3	1	61635014	63635014	chr1:62711694	Platelet distribution width	EFO_0004586	rs1168009	A	0.04372	+	3.871e-31		Astle W	2016	27863252	PhenoScanner
ANGPTL3.1.61635014.63635014	ANGPTL3	1	61635014	63635014	chr1:62711694	Platelet distribution width	EFO_0004586	rs597076	A	-0.04372	-	3.969e-31		Astle W	2016	27863252	PhenoScanner
ANGPTL3.1.61635014.63635014	ANGPTL3	1	61635014	63635014	chr1:62711694	Platelet distribution width	EFO_0004586	rs12136083	T	0.04368	+	4e-31		Astle W	2016	27863252	PhenoScanner
ANGPTL3.1.61635014.63635014	ANGPTL3	1	61635014	63635014	chr1:62711694	Platelet distribution width	EFO_0004586	rs10789118	A	0.04348	+	4.042e-31		Astle W	2016	27863252	PhenoScanner
ANGPTL3.1.61635014.63635014	ANGPTL3	1	61635014	63635014	chr1:62711694	Platelet distribution width	EFO_0004586	rs10789113	A	0.04347	+	4.096e-31		Astle W	2016	27863252	PhenoScanner
ANGPTL3.1.61635014.63635014	ANGPTL3	1	61635014	63635014	chr1:62711694	Platelet distribution width	EFO_0004586	rs10159255	A	-0.04346	-	4.223e-31		Astle W	2016	27863252	PhenoScanner
ANGPTL3.1.61635014.63635014	ANGPTL3	1	61635014	63635014	chr1:62711694	Platelet distribution width	EFO_0004586	rs11207996	A	-0.04345	-	4.501e-31		Astle W	2016	27863252	PhenoScanner
ANGPTL3.1.61635014.63635014	ANGPTL3	1	61635014	63635014	chr1:62711694	Platelet distribution width	EFO_0004586	rs3850634	T	0.04346	+	4.512e-31		Astle W	2016	27863252	PhenoScanner
ANGPTL3.1.61635014.63635014	ANGPTL3	1	61635014	63635014	chr1:62711694	Platelet distribution width	EFO_0004586	rs11208007	A	0.0437	+	4.515e-31		Astle W	2016	27863252	PhenoScanner
ANGPTL3.1.61635014.63635014	ANGPTL3	1	61635014	63635014	chr1:62711694	Platelet distribution width	EFO_0004586	rs11207997	T	-0.04341	-	4.608e-31		Astle W	2016	27863252	PhenoScanner
ANGPTL3.1.61635014.63635014	ANGPTL3	1	61635014	63635014	chr1:62711694	Platelet distribution width	EFO_0004586	rs1748200	T	-0.04344	-	4.636e-31		Astle W	2016	27863252	PhenoScanner
ANGPTL3.1.61635014.63635014	ANGPTL3	1	61635014	63635014	chr1:62711694	Platelet distribution width	EFO_0004586	rs2366636	A	-0.04338	-	4.649e-31		Astle W	2016	27863252	PhenoScanner
ANGPTL3.1.61635014.63635014	ANGPTL3	1	61635014	63635014	chr1:62711694	Platelet distribution width	EFO_0004586	rs10889360	T	-0.04366	-	4.738e-31		Astle W	2016	27863252	PhenoScanner
ANGPTL3.1.61635014.63635014	ANGPTL3	1	61635014	63635014	chr1:62711694	Platelet distribution width	EFO_0004586	rs2131925	T	0.04345	+	4.774e-31		Astle W	2016	27863252	PhenoScanner
ANGPTL3.1.61635014.63635014	ANGPTL3	1	61635014	63635014	chr1:62711694	Platelet distribution width	EFO_0004586	rs4915838	A	0.04332	+	5.39e-31		Astle W	2016	27863252	PhenoScanner
ANGPTL3.1.61635014.63635014	ANGPTL3	1	61635014	63635014	chr1:62711694	Platelet distribution width	EFO_0004586	rs1748201	A	-0.04339	-	5.401e-31		Astle W	2016	27863252	PhenoScanner
ANGPTL3.1.61635014.63635014	ANGPTL3	1	61635014	63635014	chr1:62711694	Platelet distribution width	EFO_0004586	rs68148663	T	-0.0436	-	5.604e-31		Astle W	2016	27863252	PhenoScanner
ANGPTL3.1.61635014.63635014	ANGPTL3	1	61635014	63635014	chr1:62711694	Platelet distribution width	EFO_0004586	rs67461605	A	-0.04339	-	5.806e-31		Astle W	2016	27863252	PhenoScanner
ANGPTL3.1.61635014.63635014	ANGPTL3	1	61635014	63635014	chr1:62711694	Platelet distribution width	EFO_0004586	rs1168001	A	0.04341	+	5.816e-31		Astle W	2016	27863252	PhenoScanner
ANGPTL3.1.61635014.63635014	ANGPTL3	1	61635014	63635014	chr1:62711694	Platelet distribution width	EFO_0004586	rs10889340	A	-0.04347	-	5.836e-31		Astle W	2016	27863252	PhenoScanner
ANGPTL3.1.61635014.63635014	ANGPTL3	1	61635014	63635014	chr1:62711694	Platelet distribution width	EFO_0004586	rs12042319	A	-0.04336	-	5.882e-31		Astle W	2016	27863252	PhenoScanner
ANGPTL3.1.61635014.63635014	ANGPTL3	1	61635014	63635014	chr1:62711694	Platelet distribution width	EFO_0004586	rs10889348	A	0.04348	+	5.885e-31		Astle W	2016	27863252	PhenoScanner
ANGPTL3.1.61635014.63635014	ANGPTL3	1	61635014	63635014	chr1:62711694	Platelet distribution width	EFO_0004586	rs11207990	T	-0.04339	-	6.225e-31		Astle W	2016	27863252	PhenoScanner
ANGPTL3.1.61635014.63635014	ANGPTL3	1	61635014	63635014	chr1:62711694	Platelet distribution width	EFO_0004586	rs597078	A	-0.04357	-	6.244e-31		Astle W	2016	27863252	PhenoScanner
ANGPTL3.1.61635014.63635014	ANGPTL3	1	61635014	63635014	chr1:62711694	Platelet distribution width	EFO_0004586	rs11207982	T	-0.04331	-	6.363e-31		Astle W	2016	27863252	PhenoScanner
ANGPTL3.1.61635014.63635014	ANGPTL3	1	61635014	63635014	chr1:62711694	Platelet distribution width	EFO_0004586	rs1748197	A	-0.04329	-	6.368e-31		Astle W	2016	27863252	PhenoScanner
ANGPTL3.1.61635014.63635014	ANGPTL3	1	61635014	63635014	chr1:62711694	Platelet distribution width	EFO_0004586	rs4915621	A	-0.04338	-	6.39e-31		Astle W	2016	27863252	PhenoScanner
ANGPTL3.1.61635014.63635014	ANGPTL3	1	61635014	63635014	chr1:62711694	Platelet distribution width	EFO_0004586	rs1168113	T	-0.04337	-	6.468e-31		Astle W	2016	27863252	PhenoScanner
ANGPTL3.1.61635014.63635014	ANGPTL3	1	61635014	63635014	chr1:62711694	Platelet distribution width	EFO_0004586	rs61393465	G	-0.04333	-	6.481e-31		Astle W	2016	27863252	PhenoScanner
ANGPTL3.1.61635014.63635014	ANGPTL3	1	61635014	63635014	chr1:62711694	Platelet distribution width	EFO_0004586	rs1748195	C	0.04326	+	6.579e-31		Astle W	2016	27863252	PhenoScanner
ANGPTL3.1.61635014.63635014	ANGPTL3	1	61635014	63635014	chr1:62711694	Platelet distribution width	EFO_0004586	rs10889344	T	-0.04337	-	6.617e-31		Astle W	2016	27863252	PhenoScanner
ANGPTL3.1.61635014.63635014	ANGPTL3	1	61635014	63635014	chr1:62711694	Platelet distribution width	EFO_0004586	rs1472257	A	-0.04336	-	6.661e-31		Astle W	2016	27863252	PhenoScanner
ANGPTL3.1.61635014.63635014	ANGPTL3	1	61635014	63635014	chr1:62711694	Platelet distribution width	EFO_0004586	rs12735272	A	0.04336	+	6.679e-31		Astle W	2016	27863252	PhenoScanner
ANGPTL3.1.61635014.63635014	ANGPTL3	1	61635014	63635014	chr1:62711694	Platelet distribution width	EFO_0004586	rs7547965	A	0.0434	+	6.88e-31		Astle W	2016	27863252	PhenoScanner
ANGPTL3.1.61635014.63635014	ANGPTL3	1	61635014	63635014	chr1:62711694	Platelet distribution width	EFO_0004586	rs11207995	A	0.04337	+	6.891e-31		Astle W	2016	27863252	PhenoScanner
ANGPTL3.1.61635014.63635014	ANGPTL3	1	61635014	63635014	chr1:62711694	Platelet distribution width	EFO_0004586	rs142666378	T	-0.04336	-	6.92e-31		Astle W	2016	27863252	PhenoScanner
ANGPTL3.1.61635014.63635014	ANGPTL3	1	61635014	63635014	chr1:62711694	Platelet distribution width	EFO_0004586	rs6696502	T	0.04335	+	7.06e-31		Astle W	2016	27863252	PhenoScanner
ANGPTL3.1.61635014.63635014	ANGPTL3	1	61635014	63635014	chr1:62711694	Platelet distribution width	EFO_0004586	rs10889331	T	0.04335	+	7.169e-31		Astle W	2016	27863252	PhenoScanner
ANGPTL3.1.61635014.63635014	ANGPTL3	1	61635014	63635014	chr1:62711694	Platelet distribution width	EFO_0004586	rs1168030	T	0.04325	+	7.337e-31		Astle W	2016	27863252	PhenoScanner
ANGPTL3.1.61635014.63635014	ANGPTL3	1	61635014	63635014	chr1:62711694	Platelet distribution width	EFO_0004586	rs7518497	A	0.04352	+	7.393e-31		Astle W	2016	27863252	PhenoScanner
ANGPTL3.1.61635014.63635014	ANGPTL3	1	61635014	63635014	chr1:62711694	Platelet distribution width	EFO_0004586	rs6693353	A	-0.04333	-	7.459e-31		Astle W	2016	27863252	PhenoScanner
ANGPTL3.1.61635014.63635014	ANGPTL3	1	61635014	63635014	chr1:62711694	Platelet distribution width	EFO_0004586	rs10789115	A	-0.04334	-	7.59e-31		Astle W	2016	27863252	PhenoScanner
ANGPTL3.1.61635014.63635014	ANGPTL3	1	61635014	63635014	chr1:62711694	Platelet distribution width	EFO_0004586	rs35834397	T	0.0433	+	7.684e-31		Astle W	2016	27863252	PhenoScanner
ANGPTL3.1.61635014.63635014	ANGPTL3	1	61635014	63635014	chr1:62711694	Platelet distribution width	EFO_0004586	rs1305520	A	-0.04332	-	8.125e-31		Astle W	2016	27863252	PhenoScanner
ANGPTL3.1.61635014.63635014	ANGPTL3	1	61635014	63635014	chr1:62711694	Platelet distribution width	EFO_0004586	rs10889330	C	-0.04331	-	8.392e-31		Astle W	2016	27863252	PhenoScanner
ANGPTL3.1.61635014.63635014	ANGPTL3	1	61635014	63635014	chr1:62711694	Platelet distribution width	EFO_0004586	rs1168026	T	-0.04319	-	8.598e-31		Astle W	2016	27863252	PhenoScanner
ANGPTL3.1.61635014.63635014	ANGPTL3	1	61635014	63635014	chr1:62711694	Platelet distribution width	EFO_0004586	rs1167998	A	0.04328	+	8.662e-31		Astle W	2016	27863252	PhenoScanner
ANGPTL3.1.61635014.63635014	ANGPTL3	1	61635014	63635014	chr1:62711694	Platelet distribution width	EFO_0004586	rs12038768	T	-0.04331	-	9.406e-31		Astle W	2016	27863252	PhenoScanner
ANGPTL3.1.61635014.63635014	ANGPTL3	1	61635014	63635014	chr1:62711694	Platelet distribution width	EFO_0004586	rs56342264	T	-0.04322	-	9.71e-31		Astle W	2016	27863252	PhenoScanner
ANGPTL3.1.61635014.63635014	ANGPTL3	1	61635014	63635014	chr1:62711694	Platelet distribution width	EFO_0004586	rs1748199	T	0.04316	+	9.935e-31		Astle W	2016	27863252	PhenoScanner
ANGPTL3.1.61635014.63635014	ANGPTL3	1	61635014	63635014	chr1:62711694	Platelet distribution width	EFO_0004586	rs6682423	T	0.04316	+	1.005e-30		Astle W	2016	27863252	PhenoScanner
ANGPTL3.1.61635014.63635014	ANGPTL3	1	61635014	63635014	chr1:62711694	Platelet distribution width	EFO_0004586	rs12090886	A	0.04315	+	1.076e-30		Astle W	2016	27863252	PhenoScanner
ANGPTL3.1.61635014.63635014	ANGPTL3	1	61635014	63635014	chr1:62711694	Platelet distribution width	EFO_0004586	rs1168031	T	0.0431	+	1.136e-30		Astle W	2016	27863252	PhenoScanner
ANGPTL3.1.61635014.63635014	ANGPTL3	1	61635014	63635014	chr1:62711694	Platelet distribution width	EFO_0004586	rs12116574	T	-0.04325	-	1.138e-30		Astle W	2016	27863252	PhenoScanner
ANGPTL3.1.61635014.63635014	ANGPTL3	1	61635014	63635014	chr1:62711694	Platelet distribution width	EFO_0004586	rs11207992	T	0.04325	+	1.152e-30		Astle W	2016	27863252	PhenoScanner
ANGPTL3.1.61635014.63635014	ANGPTL3	1	61635014	63635014	chr1:62711694	Platelet distribution width	EFO_0004586	rs7527004	A	0.04309	+	1.156e-30		Astle W	2016	27863252	PhenoScanner
ANGPTL3.1.61635014.63635014	ANGPTL3	1	61635014	63635014	chr1:62711694	Platelet distribution width	EFO_0004586	rs1690755	A	-0.04309	-	1.189e-30		Astle W	2016	27863252	PhenoScanner
ANGPTL3.1.61635014.63635014	ANGPTL3	1	61635014	63635014	chr1:62711694	Platelet distribution width	EFO_0004586	rs9659790	A	0.04311	+	1.196e-30		Astle W	2016	27863252	PhenoScanner
ANGPTL3.1.61635014.63635014	ANGPTL3	1	61635014	63635014	chr1:62711694	Platelet distribution width	EFO_0004586	rs11208006	T	-0.0431	-	1.224e-30		Astle W	2016	27863252	PhenoScanner
ANGPTL3.1.61635014.63635014	ANGPTL3	1	61635014	63635014	chr1:62711694	Platelet distribution width	EFO_0004586	rs1168107	A	-0.04316	-	1.229e-30		Astle W	2016	27863252	PhenoScanner
ANGPTL3.1.61635014.63635014	ANGPTL3	1	61635014	63635014	chr1:62711694	Platelet distribution width	EFO_0004586	rs113142226	T	0.04309	+	1.264e-30		Astle W	2016	27863252	PhenoScanner
ANGPTL3.1.61635014.63635014	ANGPTL3	1	61635014	63635014	chr1:62711694	Platelet distribution width	EFO_0004586	rs880694	T	0.04311	+	1.301e-30		Astle W	2016	27863252	PhenoScanner
ANGPTL3.1.61635014.63635014	ANGPTL3	1	61635014	63635014	chr1:62711694	Platelet distribution width	EFO_0004586	rs10789114	T	0.04327	+	1.369e-30		Astle W	2016	27863252	PhenoScanner
ANGPTL3.1.61635014.63635014	ANGPTL3	1	61635014	63635014	chr1:62711694	Platelet distribution width	EFO_0004586	rs1168034	C	0.04304	+	1.376e-30		Astle W	2016	27863252	PhenoScanner
ANGPTL3.1.61635014.63635014	ANGPTL3	1	61635014	63635014	chr1:62711694	Platelet distribution width	EFO_0004586	rs72306409	C	0.04307	+	1.378e-30		Astle W	2016	27863252	PhenoScanner
ANGPTL3.1.61635014.63635014	ANGPTL3	1	61635014	63635014	chr1:62711694	Platelet distribution width	EFO_0004586	rs9787151	T	0.04311	+	1.415e-30		Astle W	2016	27863252	PhenoScanner
ANGPTL3.1.61635014.63635014	ANGPTL3	1	61635014	63635014	chr1:62711694	Platelet distribution width	EFO_0004586	rs1002687	A	0.04304	+	1.432e-30		Astle W	2016	27863252	PhenoScanner
ANGPTL3.1.61635014.63635014	ANGPTL3	1	61635014	63635014	chr1:62711694	Platelet distribution width	EFO_0004586	rs10889337	A	-0.04303	-	1.46e-30		Astle W	2016	27863252	PhenoScanner
ANGPTL3.1.61635014.63635014	ANGPTL3	1	61635014	63635014	chr1:62711694	Platelet distribution width	EFO_0004586	rs1184865	A	-0.04302	-	1.479e-30		Astle W	2016	27863252	PhenoScanner
ANGPTL3.1.61635014.63635014	ANGPTL3	1	61635014	63635014	chr1:62711694	Platelet distribution width	EFO_0004586	rs6686331	T	0.04305	+	1.647e-30		Astle W	2016	27863252	PhenoScanner
ANGPTL3.1.61635014.63635014	ANGPTL3	1	61635014	63635014	chr1:62711694	Platelet distribution width	EFO_0004586	rs4409689	T	0.04303	+	1.665e-30		Astle W	2016	27863252	PhenoScanner
ANGPTL3.1.61635014.63635014	ANGPTL3	1	61635014	63635014	chr1:62711694	Platelet distribution width	EFO_0004586	rs6666816	T	0.04302	+	1.706e-30		Astle W	2016	27863252	PhenoScanner
ANGPTL3.1.61635014.63635014	ANGPTL3	1	61635014	63635014	chr1:62711694	Platelet distribution width	EFO_0004586	rs1168032	A	-0.04297	-	1.744e-30		Astle W	2016	27863252	PhenoScanner
ANGPTL3.1.61635014.63635014	ANGPTL3	1	61635014	63635014	chr1:62711694	Platelet distribution width	EFO_0004586	rs10889336	T	0.043	+	2.025e-30		Astle W	2016	27863252	PhenoScanner
ANGPTL3.1.61635014.63635014	ANGPTL3	1	61635014	63635014	chr1:62711694	Platelet distribution width	EFO_0004586	rs9787156	A	0.04297	+	2.064e-30		Astle W	2016	27863252	PhenoScanner
ANGPTL3.1.61635014.63635014	ANGPTL3	1	61635014	63635014	chr1:62711694	Platelet distribution width	EFO_0004586	rs1168028	A	0.04282	+	2.875e-30		Astle W	2016	27863252	PhenoScanner
ANGPTL3.1.61635014.63635014	ANGPTL3	1	61635014	63635014	chr1:62711694	Platelet distribution width	EFO_0004586	rs35529421	A	-0.04285	-	2.999e-30		Astle W	2016	27863252	PhenoScanner
ANGPTL3.1.61635014.63635014	ANGPTL3	1	61635014	63635014	chr1:62711694	Platelet distribution width	EFO_0004586	rs1168029	A	0.0428	+	3.141e-30		Astle W	2016	27863252	PhenoScanner
ANGPTL3.1.61635014.63635014	ANGPTL3	1	61635014	63635014	chr1:62711694	Platelet distribution width	EFO_0004586	rs7555577	A	-0.04281	-	1.083e-29		Astle W	2016	27863252	PhenoScanner
ANGPTL3.1.61635014.63635014	ANGPTL3	1	61635014	63635014	chr1:62711694	Platelet distribution width	EFO_0004586	rs9436222	C	0.04335	+	2.328e-29		Astle W	2016	27863252	PhenoScanner
ANGPTL3.1.61635014.63635014	ANGPTL3	1	61635014	63635014	chr1:62711694	Platelet distribution width	EFO_0004586	rs7526446	A	0.04222	+	3.094e-29		Astle W	2016	27863252	PhenoScanner
ANGPTL3.1.61635014.63635014	ANGPTL3	1	61635014	63635014	chr1:62711694	Platelet distribution width	EFO_0004586	rs5774609	T	-0.04197	-	3.857e-29		Astle W	2016	27863252	PhenoScanner
ANGPTL3.1.61635014.63635014	ANGPTL3	1	61635014	63635014	chr1:62711694	Platelet distribution width	EFO_0004586	rs12239737	A	-0.04291	-	1.212e-28		Astle W	2016	27863252	PhenoScanner
ANGPTL3.1.61635014.63635014	ANGPTL3	1	61635014	63635014	chr1:62711694	Platelet distribution width	EFO_0004586	rs9436221	T	0.04279	+	1.313e-28		Astle W	2016	27863252	PhenoScanner
ANGPTL3.1.61635014.63635014	ANGPTL3	1	61635014	63635014	chr1:62711694	Platelet distribution width	EFO_0004586	rs12239736	A	-0.04261	-	1.645e-28		Astle W	2016	27863252	PhenoScanner
ANGPTL3.1.61635014.63635014	ANGPTL3	1	61635014	63635014	chr1:62711694	Polyunsaturated fatty acid levels	polyunsaturated fatty acid measurement	rs1002687	G	-0.0966459	-	6e-118		Richardson TG	2022	35213538	GWAS
ANGPTL3.1.61635014.63635014	ANGPTL3	1	61635014	63635014	chr1:62711694	Postprandial linoleic acid (18:2)	linoleic acid measurement	rs12239736	A	-0.131642	-	1e-08		Li-Gao R	2021	34610981	GWAS
ANGPTL3.1.61635014.63635014	ANGPTL3	1	61635014	63635014	chr1:62711694	Postprandial omega-6 fatty acids	omega-6 polyunsaturated fatty acid measurement	rs7555577	C	0.133894	+	5e-09		Li-Gao R	2021	34610981	GWAS
ANGPTL3.1.61635014.63635014	ANGPTL3	1	61635014	63635014	chr1:62711694	Ratio of monounsaturated fatty acids to total fatty acids	fatty acid measurement	rs11207994	C	0.0554569	+	7e-41		Richardson TG	2022	35213538	GWAS
ANGPTL3.1.61635014.63635014	ANGPTL3	1	61635014	63635014	chr1:62711694	Ratio of omega-3 fatty acids to total fatty acids	fatty acid measurement	rs638714	G	0.0322008	+	1e-14		Richardson TG	2022	35213538	GWAS
ANGPTL3.1.61635014.63635014	ANGPTL3	1	61635014	63635014	chr1:62711694	Ratio of omega-6 fatty acids to omega-3 fatty acids	fatty acid measurement	rs583609	T	-0.0428152	-	7e-25		Richardson TG	2022	35213538	GWAS
ANGPTL3.1.61635014.63635014	ANGPTL3	1	61635014	63635014	chr1:62711694	Ratio of omega-6 fatty acids to total fatty acids	fatty acid measurement	rs1168032	A	0.0492897	+	1e-32		Richardson TG	2022	35213538	GWAS
ANGPTL3.1.61635014.63635014	ANGPTL3	1	61635014	63635014	chr1:62711694	Ratio of polyunsaturated fatty acids to monounsaturated fatty acids	fatty acid measurement	rs11207994	C	-0.0483135	-	2e-31		Richardson TG	2022	35213538	GWAS
ANGPTL3.1.61635014.63635014	ANGPTL3	1	61635014	63635014	chr1:62711694	Ratio of triglycerides to phosphoglycerides	triglyceride measurement, phospholipid measurement	rs2131925	G	-0.0535621	-	8e-41		Richardson TG	2022	35213538	GWAS
ANGPTL3.1.61635014.63635014	ANGPTL3	1	61635014	63635014	chr1:62711694	Saturated fatty acid levels	fatty acid measurement	rs1002687	G	-0.0824895	-	7e-84		Richardson TG	2022	35213538	GWAS
ANGPTL3.1.61635014.63635014	ANGPTL3	1	61635014	63635014	chr1:62711694	Serum 25-Hydroxyvitamin D levels	vitamin D measurement	rs2131925	G	0.022	+	6e-27		Revez JA	2020	32242144	GWAS
ANGPTL3.1.61635014.63635014	ANGPTL3	1	61635014	63635014	chr1:62711694	Serum 25-Hydroxyvitamin D levels	vitamin D measurement	rs2934744	A	-0.022405	-	4e-26		Manousaki D	2020	32059762	GWAS
ANGPTL3.1.61635014.63635014	ANGPTL3	1	61635014	63635014	chr1:62711694	Serum 25-Hydroxyvitamin D levels	vitamin D measurement	rs11207969	?	0.0209396	+	7e-23		Revez JA	2020	32242144	GWAS
ANGPTL3.1.61635014.63635014	ANGPTL3	1	61635014	63635014	chr1:62711694	Serum levels of protein ANGPTL3	blood protein measurement	rs11207997	T	-0.205464	-	5e-27		Gudjonsson A	2022	35078996	GWAS
ANGPTL3.1.61635014.63635014	ANGPTL3	1	61635014	63635014	chr1:62711694	Serum levels of protein ANGPTL3	blood protein measurement	rs9436223	T	-0.201806	-	3e-25		Gudjonsson A	2022	35078996	GWAS
ANGPTL3.1.61635014.63635014	ANGPTL3	1	61635014	63635014	chr1:62711694	Serum metabolite levels	serum metabolite measurement	rs10159255	?	-0.0873046	-	4e-12	(M_HDL_TG)	Gallois A	2019	31636271	GWAS
ANGPTL3.1.61635014.63635014	ANGPTL3	1	61635014	63635014	chr1:62711694	Serum metabolite levels	serum metabolite measurement	rs1748195	?	-0.0804561	-	4e-11	(TotPG)	Gallois A	2019	31636271	GWAS
ANGPTL3.1.61635014.63635014	ANGPTL3	1	61635014	63635014	chr1:62711694	Serum metabolite levels	serum metabolite measurement	rs10889337	?	-0.0814759	-	1e-10	(HDL_TG)	Gallois A	2019	31636271	GWAS
ANGPTL3.1.61635014.63635014	ANGPTL3	1	61635014	63635014	chr1:62711694	Serum metabolite levels	serum metabolite measurement	rs1748195	?	-0.0790929	-	2e-10	(TotFA)	Gallois A	2019	31636271	GWAS
ANGPTL3.1.61635014.63635014	ANGPTL3	1	61635014	63635014	chr1:62711694	Serum metabolite levels	serum metabolite measurement	rs1748195	?	-0.0738392	-	1e-09	(PC)	Gallois A	2019	31636271	GWAS
ANGPTL3.1.61635014.63635014	ANGPTL3	1	61635014	63635014	chr1:62711694	Serum metabolite levels	serum metabolite measurement	rs1748197	?	-0.0712449	-	4e-09	(FAw6)	Gallois A	2019	31636271	GWAS
ANGPTL3.1.61635014.63635014	ANGPTL3	1	61635014	63635014	chr1:62711694	Serum metabolite levels	serum metabolite measurement	rs11208004	?	-0.0688268	-	6e-09	(LA)	Gallois A	2019	31636271	GWAS
ANGPTL3.1.61635014.63635014	ANGPTL3	1	61635014	63635014	chr1:62711694	Serum metabolite levels	serum metabolite measurement	rs12136083	?	-0.0703805	-	8e-09	(PUFA)	Gallois A	2019	31636271	GWAS
ANGPTL3.1.61635014.63635014	ANGPTL3	1	61635014	63635014	chr1:62711694	Serum metabolite levels	serum metabolite measurement	rs1748197	?	-0.0716765	-	1e-08	(MUFA)	Gallois A	2019	31636271	GWAS
ANGPTL3.1.61635014.63635014	ANGPTL3	1	61635014	63635014	chr1:62711694	Serum metabolite levels	serum metabolite measurement	rs1748197	?	-0.0634487	-	2e-07	(TotCho)	Gallois A	2019	31636271	GWAS
ANGPTL3.1.61635014.63635014	ANGPTL3	1	61635014	63635014	chr1:62711694	Serum metabolite levels	serum metabolite measurement	rs1748197	?	-0.065803	-	2e-07	(Serum_TG)	Gallois A	2019	31636271	GWAS
ANGPTL3.1.61635014.63635014	ANGPTL3	1	61635014	63635014	chr1:62711694	Serum metabolite levels	serum metabolite measurement	rs1748197	?	-0.064831	-	3e-07	(S_VLDL_P)	Gallois A	2019	31636271	GWAS
ANGPTL3.1.61635014.63635014	ANGPTL3	1	61635014	63635014	chr1:62711694	Serum metabolite levels	serum metabolite measurement	rs1748197	?	-0.0724725	-	1e-06	(M_VLDL_C)	Gallois A	2019	31636271	GWAS
ANGPTL3.1.61635014.63635014	ANGPTL3	1	61635014	63635014	chr1:62711694	Serum metabolite levels	serum metabolite measurement	rs1748197	?	-0.0617148	-	1e-06	(M_HDL_PL)	Gallois A	2019	31636271	GWAS
ANGPTL3.1.61635014.63635014	ANGPTL3	1	61635014	63635014	chr1:62711694	Serum metabolite levels	serum metabolite measurement	rs10159255	?	-0.0698717	-	2e-06	(S_VLDL_C)	Gallois A	2019	31636271	GWAS
ANGPTL3.1.61635014.63635014	ANGPTL3	1	61635014	63635014	chr1:62711694	Serum metabolite levels	serum metabolite measurement	rs1748195	?	-0.0590961	-	2e-06	(M_HDL_P)	Gallois A	2019	31636271	GWAS
ANGPTL3.1.61635014.63635014	ANGPTL3	1	61635014	63635014	chr1:62711694	Serum metabolite levels	serum metabolite measurement	rs11208004	?	-0.0680963	-	4e-06	(M_VLDL_FC)	Gallois A	2019	31636271	GWAS
ANGPTL3.1.61635014.63635014	ANGPTL3	1	61635014	63635014	chr1:62711694	Serum metabolite levels	serum metabolite measurement	rs1748197	?	-0.0669447	-	6e-06	(M_VLDL_L)	Gallois A	2019	31636271	GWAS
ANGPTL3.1.61635014.63635014	ANGPTL3	1	61635014	63635014	chr1:62711694	Serum metabolite levels (CMS)	serum metabolite measurement	rs10159255	?	-0.0658245	-	3e-14	(M_HDL_TG)	Gallois A	2019	31636271	GWAS
ANGPTL3.1.61635014.63635014	ANGPTL3	1	61635014	63635014	chr1:62711694	Serum metabolite levels (CMS)	serum metabolite measurement	rs1748195	?	-0.0610782	-	5e-14	(TotPG)	Gallois A	2019	31636271	GWAS
ANGPTL3.1.61635014.63635014	ANGPTL3	1	61635014	63635014	chr1:62711694	Serum metabolite levels (CMS)	serum metabolite measurement	rs12136083	?	-0.0394358	-	2e-12	(PUFA)	Gallois A	2019	31636271	GWAS
ANGPTL3.1.61635014.63635014	ANGPTL3	1	61635014	63635014	chr1:62711694	Serum metabolite levels (CMS)	serum metabolite measurement	rs1748197	?	-0.0519783	-	2e-12	(TotCho)	Gallois A	2019	31636271	GWAS
ANGPTL3.1.61635014.63635014	ANGPTL3	1	61635014	63635014	chr1:62711694	Serum metabolite levels (CMS)	serum metabolite measurement	rs1748195	?	-0.053662	-	3e-12	(TotFA)	Gallois A	2019	31636271	GWAS
ANGPTL3.1.61635014.63635014	ANGPTL3	1	61635014	63635014	chr1:62711694	Serum metabolite levels (CMS)	serum metabolite measurement	rs1748197	?	-0.0606123	-	6e-12	(FAw6)	Gallois A	2019	31636271	GWAS
ANGPTL3.1.61635014.63635014	ANGPTL3	1	61635014	63635014	chr1:62711694	Serum metabolite levels (CMS)	serum metabolite measurement	rs10889337	?	-0.0585439	-	6e-12	(HDL_TG)	Gallois A	2019	31636271	GWAS
ANGPTL3.1.61635014.63635014	ANGPTL3	1	61635014	63635014	chr1:62711694	Serum metabolite levels (CMS)	serum metabolite measurement	rs1748197	?	-0.0656213	-	2e-11	(S_VLDL_P)	Gallois A	2019	31636271	GWAS
ANGPTL3.1.61635014.63635014	ANGPTL3	1	61635014	63635014	chr1:62711694	Serum metabolite levels (CMS)	serum metabolite measurement	rs11208004	?	-0.035779	-	4e-11	(M_VLDL_FC)	Gallois A	2019	31636271	GWAS
ANGPTL3.1.61635014.63635014	ANGPTL3	1	61635014	63635014	chr1:62711694	Serum metabolite levels (CMS)	serum metabolite measurement	rs1748197	?	-0.0647919	-	4e-11	(MUFA)	Gallois A	2019	31636271	GWAS
ANGPTL3.1.61635014.63635014	ANGPTL3	1	61635014	63635014	chr1:62711694	Serum metabolite levels (CMS)	serum metabolite measurement	rs1748195	?	-0.0635662	-	5e-11	(M_HDL_P)	Gallois A	2019	31636271	GWAS
ANGPTL3.1.61635014.63635014	ANGPTL3	1	61635014	63635014	chr1:62711694	Serum metabolite levels (CMS)	serum metabolite measurement	rs1748197	?	-0.062055	-	5e-11	(M_HDL_PL)	Gallois A	2019	31636271	GWAS
ANGPTL3.1.61635014.63635014	ANGPTL3	1	61635014	63635014	chr1:62711694	Serum metabolite levels (CMS)	serum metabolite measurement	rs1748197	?	-0.0492221	-	6e-11	(M_VLDL_L)	Gallois A	2019	31636271	GWAS
ANGPTL3.1.61635014.63635014	ANGPTL3	1	61635014	63635014	chr1:62711694	Serum metabolite levels (CMS)	serum metabolite measurement	rs1748195	?	-0.0495562	-	6e-11	(PC)	Gallois A	2019	31636271	GWAS
ANGPTL3.1.61635014.63635014	ANGPTL3	1	61635014	63635014	chr1:62711694	Serum metabolite levels (CMS)	serum metabolite measurement	rs1748197	?	-0.065698	-	8e-11	(Serum_TG)	Gallois A	2019	31636271	GWAS
ANGPTL3.1.61635014.63635014	ANGPTL3	1	61635014	63635014	chr1:62711694	Serum metabolite levels (CMS)	serum metabolite measurement	rs10159255	?	-0.0491444	-	1e-10	(S_VLDL_C)	Gallois A	2019	31636271	GWAS
ANGPTL3.1.61635014.63635014	ANGPTL3	1	61635014	63635014	chr1:62711694	Serum metabolite levels (CMS)	serum metabolite measurement	rs1570694	?	-0.0464627	-	2e-10	(XL_VLDL_P)	Gallois A	2019	31636271	GWAS
ANGPTL3.1.61635014.63635014	ANGPTL3	1	61635014	63635014	chr1:62711694	Serum metabolite levels (CMS)	serum metabolite measurement	rs583609	?	-0.0442247	-	3e-10	(S_VLDL_TG)	Gallois A	2019	31636271	GWAS
ANGPTL3.1.61635014.63635014	ANGPTL3	1	61635014	63635014	chr1:62711694	Serum metabolite levels (CMS)	serum metabolite measurement	rs11208004	?	-0.0677113	-	5e-10	(LA)	Gallois A	2019	31636271	GWAS
ANGPTL3.1.61635014.63635014	ANGPTL3	1	61635014	63635014	chr1:62711694	Serum metabolite levels (CMS)	serum metabolite measurement	rs1748197	?	-0.0701408	-	1e-09	(XXL_VLDL_CE)	Gallois A	2019	31636271	GWAS
ANGPTL3.1.61635014.63635014	ANGPTL3	1	61635014	63635014	chr1:62711694	Serum metabolite levels (CMS)	serum metabolite measurement	rs1748197	?	-0.0724216	-	1e-09	(M_VLDL_C)	Gallois A	2019	31636271	GWAS
ANGPTL3.1.61635014.63635014	ANGPTL3	1	61635014	63635014	chr1:62711694	Serum triglycerides	HP_0002155	rs12042319	A			3.24e-07		Wallace C	2008	18179892	PhenoScanner
ANGPTL3.1.61635014.63635014	ANGPTL3	1	61635014	63635014	chr1:62711694	Total bilirubin levels	bilirubin measurement	rs4344355	T	-0.0177	-	1e-15		Sakaue S	2021	34594039	GWAS
ANGPTL3.1.61635014.63635014	ANGPTL3	1	61635014	63635014	chr1:62711694	Total cholesterol	EFO_0004574	rs3850634	T	0.0761	+	1.39e-81		GLGC	2013	24097068	PhenoScanner
ANGPTL3.1.61635014.63635014	ANGPTL3	1	61635014	63635014	chr1:62711694	Total cholesterol	EFO_0004574	rs1570694	A	0.076	+	1.777e-81		GLGC	2013	24097068	PhenoScanner
ANGPTL3.1.61635014.63635014	ANGPTL3	1	61635014	63635014	chr1:62711694	Total cholesterol	EFO_0004574	rs10789118	A	0.0761	+	1.95e-81		GLGC	2013	24097068	PhenoScanner
ANGPTL3.1.61635014.63635014	ANGPTL3	1	61635014	63635014	chr1:62711694	Total cholesterol	EFO_0004574	rs11485618	A	0.076	+	2.322e-81		GLGC	2013	24097068	PhenoScanner
ANGPTL3.1.61635014.63635014	ANGPTL3	1	61635014	63635014	chr1:62711694	Total cholesterol	EFO_0004574	rs11208004	A	-0.0758	-	3.523e-81		GLGC	2013	24097068	PhenoScanner
ANGPTL3.1.61635014.63635014	ANGPTL3	1	61635014	63635014	chr1:62711694	Total cholesterol	EFO_0004574	rs10789119	A	-0.0759	-	4.15e-81		GLGC	2013	24097068	PhenoScanner
ANGPTL3.1.61635014.63635014	ANGPTL3	1	61635014	63635014	chr1:62711694	Total cholesterol	EFO_0004574	rs4587594	A	-0.0754	-	4.682e-81		GLGC	2013	24097068	PhenoScanner
ANGPTL3.1.61635014.63635014	ANGPTL3	1	61635014	63635014	chr1:62711694	Total cholesterol	EFO_0004574	rs10889350	T	-0.075	-	8.344e-81		GLGC	2013	24097068	PhenoScanner
ANGPTL3.1.61635014.63635014	ANGPTL3	1	61635014	63635014	chr1:62711694	Total cholesterol	EFO_0004574	rs11207992	T	0.0753	+	8.601e-81		GLGC	2013	24097068	PhenoScanner
ANGPTL3.1.61635014.63635014	ANGPTL3	1	61635014	63635014	chr1:62711694	Total cholesterol	EFO_0004574	rs10889352	T	0.0767	+	1.182e-80		GLGC	2013	24097068	PhenoScanner
ANGPTL3.1.61635014.63635014	ANGPTL3	1	61635014	63635014	chr1:62711694	Total cholesterol	EFO_0004574	rs1168124	T	0.0754	+	1.514e-80		GLGC	2013	24097068	PhenoScanner
ANGPTL3.1.61635014.63635014	ANGPTL3	1	61635014	63635014	chr1:62711694	Total cholesterol	EFO_0004574	rs1168013	C	-0.0756	-	1.544e-80		GLGC	2013	24097068	PhenoScanner
ANGPTL3.1.61635014.63635014	ANGPTL3	1	61635014	63635014	chr1:62711694	Total cholesterol	EFO_0004574	rs6587980	T	-0.0749	-	2.593e-80		GLGC	2013	24097068	PhenoScanner
ANGPTL3.1.61635014.63635014	ANGPTL3	1	61635014	63635014	chr1:62711694	Total cholesterol	EFO_0004574	rs2029763	A	0.0751	+	2.696e-80		GLGC	2013	24097068	PhenoScanner
ANGPTL3.1.61635014.63635014	ANGPTL3	1	61635014	63635014	chr1:62711694	Total cholesterol	EFO_0004574	rs1748200	T	-0.0747	-	3.615e-80		GLGC	2013	24097068	PhenoScanner
ANGPTL3.1.61635014.63635014	ANGPTL3	1	61635014	63635014	chr1:62711694	Total cholesterol	EFO_0004574	rs2131925	T	0.0747	+	3.896e-80		GLGC	2013	24097068	PhenoScanner
ANGPTL3.1.61635014.63635014	ANGPTL3	1	61635014	63635014	chr1:62711694	Total cholesterol	EFO_0004574	rs10889347	A	-0.0747	-	6.296e-80		GLGC	2013	24097068	PhenoScanner
ANGPTL3.1.61635014.63635014	ANGPTL3	1	61635014	63635014	chr1:62711694	Total cholesterol	EFO_0004574	rs6675401	T	-0.0752	-	6.701e-80		GLGC	2013	24097068	PhenoScanner
ANGPTL3.1.61635014.63635014	ANGPTL3	1	61635014	63635014	chr1:62711694	Total cholesterol	EFO_0004574	rs11207997	T	-0.0755	-	6.834e-80		GLGC	2013	24097068	PhenoScanner
ANGPTL3.1.61635014.63635014	ANGPTL3	1	61635014	63635014	chr1:62711694	Total cholesterol	EFO_0004574	rs995000	T	-0.0748	-	8.125e-80		GLGC	2013	24097068	PhenoScanner
ANGPTL3.1.61635014.63635014	ANGPTL3	1	61635014	63635014	chr1:62711694	Total cholesterol	EFO_0004574	rs1748195	C	0.0745	+	1.2e-79		GLGC	2013	24097068	PhenoScanner
ANGPTL3.1.61635014.63635014	ANGPTL3	1	61635014	63635014	chr1:62711694	Total cholesterol	EFO_0004574	rs10889333	A	-0.0747	-	1.672e-79		GLGC	2013	24097068	PhenoScanner
ANGPTL3.1.61635014.63635014	ANGPTL3	1	61635014	63635014	chr1:62711694	Total cholesterol	EFO_0004574	rs1627591	T	0.0744	+	1.829e-79		GLGC	2013	24097068	PhenoScanner
ANGPTL3.1.61635014.63635014	ANGPTL3	1	61635014	63635014	chr1:62711694	Total cholesterol	EFO_0004574	rs1168045	T	0.0744	+	2.502e-79		GLGC	2013	24097068	PhenoScanner
ANGPTL3.1.61635014.63635014	ANGPTL3	1	61635014	63635014	chr1:62711694	Total cholesterol	EFO_0004574	rs636523	A	0.0749	+	2.605e-79		GLGC	2013	24097068	PhenoScanner
ANGPTL3.1.61635014.63635014	ANGPTL3	1	61635014	63635014	chr1:62711694	Total cholesterol	EFO_0004574	rs1168089	T	-0.0751	-	3.246e-79		GLGC	2013	24097068	PhenoScanner
ANGPTL3.1.61635014.63635014	ANGPTL3	1	61635014	63635014	chr1:62711694	Total cholesterol	EFO_0004574	rs1168114	A	-0.0746	-	3.278e-79		GLGC	2013	24097068	PhenoScanner
ANGPTL3.1.61635014.63635014	ANGPTL3	1	61635014	63635014	chr1:62711694	Total cholesterol	EFO_0004574	rs642845	T	0.0751	+	8.642e-79		GLGC	2013	24097068	PhenoScanner
ANGPTL3.1.61635014.63635014	ANGPTL3	1	61635014	63635014	chr1:62711694	Total cholesterol	EFO_0004574	rs11207974	T	0.0741	+	9.903e-79		GLGC	2013	24097068	PhenoScanner
ANGPTL3.1.61635014.63635014	ANGPTL3	1	61635014	63635014	chr1:62711694	Total cholesterol	EFO_0004574	rs1979722	A	-0.0741	-	1.137e-78		GLGC	2013	24097068	PhenoScanner
ANGPTL3.1.61635014.63635014	ANGPTL3	1	61635014	63635014	chr1:62711694	Total cholesterol	EFO_0004574	rs10158897	T	-0.075	-	1.67e-78		GLGC	2013	24097068	PhenoScanner
ANGPTL3.1.61635014.63635014	ANGPTL3	1	61635014	63635014	chr1:62711694	Total cholesterol	EFO_0004574	rs10493322	T	-0.0755	-	1.728e-78		GLGC	2013	24097068	PhenoScanner
ANGPTL3.1.61635014.63635014	ANGPTL3	1	61635014	63635014	chr1:62711694	Total cholesterol	EFO_0004574	rs634341	T	0.0742	+	1.783e-78		GLGC	2013	24097068	PhenoScanner
ANGPTL3.1.61635014.63635014	ANGPTL3	1	61635014	63635014	chr1:62711694	Total cholesterol	EFO_0004574	rs597470	T	0.0743	+	2.268e-78		GLGC	2013	24097068	PhenoScanner
ANGPTL3.1.61635014.63635014	ANGPTL3	1	61635014	63635014	chr1:62711694	Total cholesterol	EFO_0004574	rs1007205	T	-0.0736	-	2.667e-78		GLGC	2013	24097068	PhenoScanner
ANGPTL3.1.61635014.63635014	ANGPTL3	1	61635014	63635014	chr1:62711694	Total cholesterol	EFO_0004574	rs637723	T	-0.0749	-	3.728e-78		GLGC	2013	24097068	PhenoScanner
ANGPTL3.1.61635014.63635014	ANGPTL3	1	61635014	63635014	chr1:62711694	Total cholesterol	EFO_0004574	rs4329540	T	0.0744	+	4.339e-78		GLGC	2013	24097068	PhenoScanner
ANGPTL3.1.61635014.63635014	ANGPTL3	1	61635014	63635014	chr1:62711694	Total cholesterol	EFO_0004574	rs631106	A	-0.0751	-	4.523e-78		GLGC	2013	24097068	PhenoScanner
ANGPTL3.1.61635014.63635014	ANGPTL3	1	61635014	63635014	chr1:62711694	Total cholesterol	EFO_0004574	rs880694	T	0.0729	+	7.831e-78		GLGC	2013	24097068	PhenoScanner
ANGPTL3.1.61635014.63635014	ANGPTL3	1	61635014	63635014	chr1:62711694	Total cholesterol	EFO_0004574	rs12136083	T	0.0741	+	8.023e-78		GLGC	2013	24097068	PhenoScanner
ANGPTL3.1.61635014.63635014	ANGPTL3	1	61635014	63635014	chr1:62711694	Total cholesterol	EFO_0004574	rs7518497	A	0.0739	+	9.415e-78		GLGC	2013	24097068	PhenoScanner
ANGPTL3.1.61635014.63635014	ANGPTL3	1	61635014	63635014	chr1:62711694	Total cholesterol	EFO_0004574	rs1168113	T	-0.0731	-	9.838e-78		GLGC	2013	24097068	PhenoScanner
ANGPTL3.1.61635014.63635014	ANGPTL3	1	61635014	63635014	chr1:62711694	Total cholesterol	EFO_0004574	rs1184865	A	-0.0736	-	1.417e-77		GLGC	2013	24097068	PhenoScanner
ANGPTL3.1.61635014.63635014	ANGPTL3	1	61635014	63635014	chr1:62711694	Total cholesterol	EFO_0004574	rs1168032	A	-0.0731	-	1.842e-77		GLGC	2013	24097068	PhenoScanner
ANGPTL3.1.61635014.63635014	ANGPTL3	1	61635014	63635014	chr1:62711694	Total cholesterol	EFO_0004574	rs783291	A	-0.074	-	2.115e-77		GLGC	2013	24097068	PhenoScanner
ANGPTL3.1.61635014.63635014	ANGPTL3	1	61635014	63635014	chr1:62711694	Total cholesterol	EFO_0004574	rs6682423	T	0.0732	+	2.18e-77		GLGC	2013	24097068	PhenoScanner
ANGPTL3.1.61635014.63635014	ANGPTL3	1	61635014	63635014	chr1:62711694	Total cholesterol	EFO_0004574	rs1168030	T	0.0731	+	3.018e-77		GLGC	2013	24097068	PhenoScanner
ANGPTL3.1.61635014.63635014	ANGPTL3	1	61635014	63635014	chr1:62711694	Total cholesterol	EFO_0004574	rs12090886	A	0.0729	+	4.403e-77		GLGC	2013	24097068	PhenoScanner
ANGPTL3.1.61635014.63635014	ANGPTL3	1	61635014	63635014	chr1:62711694	Total cholesterol	EFO_0004574	rs10889337	A	-0.0729	-	6.691e-77		GLGC	2013	24097068	PhenoScanner
ANGPTL3.1.61635014.63635014	ANGPTL3	1	61635014	63635014	chr1:62711694	Total cholesterol	EFO_0004574	rs4350231	A	-0.0738	-	9.668e-77		GLGC	2013	24097068	PhenoScanner
ANGPTL3.1.61635014.63635014	ANGPTL3	1	61635014	63635014	chr1:62711694	Total cholesterol	EFO_0004574	rs630144	A	0.0735	+	2.197e-75		GLGC	2013	24097068	PhenoScanner
ANGPTL3.1.61635014.63635014	ANGPTL3	1	61635014	63635014	chr1:62711694	Total cholesterol	EFO_0004574	rs10889332	T	-0.073	-	5.625e-74		GLGC	2013	24097068	PhenoScanner
ANGPTL3.1.61635014.63635014	ANGPTL3	1	61635014	63635014	chr1:62711694	Total cholesterol	EFO_0004574	rs1781221	A	-0.0745	-	6.262e-72		GLGC	2013	24097068	PhenoScanner
ANGPTL3.1.61635014.63635014	ANGPTL3	1	61635014	63635014	chr1:62711694	Total cholesterol	EFO_0004574	rs10889353	A	0.0733	+	5.879e-71		GLGC	2013	24097068	PhenoScanner
ANGPTL3.1.61635014.63635014	ANGPTL3	1	61635014	63635014	chr1:62711694	Total cholesterol	EFO_0004574	rs10889334	C	0.0695	+	1.04e-69		GLGC	2013	24097068	PhenoScanner
ANGPTL3.1.61635014.63635014	ANGPTL3	1	61635014	63635014	chr1:62711694	Total cholesterol	EFO_0004574	rs9787151	T	0.0714	+	4.21e-69		GLGC	2013	24097068	PhenoScanner
ANGPTL3.1.61635014.63635014	ANGPTL3	1	61635014	63635014	chr1:62711694	Total cholesterol	EFO_0004574	rs1168103	T	0.0747	+	5.332e-69		GLGC	2013	24097068	PhenoScanner
ANGPTL3.1.61635014.63635014	ANGPTL3	1	61635014	63635014	chr1:62711694	Total cholesterol	EFO_0004574	rs4409689	T	0.0713	+	7.197e-69		GLGC	2013	24097068	PhenoScanner
ANGPTL3.1.61635014.63635014	ANGPTL3	1	61635014	63635014	chr1:62711694	Total cholesterol	EFO_0004574	rs11208007	A	0.0685	+	2.187e-67		GLGC	2013	24097068	PhenoScanner
ANGPTL3.1.61635014.63635014	ANGPTL3	1	61635014	63635014	chr1:62711694	Total cholesterol	EFO_0004574	rs7539035	A	-0.0789	-	2.001e-65		GLGC	2013	24097068	PhenoScanner
ANGPTL3.1.61635014.63635014	ANGPTL3	1	61635014	63635014	chr1:62711694	Total cholesterol	EFO_0004574	rs3913007	T	0.077	+	5.993e-57		GLGC	2013	24097068	PhenoScanner
ANGPTL3.1.61635014.63635014	ANGPTL3	1	61635014	63635014	chr1:62711694	Total cholesterol	EFO_0004574	rs10157265	T	-0.0728	-	2.62e-55		GLGC	2013	24097068	PhenoScanner
ANGPTL3.1.61635014.63635014	ANGPTL3	1	61635014	63635014	chr1:62711694	Total cholesterol	EFO_0004574	rs1168010	A	0.0743	+	2.561e-54		GLGC	2013	24097068	PhenoScanner
ANGPTL3.1.61635014.63635014	ANGPTL3	1	61635014	63635014	chr1:62711694	Total cholesterol	EFO_0004574	rs1781212	A	0.0772	+	6.402e-52		GLGC	2013	24097068	PhenoScanner
ANGPTL3.1.61635014.63635014	ANGPTL3	1	61635014	63635014	chr1:62711694	Total cholesterol	EFO_0004574	rs1168009	A	0.0731	+	6.829e-51		GLGC	2013	24097068	PhenoScanner
ANGPTL3.1.61635014.63635014	ANGPTL3	1	61635014	63635014	chr1:62711694	Total cholesterol	EFO_0004574	rs12047226	T	0.0759	+	5.212e-44		GLGC	2013	24097068	PhenoScanner
ANGPTL3.1.61635014.63635014	ANGPTL3	1	61635014	63635014	chr1:62711694	Total cholesterol	EFO_0004574	rs10889356	A	-0.0763	-	5.638e-44		GLGC	2013	24097068	PhenoScanner
ANGPTL3.1.61635014.63635014	ANGPTL3	1	61635014	63635014	chr1:62711694	Total cholesterol	EFO_0004574	rs12116574	T	-0.0758	-	6.916e-44		GLGC	2013	24097068	PhenoScanner
ANGPTL3.1.61635014.63635014	ANGPTL3	1	61635014	63635014	chr1:62711694	Total cholesterol	EFO_0004574	rs10889360	T	-0.0762	-	7.089e-44		GLGC	2013	24097068	PhenoScanner
ANGPTL3.1.61635014.63635014	ANGPTL3	1	61635014	63635014	chr1:62711694	Total cholesterol	EFO_0004574	rs7520810	T	-0.0757	-	8.547e-44		GLGC	2013	24097068	PhenoScanner
ANGPTL3.1.61635014.63635014	ANGPTL3	1	61635014	63635014	chr1:62711694	Total cholesterol	EFO_0004574	rs1168102	T	0.0757	+	9.235e-44		GLGC	2013	24097068	PhenoScanner
ANGPTL3.1.61635014.63635014	ANGPTL3	1	61635014	63635014	chr1:62711694	Total cholesterol	EFO_0004574	rs993013	T	0.0756	+	9.843e-44		GLGC	2013	24097068	PhenoScanner
ANGPTL3.1.61635014.63635014	ANGPTL3	1	61635014	63635014	chr1:62711694	Total cholesterol	EFO_0004574	rs10889343	T	-0.0756	-	1e-43		GLGC	2013	24097068	PhenoScanner
ANGPTL3.1.61635014.63635014	ANGPTL3	1	61635014	63635014	chr1:62711694	Total cholesterol	EFO_0004574	rs1168017	A	-0.0755	-	1.013e-43		GLGC	2013	24097068	PhenoScanner
ANGPTL3.1.61635014.63635014	ANGPTL3	1	61635014	63635014	chr1:62711694	Total cholesterol	EFO_0004574	rs11207996	A	-0.0755	-	1.037e-43		GLGC	2013	24097068	PhenoScanner
ANGPTL3.1.61635014.63635014	ANGPTL3	1	61635014	63635014	chr1:62711694	Total cholesterol	EFO_0004574	rs2479464	A	0.0756	+	1.099e-43		GLGC	2013	24097068	PhenoScanner
ANGPTL3.1.61635014.63635014	ANGPTL3	1	61635014	63635014	chr1:62711694	Total cholesterol	EFO_0004574	rs2131926	T	0.0755	+	1.163e-43		GLGC	2013	24097068	PhenoScanner
ANGPTL3.1.61635014.63635014	ANGPTL3	1	61635014	63635014	chr1:62711694	Total cholesterol	EFO_0004574	rs1168097	T	0.0755	+	1.177e-43		GLGC	2013	24097068	PhenoScanner
ANGPTL3.1.61635014.63635014	ANGPTL3	1	61635014	63635014	chr1:62711694	Total cholesterol	EFO_0004574	rs11207980	T	0.0755	+	1.199e-43		GLGC	2013	24097068	PhenoScanner
ANGPTL3.1.61635014.63635014	ANGPTL3	1	61635014	63635014	chr1:62711694	Total cholesterol	EFO_0004574	rs11207985	A	-0.0755	-	1.234e-43		GLGC	2013	24097068	PhenoScanner
ANGPTL3.1.61635014.63635014	ANGPTL3	1	61635014	63635014	chr1:62711694	Total cholesterol	EFO_0004574	rs1168046	A	-0.0756	-	1.242e-43		GLGC	2013	24097068	PhenoScanner
ANGPTL3.1.61635014.63635014	ANGPTL3	1	61635014	63635014	chr1:62711694	Total cholesterol	EFO_0004574	rs1168047	T	0.0755	+	1.332e-43		GLGC	2013	24097068	PhenoScanner
ANGPTL3.1.61635014.63635014	ANGPTL3	1	61635014	63635014	chr1:62711694	Total cholesterol	EFO_0004574	rs11207986	T	-0.0755	-	1.45e-43		GLGC	2013	24097068	PhenoScanner
ANGPTL3.1.61635014.63635014	ANGPTL3	1	61635014	63635014	chr1:62711694	Total cholesterol	EFO_0004574	rs61471917	A	-0.0754	-	1.486e-43		GLGC	2013	24097068	PhenoScanner
ANGPTL3.1.61635014.63635014	ANGPTL3	1	61635014	63635014	chr1:62711694	Total cholesterol	EFO_0004574	rs1168015	C	-0.0755	-	1.487e-43		GLGC	2013	24097068	PhenoScanner
ANGPTL3.1.61635014.63635014	ANGPTL3	1	61635014	63635014	chr1:62711694	Total cholesterol	EFO_0004574	rs10889338	T	-0.0755	-	1.585e-43		GLGC	2013	24097068	PhenoScanner
ANGPTL3.1.61635014.63635014	ANGPTL3	1	61635014	63635014	chr1:62711694	Total cholesterol	EFO_0004574	rs1472257	A	-0.0754	-	1.639e-43		GLGC	2013	24097068	PhenoScanner
ANGPTL3.1.61635014.63635014	ANGPTL3	1	61635014	63635014	chr1:62711694	Total cholesterol	EFO_0004574	rs1168027	T	-0.0754	-	1.683e-43		GLGC	2013	24097068	PhenoScanner
ANGPTL3.1.61635014.63635014	ANGPTL3	1	61635014	63635014	chr1:62711694	Total cholesterol	EFO_0004574	rs9436222	C	0.0757	+	1.714e-43		GLGC	2013	24097068	PhenoScanner
ANGPTL3.1.61635014.63635014	ANGPTL3	1	61635014	63635014	chr1:62711694	Total cholesterol	EFO_0004574	rs1168020	T	0.0754	+	1.743e-43		GLGC	2013	24097068	PhenoScanner
ANGPTL3.1.61635014.63635014	ANGPTL3	1	61635014	63635014	chr1:62711694	Total cholesterol	EFO_0004574	rs1168050	T	0.0754	+	1.956e-43		GLGC	2013	24097068	PhenoScanner
ANGPTL3.1.61635014.63635014	ANGPTL3	1	61635014	63635014	chr1:62711694	Total cholesterol	EFO_0004574	rs11207983	T	0.0754	+	1.979e-43		GLGC	2013	24097068	PhenoScanner
ANGPTL3.1.61635014.63635014	ANGPTL3	1	61635014	63635014	chr1:62711694	Total cholesterol	EFO_0004574	rs9436661	T	0.0754	+	2.114e-43		GLGC	2013	24097068	PhenoScanner
ANGPTL3.1.61635014.63635014	ANGPTL3	1	61635014	63635014	chr1:62711694	Total cholesterol	EFO_0004574	rs11207984	T	0.0753	+	2.351e-43		GLGC	2013	24097068	PhenoScanner
ANGPTL3.1.61635014.63635014	ANGPTL3	1	61635014	63635014	chr1:62711694	Total cholesterol	EFO_0004574	rs12074528	T	-0.0752	-	2.606e-43		GLGC	2013	24097068	PhenoScanner
ANGPTL3.1.61635014.63635014	ANGPTL3	1	61635014	63635014	chr1:62711694	Total cholesterol	EFO_0004574	rs9787156	A	0.0743	+	3.159e-43		GLGC	2013	24097068	PhenoScanner
ANGPTL3.1.61635014.63635014	ANGPTL3	1	61635014	63635014	chr1:62711694	Total cholesterol	EFO_0004574	rs598253	T	0.0751	+	3.477e-43		GLGC	2013	24097068	PhenoScanner
ANGPTL3.1.61635014.63635014	ANGPTL3	1	61635014	63635014	chr1:62711694	Total cholesterol	EFO_0004574	rs624660	A	-0.075	-	4.094e-43		GLGC	2013	24097068	PhenoScanner
ANGPTL3.1.61635014.63635014	ANGPTL3	1	61635014	63635014	chr1:62711694	Total cholesterol	EFO_0004574	rs1781195	T	-0.0752	-	4.49e-43		GLGC	2013	24097068	PhenoScanner
ANGPTL3.1.61635014.63635014	ANGPTL3	1	61635014	63635014	chr1:62711694	Total cholesterol	EFO_0004574	rs1305521	A	-0.0749	-	5.318e-43		GLGC	2013	24097068	PhenoScanner
ANGPTL3.1.61635014.63635014	ANGPTL3	1	61635014	63635014	chr1:62711694	Total cholesterol	EFO_0004574	rs11207977	T	-0.0754	-	6.179e-43		GLGC	2013	24097068	PhenoScanner
ANGPTL3.1.61635014.63635014	ANGPTL3	1	61635014	63635014	chr1:62711694	Total cholesterol	EFO_0004574	rs1167996	T	-0.0749	-	6.33e-43		GLGC	2013	24097068	PhenoScanner
ANGPTL3.1.61635014.63635014	ANGPTL3	1	61635014	63635014	chr1:62711694	Total cholesterol	EFO_0004574	rs1748199	T	0.0766	+	7.699e-42		GLGC	2013	24097068	PhenoScanner
ANGPTL3.1.61635014.63635014	ANGPTL3	1	61635014	63635014	chr1:62711694	Total cholesterol	EFO_0004574	rs1690766	T	-0.075	-	1.376e-41		GLGC	2013	24097068	PhenoScanner
ANGPTL3.1.61635014.63635014	ANGPTL3	1	61635014	63635014	chr1:62711694	Total cholesterol	EFO_0004574	rs10889331	T	0.0725	+	4.703e-41		GLGC	2013	24097068	PhenoScanner
ANGPTL3.1.61635014.63635014	ANGPTL3	1	61635014	63635014	chr1:62711694	Total cholesterol	EFO_0004574	rs3850634	T	0.0738	+	4.897e-41		GLGC	2010	20686565	PhenoScanner
ANGPTL3.1.61635014.63635014	ANGPTL3	1	61635014	63635014	chr1:62711694	Total cholesterol	EFO_0004574	rs10789118	A	0.0737	+	4.965e-41		GLGC	2010	20686565	PhenoScanner
ANGPTL3.1.61635014.63635014	ANGPTL3	1	61635014	63635014	chr1:62711694	Total cholesterol	EFO_0004574	rs11485618	A	0.0737	+	5.27e-41		GLGC	2010	20686565	PhenoScanner
ANGPTL3.1.61635014.63635014	ANGPTL3	1	61635014	63635014	chr1:62711694	Total cholesterol	EFO_0004574	rs1570694	A	0.0737	+	5.379e-41		GLGC	2010	20686565	PhenoScanner
ANGPTL3.1.61635014.63635014	ANGPTL3	1	61635014	63635014	chr1:62711694	Total cholesterol	EFO_0004574	rs10789119	A	-0.0736	-	5.91e-41		GLGC	2010	20686565	PhenoScanner
ANGPTL3.1.61635014.63635014	ANGPTL3	1	61635014	63635014	chr1:62711694	Total cholesterol	EFO_0004574	rs10889352	T	0.0737	+	6.953e-41		GLGC	2010	20686565	PhenoScanner
ANGPTL3.1.61635014.63635014	ANGPTL3	1	61635014	63635014	chr1:62711694	Total cholesterol	EFO_0004574	rs4587594	A	-0.0728	-	8.521e-41		GLGC	2010	20686565	PhenoScanner
ANGPTL3.1.61635014.63635014	ANGPTL3	1	61635014	63635014	chr1:62711694	Total cholesterol	EFO_0004574	rs12042319	A	-0.0736	-	8.915e-41		GLGC	2010	20686565	PhenoScanner
ANGPTL3.1.61635014.63635014	ANGPTL3	1	61635014	63635014	chr1:62711694	Total cholesterol	EFO_0004574	rs10889353	A	0.0723	+	1.188e-40		GLGC	2010	20686565	PhenoScanner
ANGPTL3.1.61635014.63635014	ANGPTL3	1	61635014	63635014	chr1:62711694	Total cholesterol	EFO_0004574	rs7539035	A	-0.0721	-	1.761e-40		GLGC	2010	20686565	PhenoScanner
ANGPTL3.1.61635014.63635014	ANGPTL3	1	61635014	63635014	chr1:62711694	Total cholesterol	EFO_0004574	rs11208000	A	0.0731	+	1.761e-40		GLGC	2010	20686565	PhenoScanner
ANGPTL3.1.61635014.63635014	ANGPTL3	1	61635014	63635014	chr1:62711694	Total cholesterol	EFO_0004574	rs6587980	T	-0.0722	-	1.771e-40		GLGC	2010	20686565	PhenoScanner
ANGPTL3.1.61635014.63635014	ANGPTL3	1	61635014	63635014	chr1:62711694	Total cholesterol	EFO_0004574	rs1168013	C	-0.0731	-	1.864e-40		GLGC	2010	20686565	PhenoScanner
ANGPTL3.1.61635014.63635014	ANGPTL3	1	61635014	63635014	chr1:62711694	Total cholesterol	EFO_0004574	rs11207992	T	0.0722	+	1.919e-40		GLGC	2010	20686565	PhenoScanner
ANGPTL3.1.61635014.63635014	ANGPTL3	1	61635014	63635014	chr1:62711694	Total cholesterol	EFO_0004574	rs10889350	T	-0.0719	-	1.937e-40		GLGC	2010	20686565	PhenoScanner
ANGPTL3.1.61635014.63635014	ANGPTL3	1	61635014	63635014	chr1:62711694	Total cholesterol	EFO_0004574	rs6678483	A	-0.072	-	1.961e-40		GLGC	2010	20686565	PhenoScanner
ANGPTL3.1.61635014.63635014	ANGPTL3	1	61635014	63635014	chr1:62711694	Total cholesterol	EFO_0004574	rs11208004	A	-0.0728	-	1.971e-40		GLGC	2010	20686565	PhenoScanner
ANGPTL3.1.61635014.63635014	ANGPTL3	1	61635014	63635014	chr1:62711694	Total cholesterol	EFO_0004574	rs10159255	A	-0.0724	-	1.973e-40		GLGC	2010	20686565	PhenoScanner
ANGPTL3.1.61635014.63635014	ANGPTL3	1	61635014	63635014	chr1:62711694	Total cholesterol	EFO_0004574	rs10889349	A	0.0719	+	2.429e-40		GLGC	2010	20686565	PhenoScanner
ANGPTL3.1.61635014.63635014	ANGPTL3	1	61635014	63635014	chr1:62711694	Total cholesterol	EFO_0004574	rs11207990	T	-0.072	-	2.527e-40		GLGC	2010	20686565	PhenoScanner
ANGPTL3.1.61635014.63635014	ANGPTL3	1	61635014	63635014	chr1:62711694	Total cholesterol	EFO_0004574	rs11207995	A	0.0722	+	2.542e-40		GLGC	2010	20686565	PhenoScanner
ANGPTL3.1.61635014.63635014	ANGPTL3	1	61635014	63635014	chr1:62711694	Total cholesterol	EFO_0004574	rs11207997	T	-0.0733	-	2.621e-40		GLGC	2010	20686565	PhenoScanner
ANGPTL3.1.61635014.63635014	ANGPTL3	1	61635014	63635014	chr1:62711694	Total cholesterol	EFO_0004574	rs2131925	T	0.0719	+	2.652e-40		GLGC	2010	20686565	PhenoScanner
ANGPTL3.1.61635014.63635014	ANGPTL3	1	61635014	63635014	chr1:62711694	Total cholesterol	EFO_0004574	rs1748197	A	-0.0719	-	2.671e-40		GLGC	2010	20686565	PhenoScanner
ANGPTL3.1.61635014.63635014	ANGPTL3	1	61635014	63635014	chr1:62711694	Total cholesterol	EFO_0004574	rs1748201	A	-0.072	-	2.681e-40		GLGC	2010	20686565	PhenoScanner
ANGPTL3.1.61635014.63635014	ANGPTL3	1	61635014	63635014	chr1:62711694	Total cholesterol	EFO_0004574	rs1168099	A	0.0722	+	2.819e-40		GLGC	2010	20686565	PhenoScanner
ANGPTL3.1.61635014.63635014	ANGPTL3	1	61635014	63635014	chr1:62711694	Total cholesterol	EFO_0004574	rs6686331	T	0.078	+	2.885e-40		GLGC	2013	24097068	PhenoScanner
ANGPTL3.1.61635014.63635014	ANGPTL3	1	61635014	63635014	chr1:62711694	Total cholesterol	EFO_0004574	rs2029763	A	0.0722	+	2.955e-40		GLGC	2010	20686565	PhenoScanner
ANGPTL3.1.61635014.63635014	ANGPTL3	1	61635014	63635014	chr1:62711694	Total cholesterol	EFO_0004574	rs1748200	T	-0.0718	-	3.104e-40		GLGC	2010	20686565	PhenoScanner
ANGPTL3.1.61635014.63635014	ANGPTL3	1	61635014	63635014	chr1:62711694	Total cholesterol	EFO_0004574	rs10889347	A	-0.0718	-	3.271e-40		GLGC	2010	20686565	PhenoScanner
ANGPTL3.1.61635014.63635014	ANGPTL3	1	61635014	63635014	chr1:62711694	Total cholesterol	EFO_0004574	rs1168018	A	-0.0727	-	4.529e-40		GLGC	2010	20686565	PhenoScanner
ANGPTL3.1.61635014.63635014	ANGPTL3	1	61635014	63635014	chr1:62711694	Total cholesterol	EFO_0004574	rs1690755	A	-0.0729	-	4.913e-40		GLGC	2013	24097068	PhenoScanner
ANGPTL3.1.61635014.63635014	ANGPTL3	1	61635014	63635014	chr1:62711694	Total cholesterol	EFO_0004574	rs1748195	C	0.0715	+	5.684e-40		GLGC	2010	20686565	PhenoScanner
ANGPTL3.1.61635014.63635014	ANGPTL3	1	61635014	63635014	chr1:62711694	Total cholesterol	EFO_0004574	rs4329540	T	0.0716	+	6.398e-40		GLGC	2010	20686565	PhenoScanner
ANGPTL3.1.61635014.63635014	ANGPTL3	1	61635014	63635014	chr1:62711694	Total cholesterol	EFO_0004574	rs1168124	T	0.0723	+	6.548e-40		GLGC	2010	20686565	PhenoScanner
ANGPTL3.1.61635014.63635014	ANGPTL3	1	61635014	63635014	chr1:62711694	Total cholesterol	EFO_0004574	rs1781221	A	-0.0715	-	7.567e-40		GLGC	2010	20686565	PhenoScanner
ANGPTL3.1.61635014.63635014	ANGPTL3	1	61635014	63635014	chr1:62711694	Total cholesterol	EFO_0004574	rs10889334	C	0.0716	+	1.258e-39		GLGC	2010	20686565	PhenoScanner
ANGPTL3.1.61635014.63635014	ANGPTL3	1	61635014	63635014	chr1:62711694	Total cholesterol	EFO_0004574	rs11577840	T	-0.0713	-	1.335e-39		GLGC	2010	20686565	PhenoScanner
ANGPTL3.1.61635014.63635014	ANGPTL3	1	61635014	63635014	chr1:62711694	Total cholesterol	EFO_0004574	rs1184865	A	-0.0723	-	1.43e-39		GLGC	2010	20686565	PhenoScanner
ANGPTL3.1.61635014.63635014	ANGPTL3	1	61635014	63635014	chr1:62711694	Total cholesterol	EFO_0004574	rs1168089	T	-0.0724	-	1.445e-39		GLGC	2010	20686565	PhenoScanner
ANGPTL3.1.61635014.63635014	ANGPTL3	1	61635014	63635014	chr1:62711694	Total cholesterol	EFO_0004574	rs995000	T	-0.0713	-	1.458e-39		GLGC	2010	20686565	PhenoScanner
ANGPTL3.1.61635014.63635014	ANGPTL3	1	61635014	63635014	chr1:62711694	Total cholesterol	EFO_0004574	rs1168026	T	-0.0722	-	1.484e-39		GLGC	2010	20686565	PhenoScanner
ANGPTL3.1.61635014.63635014	ANGPTL3	1	61635014	63635014	chr1:62711694	Total cholesterol	EFO_0004574	rs6675401	T	-0.0724	-	1.608e-39		GLGC	2010	20686565	PhenoScanner
ANGPTL3.1.61635014.63635014	ANGPTL3	1	61635014	63635014	chr1:62711694	Total cholesterol	EFO_0004574	rs10889333	A	-0.0714	-	1.668e-39		GLGC	2010	20686565	PhenoScanner
ANGPTL3.1.61635014.63635014	ANGPTL3	1	61635014	63635014	chr1:62711694	Total cholesterol	EFO_0004574	rs1168086	A	-0.0719	-	1.689e-39		GLGC	2010	20686565	PhenoScanner
ANGPTL3.1.61635014.63635014	ANGPTL3	1	61635014	63635014	chr1:62711694	Total cholesterol	EFO_0004574	rs7555577	A	-0.0734	-	1.701e-39		GLGC	2010	20686565	PhenoScanner
ANGPTL3.1.61635014.63635014	ANGPTL3	1	61635014	63635014	chr1:62711694	Total cholesterol	EFO_0004574	rs1168032	A	-0.0711	-	1.805e-39		GLGC	2010	20686565	PhenoScanner
ANGPTL3.1.61635014.63635014	ANGPTL3	1	61635014	63635014	chr1:62711694	Total cholesterol	EFO_0004574	rs1781212	A	0.0711	+	1.952e-39		GLGC	2010	20686565	PhenoScanner
ANGPTL3.1.61635014.63635014	ANGPTL3	1	61635014	63635014	chr1:62711694	Total cholesterol	EFO_0004574	rs1168045	T	0.0712	+	2.011e-39		GLGC	2010	20686565	PhenoScanner
ANGPTL3.1.61635014.63635014	ANGPTL3	1	61635014	63635014	chr1:62711694	Total cholesterol	EFO_0004574	rs1168030	T	0.0711	+	2.948e-39		GLGC	2010	20686565	PhenoScanner
ANGPTL3.1.61635014.63635014	ANGPTL3	1	61635014	63635014	chr1:62711694	Total cholesterol	EFO_0004574	rs998403	A	-0.0723	-	2.972e-39		GLGC	2010	20686565	PhenoScanner
ANGPTL3.1.61635014.63635014	ANGPTL3	1	61635014	63635014	chr1:62711694	Total cholesterol	EFO_0004574	rs11207974	T	0.0709	+	3.292e-39		GLGC	2010	20686565	PhenoScanner
ANGPTL3.1.61635014.63635014	ANGPTL3	1	61635014	63635014	chr1:62711694	Total cholesterol	EFO_0004574	rs636523	A	0.0715	+	3.354e-39		GLGC	2010	20686565	PhenoScanner
ANGPTL3.1.61635014.63635014	ANGPTL3	1	61635014	63635014	chr1:62711694	Total cholesterol	EFO_0004574	rs1627591	T	0.0709	+	3.561e-39		GLGC	2010	20686565	PhenoScanner
ANGPTL3.1.61635014.63635014	ANGPTL3	1	61635014	63635014	chr1:62711694	Total cholesterol	EFO_0004574	rs12042319	A	-0.0761	-	3.607e-39		GLGC	2013	24097068	PhenoScanner
ANGPTL3.1.61635014.63635014	ANGPTL3	1	61635014	63635014	chr1:62711694	Total cholesterol	EFO_0004574	rs1168031	T	0.0709	+	3.774e-39		GLGC	2010	20686565	PhenoScanner
ANGPTL3.1.61635014.63635014	ANGPTL3	1	61635014	63635014	chr1:62711694	Total cholesterol	EFO_0004574	rs1002687	A	0.0708	+	3.86e-39		GLGC	2010	20686565	PhenoScanner
ANGPTL3.1.61635014.63635014	ANGPTL3	1	61635014	63635014	chr1:62711694	Total cholesterol	EFO_0004574	rs1168022	A	-0.0708	-	3.927e-39		GLGC	2010	20686565	PhenoScanner
ANGPTL3.1.61635014.63635014	ANGPTL3	1	61635014	63635014	chr1:62711694	Total cholesterol	EFO_0004574	rs642845	T	0.0726	+	4.169e-39		GLGC	2010	20686565	PhenoScanner
ANGPTL3.1.61635014.63635014	ANGPTL3	1	61635014	63635014	chr1:62711694	Total cholesterol	EFO_0004574	rs10158897	T	-0.0723	-	4.684e-39		GLGC	2010	20686565	PhenoScanner
ANGPTL3.1.61635014.63635014	ANGPTL3	1	61635014	63635014	chr1:62711694	Total cholesterol	EFO_0004574	rs12090886	A	0.0708	+	4.969e-39		GLGC	2010	20686565	PhenoScanner
ANGPTL3.1.61635014.63635014	ANGPTL3	1	61635014	63635014	chr1:62711694	Total cholesterol	EFO_0004574	rs10493322	T	-0.0734	-	5.014e-39		GLGC	2010	20686565	PhenoScanner
ANGPTL3.1.61635014.63635014	ANGPTL3	1	61635014	63635014	chr1:62711694	Total cholesterol	EFO_0004574	rs641540	A	0.0725	+	5.434e-39		GLGC	2010	20686565	PhenoScanner
ANGPTL3.1.61635014.63635014	ANGPTL3	1	61635014	63635014	chr1:62711694	Total cholesterol	EFO_0004574	rs1979722	A	-0.0706	-	5.486e-39		GLGC	2010	20686565	PhenoScanner
ANGPTL3.1.61635014.63635014	ANGPTL3	1	61635014	63635014	chr1:62711694	Total cholesterol	EFO_0004574	rs4350231	A	-0.0722	-	6.303e-39		GLGC	2010	20686565	PhenoScanner
ANGPTL3.1.61635014.63635014	ANGPTL3	1	61635014	63635014	chr1:62711694	Total cholesterol	EFO_0004574	rs1168042	A	-0.0706	-	6.39e-39		GLGC	2010	20686565	PhenoScanner
ANGPTL3.1.61635014.63635014	ANGPTL3	1	61635014	63635014	chr1:62711694	Total cholesterol	EFO_0004574	rs630144	A	0.0713	+	6.411e-39		GLGC	2010	20686565	PhenoScanner
ANGPTL3.1.61635014.63635014	ANGPTL3	1	61635014	63635014	chr1:62711694	Total cholesterol	EFO_0004574	rs1168036	A	-0.0706	-	6.427e-39		GLGC	2010	20686565	PhenoScanner
ANGPTL3.1.61635014.63635014	ANGPTL3	1	61635014	63635014	chr1:62711694	Total cholesterol	EFO_0004574	rs638305	T	-0.0725	-	6.899e-39		GLGC	2010	20686565	PhenoScanner
ANGPTL3.1.61635014.63635014	ANGPTL3	1	61635014	63635014	chr1:62711694	Total cholesterol	EFO_0004574	rs1007205	T	-0.0701	-	7.421e-39		GLGC	2010	20686565	PhenoScanner
ANGPTL3.1.61635014.63635014	ANGPTL3	1	61635014	63635014	chr1:62711694	Total cholesterol	EFO_0004574	rs10159255	A	-0.0748	-	7.538e-39		GLGC	2013	24097068	PhenoScanner
ANGPTL3.1.61635014.63635014	ANGPTL3	1	61635014	63635014	chr1:62711694	Total cholesterol	EFO_0004574	rs634341	T	0.0711	+	7.851e-39		GLGC	2010	20686565	PhenoScanner
ANGPTL3.1.61635014.63635014	ANGPTL3	1	61635014	63635014	chr1:62711694	Total cholesterol	EFO_0004574	rs10889337	A	-0.0706	-	7.983e-39		GLGC	2010	20686565	PhenoScanner
ANGPTL3.1.61635014.63635014	ANGPTL3	1	61635014	63635014	chr1:62711694	Total cholesterol	EFO_0004574	rs6678483	A	-0.0742	-	8.53e-39		GLGC	2013	24097068	PhenoScanner
ANGPTL3.1.61635014.63635014	ANGPTL3	1	61635014	63635014	chr1:62711694	Total cholesterol	EFO_0004574	rs1183260	A	-0.0705	-	8.966e-39		GLGC	2010	20686565	PhenoScanner
ANGPTL3.1.61635014.63635014	ANGPTL3	1	61635014	63635014	chr1:62711694	Total cholesterol	EFO_0004574	rs11208000	A	0.0754	+	9.078e-39		GLGC	2013	24097068	PhenoScanner
ANGPTL3.1.61635014.63635014	ANGPTL3	1	61635014	63635014	chr1:62711694	Total cholesterol	EFO_0004574	rs597470	T	0.071	+	9.179e-39		GLGC	2010	20686565	PhenoScanner
ANGPTL3.1.61635014.63635014	ANGPTL3	1	61635014	63635014	chr1:62711694	Total cholesterol	EFO_0004574	rs783291	A	-0.0713	-	9.567e-39		GLGC	2010	20686565	PhenoScanner
ANGPTL3.1.61635014.63635014	ANGPTL3	1	61635014	63635014	chr1:62711694	Total cholesterol	EFO_0004574	rs1168023	A	-0.0704	-	1.008e-38		GLGC	2010	20686565	PhenoScanner
ANGPTL3.1.61635014.63635014	ANGPTL3	1	61635014	63635014	chr1:62711694	Total cholesterol	EFO_0004574	rs11207990	T	-0.0743	-	1.011e-38		GLGC	2013	24097068	PhenoScanner
ANGPTL3.1.61635014.63635014	ANGPTL3	1	61635014	63635014	chr1:62711694	Total cholesterol	EFO_0004574	rs11207995	A	0.0744	+	1.055e-38		GLGC	2013	24097068	PhenoScanner
ANGPTL3.1.61635014.63635014	ANGPTL3	1	61635014	63635014	chr1:62711694	Total cholesterol	EFO_0004574	rs10889349	A	0.0741	+	1.062e-38		GLGC	2013	24097068	PhenoScanner
ANGPTL3.1.61635014.63635014	ANGPTL3	1	61635014	63635014	chr1:62711694	Total cholesterol	EFO_0004574	rs1748201	A	-0.0743	-	1.074e-38		GLGC	2013	24097068	PhenoScanner
ANGPTL3.1.61635014.63635014	ANGPTL3	1	61635014	63635014	chr1:62711694	Total cholesterol	EFO_0004574	rs1748197	A	-0.0742	-	1.125e-38		GLGC	2013	24097068	PhenoScanner
ANGPTL3.1.61635014.63635014	ANGPTL3	1	61635014	63635014	chr1:62711694	Total cholesterol	EFO_0004574	rs631106	A	-0.0727	-	1.136e-38		GLGC	2010	20686565	PhenoScanner
ANGPTL3.1.61635014.63635014	ANGPTL3	1	61635014	63635014	chr1:62711694	Total cholesterol	EFO_0004574	rs583609	T	0.0712	+	1.292e-38		GLGC	2010	20686565	PhenoScanner
ANGPTL3.1.61635014.63635014	ANGPTL3	1	61635014	63635014	chr1:62711694	Total cholesterol	EFO_0004574	rs11207981	A	0.0718	+	1.402e-38		GLGC	2010	20686565	PhenoScanner
ANGPTL3.1.61635014.63635014	ANGPTL3	1	61635014	63635014	chr1:62711694	Total cholesterol	EFO_0004574	rs1168099	A	0.0743	+	1.473e-38		GLGC	2013	24097068	PhenoScanner
ANGPTL3.1.61635014.63635014	ANGPTL3	1	61635014	63635014	chr1:62711694	Total cholesterol	EFO_0004574	rs637723	T	-0.0722	-	1.575e-38		GLGC	2010	20686565	PhenoScanner
ANGPTL3.1.61635014.63635014	ANGPTL3	1	61635014	63635014	chr1:62711694	Total cholesterol	EFO_0004574	rs659656	C	0.0718	+	1.724e-38		GLGC	2010	20686565	PhenoScanner
ANGPTL3.1.61635014.63635014	ANGPTL3	1	61635014	63635014	chr1:62711694	Total cholesterol	EFO_0004574	rs1168018	A	-0.0752	-	1.772e-38		GLGC	2013	24097068	PhenoScanner
ANGPTL3.1.61635014.63635014	ANGPTL3	1	61635014	63635014	chr1:62711694	Total cholesterol	EFO_0004574	rs1168114	A	-0.0705	-	2.446e-38		GLGC	2010	20686565	PhenoScanner
ANGPTL3.1.61635014.63635014	ANGPTL3	1	61635014	63635014	chr1:62711694	Total cholesterol	EFO_0004574	rs1167998	A	0.0695	+	2.475e-38		GLGC	2010	20686565	PhenoScanner
ANGPTL3.1.61635014.63635014	ANGPTL3	1	61635014	63635014	chr1:62711694	Total cholesterol	EFO_0004574	rs746735	A	0.0749	+	2.495e-38		GLGC	2013	24097068	PhenoScanner
ANGPTL3.1.61635014.63635014	ANGPTL3	1	61635014	63635014	chr1:62711694	Total cholesterol	EFO_0004574	rs1168132	A	0.0713	+	3.236e-38		GLGC	2010	20686565	PhenoScanner
ANGPTL3.1.61635014.63635014	ANGPTL3	1	61635014	63635014	chr1:62711694	Total cholesterol	EFO_0004574	rs597078	A	-0.0711	-	4.102e-38		GLGC	2010	20686565	PhenoScanner
ANGPTL3.1.61635014.63635014	ANGPTL3	1	61635014	63635014	chr1:62711694	Total cholesterol	EFO_0004574	rs1168026	T	-0.0746	-	5.606e-38		GLGC	2013	24097068	PhenoScanner
ANGPTL3.1.61635014.63635014	ANGPTL3	1	61635014	63635014	chr1:62711694	Total cholesterol	EFO_0004574	rs11577840	T	-0.0735	-	5.917e-38		GLGC	2013	24097068	PhenoScanner
ANGPTL3.1.61635014.63635014	ANGPTL3	1	61635014	63635014	chr1:62711694	Total cholesterol	EFO_0004574	rs7555577	A	-0.0757	-	6.951e-38		GLGC	2013	24097068	PhenoScanner
ANGPTL3.1.61635014.63635014	ANGPTL3	1	61635014	63635014	chr1:62711694	Total cholesterol	EFO_0004574	rs12136083	T	0.0697	+	8.558e-38		GLGC	2010	20686565	PhenoScanner
ANGPTL3.1.61635014.63635014	ANGPTL3	1	61635014	63635014	chr1:62711694	Total cholesterol	EFO_0004574	rs998403	A	-0.0748	-	1.15e-37		GLGC	2013	24097068	PhenoScanner
ANGPTL3.1.61635014.63635014	ANGPTL3	1	61635014	63635014	chr1:62711694	Total cholesterol	EFO_0004574	rs1168085	C	-0.0725	-	1.308e-37		GLGC	2010	20686565	PhenoScanner
ANGPTL3.1.61635014.63635014	ANGPTL3	1	61635014	63635014	chr1:62711694	Total cholesterol	EFO_0004574	rs1168031	T	0.0731	+	1.481e-37		GLGC	2013	24097068	PhenoScanner
ANGPTL3.1.61635014.63635014	ANGPTL3	1	61635014	63635014	chr1:62711694	Total cholesterol	EFO_0004574	rs1002687	A	0.073	+	1.527e-37		GLGC	2013	24097068	PhenoScanner
ANGPTL3.1.61635014.63635014	ANGPTL3	1	61635014	63635014	chr1:62711694	Total cholesterol	EFO_0004574	rs1168022	A	-0.0731	-	1.556e-37		GLGC	2013	24097068	PhenoScanner
ANGPTL3.1.61635014.63635014	ANGPTL3	1	61635014	63635014	chr1:62711694	Total cholesterol	EFO_0004574	rs1168086	A	-0.0742	-	1.594e-37		GLGC	2013	24097068	PhenoScanner
ANGPTL3.1.61635014.63635014	ANGPTL3	1	61635014	63635014	chr1:62711694	Total cholesterol	EFO_0004574	rs1168107	A	-0.0703	-	1.935e-37		GLGC	2010	20686565	PhenoScanner
ANGPTL3.1.61635014.63635014	ANGPTL3	1	61635014	63635014	chr1:62711694	Total cholesterol	EFO_0004574	rs1168042	A	-0.0728	-	2.329e-37		GLGC	2013	24097068	PhenoScanner
ANGPTL3.1.61635014.63635014	ANGPTL3	1	61635014	63635014	chr1:62711694	Total cholesterol	EFO_0004574	rs1168113	T	-0.0693	-	2.329e-37		GLGC	2010	20686565	PhenoScanner
ANGPTL3.1.61635014.63635014	ANGPTL3	1	61635014	63635014	chr1:62711694	Total cholesterol	EFO_0004574	rs641540	A	0.075	+	2.47e-37		GLGC	2013	24097068	PhenoScanner
ANGPTL3.1.61635014.63635014	ANGPTL3	1	61635014	63635014	chr1:62711694	Total cholesterol	EFO_0004574	rs1168036	A	-0.0728	-	2.573e-37		GLGC	2013	24097068	PhenoScanner
ANGPTL3.1.61635014.63635014	ANGPTL3	1	61635014	63635014	chr1:62711694	Total cholesterol	EFO_0004574	rs880694	T	0.0688	+	2.65e-37		GLGC	2010	20686565	PhenoScanner
ANGPTL3.1.61635014.63635014	ANGPTL3	1	61635014	63635014	chr1:62711694	Total cholesterol	EFO_0004574	rs638305	T	-0.0751	-	3.162e-37		GLGC	2013	24097068	PhenoScanner
ANGPTL3.1.61635014.63635014	ANGPTL3	1	61635014	63635014	chr1:62711694	Total cholesterol	EFO_0004574	rs1183260	A	-0.0727	-	3.426e-37		GLGC	2013	24097068	PhenoScanner
ANGPTL3.1.61635014.63635014	ANGPTL3	1	61635014	63635014	chr1:62711694	Total cholesterol	EFO_0004574	rs7518497	A	0.0693	+	3.432e-37		GLGC	2010	20686565	PhenoScanner
ANGPTL3.1.61635014.63635014	ANGPTL3	1	61635014	63635014	chr1:62711694	Total cholesterol	EFO_0004574	rs11208007	A	0.0693	+	3.647e-37		GLGC	2010	20686565	PhenoScanner
ANGPTL3.1.61635014.63635014	ANGPTL3	1	61635014	63635014	chr1:62711694	Total cholesterol	EFO_0004574	rs1168023	A	-0.0727	-	4.042e-37		GLGC	2013	24097068	PhenoScanner
ANGPTL3.1.61635014.63635014	ANGPTL3	1	61635014	63635014	chr1:62711694	Total cholesterol	EFO_0004574	rs583609	T	0.0737	+	4.586e-37		GLGC	2013	24097068	PhenoScanner
ANGPTL3.1.61635014.63635014	ANGPTL3	1	61635014	63635014	chr1:62711694	Total cholesterol	EFO_0004574	rs11207981	A	0.0742	+	5.558e-37		GLGC	2013	24097068	PhenoScanner
ANGPTL3.1.61635014.63635014	ANGPTL3	1	61635014	63635014	chr1:62711694	Total cholesterol	EFO_0004574	rs659656	C	0.0743	+	7.468e-37		GLGC	2013	24097068	PhenoScanner
ANGPTL3.1.61635014.63635014	ANGPTL3	1	61635014	63635014	chr1:62711694	Total cholesterol	EFO_0004574	rs4409689	T	0.0683	+	7.863e-37		GLGC	2010	20686565	PhenoScanner
ANGPTL3.1.61635014.63635014	ANGPTL3	1	61635014	63635014	chr1:62711694	Total cholesterol	EFO_0004574	rs6682423	T	0.0694	+	9.114e-37		GLGC	2010	20686565	PhenoScanner
ANGPTL3.1.61635014.63635014	ANGPTL3	1	61635014	63635014	chr1:62711694	Total cholesterol	EFO_0004574	rs1167998	A	0.0716	+	9.877e-37		GLGC	2013	24097068	PhenoScanner
ANGPTL3.1.61635014.63635014	ANGPTL3	1	61635014	63635014	chr1:62711694	Total cholesterol	EFO_0004574	rs597078	A	-0.0734	-	1.529e-36		GLGC	2013	24097068	PhenoScanner
ANGPTL3.1.61635014.63635014	ANGPTL3	1	61635014	63635014	chr1:62711694	Total cholesterol	EFO_0004574	rs1168132	A	0.0733	+	1.873e-36		GLGC	2013	24097068	PhenoScanner
ANGPTL3.1.61635014.63635014	ANGPTL3	1	61635014	63635014	chr1:62711694	Total cholesterol	EFO_0004574	rs1168034	C	0.0721	+	2.133e-36		GLGC	2013	24097068	PhenoScanner
ANGPTL3.1.61635014.63635014	ANGPTL3	1	61635014	63635014	chr1:62711694	Total cholesterol	EFO_0004574	rs9787151	T	0.0681	+	2.232e-36		GLGC	2010	20686565	PhenoScanner
ANGPTL3.1.61635014.63635014	ANGPTL3	1	61635014	63635014	chr1:62711694	Total cholesterol	EFO_0004574	rs1168085	C	-0.0746	-	4.128e-36		GLGC	2013	24097068	PhenoScanner
ANGPTL3.1.61635014.63635014	ANGPTL3	1	61635014	63635014	chr1:62711694	Total cholesterol	EFO_0004574	rs1168107	A	-0.0724	-	1.007e-35		GLGC	2013	24097068	PhenoScanner
ANGPTL3.1.61635014.63635014	ANGPTL3	1	61635014	63635014	chr1:62711694	Total cholesterol	EFO_0004574	rs10889332	T	-0.069	-	1.993e-34		GLGC	2010	20686565	PhenoScanner
ANGPTL3.1.61635014.63635014	ANGPTL3	1	61635014	63635014	chr1:62711694	Total cholesterol	EFO_0004574	rs626787	C	0.0718	+	2.175e-33		GLGC	2010	20686565	PhenoScanner
ANGPTL3.1.61635014.63635014	ANGPTL3	1	61635014	63635014	chr1:62711694	Total cholesterol	EFO_0004574	rs10889340	A	-0.0776	-	4.211e-32		GLGC	2013	24097068	PhenoScanner
ANGPTL3.1.61635014.63635014	ANGPTL3	1	61635014	63635014	chr1:62711694	Total cholesterol	EFO_0004574	rs626787	C	0.0739	+	1.016e-31		GLGC	2013	24097068	PhenoScanner
ANGPTL3.1.61635014.63635014	ANGPTL3	1	61635014	63635014	chr1:62711694	Total cholesterol	EFO_0004574	rs638714	T	-0.0727	-	1.497e-29		GLGC	2013	24097068	PhenoScanner
ANGPTL3.1.61635014.63635014	ANGPTL3	1	61635014	63635014	chr1:62711694	Total cholesterol	EFO_0004574	rs12062275	T	-0.0741	-	2.434e-29		GLGC	2013	24097068	PhenoScanner
ANGPTL3.1.61635014.63635014	ANGPTL3	1	61635014	63635014	chr1:62711694	Total cholesterol	EFO_0004574	rs3913007	T	0.0746	+	2.745e-15		GLGC	2010	20686565	PhenoScanner
ANGPTL3.1.61635014.63635014	ANGPTL3	1	61635014	63635014	chr1:62711694	Total cholesterol	EFO_0004574	rs636497	A	0.0743	+	2.906e-15		GLGC	2010	20686565	PhenoScanner
ANGPTL3.1.61635014.63635014	ANGPTL3	1	61635014	63635014	chr1:62711694	Total cholesterol	EFO_0004574	rs1168010	A	0.0737	+	3.837e-15		GLGC	2010	20686565	PhenoScanner
ANGPTL3.1.61635014.63635014	ANGPTL3	1	61635014	63635014	chr1:62711694	Total cholesterol	EFO_0004574	rs1168009	A	0.0725	+	1.705e-14		GLGC	2010	20686565	PhenoScanner
ANGPTL3.1.61635014.63635014	ANGPTL3	1	61635014	63635014	chr1:62711694	Total cholesterol	EFO_0004574	rs656297	A	0.0722	+	1.28e-13		GLGC	2010	20686565	PhenoScanner
ANGPTL3.1.61635014.63635014	ANGPTL3	1	61635014	63635014	chr1:62711694	Total cholesterol	EFO_0004574	rs2366638	A	-0.0639	-	4.126e-13		GLGC	2010	20686565	PhenoScanner
ANGPTL3.1.61635014.63635014	ANGPTL3	1	61635014	63635014	chr1:62711694	Total cholesterol	EFO_0004574	rs10157265	T	-0.0612	-	6.885e-13		GLGC	2010	20686565	PhenoScanner
ANGPTL3.1.61635014.63635014	ANGPTL3	1	61635014	63635014	chr1:62711694	Total cholesterol	EFO_0004574	rs3913007	T	0.053	+	7.95e-07		Spracklen CN	2017	28334899	PhenoScanner
ANGPTL3.1.61635014.63635014	ANGPTL3	1	61635014	63635014	chr1:62711694	Total cholesterol	EFO_0004574	rs998403	A	-0.0507	-	1.04e-06		Spracklen CN	2017	28334899	PhenoScanner
ANGPTL3.1.61635014.63635014	ANGPTL3	1	61635014	63635014	chr1:62711694	Total cholesterol	EFO_0004574	rs4350231	A	-0.0504	-	1.06e-06		Spracklen CN	2017	28334899	PhenoScanner
ANGPTL3.1.61635014.63635014	ANGPTL3	1	61635014	63635014	chr1:62711694	Total cholesterol	EFO_0004574	rs636523	A	0.0503	+	1.13e-06		Spracklen CN	2017	28334899	PhenoScanner
ANGPTL3.1.61635014.63635014	ANGPTL3	1	61635014	63635014	chr1:62711694	Total cholesterol	EFO_0004574	rs11207995	A	0.0497	+	1.18e-06		Spracklen CN	2017	28334899	PhenoScanner
ANGPTL3.1.61635014.63635014	ANGPTL3	1	61635014	63635014	chr1:62711694	Total cholesterol	EFO_0004574	rs1979722	A	-0.0496	-	1.28e-06		Spracklen CN	2017	28334899	PhenoScanner
ANGPTL3.1.61635014.63635014	ANGPTL3	1	61635014	63635014	chr1:62711694	Total cholesterol	EFO_0004574	rs10158897	T	-0.0505	-	1.32e-06		Spracklen CN	2017	28334899	PhenoScanner
ANGPTL3.1.61635014.63635014	ANGPTL3	1	61635014	63635014	chr1:62711694	Total cholesterol	EFO_0004574	rs12042319	A	-0.0495	-	1.37e-06		Spracklen CN	2017	28334899	PhenoScanner
ANGPTL3.1.61635014.63635014	ANGPTL3	1	61635014	63635014	chr1:62711694	Total cholesterol	EFO_0004574	rs1748197	A	-0.048	-	1.37e-06		Spracklen CN	2017	28334899	PhenoScanner
ANGPTL3.1.61635014.63635014	ANGPTL3	1	61635014	63635014	chr1:62711694	Total cholesterol	EFO_0004574	rs10889352	T	0.0501	+	1.39e-06		Spracklen CN	2017	28334899	PhenoScanner
ANGPTL3.1.61635014.63635014	ANGPTL3	1	61635014	63635014	chr1:62711694	Total cholesterol	EFO_0004574	rs3850634	T	0.0493	+	1.47e-06		Spracklen CN	2017	28334899	PhenoScanner
ANGPTL3.1.61635014.63635014	ANGPTL3	1	61635014	63635014	chr1:62711694	Total cholesterol	EFO_0004574	rs10493322	T	-0.0506	-	1.52e-06		Spracklen CN	2017	28334899	PhenoScanner
ANGPTL3.1.61635014.63635014	ANGPTL3	1	61635014	63635014	chr1:62711694	Total cholesterol	EFO_0004574	rs995000	T	-0.0492	-	1.55e-06		Spracklen CN	2017	28334899	PhenoScanner
ANGPTL3.1.61635014.63635014	ANGPTL3	1	61635014	63635014	chr1:62711694	Total cholesterol	EFO_0004574	rs10159255	A	-0.0489	-	1.75e-06		Spracklen CN	2017	28334899	PhenoScanner
ANGPTL3.1.61635014.63635014	ANGPTL3	1	61635014	63635014	chr1:62711694	Total cholesterol	EFO_0004574	rs11207992	T	0.0489	+	1.76e-06		Spracklen CN	2017	28334899	PhenoScanner
ANGPTL3.1.61635014.63635014	ANGPTL3	1	61635014	63635014	chr1:62711694	Total cholesterol	EFO_0004574	rs10789119	A	-0.0489	-	1.79e-06		Spracklen CN	2017	28334899	PhenoScanner
ANGPTL3.1.61635014.63635014	ANGPTL3	1	61635014	63635014	chr1:62711694	Total cholesterol	EFO_0004574	rs1570694	A	0.0488	+	1.83e-06		Spracklen CN	2017	28334899	PhenoScanner
ANGPTL3.1.61635014.63635014	ANGPTL3	1	61635014	63635014	chr1:62711694	Total cholesterol	EFO_0004574	rs10789118	A	0.0488	+	1.85e-06		Spracklen CN	2017	28334899	PhenoScanner
ANGPTL3.1.61635014.63635014	ANGPTL3	1	61635014	63635014	chr1:62711694	Total cholesterol	EFO_0004574	rs11485618	A	0.0488	+	1.87e-06		Spracklen CN	2017	28334899	PhenoScanner
ANGPTL3.1.61635014.63635014	ANGPTL3	1	61635014	63635014	chr1:62711694	Total cholesterol	EFO_0004574	rs10889353	A	0.0486	+	1.99e-06		Spracklen CN	2017	28334899	PhenoScanner
ANGPTL3.1.61635014.63635014	ANGPTL3	1	61635014	63635014	chr1:62711694	Total cholesterol	EFO_0004574	rs2029763	A	0.0486	+	2.09e-06		Spracklen CN	2017	28334899	PhenoScanner
ANGPTL3.1.61635014.63635014	ANGPTL3	1	61635014	63635014	chr1:62711694	Total cholesterol	EFO_0004574	rs10889334	C	0.0483	+	2.4e-06		Spracklen CN	2017	28334899	PhenoScanner
ANGPTL3.1.61635014.63635014	ANGPTL3	1	61635014	63635014	chr1:62711694	Total cholesterol	EFO_0004574	rs10889333	A	-0.048	-	3.15e-06		Spracklen CN	2017	28334899	PhenoScanner
ANGPTL3.1.61635014.63635014	ANGPTL3	1	61635014	63635014	chr1:62711694	Total cholesterol	EFO_0004574	rs630144	A	0.0448	+	4.75e-06		Spracklen CN	2017	28334899	PhenoScanner
ANGPTL3.1.61635014.63635014	ANGPTL3	1	61635014	63635014	chr1:62711694	Total cholesterol	EFO_0004574	rs2366638	A	-0.0896	-	5.054e-06		GLGC	2010	20686565	PhenoScanner
ANGPTL3.1.61635014.63635014	ANGPTL3	1	61635014	63635014	chr1:62711694	Total cholesterol	EFO_0004574	rs10157265	T	-0.0904	-	5.359e-06		GLGC	2010	20686565	PhenoScanner
ANGPTL3.1.61635014.63635014	ANGPTL3	1	61635014	63635014	chr1:62711694	Total cholesterol	EFO_0004574	rs636497	A	0.0449	+	6.03e-06		Spracklen CN	2017	28334899	PhenoScanner
ANGPTL3.1.61635014.63635014	ANGPTL3	1	61635014	63635014	chr1:62711694	Total cholesterol	EFO_0004574	rs1168086	A	-0.0441	-	6.47e-06		Spracklen CN	2017	28334899	PhenoScanner
ANGPTL3.1.61635014.63635014	ANGPTL3	1	61635014	63635014	chr1:62711694	Total cholesterol	EFO_0004574	rs4587594	A	-0.0468	-	7.37e-06		Spracklen CN	2017	28334899	PhenoScanner
ANGPTL3.1.61635014.63635014	ANGPTL3	1	61635014	63635014	chr1:62711694	Total cholesterol	EFO_0004574	rs656297	A	0.0452	+	7.58e-06		Spracklen CN	2017	28334899	PhenoScanner
ANGPTL3.1.61635014.63635014	ANGPTL3	1	61635014	63635014	chr1:62711694	Total cholesterol	EFO_0004574	rs1168009	A	0.0438	+	7.86e-06		Spracklen CN	2017	28334899	PhenoScanner
ANGPTL3.1.61635014.63635014	ANGPTL3	1	61635014	63635014	chr1:62711694	Total cholesterol	EFO_0004574	rs1168010	A	0.0437	+	8.05e-06		Spracklen CN	2017	28334899	PhenoScanner
ANGPTL3.1.61635014.63635014	ANGPTL3	1	61635014	63635014	chr1:62711694	Total cholesterol	EFO_0004574	rs11207990	T	-0.0453	-	8.05e-06		Spracklen CN	2017	28334899	PhenoScanner
ANGPTL3.1.61635014.63635014	ANGPTL3	1	61635014	63635014	chr1:62711694	Total cholesterol	EFO_0004574	rs6587980	T	-0.0432	-	8.35e-06		Spracklen CN	2017	28334899	PhenoScanner
ANGPTL3.1.61635014.63635014	ANGPTL3	1	61635014	63635014	chr1:62711694	Total cholesterol	EFO_0004574	rs637723	T	-0.0434	-	8.39e-06		Spracklen CN	2017	28334899	PhenoScanner
ANGPTL3.1.61635014.63635014	ANGPTL3	1	61635014	63635014	chr1:62711694	Total cholesterol	EFO_0004574	rs12403207	T	-0.0459	-	8.39e-06		Spracklen CN	2017	28334899	PhenoScanner
ANGPTL3.1.61635014.63635014	ANGPTL3	1	61635014	63635014	chr1:62711694	Total cholesterol	EFO_0004574	rs1007205	T	-0.0428	-	8.5e-06		Spracklen CN	2017	28334899	PhenoScanner
ANGPTL3.1.61635014.63635014	ANGPTL3	1	61635014	63635014	chr1:62711694	Total cholesterol	EFO_0004574	rs11208004	A	-0.0469	-	8.58e-06		Spracklen CN	2017	28334899	PhenoScanner
ANGPTL3.1.61635014.63635014	ANGPTL3	1	61635014	63635014	chr1:62711694	Total cholesterol	EFO_0004574	rs638305	T	-0.0432	-	9.03e-06		Spracklen CN	2017	28334899	PhenoScanner
ANGPTL3.1.61635014.63635014	ANGPTL3	1	61635014	63635014	chr1:62711694	Total cholesterol	EFO_0004574	rs597078	A	-0.0427	-	9.03e-06		Spracklen CN	2017	28334899	PhenoScanner
ANGPTL3.1.61635014.63635014	ANGPTL3	1	61635014	63635014	chr1:62711694	Total cholesterol	EFO_0004574	rs641540	A	0.0431	+	9.24e-06		Spracklen CN	2017	28334899	PhenoScanner
ANGPTL3.1.61635014.63635014	ANGPTL3	1	61635014	63635014	chr1:62711694	Total cholesterol	EFO_0004574	rs597470	T	0.0427	+	9.28e-06		Spracklen CN	2017	28334899	PhenoScanner
ANGPTL3.1.61635014.63635014	ANGPTL3	1	61635014	63635014	chr1:62711694	Total cholesterol	EFO_0004574	rs631106	A	-0.0436	-	9.41e-06		Spracklen CN	2017	28334899	PhenoScanner
ANGPTL3.1.61635014.63635014	ANGPTL3	1	61635014	63635014	chr1:62711694	Total cholesterol	EFO_0004574	rs634341	T	0.0424	+	9.41e-06		Spracklen CN	2017	28334899	PhenoScanner
ANGPTL3.1.61635014.63635014	ANGPTL3	1	61635014	63635014	chr1:62711694	Total cholesterol	EFO_0004574	rs1168032	A	-0.0427	-	9.58e-06		Spracklen CN	2017	28334899	PhenoScanner
ANGPTL3.1.61635014.63635014	ANGPTL3	1	61635014	63635014	chr1:62711694	Total cholesterol	EFO_0004574	rs783291	A	-0.0427	-	9.85e-06		Spracklen CN	2017	28334899	PhenoScanner
ANGPTL3.1.61635014.63635014	ANGPTL3	1	61635014	63635014	chr1:62711694	Total cholesterol	EFO_0004574	rs583609	T	0.0426	+	9.85e-06		Spracklen CN	2017	28334899	PhenoScanner
ANGPTL3.1.61635014.63635014	ANGPTL3	1	61635014	63635014	chr1:62711694	Total cholesterol	NCIT_C61032;NCIT_C105586	rs3850634	T			6.1e-43		GLGC	2010	20686565	PhenoScanner
ANGPTL3.1.61635014.63635014	ANGPTL3	1	61635014	63635014	chr1:62711694	Total cholesterol	NCIT_C61032;NCIT_C105586	rs10789118	A			4.965e-41		GLGC	2010	20686565	PhenoScanner
ANGPTL3.1.61635014.63635014	ANGPTL3	1	61635014	63635014	chr1:62711694	Total cholesterol	NCIT_C61032;NCIT_C105586	rs11485618	A			5.27e-41		GLGC	2010	20686565	PhenoScanner
ANGPTL3.1.61635014.63635014	ANGPTL3	1	61635014	63635014	chr1:62711694	Total cholesterol	NCIT_C61032;NCIT_C105586	rs1570694	A			5.379e-41		GLGC	2010	20686565	PhenoScanner
ANGPTL3.1.61635014.63635014	ANGPTL3	1	61635014	63635014	chr1:62711694	Total cholesterol	NCIT_C61032;NCIT_C105586	rs10789119	A			5.91e-41		GLGC	2010	20686565	PhenoScanner
ANGPTL3.1.61635014.63635014	ANGPTL3	1	61635014	63635014	chr1:62711694	Total cholesterol	NCIT_C61032;NCIT_C105586	rs10889352	T			6.953e-41		GLGC	2010	20686565	PhenoScanner
ANGPTL3.1.61635014.63635014	ANGPTL3	1	61635014	63635014	chr1:62711694	Total cholesterol	NCIT_C61032;NCIT_C105586	rs4587594	A			8.521e-41		GLGC	2010	20686565	PhenoScanner
ANGPTL3.1.61635014.63635014	ANGPTL3	1	61635014	63635014	chr1:62711694	Total cholesterol	NCIT_C61032;NCIT_C105586	rs12042319	A			8.915e-41		GLGC	2010	20686565	PhenoScanner
ANGPTL3.1.61635014.63635014	ANGPTL3	1	61635014	63635014	chr1:62711694	Total cholesterol	NCIT_C61032;NCIT_C105586	rs10889353	A			1e-40		GLGC	2010	20686565	PhenoScanner
ANGPTL3.1.61635014.63635014	ANGPTL3	1	61635014	63635014	chr1:62711694	Total cholesterol	NCIT_C61032;NCIT_C105586	rs7539035	A			1.761e-40		GLGC	2010	20686565	PhenoScanner
ANGPTL3.1.61635014.63635014	ANGPTL3	1	61635014	63635014	chr1:62711694	Total cholesterol	NCIT_C61032;NCIT_C105586	rs11208000	A			1.761e-40		GLGC	2010	20686565	PhenoScanner
ANGPTL3.1.61635014.63635014	ANGPTL3	1	61635014	63635014	chr1:62711694	Total cholesterol	NCIT_C61032;NCIT_C105586	rs6587980	T			1.771e-40		GLGC	2010	20686565	PhenoScanner
ANGPTL3.1.61635014.63635014	ANGPTL3	1	61635014	63635014	chr1:62711694	Total cholesterol	NCIT_C61032;NCIT_C105586	rs1168013	C			1.864e-40		GLGC	2010	20686565	PhenoScanner
ANGPTL3.1.61635014.63635014	ANGPTL3	1	61635014	63635014	chr1:62711694	Total cholesterol	NCIT_C61032;NCIT_C105586	rs11207992	T			1.919e-40		GLGC	2010	20686565	PhenoScanner
ANGPTL3.1.61635014.63635014	ANGPTL3	1	61635014	63635014	chr1:62711694	Total cholesterol	NCIT_C61032;NCIT_C105586	rs10889350	T			1.937e-40		GLGC	2010	20686565	PhenoScanner
ANGPTL3.1.61635014.63635014	ANGPTL3	1	61635014	63635014	chr1:62711694	Total cholesterol	NCIT_C61032;NCIT_C105586	rs6678483	A			1.961e-40		GLGC	2010	20686565	PhenoScanner
ANGPTL3.1.61635014.63635014	ANGPTL3	1	61635014	63635014	chr1:62711694	Total cholesterol	NCIT_C61032;NCIT_C105586	rs11208004	A			1.971e-40		GLGC	2010	20686565	PhenoScanner
ANGPTL3.1.61635014.63635014	ANGPTL3	1	61635014	63635014	chr1:62711694	Total cholesterol	NCIT_C61032;NCIT_C105586	rs10159255	A			1.973e-40		GLGC	2010	20686565	PhenoScanner
ANGPTL3.1.61635014.63635014	ANGPTL3	1	61635014	63635014	chr1:62711694	Total cholesterol	NCIT_C61032;NCIT_C105586	rs10889349	A			2.429e-40		GLGC	2010	20686565	PhenoScanner
ANGPTL3.1.61635014.63635014	ANGPTL3	1	61635014	63635014	chr1:62711694	Total cholesterol	NCIT_C61032;NCIT_C105586	rs11207990	T			2.527e-40		GLGC	2010	20686565	PhenoScanner
ANGPTL3.1.61635014.63635014	ANGPTL3	1	61635014	63635014	chr1:62711694	Total cholesterol	NCIT_C61032;NCIT_C105586	rs11207995	A			2.542e-40		GLGC	2010	20686565	PhenoScanner
ANGPTL3.1.61635014.63635014	ANGPTL3	1	61635014	63635014	chr1:62711694	Total cholesterol	NCIT_C61032;NCIT_C105586	rs11207997	T			2.621e-40		GLGC	2010	20686565	PhenoScanner
ANGPTL3.1.61635014.63635014	ANGPTL3	1	61635014	63635014	chr1:62711694	Total cholesterol	NCIT_C61032;NCIT_C105586	rs2131925	T			2.652e-40		GLGC	2010	20686565	PhenoScanner
ANGPTL3.1.61635014.63635014	ANGPTL3	1	61635014	63635014	chr1:62711694	Total cholesterol	NCIT_C61032;NCIT_C105586	rs1748197	A			2.671e-40		GLGC	2010	20686565	PhenoScanner
ANGPTL3.1.61635014.63635014	ANGPTL3	1	61635014	63635014	chr1:62711694	Total cholesterol	NCIT_C61032;NCIT_C105586	rs1748201	A			2.681e-40		GLGC	2010	20686565	PhenoScanner
ANGPTL3.1.61635014.63635014	ANGPTL3	1	61635014	63635014	chr1:62711694	Total cholesterol	NCIT_C61032;NCIT_C105586	rs1168099	A			2.819e-40		GLGC	2010	20686565	PhenoScanner
ANGPTL3.1.61635014.63635014	ANGPTL3	1	61635014	63635014	chr1:62711694	Total cholesterol	NCIT_C61032;NCIT_C105586	rs2029763	A			2.955e-40		GLGC	2010	20686565	PhenoScanner
ANGPTL3.1.61635014.63635014	ANGPTL3	1	61635014	63635014	chr1:62711694	Total cholesterol	NCIT_C61032;NCIT_C105586	rs1748200	T			3.104e-40		GLGC	2010	20686565	PhenoScanner
ANGPTL3.1.61635014.63635014	ANGPTL3	1	61635014	63635014	chr1:62711694	Total cholesterol	NCIT_C61032;NCIT_C105586	rs10889347	A			3.271e-40		GLGC	2010	20686565	PhenoScanner
ANGPTL3.1.61635014.63635014	ANGPTL3	1	61635014	63635014	chr1:62711694	Total cholesterol	NCIT_C61032;NCIT_C105586	rs1168018	A			4.529e-40		GLGC	2010	20686565	PhenoScanner
ANGPTL3.1.61635014.63635014	ANGPTL3	1	61635014	63635014	chr1:62711694	Total cholesterol	NCIT_C61032;NCIT_C105586	rs1748195	C			5.684e-40		GLGC	2010	20686565	PhenoScanner
ANGPTL3.1.61635014.63635014	ANGPTL3	1	61635014	63635014	chr1:62711694	Total cholesterol	NCIT_C61032;NCIT_C105586	rs4329540	T			6.398e-40		GLGC	2010	20686565	PhenoScanner
ANGPTL3.1.61635014.63635014	ANGPTL3	1	61635014	63635014	chr1:62711694	Total cholesterol	NCIT_C61032;NCIT_C105586	rs1168124	T			6.548e-40		GLGC	2010	20686565	PhenoScanner
ANGPTL3.1.61635014.63635014	ANGPTL3	1	61635014	63635014	chr1:62711694	Total cholesterol	NCIT_C61032;NCIT_C105586	rs1781221	A			7.567e-40		GLGC	2010	20686565	PhenoScanner
ANGPTL3.1.61635014.63635014	ANGPTL3	1	61635014	63635014	chr1:62711694	Total cholesterol	NCIT_C61032;NCIT_C105586	rs995000	T			1e-39		GLGC	2010	20686565	PhenoScanner
ANGPTL3.1.61635014.63635014	ANGPTL3	1	61635014	63635014	chr1:62711694	Total cholesterol	NCIT_C61032;NCIT_C105586	rs10889334	C			1.258e-39		GLGC	2010	20686565	PhenoScanner
ANGPTL3.1.61635014.63635014	ANGPTL3	1	61635014	63635014	chr1:62711694	Total cholesterol	NCIT_C61032;NCIT_C105586	rs11577840	T			1.335e-39		GLGC	2010	20686565	PhenoScanner
ANGPTL3.1.61635014.63635014	ANGPTL3	1	61635014	63635014	chr1:62711694	Total cholesterol	NCIT_C61032;NCIT_C105586	rs1184865	A			1.43e-39		GLGC	2010	20686565	PhenoScanner
ANGPTL3.1.61635014.63635014	ANGPTL3	1	61635014	63635014	chr1:62711694	Total cholesterol	NCIT_C61032;NCIT_C105586	rs1168089	T			1.445e-39		GLGC	2010	20686565	PhenoScanner
ANGPTL3.1.61635014.63635014	ANGPTL3	1	61635014	63635014	chr1:62711694	Total cholesterol	NCIT_C61032;NCIT_C105586	rs1168026	T			1.484e-39		GLGC	2010	20686565	PhenoScanner
ANGPTL3.1.61635014.63635014	ANGPTL3	1	61635014	63635014	chr1:62711694	Total cholesterol	NCIT_C61032;NCIT_C105586	rs6675401	T			1.608e-39		GLGC	2010	20686565	PhenoScanner
ANGPTL3.1.61635014.63635014	ANGPTL3	1	61635014	63635014	chr1:62711694	Total cholesterol	NCIT_C61032;NCIT_C105586	rs10889333	A			1.668e-39		GLGC	2010	20686565	PhenoScanner
ANGPTL3.1.61635014.63635014	ANGPTL3	1	61635014	63635014	chr1:62711694	Total cholesterol	NCIT_C61032;NCIT_C105586	rs1168086	A			1.689e-39		GLGC	2010	20686565	PhenoScanner
ANGPTL3.1.61635014.63635014	ANGPTL3	1	61635014	63635014	chr1:62711694	Total cholesterol	NCIT_C61032;NCIT_C105586	rs7555577	A			1.701e-39		GLGC	2010	20686565	PhenoScanner
ANGPTL3.1.61635014.63635014	ANGPTL3	1	61635014	63635014	chr1:62711694	Total cholesterol	NCIT_C61032;NCIT_C105586	rs1168032	A			1.805e-39		GLGC	2010	20686565	PhenoScanner
ANGPTL3.1.61635014.63635014	ANGPTL3	1	61635014	63635014	chr1:62711694	Total cholesterol	NCIT_C61032;NCIT_C105586	rs1781212	A			1.952e-39		GLGC	2010	20686565	PhenoScanner
ANGPTL3.1.61635014.63635014	ANGPTL3	1	61635014	63635014	chr1:62711694	Total cholesterol	NCIT_C61032;NCIT_C105586	rs1168045	T			2.011e-39		GLGC	2010	20686565	PhenoScanner
ANGPTL3.1.61635014.63635014	ANGPTL3	1	61635014	63635014	chr1:62711694	Total cholesterol	NCIT_C61032;NCIT_C105586	rs1168030	T			2.948e-39		GLGC	2010	20686565	PhenoScanner
ANGPTL3.1.61635014.63635014	ANGPTL3	1	61635014	63635014	chr1:62711694	Total cholesterol	NCIT_C61032;NCIT_C105586	rs998403	A			2.972e-39		GLGC	2010	20686565	PhenoScanner
ANGPTL3.1.61635014.63635014	ANGPTL3	1	61635014	63635014	chr1:62711694	Total cholesterol	NCIT_C61032;NCIT_C105586	rs11207974	T			3.292e-39		GLGC	2010	20686565	PhenoScanner
ANGPTL3.1.61635014.63635014	ANGPTL3	1	61635014	63635014	chr1:62711694	Total cholesterol	NCIT_C61032;NCIT_C105586	rs636523	A			3.354e-39		GLGC	2010	20686565	PhenoScanner
ANGPTL3.1.61635014.63635014	ANGPTL3	1	61635014	63635014	chr1:62711694	Total cholesterol	NCIT_C61032;NCIT_C105586	rs1627591	T			3.561e-39		GLGC	2010	20686565	PhenoScanner
[truncated: 18,612 more rows]
